# Supplementary material for: Toughening elastomer via sequentially activated multi-pathway energy dissipation
Source: Nat Commun. 2026 Jul 1;17:5452. doi: 10.1038/s41467-026-74148-z (PMC13323342; doi:10.1038/s41467-026-74148-z)
Supplement: Supplementary file 3 — Source Data [file 41467_2026_74148_MOESM3_ESM.zip]

Archive with 21 entries (20 files):
- Source data/
- Source data/Fig. 3.xlsx
- Source data/Fig. 4.xlsx
- Source data/Fig. 5.xlsx
- Source data/Fig. S11.xlsx
- Source data/Fig. S12.xlsx
- Source data/Fig. S13.xlsx
- Source data/Fig. S14.xlsx
- Source data/Fig. S15.xlsx
- Source data/Fig. S21.xlsx
- Source data/Fig. S24.xlsx
- Source data/Fig. S25.xlsx
- Source data/Fig. S26.xlsx
- Source data/Fig. S27.xlsx
- Source data/Fig. S28.xlsx
- Source data/Fig. S29.xlsx
- Source data/Fig. S30.xlsx
- Source data/Fig. S31.xlsx
- Source data/Fig. S33.xlsx
- Source data/Fig. S35.xlsx
- Source data/Fig. S6.xlsx
