# Supplementary material for: Toughening elastomer via sequentially activated multi-pathway energy dissipation
Source: Nat Commun. 2026 Jul 1;17:5452. doi: 10.1038/s41467-026-74148-z (PMC13323342; doi:10.1038/s41467-026-74148-z)
Supplement: Supplementary file 3 — Source Data [file 41467_2026_74148_MOESM3_ESM.zip › Source data/Fig. 3.xlsx]

## Sheet: Fig. 3b
PU-RM1		PU-RM2		PU-RM3
Strain (%）	Stress (MPa)	Strain (%）	Stress (MPa)	Strain (%）	Stress (MPa)
0.0055099	0.142668	0.00728112	0.14094	0	-0.163432
0.0317544	0.149371	0.0419622	0.144045	0.0024888	-0.163432
0.0798935	0.159424	0.105385	0.171363	0.0284829	-0.163432
0.149492	0.181447	0.197548	0.23221	0.090703	-0.163432
0.240841	0.225971	0.318261	0.313545	0.18666	-0.163432
0.354083	0.279112	0.467716	0.388672	0.312759	-0.163432
0.489076	0.328424	0.646103	0.435238	0.464853	-0.163432
0.645673	0.369597	0.853232	0.463799	0.639069	-0.163432
0.824165	0.409333	1.08891	0.504777	0.832089	-0.163432
1.02426	0.45673	1.35352	0.569349	1.04004	-0.163432
1.2406	0.515616	1.63921	0.651926	1.26044	-0.163432
1.45795	0.581205	1.92662	0.752509	1.49107	-0.163432
1.6753	0.642007	2.21384	0.869234	1.73027	-0.163432
1.89294	0.683179	2.50145	0.977268	1.97638	-0.163432
2.11044	0.709511	2.78867	1.05922	2.22803	-0.163432
2.32808	0.746853	3.07608	1.12814	2.4841	-0.163432
2.54543	0.80957	3.36349	1.20886	2.74404	-0.163432
2.76292	0.881861	3.6511	1.31441	3.0073	-0.163432
2.98042	0.950802	3.93851	1.4392	3.27277	-0.163432
3.19792	1.01783	4.22573	1.57269	3.54046	-0.163432
3.41541	1.09012	4.51314	1.70618	3.8098	-0.163432
3.63276	1.15906	4.80075	1.83036	4.08025	-0.163432
3.85026	1.2122	5.08797	1.93405	4.35181	-0.163432
4.0679	1.25002	5.37557	2.01042	4.62447	-0.163432
4.2854	1.28401	5.66298	2.06878	4.89768	-0.163432
4.50304	1.32184	5.9504	2.12342	5.17173	-0.163432
4.72039	1.36301	6.23762	2.17309	5.44605	-0.163432
4.93788	1.40274	6.52522	2.21841	5.7212	-0.163432
5.15538	1.44344	6.81263	2.27553	5.99607	-0.163432
5.37288	1.4803	7.09985	2.35376	6.2715	-0.163432
5.59037	1.51429	7.38727	2.43758	6.5472	-0.163432
5.80787	1.54972	7.67468	2.50153	6.82263	-0.163432
6.02522	1.59041	7.96209	2.53941	7.09861	-0.163432
6.24286	1.62967	8.2497	2.56486	7.37459	-0.163432
6.46021	1.656	8.53711	2.58784	7.65085	-0.163432
6.67785	1.67037	8.82433	2.60522	7.92711	-0.163432
6.89535	1.68473	9.11174	2.61764	8.20309	0.589637
7.11284	1.70867	9.39916	2.64061	8.47962	0.922911
7.33034	1.74026	9.68657	2.68469	8.75588	0.871638
7.54784	1.77138	9.97398	2.74554	9.03241	0.945342
7.76533	1.79867	10.2614	2.8039	9.30894	0.987002
7.98283	1.82261	10.5488	2.85109	9.58548	1.0575
8.20032	1.83937	10.8364	2.87965	9.86201	1.0543
8.41782	1.8499	11.1238	2.89082	10.1385	1.16325
8.63532	1.8633	11.4112	2.89828	10.4151	1.08634
8.85296	1.8882	11.6987	2.92063	10.6916	1.11198
9.07031	1.91788	11.9859	2.95912	10.9681	1.11518
9.2878	1.93895	12.2733	2.99638	11.2447	1.24016
9.5053	1.95091	12.5607	3.01997	11.5212	1.16966
9.7228	1.95762	12.8481	3.03984	11.7977	1.25298
9.94029	1.96193	13.1355	3.07026	12.0743	1.31707
10.1578	1.97054	13.4229	3.10379	12.3508	1.38437
10.3751	1.9873	13.7103	3.12366	12.6273	1.24337
10.5928	2.01028	13.9979	3.128	12.9039	1.28182
10.8101	2.02991	14.2852	3.12676	13.1804	1.22734
11.0278	2.04188	14.5726	3.13669	13.457	1.25939
11.2451	2.04954	14.86	3.15967	13.7335	1.24657
11.4628	2.06198	15.1474	3.19257	14.01	1.1985
11.6803	2.08114	15.4348	3.23045	14.2865	1.25939
11.8978	2.0955	15.7222	3.26646	14.5631	1.27862
12.1152	2.1022	16.0096	3.29067	14.8396	1.36834
12.3328	2.10795	16.2972	3.30557	15.1161	1.44205
12.5502	2.12183	16.5845	3.32296	15.3927	1.32348
12.7677	2.1429	16.8721	3.34158	15.6689	1.48691
12.9852	2.16348	17.1595	3.35462	15.9457	1.53498
13.2029	2.18024	17.4469	3.36456	16.2223	1.45807
13.4202	2.19556	17.7341	3.37884	16.4988	1.29143
13.6377	2.20848	18.0215	3.40367	16.7753	1.34912
13.8552	2.21184	18.3091	3.4254	17.0519	1.30425
14.0727	2.20848	18.5966	3.44279	17.3281	1.34912
14.2902	2.21279	18.884	3.46638	17.6049	1.35553
14.5077	2.22716	19.1712	3.49805	17.8815	1.41321
14.7251	2.24391	19.4586	3.5204	18.158	1.41321
14.9428	2.25923	19.7462	3.51916	18.4346	1.39398
15.1602	2.27216	20.0334	3.51357	18.7111	1.63432
15.3777	2.28317	20.321	3.5204	18.9876	1.60548
15.5952	2.28844	20.6082	3.53095	19.2641	1.60548
15.8127	2.28844	20.8956	3.54027	19.5407	1.55421
16.0302	2.28987	21.1833	3.55641	19.8172	1.53818
16.2477	2.29657	21.4705	3.58497	20.0937	1.47409
16.4652	2.30376	21.7579	3.61167	20.3703	1.51255
16.6827	2.30854	22.0453	3.61912	20.6468	1.51896
16.9002	2.32051	22.3327	3.6216	20.9233	1.56382
17.1177	2.34445	22.6203	3.63278	21.1999	1.64393
17.3352	2.36551	22.9075	3.64706	21.4761	1.72725
17.5528	2.37509	23.1951	3.64892	21.7529	1.70803
17.7702	2.3794	23.4824	3.64892	22.0295	1.62471
17.9876	2.38419	23.77	3.6601	22.306	1.72405
18.2051	2.38849	24.0574	3.68866	22.5826	1.51575
18.4226	2.38706	24.3448	3.72219	22.8591	1.48691
18.6403	2.38323	24.632	3.74826	23.1356	1.54459
18.8576	2.38945	24.9194	3.76503	23.4122	1.57023
19.0751	2.40621	25.2068	3.77248	23.6887	1.59587
19.2926	2.42153	25.4944	3.7762	23.9652	1.62791
19.5101	2.43206	25.7818	3.78241	24.2417	1.64393
19.7276	2.44307	26.0693	3.79359	24.5183	1.70803
19.945	2.45217	26.3565	3.79793	24.7948	1.87466
20.1626	2.45839	26.6439	3.79483	25.0711	1.88428
20.3801	2.46174	26.9315	3.79607	25.3476	1.66957
20.5976	2.46605	27.2187	3.81221	25.6241	1.61189
20.8151	2.4718	27.5061	3.8445	25.9007	1.68559
21.0326	2.47754	27.7935	3.87058	26.1772	1.75609
21.2499	2.48472	28.0812	3.87865	26.454	1.76571
21.4676	2.49478	28.3686	3.8743	26.7306	1.70482
21.6851	2.50579	28.6558	3.87058	27.0068	1.70482
21.9026	2.50914	28.9432	3.87182	27.2836	1.8298
22.1201	2.50244	29.2306	3.87865	27.5599	1.80737
22.3376	2.49813	29.5182	3.89293	27.8364	1.8298
22.5551	2.50675	29.8056	3.91714	28.1129	1.72084
22.7725	2.52015	30.0928	3.94819	28.3895	1.77853
22.9901	2.53068	30.3805	3.96992	28.6663	1.78173
23.2076	2.53882	30.6677	3.97426	28.9428	1.70482
23.4249	2.54744	30.9551	3.97302	29.2193	1.66957
23.6425	2.5551	31.2425	3.97985	29.4959	1.76891
23.86	2.56037	31.5299	3.98854	29.7721	1.76571
24.0777	2.56611	31.8173	3.99289	30.0487	1.79455
24.295	2.57281	32.1047	3.99662	30.3252	1.70162
24.5125	2.57808	32.3922	4.00282	30.6017	1.73366
24.73	2.57617	32.6798	4.01276	30.8786	1.94196
24.9475	2.57186	32.967	4.02269	31.1551	1.81057
25.165	2.57808	33.2544	4.03263	31.4313	1.79775
25.3824	2.59436	33.5418	4.04815	31.7081	1.9035
25.5999	2.60776	33.8292	4.06553	31.9847	1.95478
25.8175	2.61542	34.1168	4.07795	32.2609	1.89389
26.035	2.62213	34.404	4.08354	32.5375	1.83941
26.2526	2.62979	34.6915	4.08664	32.8143	1.73366
26.47	2.63649	34.9789	4.08478	33.0905	1.81378
26.6875	2.6408	35.2663	4.07795	33.3671	1.87146
26.905	2.64606	35.5539	4.08106	33.6436	1.98682
27.1225	2.6475	35.8411	4.09534	33.9201	1.92593
27.34	2.64175	36.1285	4.109	34.1967	1.85543
27.5575	2.63409	36.4159	4.1152	34.4732	1.87787
27.7748	2.63649	36.7033	4.12203	34.75	1.88748
27.9925	2.65037	36.9909	4.13942	35.0266	2.0413
28.21	2.66282	37.2784	4.16301	35.3031	2.02848
28.4275	2.67	37.5656	4.1686	35.5796	1.85864
28.645	2.67766	37.853	4.15308	35.8561	1.833
28.8623	2.68676	38.1404	4.13445	36.1324	1.85543
29.0799	2.69298	38.4278	4.13321	36.4089	1.87787
29.2974	2.68915	38.7152	4.15308	36.6855	2.01566
29.5149	2.68532	39.0026	4.18164	36.9623	1.92273
29.7324	2.68436	39.2901	4.20585	37.2388	1.84903
29.9499	2.68915	39.5775	4.22448	37.5151	1.833
30.1674	2.70064	39.8651	4.23131	37.7916	1.95478
30.3849	2.71644	40.1525	4.22013	38.0681	1.88428
30.6024	2.73176	40.4399	4.20275	38.3447	1.7593
30.8199	2.74038	40.7271	4.19157	38.6212	1.92273
31.0374	2.73942	41.0145	4.18847	38.8977	1.89389
31.2549	2.73703	41.3021	4.19157	39.1746	1.78814
31.4724	2.73846	41.5894	4.20896	39.4511	1.98041
31.6899	2.74373	41.8768	4.23752	39.7273	1.95157
31.9074	2.74564	42.1642	4.26546	40.0039	1.81698
32.1249	2.74469	42.4518	4.27663	40.2804	1.82018
32.3424	2.74899	42.7392	4.27291	40.5569	1.85223
32.5597	2.75905	43.0264	4.26546	40.8335	1.98362
32.7774	2.76767	43.3138	4.25304	41.1103	1.89068
32.9947	2.76671	43.6012	4.2369	41.3868	1.77853
33.2124	2.76144	43.8886	4.22758	41.6631	1.97721
33.4299	2.76096	44.1763	4.24249	41.9396	2.12462
33.6474	2.76336	44.4635	4.27291	42.2161	2.06373
33.8648	2.76479	44.7509	4.30395	42.4927	1.92914
34.0823	2.76671	45.0383	4.32506	42.7692	1.92593
34.2998	2.77197	45.3257	4.33934	43.046	1.95478
34.5173	2.77676	45.6133	4.34555	43.3225	1.9708
34.7348	2.77772	45.9007	4.34121	43.5988	1.88748
34.9525	2.77868	46.1881	4.33065	43.8753	2.00284
35.1698	2.78442	46.4754	4.32134	44.1519	1.81057
35.3873	2.78969	46.7628	4.32258	44.4284	1.9035
35.6048	2.79065	47.0504	4.33127	44.7049	2.05091
35.8223	2.78873	47.3378	4.34121	44.9815	2.256
36.0398	2.794	47.6252	4.3499	45.258	2.17589
36.2573	2.80645	47.9124	4.35921	45.5348	1.99323
36.4747	2.81698	48.1998	4.36914	45.8113	2.14705
36.6924	2.82272	48.4874	4.37535	46.0879	2.12462
36.9098	2.8323	48.7747	4.38218	46.3641	2.11821
37.1274	2.84666	49.0623	4.39212	46.6409	2.15666
37.3448	2.85767	49.3495	4.39646	46.9172	2.07334
37.5623	2.85767	49.6371	4.39212	47.1937	2.00605
37.7798	2.84905	49.9245	4.38963	47.4703	2.05732
37.9973	2.84139	50.2117	4.39771	47.7468	1.9003
38.2148	2.84139	50.4991	4.4064	48.0233	1.88748
38.4323	2.8481	50.7865	4.40888	48.2999	1.94516
38.6496	2.86342	51.074	4.40764	48.5764	2.13743
38.8673	2.87826	51.3614	4.41198	48.8529	2.115
39.0847	2.88161	51.6488	4.42502	49.1292	2.15025
39.3023	2.87395	51.9364	4.4393	49.406	2.17589
39.5198	2.86773	52.2236	4.44738	49.6825	1.92273
39.7371	2.8706	52.5112	4.45296	49.9591	2.10539
39.9547	2.87634	52.7986	4.45917	50.2356	1.95478
40.1722	2.88065	53.086	4.45483	50.5121	1.9708
40.3899	2.884	53.3733	4.4393	50.7887	2.30728
40.6072	2.88927	53.6607	4.4362	51.0652	2.11821
40.8247	2.89501	53.9481	4.45296	51.3417	2.07334
41.0422	2.89501	54.2357	4.48028	51.6183	2.06373
41.2597	2.89262	54.5231	4.50326	51.8948	2.21434
41.4772	2.89262	54.8105	4.51567	52.1713	2.13743
41.6946	2.89597	55.0977	4.51753	52.4479	2.09578
41.9122	2.90028	55.3852	4.5076	52.7244	2.07975
42.1297	2.90794	55.6726	4.48897	53.0009	2.07655
42.3472	2.91608	55.96	4.47469	53.2775	1.95157
42.5647	2.92039	56.2476	4.47469	53.554	2.04771
42.7822	2.91799	56.5348	4.48773	53.8305	1.94196
42.9995	2.91704	56.8222	4.50884	54.1071	2.01566
43.2172	2.9223	57.1098	4.53182	54.3836	2.06053
43.4345	2.93092	57.397	4.55168	54.6601	2.10539
43.6522	2.93331	57.6844	4.561	54.9367	2.10218
43.8697	2.92805	57.9719	4.55293	55.2129	2.07334
44.0872	2.92374	58.2595	4.52747	55.4897	2.10218
44.3047	2.92805	58.5469	4.5045	55.7663	2.256
44.5222	2.93331	58.8343	4.50201	56.0428	2.2528
44.7396	2.93667	59.1217	4.51878	56.3193	2.13103
44.9571	2.94241	59.4091	4.54299	56.5959	2.17909
45.1745	2.95007	59.6963	4.56969	56.8724	2.15666
45.3921	2.95342	59.9839	4.58956	57.1489	2.09578
45.6096	2.95629	60.2712	4.58956	57.4255	2.1823
45.8273	2.96874	60.5586	4.56721	57.702	2.2528
46.0446	2.98406	60.846	4.54113	57.9785	2.19512
46.2621	2.98406	61.1334	4.52995	58.2551	2.10539
46.4796	2.96874	61.421	4.5374	58.5316	2.07334
46.6971	2.95773	61.7082	4.55603	58.8081	1.99003
46.9146	2.96108	61.9956	4.57714	59.0847	2.21755
47.132	2.9697	62.2831	4.59577	59.3612	2.23037
47.3496	2.97161	62.5705	4.61005	59.6377	2.28164
47.5672	2.96826	62.8581	4.61688	59.9143	2.14384
47.7846	2.96731	63.1453	4.61563	60.1908	2.15666
48.0022	2.97592	63.4329	4.61005	60.4674	2.08937
48.2196	2.99172	63.7201	4.60694	60.7439	2.15025
48.4371	3.00704	64.0075	4.60384	61.0204	2.24959
48.6546	3.01327	64.2951	4.60011	61.2969	2.30407
48.8721	3.01039	64.5824	4.6026	61.5732	2.27523
49.0896	3.00273	64.8698	4.61253	61.85	2.02848
49.3071	2.9989	65.1572	4.62557	62.1265	1.9708
49.5244	3.00465	65.4446	4.64233	62.4031	2.07655
49.742	3.01566	65.7322	4.6591	62.6796	2.14705
49.9596	3.02093	66.0196	4.6622	62.9561	2.14384
50.1771	3.01662	66.3068	4.64419	63.2327	2.09578
50.3946	3.01662	66.5942	4.61812	63.5092	2.05412
50.6121	3.02428	66.8816	4.60694	63.7855	2.06373
50.8295	3.02859	67.1691	4.62371	64.0623	2.23037
51.047	3.02236	67.4565	4.65413	64.3388	2.21755
51.2645	3.01997	67.7441	4.67772	64.6153	2.19832
51.482	3.03194	68.0313	4.68828	64.8919	2.17268
51.6995	3.04965	68.3187	4.68517	65.1684	2.25921
51.917	3.05923	68.6063	4.674	65.4449	2.22396
52.1345	3.05492	68.8935	4.66779	65.7212	2.1823
52.352	3.0463	69.1811	4.674	65.998	2.33291
52.5695	3.04103	69.4684	4.68642	66.2745	2.29446
52.787	3.04103	69.7558	4.69076	66.5511	2.256
53.0045	3.04439	70.0434	4.68517	66.8276	2.2528
53.222	3.05157	70.3306	4.67772	67.1041	2.34894
53.4395	3.05923	70.618	4.67896	67.3804	2.23678
53.657	3.06258	70.9054	4.69076	67.6572	2.16307
53.8743	3.06593	71.193	4.70753	67.9338	2.3233
54.092	3.07359	71.4804	4.72491	68.2103	2.44828
54.3093	3.08269	71.7677	4.73919	68.4868	2.33932
54.527	3.08891	72.0551	4.74043	68.7633	2.24959
54.7445	3.0913	72.3425	4.72491	69.0399	2.17268
54.962	3.08891	72.6299	4.70753	69.3161	2.1118
55.1795	3.08269	72.9175	4.70939	69.5927	2.1855
55.3969	3.0779	73.2047	4.72926	69.8692	2.22396
55.6144	3.07933	73.4921	4.74788	70.1457	2.33932
55.8319	3.08604	73.7797	4.74788	70.4226	2.256
56.0494	3.0937	74.067	4.73733	70.6991	2.115
56.2669	3.09561	74.3546	4.7305	70.9753	2.397
56.4844	3.0937	74.6418	4.7336	71.2519	2.34253
56.7021	3.09657	74.9294	4.74602	71.5287	2.42264
56.9194	3.10471	75.2166	4.76154	71.8049	2.35534
57.1369	3.11189	75.504	4.7721	72.0815	2.26562
57.3544	3.11189	75.7916	4.7721	72.358	2.30087
57.5719	3.10902	76.079	4.76589	72.6348	2.29766
57.7894	3.10854	76.3665	4.7634	72.9113	2.26882
58.0069	3.10854	76.6537	4.7721	73.1879	2.23998
58.2243	3.10662	76.9411	4.78451	73.4641	2.256
58.4419	3.10902	77.2287	4.78576	73.7407	2.15025
58.6594	3.11859	77.5159	4.77893	74.0172	2.23998
58.877	3.12769	77.8035	4.77458	74.2937	2.20153
59.0944	3.13056	78.0907	4.76589	74.5705	2.1855
59.3117	3.12865	78.3783	4.75347	74.8471	2.15987
59.5294	3.1296	78.6658	4.75471	75.1236	2.27523
59.7469	3.13391	78.953	4.78141	75.3999	2.397
59.9644	3.13535	79.2404	4.81742	75.6764	2.27523
60.1819	3.13295	79.5278	4.83977	75.9529	2.33612
60.3992	3.13391	79.8152	4.83977	76.2295	2.23357
60.6169	3.14061	80.1026	4.83294	76.506	2.32009
60.8344	3.14827	80.39	4.82735	76.7825	2.29125
61.0519	3.15258	80.6776	4.81991	77.0593	2.11821
61.2694	3.15833	80.9649	4.81432	77.3356	2.15666
61.4868	3.16695	81.2525	4.82425	77.6121	2.37137
61.7043	3.17221	81.5399	4.84164	77.8887	2.31689
61.9218	3.16503	81.8273	4.85033	78.1652	2.44828
62.1395	3.15593	82.1145	4.84847	78.4417	2.3938
62.3568	3.15737	82.4019	4.84536	78.7183	2.40982
62.5743	3.16599	82.6893	4.85157	78.9951	2.28164
62.7918	3.17125	82.9769	4.86585	79.2716	2.43866
63.0093	3.17221	83.2643	4.87268	79.5481	2.36816
63.2268	3.17269	83.5518	4.86585	79.8247	2.42905
63.4442	3.17652	83.839	4.85716	80.1009	2.43866
63.6618	3.17987	84.1264	4.85157	80.3775	2.35534
63.8793	3.17652	84.414	4.85281	80.654	2.42584
64.0968	3.17125	84.7012	4.86523	80.9305	2.4675
64.3143	3.17125	84.9888	4.87951	81.2073	2.37137
64.5318	3.17796	85.276	4.88137	81.4839	2.44187
64.7491	3.18322	85.5635	4.86958	81.7601	2.44187
64.9668	3.18657	85.8511	4.85716	82.0367	2.33291
65.1843	3.19232	86.1383	4.85964	82.3132	2.37778
65.4018	3.19663	86.4257	4.87827	82.5897	2.40021
65.6193	3.19519	86.7131	4.89255	82.8663	2.34573
65.8368	3.19328	87.0007	4.89379	83.1431	2.37778
66.0542	3.19567	87.2881	4.89565	83.4193	2.40341
66.2717	3.19854	87.5754	4.90124	83.6959	2.36816
66.4892	3.20189	87.8628	4.90248	83.9724	2.37137
66.7067	3.20668	88.1504	4.89689	84.2489	2.50916
66.9241	3.21051	88.4376	4.89131	84.5255	2.51237
67.1417	3.20668	88.7252	4.8882	84.802	2.62773
67.3592	3.20189	89.0124	4.88696	85.0785	2.72387
67.5769	3.20429	89.2998	4.8882	85.3554	2.67901
67.7942	3.21291	89.5872	4.89938	85.6319	2.33291
68.0117	3.21721	89.8747	4.918	85.9081	2.31689
68.2292	3.21386	90.1623	4.93415	86.1847	2.48994
68.4467	3.21386	90.4495	4.93663	86.4612	2.50275
68.6642	3.22296	90.7369	4.93415	86.7377	2.57005
68.8816	3.23684	91.0243	4.93539	87.0143	2.56684
69.0992	3.24355	91.3117	4.93663	87.2911	2.6085
69.3168	3.24163	91.5993	4.93353	87.5673	2.46109
69.5342	3.23589	91.8865	4.9298	87.8439	2.33932
69.7518	3.23301	92.1739	4.93353	88.1204	2.38419
69.9692	3.23684	92.4614	4.94346	88.3969	2.54121
70.1867	3.24163	92.7489	4.95526	88.6735	2.51878
70.4042	3.24498	93.0364	4.96333	88.95	2.4675
70.6217	3.2469	93.3236	4.96519	89.2265	2.56364
70.8392	3.2469	93.611	4.96209	89.5031	2.58287
71.0567	3.2469	93.8984	4.95402	89.7796	2.54121
71.274	3.25216	94.1858	4.9565	90.0564	2.4643
71.4917	3.25935	94.4734	4.97823	90.3327	2.48032
71.709	3.26365	94.7609	5.00493	90.6092	2.49955
71.9266	3.26365	95.0483	5.01238	90.8857	2.45469
72.1441	3.26126	95.3355	4.9981	91.1623	2.6053
72.3615	3.25935	95.6229	4.98196	91.4388	2.52198
72.5791	3.25695	95.9103	4.98506	91.7153	2.59889
72.7966	3.25456	96.1977	5.00493	91.9919	2.54441
73.0141	3.25456	96.4851	5.01921	92.2684	2.42584
73.2316	3.25935	96.7725	5.02045	92.5449	2.3938
73.4491	3.26701	97.06	5.01486	92.8215	2.49955
73.6666	3.27419	97.3476	5.01176	93.098	2.51237
73.8841	3.28089	97.6348	5.0161	93.3743	2.36816
74.1017	3.28855	97.9222	5.02666	93.6511	2.40662
74.3191	3.29525	98.2096	5.03597	93.9276	2.41623
74.5366	3.2986	98.497	5.04032	94.2041	2.47712
74.7541	3.29765	98.7846	5.03783	94.4807	2.54121
74.9716	3.29621	99.0718	5.03163	94.7572	2.51237
75.1891	3.29334	99.3594	5.02045	95.0337	2.56044
75.4066	3.29094	99.6469	5.01051	95.3103	2.5348
75.6241	3.29094	99.9343	5.00617	95.5868	2.39059
75.8416	3.2986	100.222	5.01486	95.8633	2.50596
76.0589	3.31249	100.509	5.03908	96.1399	2.72066
76.2766	3.31919	100.796	5.06453	96.4164	2.58607
76.4939	3.31488	101.084	5.07198	96.6929	2.48032
76.7116	3.30866	101.371	5.06764	96.9695	2.4675
76.9291	3.30818	101.659	5.07198	97.246	2.59569
77.1466	3.30818	101.946	5.08192	97.5225	2.59889
77.3641	3.30626	102.233	5.08626	97.7991	2.61171
77.5815	3.31057	102.521	5.08005	98.0756	2.59889
77.799	3.32015	102.808	5.07322	98.3521	2.57646
78.0165	3.32685	103.096	5.06888	98.6287	2.55082
78.234	3.32733	103.383	5.06453	98.9049	2.66939
78.4517	3.32829	103.67	5.06329	99.1817	2.62773
78.669	3.33164	103.958	5.07012	99.458	2.3233
78.8865	3.33786	104.245	5.08192	99.7348	2.37457
79.104	3.34217	104.533	5.09185	100.011	2.42264
79.3215	3.34217	104.82	5.09744	100.288	2.54121
79.539	3.34121	105.108	5.10054	100.564	2.59889
79.7565	3.34121	105.395	5.10737	100.841	2.48673
79.9739	3.3393	105.682	5.11544	101.118	2.57646
80.1916	3.3369	105.97	5.12041	101.394	2.62132
80.409	3.33882	106.257	5.12476	101.671	2.6053
80.6266	3.34552	106.545	5.12972	101.947	2.43546
80.844	3.34887	106.832	5.12724	102.224	2.42264
81.0615	3.34887	107.12	5.1142	102.5	2.40021
81.279	3.34696	107.407	5.10551	102.777	2.44828
81.4965	3.34696	107.694	5.11606	103.053	2.64375
81.714	3.34887	107.982	5.14028	103.33	2.55082
81.9315	3.35462	108.269	5.16015	103.606	2.48353
82.1488	3.36084	108.556	5.16946	103.883	2.57325
82.3665	3.36419	108.844	5.17008	104.159	2.45469
82.584	3.36898	109.131	5.16449	104.436	2.64696
82.8015	3.37616	109.419	5.15394	104.712	2.91614
83.0188	3.38382	109.706	5.14835	104.989	2.65657
83.2363	3.38957	109.993	5.15704	105.266	2.4675
83.4539	3.39196	110.281	5.17256	105.542	2.49955
83.6714	3.3843	110.569	5.17691	105.818	2.64055
83.8891	3.3752	110.856	5.17381	106.095	2.57646
84.1064	3.3776	111.143	5.18126	106.372	2.63734
84.3239	3.38526	111.431	5.20423	106.648	2.538
84.5414	3.38813	111.718	5.22534	106.925	2.52198
84.7589	3.38813	112.006	5.22782	107.201	2.49314
84.9764	3.39387	112.293	5.20858	107.478	2.54441
85.1938	3.40153	112.58	5.17815	107.754	2.50916
85.4114	3.4068	112.868	5.15394	108.031	2.66619
85.6289	3.40728	113.155	5.1527	108.307	2.68541
85.8464	3.4068	113.442	5.18002	108.584	2.67901
86.0639	3.40824	113.73	5.22099	108.86	2.61491
86.2814	3.41015	114.017	5.24397	109.137	2.49634
86.4987	3.40919	114.305	5.23652	109.413	2.59248
86.7164	3.41159	114.592	5.2123	109.69	2.56044
86.9337	3.41781	114.879	5.1943	109.966	2.57646
87.1514	3.41925	115.167	5.18995	110.243	2.62453
87.3689	3.41925	115.454	5.19243	110.52	2.65978
87.5864	3.4226	115.742	5.20113	110.796	2.57325
87.8039	3.42882	116.029	5.21851	111.072	2.5348
88.0213	3.42595	116.317	5.2421	111.349	2.6726
88.2388	3.42116	116.604	5.25825	111.626	2.79116
88.4563	3.42595	116.892	5.26197	111.902	2.77835
88.6737	3.44127	117.179	5.25949	112.179	2.63734
88.8913	3.45228	117.466	5.25638	112.455	2.74309
89.1088	3.45324	117.754	5.25204	112.732	2.58607
89.3265	3.45085	118.041	5.24769	113.008	2.58607
89.5438	3.45085	118.329	5.24831	113.285	2.57005
89.7613	3.45324	118.616	5.25825	113.561	2.56684
89.9788	3.45515	118.903	5.27377	113.838	2.71105
90.1963	3.45755	119.191	5.28494	114.114	2.70784
90.4138	3.4609	119.478	5.29178	114.391	2.58928
90.6312	3.4609	119.766	5.29364	114.668	2.56364
90.8488	3.45994	120.053	5.29178	114.944	2.65657
91.0663	3.46329	120.341	5.2806	115.22	2.6085
91.2838	3.47047	120.628	5.27191	115.497	2.64696
91.5014	3.47383	120.915	5.27501	115.773	2.72707
91.7188	3.47095	121.203	5.28805	116.05	2.76232
91.9363	3.47047	121.49	5.30171	116.326	2.76873
92.1538	3.47095	121.778	5.30916	116.603	2.72066
92.3713	3.47095	122.065	5.3104	116.88	2.59569
92.5888	3.47287	122.352	5.30233	117.156	2.58287
92.8063	3.47622	122.64	5.28681	117.433	2.77194
93.0236	3.47861	122.927	5.2837	117.709	2.82321
93.2413	3.47813	123.215	5.30357	117.986	2.74951
93.4587	3.47622	123.502	5.33027	118.262	2.79116
93.6762	3.47622	123.789	5.33896	118.539	2.8841
93.8937	3.47957	124.077	5.33213	118.816	2.7463
94.1111	3.48388	124.364	5.32592	119.092	2.74951
94.3287	3.48388	124.652	5.33089	119.368	2.78476
94.5462	3.48149	124.939	5.34207	119.645	2.73348
94.7637	3.48484	125.227	5.34641	119.921	2.79757
94.9812	3.49776	125.514	5.34331	120.198	2.83923
95.1987	3.51117	125.801	5.34207	120.475	2.80078
95.4162	3.51787	126.089	5.35076	120.751	2.8168
95.6337	3.51979	126.376	5.36318	121.028	2.90653
95.8512	3.51883	126.663	5.37497	121.304	2.73028
96.0687	3.51691	126.951	5.37994	121.581	2.77194
96.2862	3.51548	127.238	5.37311	121.857	2.7463
96.5037	3.51548	127.526	5.36069	122.134	2.68862
96.7212	3.52218	127.813	5.352	122.41	2.75912
96.9387	3.52984	128.101	5.352	122.687	2.88089
97.1562	3.53319	128.388	5.35883	122.964	2.82962
97.3735	3.53654	128.675	5.36876	123.24	2.87769
97.5912	3.5442	128.963	5.37746	123.517	2.75912
97.8085	3.55186	129.25	5.38615	123.793	2.84244
98.0263	3.55378	129.538	5.39608	124.07	2.70784
98.2435	3.54851	129.825	5.39857	124.346	2.65016
98.4612	3.54325	130.112	5.39049	124.623	2.8168
98.6787	3.5442	130.4	5.38056	124.899	2.73028
98.8962	3.54755	130.687	5.37497	125.176	2.84885
99.1137	3.54755	130.975	5.3787	125.452	2.81039
99.3311	3.54755	131.262	5.39174	125.729	2.84564
99.5486	3.55186	131.549	5.41595	126.005	2.82321
99.7661	3.55713	131.837	5.44141	126.282	2.77194
99.9836	3.55952	132.124	5.45444	126.558	2.78155
100.201	3.56048	132.412	5.45569	126.835	2.93537
100.419	3.56192	132.699	5.44824	127.111	2.78476
100.636	3.56192	132.987	5.43582	127.388	2.84244
100.854	3.56192	133.274	5.42464	127.664	2.90012
101.071	3.56575	133.561	5.42278	127.941	2.89371
101.289	3.57149	133.849	5.43458	128.218	2.90653
101.506	3.57915	134.136	5.45817	128.494	2.87128
101.724	3.58585	134.424	5.4799	128.771	2.73989
101.941	3.59256	134.711	5.49108	129.047	2.73989
102.159	3.59974	134.998	5.49294	129.324	2.79116
102.376	3.60117	135.286	5.49232	129.6	2.92576
102.594	3.59016	135.573	5.48425	129.877	2.91935
102.811	3.57389	135.861	5.46811	130.153	2.90973
103.029	3.57053	136.148	5.45569	130.43	2.85526
103.246	3.5825	136.435	5.45817	130.706	2.8873
103.464	3.59591	136.723	5.46997	130.983	2.87448
103.681	3.60788	137.01	5.48238	131.259	2.83923
103.899	3.61889	137.298	5.49667	131.536	2.91294
104.116	3.62655	137.585	5.51405	131.812	2.97703
104.334	3.62415	137.873	5.52398	132.089	2.94498
104.551	3.61554	138.16	5.5184	132.365	2.98664
104.769	3.61219	138.447	5.50536	132.642	2.98023
104.986	3.61314	138.735	5.49977	132.918	2.90012
105.204	3.61314	139.022	5.50287	133.195	2.75912
105.421	3.6141	139.31	5.50536	133.472	2.8873
105.639	3.6208	139.597	5.50846	133.748	2.8136
105.856	3.63612	139.884	5.5184	134.025	2.88089
106.073	3.64857	140.172	5.52833	134.301	2.86166
106.291	3.64522	140.459	5.5364	134.578	2.73669
106.508	3.63517	140.747	5.54261	134.854	2.87448
106.726	3.63181	141.034	5.54944	135.131	2.79437
106.943	3.63947	141.321	5.55192	135.407	2.83923
107.161	3.64809	141.609	5.55068	135.684	2.82001
107.379	3.65575	141.897	5.55192	135.96	2.92896
107.596	3.66006	142.184	5.55813	136.237	2.98344
107.814	3.6591	142.471	5.5662	136.513	3.03151
108.031	3.65384	142.758	5.56248	136.79	2.96101
108.248	3.6524	143.046	5.55255	137.066	2.80719
108.466	3.65623	143.334	5.55068	137.343	2.70464
108.683	3.66006	143.621	5.56496	137.62	2.82001
108.901	3.65815	143.908	5.58607	137.896	2.92896
109.118	3.6591	144.196	5.59787	138.173	2.85846
109.336	3.66916	144.483	5.60097	138.449	2.82962
109.553	3.68639	144.77	5.6047	138.726	3.00907
109.771	3.69788	145.058	5.60905	139.002	2.99946
109.988	3.69549	145.345	5.60346	139.279	3.11482
110.206	3.68352	145.633	5.59042	139.555	2.97703
110.423	3.67347	145.92	5.58607	139.832	2.92896
110.641	3.66916	146.208	5.59601	140.108	3.12123
110.858	3.66916	146.495	5.61029	140.385	3.0283
111.076	3.67347	146.782	5.62084	140.661	2.78796
111.293	3.68256	147.07	5.62643	140.938	2.87128
111.511	3.69453	147.357	5.62891	141.214	3.03471
111.728	3.70315	147.645	5.62643	141.491	2.98344
111.946	3.70746	147.932	5.61774	141.768	2.90012
112.163	3.71177	148.219	5.6078	142.044	2.79437
112.381	3.71416	148.507	5.6047	142.321	3.07637
112.598	3.70985	148.794	5.61091	142.597	3.07316
112.816	3.70506	149.082	5.62457	142.874	3.14687
113.033	3.70889	149.369	5.64071	143.15	2.91935
113.251	3.72709	149.656	5.65623	143.427	2.98023
113.468	3.74384	149.944	5.66306	143.703	2.97062
113.686	3.74576	150.231	5.66306	143.98	2.86487
113.903	3.73618	150.519	5.66058	144.256	2.92576
114.121	3.72948	150.806	5.65747	144.533	2.94178
114.338	3.72948	151.094	5.65189	144.81	3.14687
114.556	3.7357	151.381	5.65189	145.086	3.18532
114.773	3.74384	151.668	5.6643	145.363	3.10521
114.991	3.75246	151.956	5.68604	145.639	3.02189
115.208	3.75438	152.243	5.70714	145.916	2.94498
115.426	3.75246	152.531	5.7146	146.192	3.02189
115.643	3.75581	152.818	5.7059	146.469	3.01548
115.861	3.76012	153.106	5.69411	146.745	3.1693
116.078	3.75773	153.393	5.68479	147.022	2.96741
116.296	3.74288	153.68	5.68045	147.298	2.85205
116.513	3.7314	153.968	5.68417	147.575	3.05714
116.731	3.73187	154.255	5.69845	147.851	3.00907
116.948	3.74288	154.542	5.72142	148.128	3.09239
117.166	3.75485	154.83	5.7444	148.404	3.24621
117.383	3.76251	155.118	5.75681	148.681	3.11482
117.601	3.77017	155.405	5.74998	148.958	3.03791
117.818	3.77544	155.692	5.72888	149.234	3.10521
118.036	3.77448	155.98	5.70466	149.511	3.01228
118.253	3.76778	156.267	5.69411	149.787	2.8873
118.471	3.76108	156.554	5.7059	150.064	3.06355
118.688	3.76108	156.842	5.7326	150.34	3.1661
118.906	3.77017	157.129	5.75123	150.617	3.12764
119.123	3.78454	157.417	5.75806	150.893	3.06035
119.341	3.80081	157.704	5.7624	151.17	3.0251
119.558	3.81039	157.991	5.76985	151.446	3.08919
119.776	3.81087	158.279	5.77234	151.723	3.06996
119.993	3.80704	158.566	5.76302	151.999	3.0251
120.211	3.80177	158.854	5.75433	152.276	3.0988
120.428	3.80177	159.141	5.76116	152.552	3.13085
120.646	3.80512	159.429	5.77855	152.829	2.97703
120.863	3.80847	159.716	5.79096	153.106	2.98344
121.081	3.81374	160.004	5.79531	153.382	3.10201
121.298	3.82619	160.291	5.79966	153.659	3.00587
121.516	3.84438	160.578	5.80649	153.935	3.05714
121.733	3.85683	160.865	5.80711	154.211	3.08598
121.951	3.8597	161.153	5.804	154.488	3.04432
122.168	3.85443	161.44	5.80649	154.764	2.9578
122.386	3.84438	161.728	5.81704	155.041	3.07957
122.603	3.8348	162.015	5.8307	155.318	3.08919
122.821	3.83145	162.303	5.83629	155.594	3.14046
123.038	3.83768	162.59	5.83939	155.871	3.11162
123.256	3.84486	162.877	5.83939	156.147	2.99946
123.473	3.84773	163.165	5.83505	156.424	3.10201
123.691	3.84677	163.452	5.8307	156.7	3.20135
123.908	3.84582	163.74	5.8338	156.977	3.12444
124.126	3.84869	164.027	5.84063	157.254	3.25262
124.343	3.85108	164.315	5.84622	157.53	3.3071
124.561	3.85252	164.602	5.85119	157.806	3.23339
124.778	3.85683	164.889	5.86236	158.083	3.11803
124.996	3.86449	165.177	5.8723	158.359	3.09239
125.213	3.86784	165.464	5.8723	158.636	3.16289
125.431	3.86975	165.751	5.86112	158.913	2.98664
125.648	3.8731	166.039	5.85802	159.189	3.01548
125.866	3.88076	166.326	5.86795	159.465	3.24621
126.083	3.88747	166.614	5.87664	159.742	2.94498
126.301	3.89417	166.901	5.88099	160.018	2.88089
126.518	3.90183	167.189	5.89093	160.295	2.98985
126.736	3.90183	167.476	5.90521	160.572	2.98664
126.953	3.89082	167.764	5.91762	160.848	3.20455
127.171	3.87502	168.051	5.91949	161.125	3.18853
127.388	3.87071	168.338	5.91204	161.401	3.04432
127.606	3.88268	168.626	5.90521	161.678	3.08919
127.823	3.89704	168.913	5.91079	161.954	3.12444
128.041	3.90183	169.201	5.92632	162.231	3.10841
128.258	3.90279	169.488	5.9406	162.507	3.18212
128.476	3.90949	169.775	5.94618	162.784	3.24621
128.693	3.92146	170.063	5.94867	163.061	3.25262
128.911	3.92912	170.35	5.94494	163.337	3.2366
129.128	3.92768	170.638	5.93873	163.613	3.19814
129.346	3.92242	170.925	5.93314	163.89	3.10521
129.563	3.92002	171.213	5.93314	164.167	3.11162
129.781	3.9205	171.5	5.93314	164.443	3.13726
129.998	3.92768	171.787	5.93501	164.72	3.09239
130.216	3.94109	172.075	5.95053	164.996	3.06676
130.433	3.95306	172.362	5.97847	165.273	3.09239
130.651	3.95306	172.649	5.99896	165.549	3.17571
130.868	3.94348	172.937	5.99461	165.826	3.1661
131.086	3.94013	173.224	5.97847	166.102	3.21096
131.303	3.94635	173.512	5.97164	166.379	3.27185
131.52	3.95449	173.799	5.9735	166.655	3.32632
131.738	3.95737	174.087	5.97847	166.932	3.30069
131.956	3.95832	174.374	5.98716	167.209	3.1693
132.173	3.96407	174.661	6.0002	167.485	3.09239
132.391	3.97269	174.949	6.01572	167.762	3.07957
132.608	3.97843	175.236	6.02442	168.038	3.1661
132.826	3.98465	175.524	6.02442	168.315	3.26864
133.043	3.99136	175.811	6.01883	168.591	3.39362
133.261	3.99375	176.099	6.01448	168.868	3.2398
133.478	3.99136	176.386	6.01262	169.144	3.39041
133.696	3.98944	176.673	6.01883	169.421	3.41605
133.913	3.99471	176.961	6.03745	169.697	3.27826
134.13	4.00141	177.248	6.05732	169.974	3.20776
134.348	4.00045	177.535	6.06726	170.25	3.20135
134.565	3.9971	177.823	6.06291	170.527	3.27505
134.783	3.99997	178.11	6.05298	170.803	3.25582
135.001	4.00811	178.398	6.04863	171.08	3.32953
135.218	4.01673	178.685	6.05298	171.356	3.35516
135.435	4.02104	178.972	6.05856	171.633	3.24301
135.653	4.02774	179.26	6.06663	171.91	3.26223
135.87	4.03444	179.547	6.07967	172.186	3.30069
136.088	4.03397	179.835	6.09271	172.463	3.25903
136.305	4.02966	180.122	6.09954	172.739	3.15328
136.523	4.03205	180.41	6.10265	173.016	3.12123
136.74	4.04211	180.697	6.10513	173.292	3.27505
136.958	4.04833	180.985	6.10513	173.569	3.35837
137.175	4.04737	181.272	6.1014	173.845	3.42246
137.393	4.04641	181.559	6.0983	174.122	3.33594
137.61	4.04976	181.847	6.10513	174.398	3.41605
137.828	4.05264	182.134	6.125	174.675	3.41605
138.045	4.05264	182.422	6.14052	174.951	3.33594
138.263	4.05503	182.709	6.14052	175.228	3.32312
138.48	4.06365	182.996	6.1368	175.504	3.4513
138.698	4.07179	183.284	6.14114	175.781	3.49937
138.915	4.0761	183.571	6.15107	176.058	3.32953
139.133	4.0761	183.859	6.16101	176.334	3.26864
139.35	4.0804	184.146	6.16473	176.611	3.34876
139.568	4.08902	184.433	6.15915	176.887	3.39362
139.785	4.09333	184.721	6.15107	177.164	3.27505
140.003	4.08998	185.008	6.15107	177.44	3.32632
140.22	4.08663	185.296	6.15915	177.717	3.45451
140.438	4.08902	185.583	6.16784	177.994	3.43848
140.655	4.09429	185.87	6.17218	178.27	3.27185
140.873	4.09812	186.158	6.17653	178.546	3.28146
141.09	4.10578	186.445	6.19205	178.823	3.46412
141.308	4.11775	186.733	6.21192	179.099	3.51219
141.525	4.12732	187.02	6.22061	179.376	3.47694
141.743	4.13163	187.308	6.21192	179.652	3.51539
141.96	4.13211	187.595	6.20075	179.929	3.28146
142.178	4.13067	187.882	6.20882	180.206	3.34876
142.395	4.12876	188.17	6.22744	180.482	3.3776
142.613	4.12972	188.457	6.23738	180.758	3.48976
142.83	4.13403	188.745	6.23924	181.035	3.26864
143.048	4.1436	189.032	6.24607	181.312	3.25903
143.265	4.15078	189.32	6.25476	181.588	3.45451
143.483	4.15365	189.607	6.256	181.865	3.45771
143.701	4.15509	189.894	6.24731	182.141	3.47053
143.918	4.16036	190.182	6.24048	182.418	3.6628
144.135	4.16371	190.469	6.24048	182.694	3.53462
144.353	4.16036	190.757	6.24172	182.971	3.56987
144.57	4.15509	191.044	6.24483	183.247	3.60832
144.788	4.15605	191.331	6.25352	183.524	3.54423
145.005	4.1661	191.619	6.2678	183.8	3.39362
145.223	4.17807	191.906	6.2827	184.077	3.49616
145.44	4.1886	192.194	6.28891	184.353	3.37439
145.658	4.19339	192.481	6.28456	184.63	3.29107
145.875	4.19243	192.768	6.27711	184.906	3.28466
146.093	4.18908	193.056	6.27028	185.183	3.33594
146.31	4.19004	193.343	6.26718	185.46	3.3776
146.528	4.19674	193.631	6.27463	185.736	3.54423
146.745	4.20009	193.918	6.2945	186.013	3.46412
146.963	4.19674	194.205	6.31747	186.289	3.36798
147.18	4.19004	194.493	6.33113	186.566	3.3776
147.398	4.191	194.78	6.33734	186.842	3.45451
147.615	4.20201	195.068	6.34417	187.119	3.57628
147.833	4.21541	195.355	6.351	187.395	3.54744
148.05	4.22595	195.642	6.34976	187.672	3.58269
148.268	4.2293	195.93	6.34417	187.948	3.6628
148.485	4.23025	196.218	6.34603	188.225	3.52501
148.703	4.22642	196.505	6.35721	188.501	3.46091
148.92	4.22307	196.792	6.36838	188.778	3.61794
149.138	4.22595	197.079	6.37832	189.054	3.8006
149.355	4.24127	197.367	6.38949	189.331	3.6596
149.573	4.25802	197.654	6.39819	189.608	3.61473
149.79	4.26472	197.942	6.39508	189.884	3.3776
150.008	4.25994	198.229	6.37956	190.161	3.32632
150.225	4.25467	198.517	6.37149	190.437	3.6628
150.443	4.25659	198.804	6.3808	190.714	3.59871
150.66	4.25994	199.091	6.39508	190.99	3.52501
150.878	4.26042	199.379	6.40253	191.267	3.56666
151.095	4.25898	199.666	6.40501	191.543	3.56026
151.313	4.26233	199.954	6.41122	191.82	3.64678
151.53	4.26903	200.241	6.41992	192.096	3.57948
151.748	4.27574	200.529	6.4224	192.373	3.59871
151.965	4.28531	200.816	6.4224	192.649	3.60191
152.183	4.29393	201.103	6.42799	192.926	3.68203
152.4	4.29393	201.391	6.43482	193.202	3.59871
152.618	4.29058	201.678	6.43792	193.479	3.60512
152.835	4.2877	201.965	6.44351	193.756	3.59871
153.053	4.2877	202.253	6.45903	194.032	3.54744
153.27	4.28627	202.54	6.47766	194.309	3.75253
153.488	4.28627	202.828	6.48387	194.585	3.83264
153.705	4.29106	203.115	6.47766	194.862	3.75253
153.923	4.30159	203.403	6.46897	195.138	3.48976
154.14	4.31356	203.69	6.46959	195.415	3.34555
154.358	4.32361	203.977	6.48076	195.691	3.53141
154.575	4.33223	204.265	6.49504	195.968	3.68844
154.793	4.33702	204.552	6.50808	196.244	3.67882
155.01	4.33271	204.84	6.5205	196.521	3.61473
155.228	4.32074	205.127	6.52733	196.798	3.55064
155.445	4.31499	205.415	6.52795	197.074	3.64998
155.663	4.32361	205.702	6.52733	197.351	3.70126
155.88	4.33606	205.989	6.52919	197.627	3.73651
156.098	4.34803	206.277	6.53167	197.904	3.5186
156.315	4.36095	206.564	6.52919	198.18	3.62435
156.533	4.37436	206.851	6.52919	198.457	3.6628
156.75	4.38154	207.139	6.53726	198.733	3.66921
156.968	4.37867	207.426	6.55341	199.01	3.71407
157.185	4.37197	207.714	6.56769	199.286	3.85507
157.403	4.36861	208.001	6.5801	199.563	3.80701
157.62	4.36861	208.289	6.59625	199.839	3.71407
157.838	4.37292	208.576	6.60991	200.116	3.70766
158.055	4.38154	208.863	6.60618	200.392	3.68203
158.272	4.39303	209.151	6.5919	200.669	3.59871
158.49	4.40787	209.438	6.58569	200.946	3.51219
158.707	4.41793	209.726	6.59128	201.222	3.72689
158.925	4.41697	210.013	6.60556	201.499	3.74932
159.143	4.40596	210.3	6.6217	201.775	3.85507
159.36	4.39494	210.588	6.64157	202.051	3.6628
159.577	4.39303	210.875	6.65958	202.328	3.63716
159.795	4.40165	211.163	6.65958	202.605	3.76214
160.012	4.41793	211.45	6.64281	202.881	3.64037
160.23	4.43468	211.738	6.63412	203.158	3.65639
160.447	4.44569	212.025	6.64716	203.434	3.69805
160.665	4.44761	212.312	6.67013	203.71	3.69805
160.882	4.4433	212.6	6.6869	203.987	3.84546
161.1	4.4409	212.887	6.69931	204.264	3.84226
161.317	4.43899	213.175	6.70925	204.54	3.85507
161.535	4.43325	213.462	6.71359	204.817	3.82623
161.752	4.42367	213.749	6.71422	205.094	3.7301
161.97	4.42558	214.037	6.7167	205.37	3.76855
162.188	4.4433	214.324	6.72353	205.646	3.66601
162.405	4.46628	214.612	6.72539	205.923	3.74291
162.623	4.47968	214.899	6.72353	206.199	3.79739
162.84	4.48256	215.187	6.72974	206.476	3.79098
163.057	4.48064	215.474	6.7496	206.753	3.77816
163.275	4.47921	215.762	6.77072	207.029	3.66921
163.492	4.47585	216.049	6.78189	207.306	3.58589
163.71	4.47202	216.336	6.77817	207.582	3.61473
163.927	4.47298	216.624	6.76947	207.858	3.76535
164.145	4.47968	216.911	6.76389	208.135	3.84867
164.362	4.49117	217.198	6.76326	208.412	3.90314
164.58	4.50793	217.486	6.7732	208.688	3.99607
164.797	4.52564	217.773	6.79803	208.965	3.73971
165.015	4.53187	218.061	6.82784	209.241	3.58589
165.232	4.52134	218.348	6.84025	209.518	3.6628
165.45	4.50889	218.636	6.83156	209.794	3.70126
165.667	4.50793	218.923	6.81231	210.071	3.67562
165.885	4.51798	219.21	6.80052	210.347	3.91596
166.102	4.52564	219.498	6.80238	210.624	4.00248
166.32	4.52517	219.785	6.81604	210.9	3.97044
166.537	4.52756	220.072	6.83591	211.177	3.92878
166.755	4.53953	220.36	6.85764	211.454	3.81021
166.972	4.55485	220.647	6.87751	211.73	3.76214
167.19	4.5649	220.935	6.88744	212.007	3.80701
167.407	4.57017	221.222	6.88992	212.283	3.81342
167.625	4.57017	221.51	6.88868	212.56	3.93198
167.842	4.56586	221.797	6.88434	212.836	3.74291
168.06	4.56395	222.085	6.87875	213.113	3.6628
168.277	4.56825	222.372	6.87627	213.389	3.9416
168.495	4.5716	222.659	6.88185	213.666	3.93839
168.712	4.5673	222.947	6.89862	213.942	3.75253
168.93	4.56299	223.234	6.92531	214.219	3.85828
169.147	4.57017	223.522	6.95388	214.495	3.89673
169.365	4.58357	223.809	6.97561	214.772	3.84226
169.582	4.59459	224.096	6.97685	215.048	4.06978
169.8	4.59698	224.384	6.95388	215.325	4.03773
170.017	4.59698	224.671	6.92593	215.601	3.92557
170.235	4.59985	224.959	6.92283	215.878	3.96403
170.452	4.60464	225.246	6.9458	216.155	3.89032
170.67	4.60895	225.534	6.9694	216.431	3.88392
170.887	4.60991	225.821	6.97685	216.708	3.95442
171.105	4.6123	226.108	6.97561	216.984	3.93839
171.322	4.61756	226.396	6.97685	217.261	4.0153
171.54	4.62331	226.683	6.97933	217.537	4.1531
171.757	4.63049	226.97	6.97933	217.814	4.13067
171.975	4.63959	227.258	6.98119	218.09	3.96403
172.192	4.64629	227.545	6.98802	218.367	3.93198
172.41	4.64725	227.833	6.99547	218.643	3.98005
172.627	4.6482	228.12	7.00789	218.92	3.93519
172.845	4.65491	228.407	7.02652	219.196	3.98005
173.062	4.66448	228.695	7.0439	219.473	3.97364
173.28	4.67023	228.982	7.05384	219.75	3.88392
173.497	4.66831	229.27	7.06067	220.026	3.82944
173.715	4.66592	229.557	7.06501	220.303	3.89994
173.932	4.66927	229.845	7.0675	220.579	3.75573
174.15	4.67693	230.132	7.06501	220.856	3.84226
174.367	4.68651	230.419	7.06191	221.132	3.8006
174.585	4.69512	230.707	7.0675	221.409	3.9416
174.802	4.69895	230.994	7.0824	221.685	3.99928
175.02	4.69656	231.282	7.09916	221.962	4.00248
175.237	4.69129	231.569	7.10165	222.238	4.00569
175.455	4.69081	231.856	7.09171	222.515	3.97364
175.672	4.69991	232.144	7.08674	222.791	3.86469
175.89	4.71284	232.431	7.09792	223.068	4.01851
176.107	4.72289	232.719	7.11903	223.344	3.95762
176.325	4.7272	233.006	7.13766	223.621	4.07298
176.542	4.72624	233.293	7.15442	223.898	4.01851
176.76	4.72193	233.581	7.16622	224.174	4.0826
176.977	4.71858	233.869	7.17056	224.451	4.05696
177.195	4.7205	234.156	7.16746	224.727	4.06017
177.412	4.7272	234.443	7.16435	225.004	4.0826
177.63	4.7363	234.731	7.1656	225.28	4.04414
177.847	4.74348	235.018	7.16994	225.557	4.06337
178.065	4.75018	235.305	7.17305	225.833	4.04735
178.282	4.76119	235.593	7.17615	226.109	4.0153
178.5	4.77029	235.88	7.18298	226.386	3.95762
178.717	4.77316	236.168	7.19043	226.663	4.09542
178.935	4.7722	236.455	7.19974	226.939	4.14989
179.152	4.77747	236.743	7.20844	227.216	4.23321
179.37	4.78082	237.03	7.21464	227.492	4.25244
179.587	4.77555	237.317	7.21713	227.769	4.12426
179.805	4.77029	237.605	7.21961	228.046	4.12746
180.022	4.77459	237.892	7.22582	228.322	4.28769
180.24	4.78992	238.179	7.23886	228.599	4.3646
180.457	4.81146	238.467	7.25811	228.875	4.27167
180.675	4.82726	238.754	7.27115	229.152	4.13708
180.892	4.83157	239.042	7.27797	229.428	4.11144
181.109	4.82726	239.329	7.2786	229.705	4.2236
181.327	4.82343	239.617	7.27425	229.981	4.05376
181.545	4.81912	239.904	7.26866	230.258	4.13387
181.762	4.81816	240.192	7.2699	230.534	4.18835
181.98	4.82726	240.479	7.28294	230.811	4.31012
182.197	4.8421	240.766	7.3084	231.087	4.25564
182.415	4.8488	241.054	7.32827	231.364	4.07939
182.632	4.84354	241.341	7.33634	231.64	4.04735
182.85	4.83923	241.629	7.3351	231.917	4.23962
183.067	4.84258	241.916	7.3351	232.194	4.2236
183.285	4.85024	242.203	7.3351	232.47	4.14669
183.502	4.85886	242.491	7.33199	232.746	4.23001
183.72	4.86987	242.778	7.32951	233.023	4.1531
183.937	4.88184	243.065	7.33944	233.3	4.1531
184.155	4.88614	243.353	7.36242	233.576	4.26526
184.372	4.88088	243.641	7.39035	233.853	4.19476
184.59	4.87418	243.928	7.41333	234.129	4.19155
184.807	4.87322	244.215	7.42637	234.406	4.05696
185.025	4.87944	244.502	7.42078	234.682	4.19155
185.242	4.88854	244.79	7.39905	234.959	4.31653
185.459	4.89955	245.078	7.38104	235.235	4.25885
185.677	4.91343	245.365	7.38911	235.512	4.2236
185.894	4.92445	245.652	7.41643	235.788	4.22039
186.112	4.92684	245.94	7.44313	236.065	4.29089
186.329	4.92875	246.227	7.45989	236.341	4.34537
186.547	4.9321	246.514	7.47293	236.618	4.31012
186.764	4.93115	246.802	7.48163	236.894	4.30371
186.982	4.92157	247.089	7.47728	237.171	4.33896
187.2	4.91583	247.377	7.46176	237.448	4.38062
187.417	4.92349	247.664	7.44623	237.724	4.31973
187.635	4.93689	247.952	7.44437	238.001	4.30692
187.852	4.94647	248.239	7.45617	238.277	4.10182
188.07	4.95413	248.526	7.47604	238.554	4.41267
188.287	4.96514	248.814	7.50025	238.83	4.39344
188.505	4.97615	249.101	7.53005	239.107	4.34858
188.722	4.97854	249.389	7.55427	239.383	4.23321
188.94	4.97424	249.676	7.55427	239.66	4.19476
189.157	4.97088	249.963	7.53564	239.936	4.34537
189.375	4.97424	250.251	7.51453	240.213	4.44151
189.592	4.9795	250.538	7.50273	240.489	4.49599
189.81	4.98189	250.826	7.50584	240.766	4.33896
190.027	4.98573	251.113	7.53254	241.042	4.54726
190.244	4.99482	251.4	7.56979	241.319	4.46714
190.462	5.00583	251.688	7.59525	241.596	4.48958
190.679	5.01254	251.975	7.60394	241.872	4.51201
190.897	5.01684	252.263	7.60642	242.149	4.4383
191.114	5.02115	252.55	7.61201	242.425	4.53444
191.332	5.0202	252.838	7.61698	242.702	4.5761
191.549	5.01684	253.125	7.61263	242.978	4.46714
191.767	5.02115	253.412	7.59959	243.255	4.41587
191.984	5.02977	253.7	7.59649	243.531	4.40626
192.202	5.03552	253.987	7.61636	243.808	4.38062
192.419	5.03887	254.275	7.64926	244.084	4.53123
192.637	5.04653	254.562	7.67906	244.361	4.66262
192.854	5.0585	254.849	7.69459	244.637	4.59853
193.072	5.06616	255.137	7.69521	244.914	4.33576
193.289	5.0628	255.424	7.68651	245.19	4.31973
193.507	5.05754	255.712	7.67348	245.467	4.48317
193.724	5.06041	255.999	7.66913	245.744	4.58892
193.942	5.06711	256.286	7.68093	246.02	4.44792
194.159	5.06472	256.574	7.70887	246.296	4.32294
194.377	5.05754	256.861	7.73929	246.573	4.47035
194.594	5.06041	257.149	7.7573	246.85	4.60494
194.812	5.07573	257.436	7.75854	247.126	4.5056
195.029	5.0944	257.724	7.74612	247.403	4.58571
195.247	5.10877	258.011	7.72936	247.679	4.59853
195.464	5.11642	258.299	7.71942	247.956	4.61776
195.682	5.11547	258.586	7.72501	248.232	4.60814
195.899	5.10781	258.873	7.74301	248.509	4.63378
196.117	5.1011	259.161	7.7573	248.786	4.53444
196.334	5.10015	259.448	7.76288	249.062	4.5793
196.552	5.10541	259.736	7.76723	249.339	4.68505
196.769	5.11403	260.023	7.77468	249.615	4.77158
196.987	5.12409	260.31	7.78337	249.891	4.62096
197.204	5.14276	260.598	7.79144	250.168	4.55046
197.422	5.16238	260.885	7.80324	250.444	4.61455
197.639	5.171	261.173	7.81752	250.721	4.59853
197.857	5.16143	261.46	7.82683	250.998	4.61135
198.075	5.14802	261.747	7.82683	251.274	4.61776
198.292	5.14276	262.035	7.83242	251.551	4.5056
198.509	5.14371	262.322	7.84981	251.827	4.61455
198.727	5.14946	262.61	7.87154	252.104	4.64019
198.944	5.16382	262.897	7.88396	252.38	4.65942
199.162	5.18345	263.184	7.87961	252.657	4.49919
199.379	5.19638	263.472	7.86657	252.934	4.52483
199.597	5.19446	263.759	7.8585	253.21	4.6498
199.814	5.1801	264.047	7.86843	253.486	4.69146
200.032	5.16717	264.334	7.89637	253.763	4.74273
200.249	5.16909	264.621	7.92804	254.039	4.80683
200.467	5.18441	264.909	7.94667	254.316	4.69146
200.684	5.20499	265.196	7.94356	254.592	4.6498
200.902	5.22366	265.484	7.93487	254.869	4.75235
201.119	5.23707	265.771	7.93797	255.145	4.74594
201.337	5.24042	266.058	7.95474	255.422	4.69787
201.554	5.23468	266.346	7.96964	255.699	4.6498
201.772	5.2275	266.633	7.97523	255.975	4.6466
201.989	5.2251	266.921	7.97647	256.252	4.77799
202.207	5.2251	267.208	7.97647	256.528	4.75235
202.424	5.22845	267.496	7.97523	256.805	4.68505
202.642	5.24042	267.783	7.9833	257.082	4.72671
202.859	5.25766	268.071	8.00192	257.358	4.75235
203.077	5.27202	268.358	8.02055	257.634	4.74273
203.294	5.27537	268.645	8.02614	257.911	4.82285
203.512	5.26867	268.933	8.0162	258.187	4.89014
203.729	5.26149	269.22	8.00751	258.464	4.92219
203.947	5.2634	269.507	8.01372	258.74	4.80362
204.164	5.27346	269.795	8.03607	259.017	4.82605
204.382	5.29308	270.082	8.05346	259.293	4.74915
204.599	5.31702	270.37	8.06029	259.57	4.92219
204.817	5.3333	270.657	8.06029	259.846	4.77478
205.034	5.33138	270.945	8.0547	260.123	4.7171
205.252	5.32277	271.232	8.05159	260.4	4.79721
205.469	5.31846	271.519	8.05718	260.676	4.86771
205.687	5.31798	271.807	8.07705	260.953	4.75235
205.904	5.31798	272.094	8.10188	261.229	4.7908
206.122	5.32181	272.382	8.11989	261.506	4.74273
206.339	5.3333	272.669	8.12672	261.783	4.74594
206.556	5.35006	272.956	8.12424	262.059	4.75235
206.774	5.36777	273.244	8.11554	262.335	4.83567
206.992	5.3783	273.531	8.10747	262.612	4.86771
207.209	5.37495	273.819	8.11554	262.888	4.97026
207.427	5.36633	274.106	8.14162	263.165	4.77158
207.644	5.36011	274.394	8.16956	263.442	4.84208
207.862	5.35772	274.681	8.17577	263.718	4.90937
208.079	5.36346	274.969	8.16708	263.995	4.85489
208.297	5.37974	275.256	8.16708	264.271	4.90296
208.514	5.40032	275.543	8.18508	264.548	4.92219
208.732	5.41038	275.831	8.20123	264.824	4.89014
208.949	5.41134	276.118	8.20495	265.101	4.84208
209.167	5.40942	276.405	8.20371	265.377	4.84528
209.384	5.40368	276.693	8.2093	265.654	4.98628
209.602	5.39602	276.98	8.22109	265.93	5.12408
209.819	5.39362	277.268	8.23786	266.207	4.98949
210.037	5.40176	277.555	8.25897	266.483	4.97987
210.254	5.41995	277.842	8.27759	266.76	4.90296
210.471	5.4391	278.13	8.28194	267.036	4.93501
210.689	5.45107	278.417	8.27511	267.313	5.02153
210.907	5.45538	278.705	8.27511	267.59	5.04076
211.124	5.45395	278.992	8.29374	267.866	4.99589
211.342	5.44964	279.279	8.31298	268.143	4.94462
211.559	5.44341	279.567	8.31361	268.419	4.90937
211.777	5.44102	279.854	8.30305	268.696	4.95103
211.994	5.44772	280.142	8.29808	268.972	5.01833
212.212	5.45873	280.429	8.30802	269.249	4.95424
212.429	5.47309	280.716	8.32727	269.525	4.95744
212.646	5.49608	281.004	8.34465	269.802	4.94142
212.864	5.51858	281.291	8.35893	270.078	5.07601
213.082	5.52241	281.579	8.36762	270.355	5.09524
213.299	5.50565	281.866	8.37321	270.632	5.04717
213.517	5.48841	282.154	8.37756	270.908	4.90617
213.734	5.48794	282.441	8.3819	271.184	4.84528
213.952	5.49895	282.729	8.38563	271.461	5.00871
214.169	5.5114	283.016	8.38563	271.738	5.09524
214.387	5.52097	283.303	8.38439	272.014	5.19458
214.604	5.53007	283.591	8.39184	272.291	5.2811
214.821	5.54108	283.878	8.41419	272.567	5.06639
215.039	5.54874	284.166	8.44151	272.844	5.07601
215.256	5.54874	284.453	8.45827	273.12	5.05999
215.474	5.5473	284.74	8.46262	273.397	5.15292
215.691	5.54634	285.028	8.46013	273.673	5.23944
215.909	5.54491	285.315	8.45517	273.95	5.20739
216.126	5.54539	285.603	8.44709	274.226	5.11767
216.344	5.55305	285.89	8.44275	274.503	5.09203
216.561	5.56358	286.178	8.45392	274.779	4.90296
216.779	5.57028	286.465	8.47814	275.056	4.93501
216.996	5.57507	286.752	8.5036	275.332	5.0728
217.214	5.58464	287.04	8.51974	275.609	5.20419
217.431	5.59326	287.327	8.52905	275.885	5.16894
217.649	5.59565	287.614	8.52781	276.162	5.2843
217.867	5.59135	287.902	8.51788	276.438	5.17855
218.084	5.59039	288.189	8.51229	276.715	5.14971
218.301	5.59757	288.477	8.52657	276.992	5.22021
218.519	5.61098	288.764	8.55327	277.268	5.26508
218.736	5.62294	289.051	8.57313	277.545	5.37083
218.954	5.6306	289.339	8.58183	277.821	5.29071
219.171	5.63156	289.626	8.58928	278.098	5.13369
219.389	5.62534	289.914	8.60169	278.374	5.17215
219.606	5.61768	290.201	8.60914	278.651	5.36442
219.824	5.62055	290.489	8.60728	278.928	5.20419
220.041	5.6397	290.776	8.60728	279.204	5.29712
220.259	5.66364	291.063	8.61908	279.48	5.22662
220.476	5.67321	291.351	8.63771	279.757	5.13369
220.694	5.66938	291.638	8.65633	280.033	5.14651
220.911	5.66364	291.926	8.67123	280.31	5.10485
221.129	5.66029	292.213	8.68117	280.587	5.11126
221.346	5.66029	292.5	8.68862	280.863	5.19137
221.564	5.66795	292.788	8.69607	281.14	5.39646
221.781	5.68231	293.075	8.69979	281.416	5.30353
221.999	5.70002	293.363	8.70041	281.693	5.21701
222.216	5.71534	293.65	8.7029	281.969	5.2779
222.434	5.72061	293.938	8.70725	282.246	5.24265
222.651	5.72157	294.225	8.71594	282.522	5.43812
222.869	5.72253	294.512	8.7327	282.799	5.36442
223.086	5.7187	294.8	8.75009	283.075	5.28751
223.304	5.70768	295.087	8.75692	283.352	5.16894
223.521	5.70194	295.375	8.75257	283.628	5.24905
223.739	5.71103	295.662	8.75009	283.905	5.24265
223.956	5.72492	295.949	8.75443	284.182	5.23944
224.174	5.73497	296.237	8.76561	284.458	5.38685
224.391	5.7479	296.524	8.77802	284.735	5.46056
224.609	5.7637	296.812	8.78982	285.011	5.43812
224.826	5.77088	297.099	8.79976	285.288	5.37724
225.044	5.7613	297.386	8.80845	285.564	5.32917
225.261	5.7479	297.674	8.81652	285.841	5.41569
225.479	5.7479	297.961	8.8277	286.117	5.45094
225.696	5.7637	298.249	8.84073	286.394	5.47017
225.914	5.78285	298.536	8.84819	286.67	5.42851
226.131	5.79434	298.824	8.84943	286.947	5.32596
226.349	5.7996	299.111	8.85626	287.223	5.40928
226.566	5.7996	299.398	8.87054	287.5	5.30353
226.784	5.79434	299.686	8.88606	287.776	5.30994
227.001	5.79721	299.973	8.90034	288.053	5.37724
227.219	5.81397	300.261	8.91338	288.329	5.41569
227.436	5.83168	300.548	8.92642	288.606	5.59835
227.654	5.83551	300.835	8.93014	288.882	5.4894
227.871	5.82785	301.123	8.9258	289.159	5.53746
228.089	5.82354	301.41	8.92642	289.436	5.51183
228.306	5.82833	301.698	8.94442	289.712	5.48299
228.524	5.83551	301.985	8.96864	289.989	5.4221
228.741	5.8403	302.272	8.98416	290.265	5.57271
228.959	5.84652	302.56	8.98602	290.542	5.48619
229.176	5.85418	302.848	8.98478	290.818	5.40608
229.394	5.86184	303.135	8.98292	291.095	5.44774
229.611	5.86854	303.422	8.97981	291.371	5.4926
229.829	5.87525	303.71	8.98292	291.648	5.51183
230.046	5.88291	303.997	9.00713	291.924	5.50221
230.264	5.88961	304.284	9.04563	292.201	5.52464
230.481	5.89152	304.572	9.07667	292.478	5.55028
230.699	5.89296	304.859	9.08288	292.754	5.59835
230.916	5.89918	305.147	9.0686	293.031	5.4958
231.134	5.90589	305.434	9.05556	293.307	5.50221
231.351	5.90684	305.722	9.05866	293.584	5.49901
231.569	5.90924	306.009	9.07667	293.86	5.60796
231.786	5.92216	306.296	9.0984	294.137	5.65603
232.004	5.93796	306.584	9.11641	294.413	5.6368
232.221	5.94658	306.871	9.1282	294.69	5.62399
232.439	5.94562	307.159	9.13255	294.966	5.52785
232.656	5.94084	307.446	9.13627	295.243	5.65924
232.874	5.93748	307.733	9.14621	295.52	5.73294
233.091	5.93653	308.021	9.15242	295.796	5.62078
233.309	5.94084	308.308	9.14931	296.072	5.78101
233.526	5.9528	308.596	9.14248	296.349	5.73294
233.744	5.97052	308.883	9.14372	296.625	5.59194
233.961	5.99015	309.17	9.15614	296.902	5.58874
234.179	6.00547	309.458	9.17663	297.179	5.64001
234.396	6.01552	309.745	9.20085	297.455	5.73294
234.614	6.01217	310.033	9.22506	297.732	5.79383
234.831	5.99015	310.32	9.23437	298.008	5.74256
235.049	5.95951	310.607	9.22506	298.285	5.74256
235.266	5.94658	310.895	9.20643	298.561	5.67526
235.484	5.96429	311.182	9.20333	298.838	5.7746
235.701	6.00595	311.47	9.2263	299.114	5.9829
235.919	6.04616	311.757	9.25983	299.391	6.06621
236.136	6.06483	312.045	9.28032	299.667	6.00853
236.354	6.06292	312.332	9.28901	299.944	5.76178
236.571	6.05047	312.619	9.29149	300.22	5.68487
236.789	6.03515	312.907	9.28901	300.497	5.72012
237.006	6.02318	313.194	9.28591	300.774	5.95085
237.224	6.02079	313.482	9.28901	301.05	6.06621
237.441	6.02557	313.769	9.30143	301.327	5.97008
237.659	6.03659	314.056	9.31447	301.603	5.79383
237.876	6.05526	314.344	9.3244	301.88	5.78101
238.094	6.08159	314.631	9.33806	302.156	5.88676
238.311	6.10409	314.919	9.36103	302.433	5.9188
238.529	6.10888	315.206	9.38276	302.709	5.76499
238.746	6.09787	315.494	9.39394	302.986	5.80985
238.964	6.08494	315.781	9.39642	303.262	5.94444
239.181	6.08255	316.068	9.39394	303.539	5.88356
239.399	6.08781	316.356	9.39208	303.815	5.80024
239.616	6.09691	316.643	9.39208	304.092	5.95085
239.833	6.10984	316.93	9.39642	304.368	6.09506
240.051	6.12611	317.218	9.40946	304.645	6.11749
240.268	6.14048	317.505	9.42623	304.921	5.9861
240.486	6.15149	317.793	9.43802	305.198	6.00212
240.703	6.15915	318.08	9.44051	305.475	5.81306
240.921	6.16154	318.368	9.44051	305.751	5.93162
241.138	6.1558	318.655	9.44671	306.028	5.96687
241.356	6.14909	318.942	9.45479	306.304	5.80344
241.574	6.15244	319.23	9.46348	306.581	5.87394
241.791	6.17207	319.517	9.47776	306.857	5.99571
242.008	6.19122	319.805	9.49763	307.134	5.97969
242.226	6.19457	320.092	9.51501	307.41	5.83228
242.444	6.18452	320.38	9.5206	307.687	5.92842
242.661	6.17926	320.667	9.51625	307.963	5.95085
242.879	6.18548	320.954	9.5175	308.24	5.9156
243.096	6.19745	321.242	9.53178	308.516	5.9124
243.314	6.21181	321.529	9.54854	308.793	5.9893
243.531	6.22952	321.817	9.55909	309.07	6.01174
243.749	6.24341	322.104	9.56841	309.346	6.11749
243.966	6.24484	322.391	9.57586	309.623	6.04699
244.184	6.23575	322.679	9.58145	309.899	6.09185
244.401	6.22617	322.966	9.5889	310.176	6.09185
244.619	6.22282	323.254	9.60442	310.452	6.10467
244.836	6.22617	323.541	9.61994	310.729	6.05019
245.054	6.24054	323.828	9.62739	311.005	5.92842
245.271	6.26351	324.116	9.62988	311.282	6.10147
245.488	6.28314	324.403	9.64229	311.558	6.1271
245.706	6.2865	324.691	9.66713	311.835	6.18158
245.923	6.2774	324.978	9.687	312.112	6.17837
246.141	6.26639	325.265	9.68513	312.388	6.18799
246.358	6.26208	325.553	9.6752	312.664	6.20081
246.576	6.26256	325.84	9.67706	312.941	6.10787
246.793	6.27118	326.128	9.69258	313.217	6.10147
247.011	6.2908	326.415	9.71494	313.494	6.25528
247.228	6.31953	326.702	9.74101	313.771	6.18158
247.446	6.34347	326.99	9.76523	314.047	6.14953
247.663	6.35113	327.277	9.77764	314.324	6.32258
247.881	6.34347	327.565	9.7764	314.6	6.29374
248.098	6.3315	327.852	9.7733	314.877	6.10787
248.316	6.32288	328.14	9.77516	315.153	5.99571
248.533	6.32144	328.427	9.78075	315.43	6.04058
248.751	6.32671	328.715	9.78758	315.706	6.29053
248.968	6.33772	329.002	9.79875	315.983	6.22003
249.186	6.35639	329.289	9.81924	316.259	6.23926
249.403	6.37985	329.577	9.84843	316.536	6.29374
249.621	6.39948	329.864	9.86767	316.812	6.30976
249.838	6.40618	330.152	9.8714	317.089	6.22003
250.056	6.39852	330.439	9.86457	317.365	6.23606
250.273	6.37937	330.726	9.86271	317.642	6.31297
250.491	6.35639	331.014	9.86333	317.919	6.30335
250.708	6.35017	331.301	9.8714	318.195	6.29694
250.926	6.3698	331.589	9.88692	318.472	6.17197
251.143	6.40379	331.876	9.90431	318.748	6.27771
251.361	6.43251	332.163	9.91734	319.025	6.21362
251.578	6.45071	332.451	9.92666	319.301	6.21683
251.796	6.45741	332.738	9.93721	319.578	6.26169
252.013	6.44783	333.026	9.94963	319.854	6.28412
252.231	6.42773	333.313	9.95149	320.131	6.29053
252.448	6.41336	333.601	9.9428	320.407	6.34501
252.666	6.42102	333.888	9.93535	320.684	6.27451
252.883	6.44544	334.175	9.94528	320.96	6.34822
253.101	6.47273	334.463	9.97074	321.237	6.41871
253.318	6.49571	334.75	9.99682	321.514	6.45076
253.536	6.51007	335.038	10.0179	321.79	6.27771
253.753	6.51199	335.325	10.0347	322.067	6.24247
253.971	6.5005	335.612	10.0434	322.343	6.35783
254.188	6.48183	335.9	10.0409	322.62	6.36103
254.406	6.46746	336.187	10.0378	322.896	6.42192
254.623	6.46842	336.475	10.0452	323.173	6.38987
254.841	6.48613	336.762	10.0595	323.449	6.4091
255.058	6.51342	337.05	10.0719	323.726	6.35783
255.276	6.5388	337.337	10.0806	324.002	6.38026
255.493	6.54981	337.624	10.0887	324.279	6.34501
255.711	6.54215	337.912	10.0937	324.555	6.48601
255.928	6.52635	338.199	10.0986	324.832	6.53408
256.146	6.51917	338.486	10.1073	325.108	6.42192
256.363	6.52635	338.774	10.1247	325.385	6.45717
256.581	6.53832	339.061	10.1378	325.661	6.46358
256.798	6.55172	339.349	10.1415	325.938	6.58535
257.016	6.568	339.636	10.1402	326.214	6.39308
257.233	6.58572	339.924	10.1446	326.491	6.49242
257.451	6.59337	340.211	10.1545	326.768	6.64303
257.668	6.59002	340.498	10.1601	327.044	6.57253
257.886	6.58332	340.786	10.162	327.321	6.55651
258.103	6.5838	341.073	10.1676	327.597	6.55651
258.321	6.59002	341.361	10.1831	327.874	6.67508
258.538	6.60104	341.648	10.2029	328.15	6.60778
258.756	6.62066	341.935	10.2253	328.427	6.57574
258.973	6.64604	342.223	10.247	328.704	6.46678
259.19	6.66279	342.51	10.2613	328.98	6.54049
259.408	6.66375	342.798	10.2613	329.256	6.48921
259.626	6.6537	343.085	10.2526	329.533	6.5469
259.843	6.64269	343.372	10.2483	329.809	6.49563
260.061	6.63742	343.66	10.2594	330.086	6.61419
260.278	6.63598	343.947	10.2793	330.363	6.56933
260.495	6.64077	344.235	10.2979	330.639	6.6206
260.713	6.65609	344.522	10.3153	330.916	6.63342
260.931	6.68003	344.81	10.3321	331.192	6.47319
261.148	6.6987	345.097	10.3395	331.469	6.44115
261.366	6.7054	345.384	10.3389	331.745	6.38347
261.583	6.70205	345.672	10.3451	332.022	6.4091
261.801	6.69535	345.959	10.3582	332.298	6.53087
262.018	6.68865	346.247	10.3594	332.575	6.58215
262.236	6.692	346.534	10.3495	332.851	6.74878
262.453	6.71306	346.821	10.3476	333.128	6.74878
262.671	6.7461	347.109	10.3662	333.404	6.63022
262.888	6.77195	347.396	10.3936	333.681	6.57894
263.106	6.77865	347.684	10.4134	333.957	6.65906
263.323	6.77003	347.971	10.4234	334.234	6.79365
263.541	6.75902	348.259	10.4321	334.511	6.71674
263.758	6.74897	348.546	10.4414	334.787	6.76801
263.976	6.7437	348.834	10.4445	335.064	6.63983
264.193	6.75376	349.121	10.4376	335.34	6.58535
264.411	6.77961	349.408	10.4358	335.617	6.63022
264.628	6.80403	349.695	10.4532	335.894	6.58535
264.846	6.81791	349.983	10.4817	336.17	6.67188
265.063	6.8227	350.271	10.5097	336.446	6.80647
265.281	6.82892	350.558	10.5239	336.723	6.88978
265.498	6.83467	350.845	10.5202	337	6.79044
265.716	6.83132	351.133	10.5053	337.276	6.65265
265.933	6.81935	351.42	10.4954	337.552	6.74878
266.151	6.8136	351.708	10.5041	337.829	6.72956
266.368	6.82461	351.995	10.5295	338.106	6.83851
266.586	6.84807	352.282	10.5538	338.382	6.73597
266.803	6.8744	352.57	10.5637	338.659	6.78403
267.02	6.8926	352.857	10.5742	338.935	6.84492
267.238	6.88972	353.145	10.6034	339.212	7.07565
267.455	6.86866	353.432	10.632	339.488	6.92504
267.673	6.84759	353.719	10.6363	339.765	6.77762
267.89	6.84664	354.007	10.6177	340.041	6.99233
268.108	6.86961	354.294	10.5978	340.318	6.89619
268.325	6.8969	354.582	10.5953	340.594	6.71674
268.543	6.90935	354.869	10.6134	340.871	6.90901
268.76	6.90935	355.156	10.6463	341.147	6.86094
268.978	6.90839	355.444	10.6779	341.424	6.75519
269.195	6.91127	355.731	10.6935	341.7	6.99553
269.413	6.91462	356.019	10.6916	341.977	7.12372
269.63	6.91988	356.306	10.6847	342.253	6.90901
269.848	6.92706	356.594	10.6891	342.53	6.82249
270.065	6.93568	356.881	10.7021	342.807	6.97951
270.283	6.94334	357.168	10.7146	343.083	6.95067
270.5	6.95627	357.456	10.7177	343.36	6.90581
270.718	6.97494	357.743	10.7233	343.636	7.00835
270.935	6.99026	358.031	10.7431	343.913	7.08847
271.153	6.99361	358.318	10.7704	344.189	7.0436
271.37	6.99265	358.606	10.7903	344.466	6.94747
271.588	6.99601	358.893	10.794	344.742	6.91542
271.805	7.00031	359.18	10.786	345.019	6.95067
272.023	7.00127	359.468	10.776	345.296	6.86415
272.24	7.00367	359.755	10.7754	345.572	7.05001
272.458	7.01899	360.042	10.7897	345.848	7.06283
272.675	7.04292	360.33	10.8126	346.125	7.1109
272.893	7.05585	360.617	10.8313	346.401	7.03719
273.11	7.04723	360.905	10.84	346.678	6.98272
273.328	7.03	361.192	10.8437	346.954	6.99874
273.545	7.02329	361.479	10.8524	347.231	6.99553
273.763	7.03095	361.767	10.8642	347.508	7.09808
273.98	7.04436	362.055	10.8679	347.784	7.07565
274.198	7.06064	362.342	10.8654	348.061	7.12692
274.415	7.07787	362.629	10.871	348.337	6.99233
274.633	7.08793	362.916	10.8921	348.614	7.06924
274.85	7.08793	363.204	10.9163	348.89	7.07565
275.068	7.08362	363.491	10.925	349.167	7.10449
275.285	7.08362	363.779	10.9238	349.444	7.1814
275.503	7.08793	364.066	10.9263	349.72	7.14294
275.72	7.09128	364.354	10.9368	349.996	7.03078
275.938	7.09894	364.641	10.9567	350.273	7.02438
276.155	7.11522	364.928	10.9766	350.55	7.02758
276.373	7.13532	365.216	10.9877	350.826	7.10769
276.59	7.15016	365.503	10.9877	351.103	7.13654
276.808	7.15782	365.791	10.9803	351.379	7.29997
277.025	7.16357	366.078	10.9815	351.656	7.32881
277.243	7.16788	366.365	11.002	351.932	7.20383
277.46	7.16931	366.653	11.0287	352.209	7.31278
277.678	7.17219	366.94	11.0442	352.485	7.13974
277.895	7.18128	367.228	11.0498	352.762	7.26472
278.113	7.1966	367.515	11.0573	353.038	7.23588
278.33	7.20953	367.803	11.0672	353.315	7.2519
278.548	7.21719	368.09	11.0747	353.592	7.30638
278.765	7.22054	368.377	11.0815	353.868	7.3961
278.983	7.2215	368.665	11.0902	354.144	7.44738
279.2	7.21527	368.952	11.0989	354.421	7.29356
279.418	7.20761	369.24	11.1057	354.697	7.33522
279.635	7.21096	369.527	11.1156	354.974	7.38008
279.853	7.2282	369.814	11.1281	355.25	7.21024
280.07	7.24831	370.102	11.1411	355.527	7.18781
280.288	7.26219	370.389	11.1554	355.804	7.35765
280.505	7.26554	370.677	11.1709	356.08	7.24228
280.723	7.26123	370.964	11.1839	356.357	7.15256
280.94	7.25549	371.252	11.192	356.634	7.21985
281.158	7.25597	371.539	11.1926	356.91	7.3961
281.375	7.26746	371.826	11.1883	357.186	7.47622
281.593	7.27991	372.114	11.1908	357.463	7.39931
281.81	7.28996	372.401	11.205	357.74	7.39931
282.028	7.29953	372.688	11.2262	358.016	7.46019
282.245	7.30863	372.976	11.2448	358.293	7.43776
282.463	7.31916	373.264	11.2591	358.569	7.48583
282.68	7.32587	373.551	11.2702	358.846	7.45378
282.898	7.32156	373.838	11.2777	359.122	7.42174
283.115	7.30863	374.126	11.2808	359.399	7.38328
283.333	7.30384	374.413	11.2864	359.675	7.61081
283.55	7.31629	374.701	11.3032	359.952	7.55313
283.768	7.34119	374.988	11.3286	360.228	7.54031
283.985	7.36752	375.275	11.346	360.505	7.39931
284.203	7.38954	375.563	11.3485	360.781	7.56595
284.42	7.39816	375.85	11.3491	361.058	7.62042
284.638	7.38858	376.138	11.3603	361.334	7.5339
284.855	7.36991	376.425	11.3714	361.611	7.38969
285.073	7.35794	376.712	11.3789	361.888	7.6076
285.29	7.36177	377	11.3926	362.164	7.65888
285.508	7.37183	377.287	11.4081	362.44	7.54672
285.725	7.38619	377.575	11.4099	362.717	7.60119
285.943	7.40677	377.862	11.4044	362.993	7.61722
286.16	7.42976	378.149	11.4112	363.27	7.66529
286.378	7.44125	378.437	11.4329	363.546	7.63645
286.595	7.43646	378.724	11.4571	363.823	7.65567
286.813	7.42353	379.012	11.4652	364.1	7.47622
287.03	7.41779	379.299	11.4609	364.376	7.43776
287.248	7.42593	379.586	11.4627	364.653	7.45699
287.465	7.44077	379.874	11.4795	364.929	7.54992
287.683	7.45417	380.161	11.5012	365.206	7.50826
287.9	7.46614	380.449	11.5248	365.482	7.58197
288.118	7.47859	380.736	11.541	365.759	7.69733
288.335	7.4829	381.024	11.5434	366.036	7.68772
288.553	7.4805	381.311	11.5347	366.312	7.78706
288.77	7.4805	381.598	11.5354	366.589	7.72617
288.988	7.48625	381.886	11.5589	366.865	7.64926
289.205	7.49487	382.173	11.5875	367.142	7.76142
289.423	7.50683	382.461	11.5975	367.418	7.77424
289.64	7.5279	382.748	11.5919	367.695	7.78385
289.858	7.5504	383.035	11.5919	367.971	7.7454
290.075	7.5571	383.323	11.6049	368.248	7.7486
290.293	7.54609	383.61	11.6229	368.524	7.70054
290.51	7.53077	383.898	11.6347	368.801	7.84474
290.728	7.52646	384.185	11.6459	369.077	7.70694
290.945	7.53843	384.472	11.6583	369.354	7.80949
291.163	7.55806	384.76	11.6701	369.63	7.8159
291.38	7.57817	385.048	11.68	369.907	7.70054
291.598	7.59875	385.335	11.6943	370.183	7.75181
291.815	7.61407	385.622	11.7198	370.46	7.74219
292.033	7.61838	385.909	11.7452	370.736	7.87358
292.25	7.61216	386.197	11.7539	371.013	7.83192
292.468	7.60546	386.484	11.7539	371.289	7.79347
292.685	7.60211	386.772	11.7552	371.566	7.87038
292.903	7.60019	387.059	11.757	371.843	7.81269
293.12	7.60642	387.347	11.7614	372.119	7.86397
293.338	7.62604	387.634	11.7806	372.396	7.8159
293.555	7.65477	387.921	11.8054	372.672	7.76463
293.773	7.67583	388.209	11.821	372.949	7.88961
293.99	7.67919	388.496	11.8166	373.225	7.80949
294.208	7.66913	388.784	11.8011	373.502	7.65247
294.425	7.66147	389.071	11.7967	373.778	7.56915
294.642	7.65573	389.358	11.8092	374.055	7.65888
294.86	7.64855	389.646	11.8346	374.331	7.89601
295.077	7.65381	389.933	11.8651	374.608	7.91845
295.295	7.67919	390.221	11.8948	374.885	7.87999
295.512	7.71605	390.508	11.9091	375.161	7.9601
295.73	7.73951	390.796	11.906	375.438	7.97933
295.948	7.74334	391.083	11.8992	375.714	7.84154
296.165	7.73376	391.37	11.9104	375.991	7.72938
296.382	7.7194	391.658	11.9358	376.267	7.70054
296.6	7.70552	391.945	11.9513	376.544	7.80949
296.817	7.70216	392.233	11.9489	376.82	7.84795
297.035	7.71605	392.52	11.9489	377.097	7.87038
297.252	7.74047	392.807	11.9687	377.373	7.9569
297.47	7.76105	393.095	12.001	377.65	8.02099
297.688	7.7735	393.382	12.0283	377.926	7.91845
297.905	7.78068	393.67	12.037	378.203	7.86717
298.123	7.78212	393.957	12.0271	378.48	7.96651
298.34	7.77781	394.245	12.011	378.756	7.85756
298.558	7.77015	394.532	12.0016	379.032	8.01138
298.775	7.7668	394.82	12.0141	379.309	8.14276
298.993	7.7735	395.107	12.0457	379.586	8.03701
299.21	7.79169	395.394	12.0811	379.862	7.92485
299.428	7.81372	395.682	12.0991	380.139	7.96651
299.645	7.83143	395.969	12.0979	380.415	8.15558
299.862	7.83813	396.256	12.0898	380.692	8.24851
300.08	7.82999	396.544	12.0848	380.968	8.08829
300.298	7.8185	396.831	12.0811	381.245	7.86717
300.515	7.82137	397.119	12.0855	381.521	7.88961
300.733	7.83765	397.406	12.1053	381.798	7.94408
300.95	7.85441	397.694	12.1333	382.074	8.12995
301.167	7.86733	397.981	12.1538	382.351	8.20685
301.385	7.87978	398.268	12.1631	382.628	8.22288
301.602	7.89606	398.556	12.1693	382.904	8.24531
301.82	7.90707	398.843	12.1836	383.181	8.29017
302.037	7.90611	399.131	12.1978	383.457	8.21326
302.255	7.89845	399.418	12.2078	383.733	8.28697
302.472	7.89367	399.705	12.2158	384.01	8.3799
302.69	7.89845	399.993	12.2233	384.287	8.28697
302.907	7.91713	400.28	12.227	384.563	8.19724
303.125	7.94441	400.568	12.2345	384.84	8.18442
303.342	7.96739	400.855	12.2562	385.116	8.20365
303.56	7.97505	401.142	12.2873	385.393	8.24531
303.777	7.96739	401.43	12.3071	385.67	8.32863
303.995	7.95734	401.717	12.3071	385.946	8.47924
304.212	7.95542	402.005	12.3015	386.222	8.25172
304.43	7.965	402.292	12.3071	386.499	8.29017
304.647	7.97841	402.579	12.3239	386.776	8.34465
304.865	7.99133	402.867	12.3413	387.052	8.26133
305.082	8.0033	403.154	12.3543	387.328	8.41836
305.3	8.01671	403.442	12.368	387.605	8.44399
305.517	8.02772	403.729	12.381	387.882	8.4536
305.735	8.03011	404.017	12.3891	388.158	8.3126
305.952	8.02532	404.304	12.3922	388.435	8.43438
306.17	8.01862	404.591	12.4021	388.711	8.36388
306.387	8.01575	404.879	12.4207	388.988	8.25813
306.605	8.02101	405.166	12.4375	389.264	8.35106
306.822	8.03633	405.454	12.4437	389.541	8.4472
307.04	8.05836	405.741	12.4493	389.817	8.61383
307.257	8.07559	406.028	12.458	390.094	8.46322
307.475	8.07894	406.316	12.4679	390.37	8.24851
307.692	8.07464	406.603	12.4791	390.647	8.36708
307.91	8.07368	406.891	12.4965	390.923	8.53051
308.127	8.07368	407.178	12.5232	391.2	8.46001
308.345	8.07272	407.465	12.5455	391.476	8.55295
308.562	8.08038	407.753	12.5499	391.753	8.57217
308.78	8.10432	408.04	12.5387	392.029	8.46963
308.997	8.13304	408.328	12.5375	392.306	8.5177
309.215	8.14836	408.615	12.553	392.583	8.63306
309.432	8.14501	408.903	12.5698	392.859	8.58179
309.65	8.13161	409.19	12.5753	393.136	8.4472
309.867	8.11964	409.477	12.576	393.412	8.4472
310.085	8.11964	409.765	12.576	393.689	8.53372
310.302	8.134	410.052	12.584	393.965	8.71638
310.52	8.15889	410.339	12.6095	394.242	8.61704
310.737	8.18235	410.627	12.6523	394.518	8.5209
310.955	8.19767	410.914	12.6896	394.795	8.62345
311.172	8.20198	411.202	12.6995	395.071	8.80611
311.39	8.20294	411.489	12.6865	395.348	8.68433
311.607	8.20198	411.777	12.6734	395.624	8.70036
311.825	8.20007	412.064	12.6734	395.901	8.57217
312.042	8.19767	412.351	12.684	396.178	8.54333
312.26	8.2039	412.639	12.6995	396.454	8.60742
312.477	8.22161	412.926	12.7206	396.731	8.61063
312.695	8.24603	413.214	12.7504	397.007	8.69074
312.912	8.26661	413.501	12.779	397.284	8.90224
313.13	8.27523	413.788	12.7945	397.56	8.72599
313.347	8.27236	414.076	12.7945	397.837	8.74842
313.565	8.26566	414.363	12.7877	398.113	8.68113
313.782	8.25895	414.651	12.779	398.39	8.69715
314	8.2556	414.938	12.7759	398.666	8.82533
314.217	8.26326	415.226	12.7864	398.943	8.80931
314.435	8.28433	415.513	12.8156	399.219	8.76124
314.652	8.30922	415.8	12.846	399.496	8.85738
314.87	8.32454	416.088	12.8684	399.772	8.7997
315.087	8.33029	416.375	12.8796	400.049	8.92147
315.305	8.32885	416.663	12.8802	400.325	9.04645
315.522	8.32263	416.95	12.8715	400.602	8.89263
315.74	8.31736	417.238	12.8616	400.879	8.86058
315.957	8.32263	417.525	12.8647	401.155	8.91186
316.175	8.3413	417.812	12.8889	401.432	8.86379
316.392	8.36619	418.1	12.9243	401.708	8.64908
316.61	8.38391	418.387	12.9566	401.985	8.92788
316.827	8.39253	418.675	12.9777	402.262	8.90865
317.045	8.39683	418.962	12.987	402.538	8.97595
317.262	8.39731	419.25	12.9864	402.814	9.16502
317.48	8.393	419.537	12.9752	403.091	9.13297
317.697	8.38726	419.824	12.9696	403.367	9.07849
317.915	8.38822	420.112	12.9795	403.644	9.09131
318.132	8.39731	420.399	13.0062	403.921	8.82213
318.35	8.41024	420.687	13.0304	404.197	8.99197
318.567	8.42365	420.974	13.046	404.474	9.12015
318.785	8.44184	421.261	13.0559	404.75	9.08811
319.002	8.4562	421.549	13.0702	405.027	9.06568
319.22	8.45764	421.836	13.0888	405.303	9.04645
319.437	8.44998	422.124	13.1031	405.58	9.06247
319.655	8.44758	422.411	13.1099	405.856	9.09451
319.872	8.45764	422.699	13.1105	406.133	9.0112
320.09	8.47726	422.986	13.1099	406.409	9.12015
320.307	8.49785	423.273	13.113	406.686	9.1522
320.524	8.50982	423.561	13.1292	406.962	9.05606
320.742	8.50982	423.848	13.1528	407.239	8.85097
320.959	8.50024	424.135	13.1714	407.515	9.02081
321.177	8.49354	424.423	13.1801	407.792	9.1554
321.395	8.49785	424.71	13.1857	408.069	9.05606
321.612	8.51221	424.998	13.1956	408.345	9.18104
321.83	8.52849	425.285	13.2068	408.622	9.2259
322.047	8.54429	425.572	13.2099	408.898	9.19706
322.264	8.56152	425.86	13.208	409.175	9.07849
322.482	8.5778	426.147	13.2167	409.451	9.09772
322.7	8.58451	426.435	13.2384	409.728	9.14899
322.917	8.57828	426.722	13.2583	410.004	9.34447
323.135	8.56679	427.01	13.267	410.281	9.38934
323.352	8.56392	427.297	13.2769	410.557	9.37972
323.57	8.57493	427.584	13.2925	410.834	9.53995
323.787	8.59312	427.872	13.3067	411.111	9.4374
324.005	8.61084	428.159	13.3148	411.387	9.28038
324.222	8.63047	428.447	13.3223	411.663	9.24192
324.439	8.64483	428.734	13.3309	411.94	9.38293
324.657	8.64722	429.021	13.3347	412.217	9.34127
324.875	8.63813	429.309	13.3378	412.493	9.31883
325.092	8.62328	429.596	13.3521	412.769	9.33165
325.31	8.61658	429.884	13.375	413.046	9.26115
325.527	8.62424	430.171	13.3918	413.322	9.34447
325.744	8.64722	430.459	13.403	413.599	9.40856
325.962	8.67882	430.746	13.4216	413.876	9.38293
326.179	8.7085	431.033	13.4471	414.152	9.38934
326.397	8.72143	431.321	13.4632	414.429	9.40536
326.614	8.70946	431.608	13.4657	414.705	9.38613
326.832	8.68744	431.896	13.4657	414.982	9.50149
327.049	8.67355	432.183	13.4744	415.258	9.58802
327.267	8.67595	432.471	13.493	415.535	9.47265
327.484	8.69127	432.758	13.5141	415.811	9.40536
327.702	8.7176	433.045	13.5309	416.088	9.39254
327.919	8.74776	433.333	13.5414	416.365	9.49188
328.137	8.76787	433.62	13.5526	416.641	9.51752
328.354	8.77409	433.907	13.5625	416.918	9.49188
328.572	8.76547	434.195	13.5706	417.194	9.61045
328.789	8.74824	434.482	13.5793	417.471	9.70659
329.007	8.73053	434.77	13.5868	417.747	9.77708
329.224	8.72287	435.057	13.5923	418.024	9.84759
329.442	8.73388	435.344	13.6004	418.3	9.80913
329.659	8.76547	435.632	13.6147	418.577	9.75145
329.877	8.80473	435.919	13.6352	418.853	9.73863
330.094	8.82819	436.207	13.6594	419.13	9.76106
330.312	8.82819	436.494	13.6817	419.406	9.69377
330.529	8.81383	436.781	13.6892	419.683	9.68736
330.747	8.79851	437.069	13.6861	419.959	9.66813
330.964	8.78989	437.356	13.6904	420.236	9.64249
331.182	8.79516	437.644	13.7084	420.513	9.7162
331.399	8.81574	437.931	13.7277	420.789	9.91168
331.617	8.84207	438.219	13.7345	421.065	9.8604
331.834	8.86314	438.506	13.7302	421.342	9.70338
332.052	8.87415	438.793	13.7271	421.619	9.62968
332.269	8.87607	439.081	13.7345	421.895	9.79952
332.487	8.87319	439.368	13.7556	422.172	9.88924
332.704	8.86649	439.656	13.7829	422.448	9.95654
332.922	8.86122	439.943	13.8016	422.725	9.94052
333.139	8.86505	440.231	13.8084	423.001	9.91488
333.357	8.87942	440.518	13.8152	423.278	9.79631
333.574	8.89953	440.805	13.8283	423.554	9.7867
333.792	8.91676	441.093	13.8394	423.831	9.8572
334.009	8.92681	441.38	13.8438	424.107	9.87002
334.227	8.92777	441.668	13.8494	424.384	9.88924
334.444	8.9158	441.955	13.8655	424.661	9.96615
334.662	8.89953	442.243	13.8866	424.937	9.9277
334.879	8.89522	442.53	13.8991	425.214	9.9309
335.097	8.91149	442.817	13.9078	425.49	10.0174
335.314	8.94453	443.105	13.9208	425.767	10.0719
335.532	8.97612	443.392	13.9307	426.043	10.0687
335.749	8.9924	443.68	13.9375	426.32	10.0078
335.967	8.99336	443.967	13.945	426.596	10.0527
336.184	8.98714	444.254	13.9574	426.873	10.0815
336.402	8.97852	444.542	13.968	427.149	9.95974
336.619	8.97038	444.829	13.9779	427.426	10.0719
336.837	8.97038	445.117	13.9972	427.703	9.92449
337.054	8.98714	445.404	14.0257	427.979	10.0751
337.272	9.01442	445.691	14.0499	428.256	10.0014
337.489	9.0374	445.979	14.0561	428.532	9.97577
337.707	9.05081	446.266	14.0512	428.808	10.1905
337.924	9.05512	446.554	14.0512	429.085	10.1584
338.142	9.04937	446.841	14.063	429.361	10.0142
338.359	9.0331	447.128	14.0828	429.638	10.0302
338.577	9.02304	447.416	14.1039	429.915	10.0815
338.794	9.0331	447.703	14.1257	430.191	10.0431
339.012	9.05943	447.991	14.1393	430.468	10.0943
339.229	9.08432	448.278	14.14	430.744	10.2866
339.447	9.10012	448.565	14.14	431.021	10.402
339.664	9.10874	448.853	14.1524	431.297	10.1873
339.882	9.10778	449.14	14.1753	431.574	10.1392
340.099	9.09342	449.428	14.1977	431.85	10.1584
340.317	9.07714	449.715	14.2039	432.127	10.1873
340.534	9.07571	450.003	14.2039	432.403	10.3539
340.752	9.09342	450.29	14.2083	432.68	10.2482
340.969	9.11879	450.577	14.2163	432.956	10.2033
341.187	9.14704	450.865	14.2306	433.233	10.2546
341.404	9.17481	451.152	14.2505	433.51	10.1712
341.622	9.19013	451.44	14.2679	433.786	10.1328
341.839	9.17768	451.727	14.2778	434.063	10.1712
342.057	9.14848	452.015	14.2834	434.339	10.3411
342.274	9.1298	452.302	14.2921	434.616	10.1039
342.492	9.13268	452.589	14.302	434.892	10.168
342.709	9.15039	452.877	14.3132	435.169	10.2193
342.927	9.17768	453.164	14.3256	435.445	10.3379
343.144	9.2088	453.451	14.3504	435.722	10.5526
343.362	9.23034	453.739	14.3852	435.998	10.4565
343.579	9.23034	454.026	14.4069	436.275	10.3859
343.797	9.21598	454.314	14.4069	436.551	10.6071
344.014	9.2021	454.601	14.3951	436.828	10.4212
344.232	9.19874	454.889	14.3914	437.104	10.3475
344.449	9.20305	455.176	14.4069	437.381	10.3315
344.667	9.21263	455.464	14.4324	437.658	10.4084
344.884	9.22938	455.751	14.451	437.934	10.4693
345.102	9.25763	456.038	14.4566	438.211	10.5366
345.319	9.28396	456.325	14.4634	438.487	10.418
345.537	9.29497	456.613	14.4777	438.764	10.4308
345.754	9.2854	456.901	14.4895	439.04	10.559
345.972	9.26673	457.188	14.4963	439.317	10.6647
346.189	9.25428	457.475	14.4994	439.593	10.5782
346.407	9.25236	457.763	14.5019	439.87	10.3988
346.624	9.26338	458.05	14.505	440.146	10.4596
346.842	9.2854	458.337	14.5137	440.423	10.4821
347.059	9.30742	458.625	14.5324	440.699	10.418
347.277	9.31843	458.912	14.5578	440.976	10.6679
347.494	9.31508	459.2	14.582	441.252	10.7737
347.712	9.30742	459.487	14.6031	441.529	10.6551
347.929	9.30694	459.774	14.6174	441.805	10.6391
348.147	9.31269	460.062	14.6242	442.082	10.591
348.364	9.3237	460.349	14.6218	442.359	10.5077
348.582	9.33998	460.637	14.623	442.635	10.6071
348.799	9.362	460.924	14.6416	442.912	10.8666
349.017	9.37971	461.212	14.6739	443.188	10.7577
349.234	9.38402	461.499	14.7037	443.465	10.7769
349.452	9.37971	461.787	14.718	443.741	10.7064
349.669	9.37876	462.074	14.7242	444.018	10.6808
349.887	9.38259	462.361	14.7323	444.294	10.6263
350.104	9.38833	462.649	14.7397	444.571	10.7769
350.322	9.4003	462.936	14.7484	444.847	10.9051
350.539	9.41801	463.223	14.7621	445.124	10.7416
350.757	9.43333	463.511	14.782	445.4	10.716
350.974	9.43908	463.798	14.7993	445.677	10.8282
351.192	9.43908	464.086	14.8093	445.954	10.7288
351.409	9.43764	464.373	14.8161	446.23	10.9307
351.626	9.43238	464.661	14.826	446.507	11.0044
351.844	9.42567	464.948	14.8403	446.783	10.7513
352.062	9.42759	465.236	14.8577	447.06	10.7833
352.279	9.4453	465.523	14.8732	447.336	10.8923
352.497	9.47259	465.81	14.8807	447.613	10.7449
352.714	9.49557	466.098	14.8819	447.889	10.7673
352.932	9.50993	466.385	14.8863	448.166	10.8795
353.149	9.51664	466.673	14.9018	448.442	10.873
353.366	9.51568	466.96	14.9272	448.719	11.0845
353.584	9.50467	467.247	14.9527	448.995	11.1646
353.801	9.4927	467.535	14.9639	449.272	11.123
354.019	9.49366	467.822	14.9657	449.548	11.0589
354.236	9.51137	468.11	14.9757	449.825	11.0589
354.454	9.53531	468.397	14.9955	450.102	11.0236
354.671	9.55829	468.684	15.0123	450.378	10.8827
354.889	9.57361	468.972	15.0179	450.655	10.873
355.106	9.57169	469.259	15.0222	450.931	10.9275
355.324	9.55589	469.547	15.034	451.208	11.0429
355.541	9.53722	469.834	15.0452	451.484	11.1198
355.759	9.531	470.121	15.0551	451.761	11.0493
355.976	9.54297	470.409	15.0707	452.038	10.8891
356.194	9.56691	470.696	15.0936	452.314	10.8378
356.411	9.59659	470.984	15.1147	452.59	10.9948
356.629	9.621	471.271	15.1247	452.867	11.1903
356.846	9.63584	471.558	15.1278	453.143	11.1198
357.064	9.63728	471.846	15.1303	453.42	11.0205
357.281	9.62866	472.133	15.139	453.696	11.0653
357.499	9.61765	472.421	15.1576	453.973	11.2191
357.716	9.6143	472.708	15.1849	454.25	11.3185
357.934	9.62388	472.996	15.2116	454.526	11.2287
358.151	9.64303	473.283	15.2271	454.803	11.1294
358.369	9.66361	473.57	15.2346	455.079	11.2255
358.586	9.67798	473.858	15.2433	455.356	11.2608
358.804	9.68468	474.145	15.2613	455.632	11.155
359.021	9.68228	474.433	15.2824	455.909	11.3185
359.239	9.67367	474.72	15.2911	456.185	11.3121
359.456	9.66888	475.007	15.2855	456.462	11.1038
359.674	9.67654	475.295	15.2787	456.738	11.1326
359.891	9.6909	475.582	15.2867	457.015	11.2608
360.109	9.70766	475.87	15.3054	457.291	11.3153
360.326	9.72394	476.157	15.3252	457.568	11.2127
360.544	9.73782	476.444	15.3426	457.844	11.1935
360.761	9.74357	476.732	15.3569	458.121	11.3345
360.979	9.73926	477.019	15.3612	458.397	11.296
361.197	9.73016	477.307	15.3594	458.674	11.2928
361.414	9.72633	477.594	15.3625	458.951	11.2384
361.631	9.7359	477.882	15.378	459.227	11.3729
361.849	9.75218	478.169	15.4003	459.504	11.3025
362.066	9.77085	478.457	15.419	459.78	11.3794
362.284	9.78857	478.744	15.4388	460.057	11.4435
362.501	9.79958	479.031	15.4618	460.334	11.3569
362.719	9.80197	479.318	15.4817	460.61	11.3794
362.936	9.8058	479.606	15.4947	460.886	11.3473
363.154	9.8149	479.893	15.5059	461.163	11.4082
363.371	9.82352	480.181	15.5214	461.44	11.3794
363.589	9.82447	480.468	15.5326	461.716	11.3345
363.806	9.82495	480.756	15.5345	461.992	11.4499
364.024	9.83692	481.043	15.5388	462.269	11.405
364.241	9.85847	481.33	15.5574	462.546	11.4979
364.459	9.87426	481.618	15.5866	462.822	11.5364
364.676	9.87762	481.905	15.6083	463.099	11.5973
364.894	9.87378	482.193	15.6195	463.375	11.6934
365.111	9.86852	482.48	15.6251	463.652	11.4915
365.329	9.86995	482.767	15.6257	463.928	11.4627
365.546	9.88192	483.055	15.6226	464.205	11.421
365.764	9.9006	483.342	15.6251	464.481	11.5428
365.981	9.91783	483.63	15.645	464.758	11.6389
366.199	9.92788	483.917	15.6748	465.034	11.6485
366.416	9.93123	484.205	15.699	465.311	11.7479
366.634	9.93123	484.492	15.7145	465.587	11.7062
366.851	9.93028	484.779	15.7263	465.864	11.4883
367.069	9.93219	485.067	15.7406	466.14	11.5268
367.286	9.9389	485.354	15.7549	466.417	11.6453
367.504	9.95278	485.642	15.7648	466.693	11.7351
367.721	9.97576	485.929	15.7729	466.97	11.6229
367.939	10.0021	486.216	15.7828	467.247	11.7255
368.156	10.0165	486.504	15.7958	467.523	11.671
368.374	10.0121	486.791	15.807	467.8	11.7351
368.591	9.99682	487.079	15.8188	468.076	11.7447
368.809	9.98581	487.366	15.8344	468.353	11.7351
369.026	9.98725	487.654	15.8517	468.629	11.8857
369.243	10.0069	487.941	15.8642	468.906	11.7831
369.461	10.0351	488.228	15.8753	469.182	11.7351
369.679	10.0586	488.516	15.8859	469.459	11.7062
369.896	10.0672	488.803	15.8952	469.736	11.9626
370.114	10.0629	489.091	15.9014	470.012	11.8056
370.331	10.0552	489.378	15.9113	470.288	11.8408
370.549	10.0538	489.665	15.93	470.565	11.9434
370.766	10.0552	489.953	15.9511	470.842	11.9626
370.984	10.0624	490.24	15.9622	471.118	12.0619
371.201	10.0768	490.528	15.9678	471.395	11.9273
371.418	10.0988	490.815	15.9778	471.671	11.8697
371.636	10.1184	491.103	15.9964	471.948	11.8344
371.854	10.1285	491.39	16.0132	472.224	11.7927
372.071	10.1285	491.677	16.0231	472.501	11.8697
372.289	10.1266	491.965	16.0318	472.777	11.6614
372.506	10.1251	492.252	16.0448	473.054	11.8056
372.724	10.1251	492.54	16.0634	473.33	12.0876
372.941	10.1266	492.827	16.0821	473.607	11.969
373.159	10.1352	493.114	16.0976	473.883	12.0651
373.376	10.1495	493.402	16.1113	474.16	12.1132
373.594	10.1649	493.689	16.1212	474.436	12.1388
373.811	10.1768	493.977	16.1286	474.713	12.0844
374.029	10.1845	494.264	16.1386	474.99	11.9946
374.246	10.1888	494.551	16.1572	475.266	12.1004
374.464	10.1888	494.839	16.1758	475.543	12.1132
374.681	10.1864	495.126	16.1851	475.819	11.9017
374.899	10.1878	495.414	16.1913	476.096	12.0107
375.116	10.2032	495.701	16.21	476.372	11.953
375.334	10.2262	495.988	16.2354	476.649	12.0908
375.551	10.2467	496.276	16.251	476.925	12.1741
375.768	10.2587	496.563	16.2566	477.202	12.1356
375.986	10.2577	496.851	16.2652	477.479	12.0908
376.204	10.2439	497.138	16.2832	477.755	11.9722
376.421	10.2305	497.426	16.3006	478.031	12.1068
376.639	10.2328	497.713	16.3118	478.308	12.2222
376.856	10.2549	498.001	16.3205	478.584	12.3247
377.074	10.2831	498.288	16.3323	478.861	12.1004
377.291	10.3018	498.575	16.3503	479.137	12.2125
377.509	10.3095	498.863	16.3658	479.414	12.3247
377.726	10.3118	499.15	16.3776	479.691	12.3824
377.943	10.3114	499.437	16.3913	479.967	12.3151
378.161	10.3095	499.725	16.4031	480.244	12.2574
378.378	10.3104	500.012	16.413	480.52	12.2766
378.596	10.319	500.3	16.4298	480.797	12.376
378.813	10.3324	500.587	16.4503	481.073	12.4144
379.031	10.3468	500.875	16.4658	481.35	12.3824
379.248	10.364	501.162	16.4738	481.626	12.267
379.466	10.3851	501.449	16.4825	481.903	12.2895
379.683	10.4028	501.737	16.4956	482.179	12.3087
379.901	10.4038	502.024	16.508	482.456	12.1581
380.118	10.3937	502.312	16.5167	482.732	12.3023
380.336	10.386	502.599	16.5297	483.009	12.2927
380.553	10.3841	502.887	16.5508	483.286	12.2542
380.771	10.3918	503.174	16.5682	483.562	12.424
380.988	10.4081	503.461	16.5782	483.839	12.4369
381.206	10.4248	503.749	16.5875	484.115	12.408
381.423	10.4325	504.036	16.6024	484.392	12.2286
381.641	10.4291	504.323	16.6191	484.668	12.4144
381.858	10.4248	504.611	16.6303	484.945	12.6003
382.076	10.4267	504.898	16.6347	485.221	12.4977
382.293	10.4344	505.186	16.6458	485.498	12.4817
382.511	10.444	505.473	16.6663	485.774	12.5971
382.728	10.4507	505.76	16.6918	486.051	12.6996
382.946	10.4617	506.048	16.7116	486.327	12.6644
383.163	10.4794	506.335	16.7216	486.604	12.6003
383.381	10.4981	506.623	16.7315	486.88	12.4112
383.598	10.5057	506.91	16.7427	487.157	12.3888
383.816	10.5067	507.198	16.7545	487.433	12.4593
384.033	10.5057	507.485	16.7725	487.71	12.4913
384.251	10.5033	507.772	16.7911	487.987	12.5426
384.468	10.5033	508.06	16.8029	488.263	12.5458
384.686	10.5158	508.347	16.8098	488.54	12.5266
384.903	10.5431	508.635	16.8209	488.816	12.4945
385.121	10.5685	508.922	16.8383	489.093	12.4433
385.338	10.5756	509.209	16.8551	489.369	12.4144
385.556	10.5637	509.497	16.8663	489.646	12.6484
385.773	10.5507	509.784	16.8749	489.922	12.6259
385.991	10.5483	510.072	16.8867	490.199	12.4657
386.208	10.5541	510.359	16.9047	490.476	12.6035
386.426	10.568	510.647	16.9209	490.752	12.6484
386.643	10.591	510.934	16.9377	491.028	12.658
386.861	10.6163	511.221	16.9588	491.305	12.8503
387.078	10.634	511.509	16.9805	491.582	12.8054
387.296	10.6393	511.796	16.996	491.858	12.815
387.513	10.6374	512.084	16.9991	492.135	12.6548
387.731	10.6374	512.371	17.0004	492.411	12.6644
387.948	10.6393	512.659	17.0103	492.688	12.7509
388.166	10.6436	512.946	17.0258	492.964	12.7894
388.384	10.6561	513.233	17.0469	493.241	12.8759
388.601	10.6757	513.521	17.0724	493.517	12.8406
388.818	10.6877	513.808	17.1022	493.794	12.8246
389.036	10.6853	514.096	17.1227	494.071	12.8406
389.253	10.6824	514.383	17.127	494.347	12.9111
389.471	10.691	514.67	17.1307	494.624	12.9464
389.688	10.7006	514.958	17.1413	494.9	12.8951
389.906	10.6977	515.245	17.1537	495.176	13.0009
390.123	10.6934	515.533	17.1637	495.453	12.9368
390.341	10.7006	515.82	17.1767	495.729	12.8503
390.558	10.7159	516.107	17.1953	496.006	13.0746
390.776	10.7303	516.395	17.2102	496.283	13.0169
390.993	10.7427	516.682	17.222	496.559	13.0041
391.211	10.7537	516.97	17.2431	496.836	13.0073
391.428	10.758	517.257	17.2704	497.112	13.0265
391.646	10.7566	517.544	17.2891	497.389	13.0649
391.863	10.7576	517.832	17.2916	497.665	13.0361
392.081	10.7667	518.119	17.2928	497.942	13.0393
392.298	10.7801	518.407	17.3071	498.219	13.0137
392.516	10.793	518.694	17.3257	498.495	13.1162
392.733	10.805	518.981	17.3375	498.772	13.3245
392.951	10.816	519.269	17.3443	499.048	13.1707
393.168	10.8227	519.556	17.3574	499.324	13.1194
393.386	10.8246	519.844	17.3772	499.601	13.0746
393.603	10.8255	520.131	17.4008	499.877	13.1803
393.821	10.8356	520.419	17.4195	500.154	13.2316
394.038	10.8524	520.706	17.4306	500.431	13.4175
394.256	10.8634	520.994	17.4412	500.707	13.4912
394.473	10.8653	521.281	17.4567	500.984	13.3053
394.691	10.8686	521.568	17.4753	501.26	13.254
394.908	10.882	521.856	17.4921	501.537	13.2957
395.125	10.9012	522.143	17.5045	501.813	13.4751
395.343	10.9112	522.43	17.5132	502.09	13.4271
395.561	10.9122	522.718	17.5263	502.366	13.3406
395.778	10.9093	523.005	17.5418	502.643	13.1995
395.996	10.9079	523.293	17.5591	502.919	13.1579
396.213	10.9093	523.58	17.5685	503.196	13.1771
396.431	10.9203	523.867	17.5685	503.472	13.1803
396.648	10.9385	524.155	17.5734	503.749	13.1995
396.866	10.9538	524.442	17.5927	504.026	13.254
397.083	10.9586	524.73	17.6219	504.302	13.2797
397.301	10.9562	525.017	17.6455	504.579	13.2668
397.518	10.9529	525.304	17.6542	504.855	13.3438
397.736	10.9562	525.592	17.6585	505.132	13.3406
397.953	10.9682	525.88	17.6697	505.408	13.3598
398.171	10.9869	526.167	17.6808	505.685	13.3726
398.388	11.0099	526.454	17.6895	505.961	13.2957
398.606	11.0276	526.742	17.7013	506.238	13.4014
398.823	11.0285	527.029	17.72	506.515	13.6193
399.041	11.0166	527.317	17.738	506.791	13.4719
399.258	11.0046	527.604	17.7535	507.067	13.4014
399.476	11.0036	527.891	17.7734	507.344	13.5072
399.693	11.0103	528.179	17.8032	507.62	13.5264
399.911	11.0223	528.466	17.8292	507.897	13.5008
400.128	11.041	528.754	17.8417	508.173	13.3854
400.346	11.0668	529.041	17.846	508.45	13.5168
400.563	11.0889	529.328	17.8491	508.727	13.7187
400.781	11.0989	529.616	17.8559	509.003	13.5681
400.998	11.1013	529.903	17.869	509.28	13.552
401.216	11.1023	530.191	17.8913	509.556	13.4335
401.433	11.1023	530.478	17.9199	509.833	13.4751
401.651	11.098	530.765	17.9453	510.109	13.504
401.868	11.0946	531.053	17.9609	510.386	13.7668
402.086	11.1032	531.34	17.9714	510.663	13.7475
402.303	11.1262	531.628	17.9801	510.939	13.7187
402.521	11.1516	531.915	17.9851	511.215	13.8084
402.738	11.1655	532.202	17.9857	511.492	13.786
402.956	11.1655	532.49	17.9938	511.768	13.7764
403.173	11.1583	532.778	18.0199	512.045	13.7988
403.391	11.1501	533.065	18.0509	512.322	13.7027
403.608	11.1473	533.352	18.0708	512.598	13.7411
403.825	11.1559	533.64	18.0832	512.875	13.7988
404.043	11.1745	533.927	18.0993	513.151	13.9142
404.26	11.1932	534.215	18.1204	513.428	14.0712
404.478	11.2076	534.502	18.1322	513.704	14.0167
404.696	11.2239	534.789	18.1316	513.981	13.9462
404.913	11.2368	535.077	18.1291	514.257	13.9975
405.13	11.2349	535.364	18.1335	514.534	14.0904
405.348	11.2186	535.652	18.1564	514.81	14.1449
405.565	11.2009	535.939	18.1962	515.087	13.9718
405.783	11.1975	536.226	18.2403	515.363	13.9975
406	11.2172	536.514	18.2694	515.64	14.0936
406.218	11.2502	536.801	18.2756	515.917	13.9366
406.436	11.2832	537.089	18.2744	516.193	14.0007
406.653	11.3052	537.376	18.2868	516.47	14.1225
406.871	11.3091	537.663	18.3123	516.746	14.1032
407.088	11.2962	537.951	18.3297	517.023	14.3372
407.305	11.2784	538.238	18.334	517.299	14.2346
407.523	11.2698	538.526	18.3396	517.576	14.1513
407.74	11.2775	538.813	18.3595	517.852	14.1833
407.958	11.2971	539.1	18.3924	518.129	14.2282
408.175	11.3215	539.388	18.4265	518.405	14.116
408.393	11.3436	539.675	18.4507	518.682	14.2026
408.61	11.3598	539.963	18.4632	518.958	14.1833
408.828	11.3656	540.25	18.4632	519.235	14.1673
409.046	11.3632	540.537	18.4632	519.511	14.2987
409.263	11.3546	540.825	18.4718	519.788	14.2987
409.48	11.3455	541.112	18.4961	520.064	14.209
409.698	11.3412	541.4	18.5296	520.341	14.1962
409.915	11.3488	541.687	18.56	520.618	14.3019
410.133	11.3732	541.974	18.5768	520.894	14.3019
410.35	11.4068	542.262	18.5836	521.171	14.3051
410.568	11.4288	542.549	18.5867	521.447	14.3147
410.785	11.4312	542.837	18.5923	521.724	14.2442
411.003	11.4254	543.124	18.601	522	14.3404
411.22	11.4187	543.412	18.624	522.277	14.5358
411.438	11.4125	543.699	18.6569	522.553	14.5519
411.655	11.4125	543.986	18.6867	522.83	14.4045
411.873	11.4288	544.274	18.7103	523.106	14.475
412.09	11.4575	544.561	18.732	523.383	14.4045
412.308	11.4814	544.849	18.7543	523.659	14.5551
412.525	11.4824	545.136	18.7742	523.936	14.5615
412.743	11.4661	545.424	18.7897	524.212	14.6961
412.96	11.4532	545.711	18.804	524.489	14.6768
413.178	11.4542	545.998	18.8171	524.766	14.4846
413.395	11.4652	546.286	18.8239	525.042	14.523
413.613	11.4838	546.573	18.8189	525.319	14.5134
413.83	11.5111	546.861	18.8183	525.595	14.5262
414.048	11.5398	547.148	18.8369	525.872	14.7762
414.265	11.558	547.435	18.8723	526.148	14.7538
414.483	11.5628	547.723	18.9065	526.425	14.7313
414.7	11.5595	548.01	18.9282	526.701	14.5326
414.918	11.5518	548.298	18.9381	526.978	14.4846
415.135	11.5394	548.585	18.9468	527.254	14.757
415.353	11.5307	548.872	18.9605	527.531	14.8531
415.57	11.5398	549.16	18.9779	527.808	14.7345
415.788	11.5705	549.447	18.9965	528.084	14.6448
416.005	11.6074	549.735	19.0133	528.36	14.6384
416.223	11.6318	550.022	19.0275	528.637	14.8403
416.44	11.6351	550.31	19.0418	528.914	14.8916
416.658	11.6232	550.597	19.0573	529.19	14.7121
416.875	11.6045	550.885	19.0785	529.467	14.5871
417.093	11.5911	551.172	19.1002	529.743	14.7409
417.31	11.5925	551.459	19.12	530.02	14.8242
417.528	11.6155	551.746	19.1368	530.296	14.8883
417.745	11.6524	552.034	19.1523	530.573	15.0838
417.963	11.6887	552.321	19.1641	530.849	15.0005
418.18	11.7117	552.609	19.1685	531.126	14.8883
418.398	11.7127	552.896	19.1797	531.402	14.7762
418.615	11.6906	553.183	19.207	531.679	14.8563
418.833	11.6591	553.471	19.238	531.955	14.9492
419.05	11.6418	553.758	19.2548	532.232	15.0101
419.268	11.6581	554.046	19.2591	532.508	15.071
419.485	11.6997	554.333	19.2653	532.785	15.1062
419.703	11.7438	554.621	19.2778	533.062	15.0486
419.92	11.7711	554.908	19.2945	533.338	15.0069
420.138	11.7811	555.196	19.3132	533.615	15.1159
420.355	11.7778	555.483	19.3349	533.891	15.244
420.573	11.7634	555.77	19.3603	534.168	15.3498
420.79	11.7447	556.058	19.3814	534.444	15.1864
421.008	11.7371	556.345	19.3976	534.721	15.1543
421.225	11.7491	556.633	19.4143	534.997	15.1255
421.443	11.7754	556.92	19.4342	535.274	15.1992
421.66	11.8008	557.207	19.4497	535.55	15.3402
421.878	11.8194	557.495	19.4597	535.827	15.385
422.095	11.8333	557.782	19.4739	536.104	15.462
422.313	11.8376	558.07	19.5025	536.38	15.2953
422.53	11.8237	558.357	19.5348	536.657	15.3466
422.748	11.8008	558.645	19.5578	536.933	15.3338
422.965	11.7917	558.932	19.5752	537.21	15.353
423.183	11.8051	559.219	19.5963	537.486	15.3562
423.4	11.8347	559.507	19.6149	537.763	15.1832
423.618	11.873	559.794	19.6248	538.039	15.4363
423.835	11.909	560.082	19.636	538.316	15.5196
424.053	11.931	560.369	19.6602	538.592	15.4267
424.27	11.9286	560.656	19.69	538.869	15.3306
424.488	11.9047	560.944	19.7099	539.145	15.4267
424.705	11.8764	561.231	19.7198	539.422	15.4171
424.923	11.863	561.519	19.7316	539.698	15.4652
425.14	11.873	561.806	19.7459	539.975	15.5613
425.358	11.907	562.093	19.7552	540.252	15.7568
425.575	11.954	562.381	19.7651	540.528	15.5933
425.793	11.9894	562.668	19.7856	540.804	15.5036
426.01	11.997	562.956	19.821	541.081	15.6831
426.228	11.9812	563.243	19.8496	541.357	15.6414
426.445	11.9607	563.531	19.862	541.634	15.6542
426.663	11.9506	563.818	19.8676	541.911	15.7824
426.88	11.952	564.105	19.875	542.187	15.949
427.098	11.9597	564.393	19.8862	542.464	15.9971
427.315	11.976	564.68	19.9017	542.74	16.0195
427.533	12.0047	564.967	19.9191	543.017	15.8016
427.75	12.0397	565.255	19.9347	543.293	15.8241
427.967	12.0602	565.542	19.9477	543.57	15.7952
428.185	12.054	565.83	19.9713	543.846	15.7568
428.403	12.0306	566.117	20.0085	544.123	15.6799
428.62	12.0033	566.404	20.0483	544.4	15.8497
428.838	11.987	566.692	20.07	544.676	16.0356
429.055	11.9956	566.98	20.0657	544.952	16.0035
429.273	12.0353	567.267	20.0594	545.229	15.8369
429.49	12.0914	567.554	20.0694	545.505	16.0388
429.708	12.1325	567.842	20.0992	545.782	16.0612
429.925	12.1407	568.129	20.1339	546.059	16.1413
430.142	12.1254	568.416	20.1675	546.335	16.1253
430.36	12.1	568.704	20.196	546.612	16.0612
430.578	12.077	568.991	20.2134	546.888	15.9875
430.795	12.067	569.279	20.2203	547.165	16.0131
431.012	12.0789	569.566	20.2234	547.441	16.0227
431.23	12.111	569.854	20.2321	547.718	16.026
431.447	12.1493	570.141	20.2501	547.994	16.0644
431.665	12.179	570.428	20.2699	548.271	16.2182
431.883	12.19	570.716	20.2917	548.548	16.4137
432.1	12.178	571.003	20.3183	548.824	16.3176
432.317	12.1502	571.29	20.3494	549.101	16.2471
432.535	12.1282	571.578	20.3742	549.377	16.1862
432.752	12.1306	571.865	20.3885	549.654	16.4394
432.97	12.1593	572.153	20.3985	549.93	16.4265
433.187	12.1967	572.44	20.4053	550.207	16.1894
433.405	12.2273	572.728	20.4096	550.483	16.2695
[truncated: 1,828 more rows]

## Sheet: Fig. 3c
	PU-RM1	PU-RM2	PU-RM3			PU-RM1	PU-RM2	PU-RM3
	31.298	52.9397	46.3629			111.676	196.392	145.936
	29.0192	53.8218	42.4379			100.789	201.942	115.762
	27.9541	52.0573	42.3976			94.3758	199.177	138.893
Stress (MPa)	29.4237	52.9396	43.7328		Toughness(MJ/m3)	102.28	199.17	133.53
Error bar	1.70824	0.882205	2.27787		Error bar	8.74604	2.77538	15.7857

## Sheet: Fig. 3d
PU-R		PU-C		PU-MCM		PU-RM2
Strain (%）	Stress (MPa)	Strain (%）	Stress (MPa)	Strain (%）	Stress (MPa)	Strain (%）	Stress (MPa)
0.00771149	0.102917	0.00612824	0.140246	0.00653875	0.0794728	0.00728112	0.14094
0.0444425	0.105699	0.0362726	0.143519	0.0378559	0.0775001	0.0419622	0.144045
0.111614	0.112454	0.0910955	0.142584	0.0946398	0.0794728	0.105385	0.171363
0.209225	0.13113	0.170597	0.157543	0.177407	0.0975093	0.197548	0.23221
0.337073	0.171264	0.274943	0.202422	0.285984	0.134991	0.318261	0.313545
0.495565	0.222524	0.404298	0.268805	0.420201	0.177546	0.467716	0.388672
0.684294	0.267823	0.558498	0.337526	0.5804	0.208828	0.646103	0.435238
0.903665	0.302394	0.737542	0.402974	0.766238	0.229964	0.853232	0.463799
1.15327	0.336965	0.941265	0.46889	0.978059	0.252791	1.08891	0.504777
1.43353	0.378688	1.16983	0.540883	1.21569	0.284919	1.35352	0.569349
1.7363	0.432332	1.41678	0.623161	1.47225	0.330573	1.63921	0.651926
2.0405	0.504255	1.66539	0.715256	1.73019	0.395955	1.92662	0.752509
2.34511	0.592868	1.91367	0.815766	1.9883	0.480501	2.21384	0.869234
2.6493	0.682672	2.16211	0.91534	2.2464	0.568992	2.50145	0.977268
2.9537	0.767311	2.41072	1.00744	2.50451	0.648465	2.78867	1.05922
3.25811	0.855923	2.65899	1.10421	2.76262	0.725683	3.07608	1.12814
3.56271	0.957648	2.9076	1.22201	3.02073	0.807692	3.36349	1.20886
3.86711	1.07408	3.15588	1.34823	3.27884	0.893083	3.6511	1.31441
4.17131	1.20163	3.40432	1.46464	3.53695	0.979038	3.93851	1.4392
4.47571	1.3272	3.65276	1.56561	3.79506	1.06725	4.22573	1.57269
4.78011	1.43806	3.90121	1.6521	4.05316	1.15574	4.51314	1.70618
5.08451	1.53661	4.14965	1.72269	4.31127	1.23775	4.80075	1.83036
5.38891	1.63039	4.39809	1.7816	4.56938	1.3082	5.08797	1.93405
5.69331	1.7194	4.6467	1.84377	4.82749	1.37217	5.37557	2.01042
5.99772	1.79847	4.89514	1.91857	5.0856	1.43615	5.66298	2.06878
6.30232	1.87159	5.14342	1.99804	5.3437	1.49871	5.9504	2.12342
6.60652	1.9451	5.39186	2.0705	5.60199	1.55423	6.23762	2.17309
6.91112	2.01543	5.6403	2.13174	5.85992	1.6027	6.52522	2.21841
7.21532	2.07543	5.88874	2.18317	6.1182	1.64582	6.81263	2.27553
7.51972	2.12828	6.13719	2.22384	6.37614	1.6833	7.09985	2.35376
7.82432	2.18034	6.38563	2.25282	6.63425	1.71825	7.38727	2.43758
8.12852	2.2308	6.63424	2.28134	6.89236	1.75573	7.67468	2.50153
8.43292	2.27213	6.88251	2.32248	7.15064	1.79941	7.96209	2.53941
8.73753	2.30948	7.13112	2.37577	7.40857	1.84225	8.2497	2.56486
9.04173	2.35121	7.3794	2.42813	7.66668	1.87888	8.53711	2.58784
9.34613	2.39929	7.62784	2.47114	7.92479	1.91129	8.82433	2.60522
9.65053	2.44379	7.87628	2.51274	8.1829	1.94173	9.11174	2.61764
9.95493	2.47757	8.12472	2.55342	8.44101	1.96738	9.39916	2.64061
10.2593	2.50578	8.37317	2.58333	8.69912	1.98795	9.68657	2.68469
10.5635	2.53797	8.62177	2.59829	8.95722	2.00993	9.97398	2.74554
10.8683	2.57214	8.87005	2.60718	9.21533	2.0398	10.2614	2.8039
11.1725	2.59956	9.11849	2.62541	9.47344	2.07249	10.5488	2.85109
11.4769	2.6226	9.36694	2.65299	9.73155	2.09955	10.8364	2.87965
11.7813	2.64962	9.61538	2.68197	9.98966	2.11956	11.1238	2.89082
12.0857	2.67983	9.86399	2.71797	10.2478	2.13703	11.4112	2.89828
12.3901	2.70883	10.1123	2.76519	10.5059	2.15901	11.6987	2.92063
12.6945	2.73784	10.3607	2.81147	10.764	2.18438	11.9859	2.95912
12.9989	2.77082	10.6091	2.83578	11.0223	2.2103	12.2733	2.99638
13.3033	2.8046	10.8577	2.83625	11.2804	2.23454	12.5607	3.01997
13.6077	2.82884	11.106	2.83625	11.5383	2.25258	12.8481	3.03984
13.9123	2.84553	11.3545	2.85074	11.7964	2.26554	13.1355	3.07026
14.2165	2.8638	11.6029	2.87692	12.0545	2.27907	13.4229	3.10379
14.5209	2.88645	11.8514	2.91104	12.3128	2.29851	13.7103	3.12366
14.8254	2.90712	12.0998	2.94611	12.5707	2.32388	13.9979	3.128
15.1297	2.9254	12.3482	2.97509	12.8288	2.3484	14.2852	3.12676
15.4342	2.94844	12.5967	2.99753	13.087	2.36559	14.5726	3.13669
15.7386	2.97824	12.8451	3.01483	13.3451	2.37742	14.86	3.15967
16.043	3.00646	13.0936	3.02885	13.6032	2.3901	15.1474	3.19257
16.3473	3.02553	13.342	3.03727	13.8615	2.40391	15.4348	3.23045
16.6517	3.04182	13.5906	3.04381	14.1194	2.4166	15.7222	3.26646
16.9562	3.0601	13.8389	3.05456	14.3775	2.43153	16.0096	3.29067
17.2606	3.07481	14.0873	3.07607	14.6356	2.44957	16.2972	3.30557
17.5649	3.08593	14.3358	3.10786	14.8937	2.4676	16.5845	3.32296
17.8694	3.10302	14.5842	3.14011	15.152	2.48057	16.8721	3.34158
18.1738	3.12567	14.8327	3.16442	15.4099	2.49043	17.1595	3.35462
18.4782	3.14673	15.0811	3.18172	15.668	2.50396	17.4469	3.36456
18.7826	3.16222	15.3295	3.19808	15.9261	2.52199	17.7341	3.37884
19.087	3.17931	15.578	3.21304	16.1843	2.53862	18.0215	3.40367
19.3916	3.20196	15.8264	3.22239	16.4425	2.55102	18.3091	3.4254
19.6958	3.22064	16.0749	3.23081	16.7005	2.56004	18.5966	3.44279
20.0004	3.227	16.3233	3.24483	16.9586	2.56596	18.884	3.46638
20.3046	3.22938	16.5718	3.2682	17.2167	2.57047	19.1712	3.49805
20.609	3.24209	16.8202	3.29438	17.475	2.57892	19.4586	3.5204
20.9136	3.26594	17.0688	3.31963	17.7331	2.59696	19.7462	3.51916
21.2178	3.28938	17.3173	3.33786	17.991	2.62007	20.0334	3.51357
21.5222	3.30607	17.5655	3.35001	18.2491	2.63895	20.321	3.5204
21.8266	3.32038	17.8141	3.35609	18.5072	2.64853	20.6082	3.53095
22.1312	3.33428	18.0624	3.35516	18.7654	2.6505	20.8956	3.54027
22.4354	3.34581	18.311	3.35609	19.0236	2.65219	21.1833	3.55641
22.7398	3.35415	18.5595	3.36825	19.2816	2.65642	21.4705	3.58497
23.0444	3.36329	18.8077	3.38928	19.5397	2.66657	21.7579	3.61167
23.3486	3.37799	19.0563	3.40985	19.7978	2.6815	22.0453	3.61912
23.653	3.39309	19.3046	3.42715	20.0561	2.69644	22.3327	3.6216
23.9576	3.407	19.5532	3.44491	20.314	2.70659	22.6203	3.63278
24.2618	3.4225	19.8015	3.46034	20.5721	2.71448	22.9075	3.64706
24.5662	3.44157	20.0499	3.4753	20.8302	2.7266	23.1951	3.64892
24.8706	3.45707	20.2984	3.48372	21.0883	2.74069	23.4824	3.64892
25.175	3.46621	20.5468	3.48559	21.3464	2.74999	23.77	3.6601
25.4794	3.47416	20.7953	3.48278	21.6045	2.75252	24.0574	3.68866
25.7838	3.48528	21.0437	3.48886	21.8626	2.75309	24.3448	3.72219
26.0882	3.49641	21.2923	3.50802	22.1208	2.75957	24.632	3.74826
26.3926	3.50515	21.5406	3.53514	22.3789	2.77253	24.9194	3.76503
26.6972	3.5127	21.789	3.55945	22.6371	2.78606	25.2068	3.77248
27.0014	3.52422	22.0375	3.57488	22.8953	2.80015	25.4944	3.7762
27.3058	3.53893	22.2859	3.58516	23.1532	2.81762	25.7818	3.78241
27.6102	3.55442	22.5344	3.59498	23.4113	2.83312	26.0693	3.79359
27.9146	3.56992	22.7828	3.60246	23.6694	2.83904	26.3565	3.79793
28.219	3.58423	23.0313	3.60339	23.9275	2.8365	26.6439	3.79483
28.5234	3.59615	23.2799	3.6048	24.1858	2.83566	26.9315	3.79607
28.8278	3.6025	23.5281	3.61555	24.4437	2.84073	27.2187	3.81221
29.1324	3.60449	23.7766	3.63238	24.7018	2.85116	27.5061	3.8445
29.4366	3.60727	24.025	3.6464	24.9599	2.86469	27.7935	3.87058
29.741	3.61284	24.2735	3.65482	25.2182	2.8785	28.0812	3.87865
30.0454	3.61919	24.5219	3.6637	25.4762	2.89061	28.3686	3.8743
30.3498	3.63072	24.7704	3.67772	25.7343	2.89456	28.6558	3.87058
30.6542	3.65098	25.0188	3.6852	25.9924	2.89315	28.9432	3.87182
30.9586	3.67443	25.2672	3.68614	26.2505	2.89202	29.2306	3.87865
31.263	3.68913	25.5157	3.69222	26.5086	2.89371	29.5182	3.89293
31.5674	3.6935	25.7641	3.7039	26.7667	2.89907	29.8056	3.91714
31.8718	3.69469	26.0126	3.71185	27.0248	2.90809	30.0928	3.94819
32.1764	3.70185	26.261	3.71512	27.2831	2.91851	30.3805	3.96992
32.4806	3.71257	26.5095	3.72214	27.541	2.92866	30.6677	3.97426
32.7852	3.72211	26.7579	3.73709	27.7991	2.93768	30.9551	3.97302
33.0894	3.73205	27.0063	3.75252	28.0574	2.94416	31.2425	3.97985
33.3938	3.74277	27.2549	3.75907	28.3154	2.94867	31.5299	3.98854
33.6982	3.7539	27.5032	3.76514	28.5735	2.95628	31.8173	3.99289
34.0026	3.76463	27.7517	3.77496	28.8316	2.96501	32.1047	3.99662
34.3072	3.77734	28.0001	3.78571	29.0897	2.97009	32.3922	4.00282
34.6114	3.79284	28.2486	3.79646	29.3478	2.9746	32.6798	4.01276
34.9158	3.80278	28.497	3.8133	29.6059	2.98051	32.967	4.02269
35.2202	3.80357	28.7454	3.82732	29.864	2.98925	33.2544	4.03263
35.5246	3.80198	28.9939	3.82825	30.1221	2.99855	33.5418	4.04815
35.829	3.80755	29.2423	3.82218	30.3804	3.0087	33.8292	4.06553
36.1334	3.81947	29.4909	3.82311	30.6385	3.01659	34.1168	4.07795
36.4378	3.82861	29.7394	3.83667	30.8964	3.02279	34.404	4.08354
36.7424	3.83457	29.9876	3.85303	31.1546	3.02617	34.6915	4.08664
37.0466	3.84132	30.2361	3.85958	31.4127	3.03011	34.9789	4.08478
37.351	3.85404	30.4845	3.85864	31.6708	3.03575	35.2663	4.07795
37.6554	3.86635	30.733	3.86238	31.9291	3.04477	35.5539	4.08106
37.9598	3.87112	30.9814	3.8722	32.187	3.05407	35.8411	4.09534
38.2644	3.87589	31.2298	3.88061	32.4451	3.06421	36.1285	4.109
38.5686	3.88304	31.4785	3.88622	32.7032	3.07267	36.4159	4.1152
38.873	3.88741	31.7267	3.8937	32.9615	3.0783	36.7033	4.12203
39.1776	3.8894	31.9752	3.90632	33.2196	3.0783	36.9909	4.13942
39.4818	3.89775	32.2236	3.91521	33.4775	3.0752	37.2784	4.16301
39.7862	3.91205	32.4721	3.91848	33.7356	3.07605	37.5656	4.1686
40.0906	3.92318	32.7205	3.91941	33.9937	3.08563	37.853	4.15308
40.395	3.92834	32.9689	3.92362	34.2518	3.0986	38.1404	4.13445
40.6994	3.93232	33.2174	3.92923	34.5101	3.1048	38.4278	4.13321
41.0038	3.94146	33.466	3.93671	34.7681	3.10423	38.7152	4.15308
41.3084	3.95099	33.7143	3.9484	35.0262	3.1031	39.0026	4.18164
41.6126	3.95854	33.9629	3.96242	35.2843	3.1031	39.2901	4.20585
41.9172	3.96768	34.2112	3.9685	35.5426	3.1031	39.5775	4.22448
42.2214	3.9804	34.4598	3.96523	35.8007	3.10423	39.8651	4.23131
42.5258	3.98954	34.7082	3.96429	36.0586	3.11015	40.1525	4.22013
42.8302	3.9947	34.9565	3.97411	36.3167	3.1217	40.4399	4.20275
43.1346	4.00106	35.2049	3.99001	36.5748	3.1341	40.7271	4.19157
43.439	4.01139	35.4534	4.0031	36.8331	3.14228	41.0145	4.18847
43.7435	4.02133	35.702	4.01011	37.0912	3.14369	41.3021	4.19157
44.0478	4.02331	35.9503	4.01478	37.3492	3.13861	41.5894	4.20896
44.3524	4.01974	36.1987	4.02086	37.6073	3.1327	41.8768	4.23752
44.6566	4.01934	36.4471	4.0232	37.8654	3.13213	42.1642	4.26546
44.9611	4.0257	36.6956	4.02413	38.1237	3.14228	42.4518	4.27663
45.2655	4.03126	36.944	4.02881	38.3816	3.15919	42.7392	4.27291
45.5699	4.03762	37.1925	4.03816	38.6397	3.17525	43.0264	4.26546
45.8743	4.05033	37.4409	4.0433	38.8978	3.18624	43.3138	4.25304
46.1786	4.06702	37.6893	4.04704	39.1559	3.19329	43.6012	4.2369
46.4833	4.07855	37.9378	4.05826	39.414	3.19526	43.8886	4.22758
46.7877	4.08331	38.1862	4.07228	39.6723	3.1916	44.1763	4.24249
47.0919	4.0857	38.4348	4.07976	39.9302	3.18681	44.4635	4.27291
47.3963	4.08888	38.6833	4.07322	40.1883	3.18765	44.7509	4.30395
47.7007	4.09166	38.9317	4.06293	40.4465	3.19808	45.0383	4.32506
48.0051	4.09683	39.18	4.062	40.7046	3.21217	45.3257	4.33934
48.3095	4.10438	39.4284	4.06948	40.9629	3.22175	45.6133	4.34555
48.6137	4.11153	39.6769	4.07462	41.2208	3.2257	45.9007	4.34121
48.9183	4.11232	39.9253	4.08117	41.4789	3.22682	46.1881	4.33065
49.2227	4.11232	40.1738	4.09612	41.737	3.22429	46.4754	4.32134
49.5271	4.11789	40.4222	4.11389	41.9951	3.22034	46.7628	4.32258
49.8315	4.1306	40.6707	4.12464	42.2534	3.21865	47.0504	4.33127
50.1357	4.14411	40.9191	4.12604	42.5113	3.22231	47.3378	4.34121
50.4403	4.14888	41.1675	4.12371	42.7694	3.2288	47.6252	4.3499
50.7447	4.14689	41.416	4.12184	43.0275	3.23669	47.9124	4.35921
51.0491	4.14689	41.6644	4.12371	43.2858	3.24571	48.1998	4.36914
51.3537	4.15524	41.9129	4.13352	43.5439	3.2536	48.4874	4.37535
51.6579	4.16239	42.1615	4.15269	43.8019	3.2598	48.7747	4.38218
51.9625	4.16517	42.4098	4.1742	44.06	3.26261	49.0623	4.39212
52.2667	4.16954	42.6582	4.18261	44.3181	3.26064	49.3495	4.39646
52.5713	4.1763	42.9066	4.17653	44.5762	3.25585	49.6371	4.39212
52.8755	4.18226	43.1553	4.16905	44.8345	3.25219	49.9245	4.38963
53.1799	4.18504	43.4037	4.16765	45.0924	3.25162	50.2117	4.39771
53.4845	4.18862	43.652	4.16671	45.3505	3.25613	50.4991	4.4064
53.7887	4.19537	43.9006	4.16438	45.6086	3.26684	50.7865	4.40888
54.0931	4.20411	44.1489	4.16671	45.8669	3.28178	51.074	4.40764
54.3977	4.21087	44.3973	4.17747	46.1248	3.29474	51.3614	4.41198
54.7019	4.21723	44.6457	4.19009	46.383	3.29784	51.6488	4.42502
55.0063	4.22796	44.8942	4.19663	46.6411	3.29136	51.9364	4.4393
55.3107	4.23869	45.1426	4.20318	46.8992	3.28262	52.2236	4.44738
55.6151	4.24147	45.3911	4.21253	47.1573	3.27783	52.5112	4.45296
55.9195	4.24147	45.6395	4.21674	47.4156	3.27868	52.7986	4.45917
56.2239	4.24544	45.8879	4.21066	47.6735	3.28826	53.086	4.45483
56.5283	4.25259	46.1365	4.20598	47.9316	3.30376	53.3733	4.4393
56.8327	4.25696	46.3848	4.20972	48.1897	3.3156	53.6607	4.4362
57.1373	4.25776	46.6333	4.22001	48.4478	3.31785	53.9481	4.45296
57.4415	4.26253	46.8817	4.22796	48.7061	3.31532	54.2357	4.48028
57.7459	4.27087	47.1302	4.23076	48.964	3.31616	54.5231	4.50326
58.0505	4.27882	47.3786	4.22983	49.2221	3.32264	54.8105	4.51567
58.3547	4.28637	47.627	4.23216	49.4803	3.32884	55.0977	4.51753
58.6591	4.29352	47.8755	4.23731	49.7384	3.3311	55.3852	4.5076
58.9635	4.29551	48.1241	4.24058	49.9966	3.33335	55.6726	4.48897
59.2679	4.29153	48.3724	4.24292	50.2546	3.33561	55.96	4.47469
59.5725	4.28875	48.6208	4.24665	50.5127	3.33786	56.2476	4.47469
59.8767	4.29511	48.8693	4.25133	50.7708	3.34124	56.5348	4.48773
60.1811	4.30624	49.1177	4.25974	51.0291	3.34772	56.8222	4.50884
60.4857	4.31418	49.3661	4.26863	51.287	3.35111	57.1098	4.53182
60.7899	4.31617	49.6146	4.27237	51.5451	3.34575	57.397	4.55168
61.0943	4.31895	49.863	4.26722	51.8032	3.3373	57.6844	4.561
61.3987	4.32809	50.1115	4.25974	52.0613	3.3373	57.9719	4.55293
61.7031	4.33922	50.3599	4.26068	52.3195	3.34885	58.2595	4.52747
62.0075	4.34637	50.6085	4.2747	52.5776	3.36322	58.5469	4.5045
62.3119	4.35432	50.8568	4.2906	52.8357	3.37281	58.8343	4.50201
62.6163	4.36266	51.1052	4.29621	53.0938	3.37534	59.1217	4.51878
62.9207	4.36266	51.3537	4.29855	53.3519	3.37534	59.4091	4.54299
63.2253	4.35273	51.6021	4.30462	53.61	3.37281	59.6963	4.56969
63.5297	4.34717	51.8506	4.3079	53.8681	3.36971	59.9839	4.58956
63.8339	4.3563	52.0992	4.30462	54.1262	3.37224	60.2712	4.58956
64.1383	4.3726	52.3475	4.30042	54.3843	3.38182	60.5586	4.56721
64.4427	4.38333	52.5959	4.30462	54.6424	3.39479	60.846	4.54113
64.7473	4.38889	52.8443	4.31351	54.9005	3.40324	61.1334	4.52995
65.0517	4.39564	53.0928	4.31958	55.1586	3.40465	61.421	4.5374
65.3559	4.40001	53.3412	4.32052	55.4168	3.40183	61.7082	4.55603
65.6603	4.39445	53.5897	4.32099	55.6749	3.39789	61.9956	4.57714
65.9647	4.38452	53.8381	4.32379	55.933	3.39479	62.2831	4.59577
66.2691	4.38452	54.0865	4.32426	56.1912	3.39366	62.5705	4.61005
66.5735	4.39564	54.3351	4.32519	56.4494	3.39789	62.8581	4.61688
66.8779	4.40637	54.5836	4.33034	56.7073	3.40522	63.1453	4.61563
67.1825	4.41074	54.8319	4.33875	56.9654	3.40916	63.4329	4.61005
67.4867	4.41273	55.0803	4.34623	57.2235	3.41113	63.7201	4.60694
67.7911	4.4175	55.3288	4.35371	57.4816	3.41621	64.0075	4.60384
68.0955	4.42465	55.5772	4.36259	57.7399	3.42381	64.2951	4.60011
68.3999	4.42982	55.8256	4.36867	57.9978	3.42635	64.5824	4.6026
68.7045	4.43459	56.0741	4.36353	58.2559	3.42071	64.8698	4.61253
69.0087	4.44015	56.3227	4.35418	58.514	3.41282	65.1572	4.62557
69.3131	4.44452	56.571	4.3495	58.7722	3.41085	65.4446	4.64233
69.6177	4.4481	56.8194	4.35371	59.0303	3.41677	65.7322	4.6591
69.9219	4.45366	57.0678	4.36119	59.2884	3.42917	66.0196	4.6622
70.2263	4.4628	57.3163	4.37334	59.5465	3.4458	66.3068	4.64419
70.5307	4.47194	57.5647	4.39345	59.8046	3.4613	66.5942	4.61812
70.8353	4.4783	57.8132	4.41074	60.0627	3.46468	66.8816	4.60694
71.1395	4.48187	58.0616	4.41589	60.321	3.45284	67.1691	4.62371
71.4439	4.48465	58.3101	4.40841	60.5789	3.43678	67.4565	4.65413
71.7485	4.48346	58.5585	4.39485	60.837	3.4303	67.7441	4.67772
72.0527	4.47353	58.8071	4.3883	61.0951	3.43368	68.0313	4.68828
72.3573	4.46439	59.0554	4.39158	61.3534	3.44326	68.3187	4.68517
72.6615	4.46916	59.304	4.39578	61.6115	3.45735	68.6063	4.674
72.9659	4.48386	59.5524	4.39812	61.8695	3.47172	68.8935	4.66779
73.2706	4.49538	59.8007	4.4042	62.1276	3.47877	69.1811	4.674
73.5747	4.49936	60.0492	4.41822	62.3857	3.4737	69.4684	4.68642
73.8791	4.50373	60.2976	4.43318	62.6438	3.46468	69.7558	4.69076
74.1835	4.51287	60.5462	4.43739	62.9021	3.4613	70.0434	4.68517
74.4879	4.52002	60.7945	4.42991	63.16	3.46581	70.3306	4.67772
74.7926	4.5228	61.0429	4.41495	63.4181	3.47285	70.618	4.67896
75.0968	4.52399	61.2914	4.39765	63.6762	3.47764	70.9054	4.69076
75.4012	4.52399	61.5398	4.39158	63.9345	3.48018	71.193	4.70753
75.7056	4.5236	61.7882	4.41074	64.1924	3.48271	71.4804	4.72491
76.01	4.52558	62.0367	4.44627	64.4506	3.48722	71.7677	4.73919
76.3144	4.53393	62.2851	4.47572	64.7087	3.4923	72.0551	4.74043
76.6188	4.54545	62.5336	4.48554	64.9668	3.49681	72.3425	4.72491
76.9234	4.54942	62.782	4.4804	65.2249	3.49765	72.6299	4.70753
77.2275	4.54903	63.0305	4.46871	65.4831	3.49286	72.9175	4.70939
77.532	4.55181	63.2789	4.45469	65.7411	3.48441	73.2047	4.72926
77.8366	4.56214	63.5273	4.44393	65.9992	3.48215	73.4921	4.74788
78.1408	4.57088	63.776	4.44908	66.2573	3.49483	73.7797	4.74788
78.4452	4.57088	64.0242	4.46824	66.5154	3.51231	74.067	4.73733
78.7496	4.56731	64.2727	4.48788	66.7737	3.52273	74.3546	4.7305
79.054	4.5681	64.5211	4.49536	67.0316	3.52217	74.6418	4.7336
79.3584	4.57088	64.7696	4.49115	67.2897	3.51315	74.9294	4.74602
79.6628	4.57128	65.018	4.48788	67.5478	3.50216	75.2166	4.76154
79.9672	4.57366	65.2665	4.48881	67.8059	3.49822	75.504	4.7721
80.2716	4.58042	65.5149	4.48694	68.0642	3.5078	75.7916	4.7721
80.5758	4.58678	65.7633	4.47947	68.3222	3.52442	76.079	4.76589
80.8806	4.59313	66.0118	4.47292	68.5803	3.53682	76.3665	4.7634
81.1848	4.59949	66.2602	4.47386	68.8384	3.5357	76.6537	4.7721
81.4892	4.60664	66.5087	4.48554	69.0967	3.52527	76.9411	4.78451
81.7938	4.61181	66.7573	4.49863	69.3546	3.51822	77.2287	4.78576
82.098	4.60823	67.0057	4.50798	69.6127	3.51992	77.5159	4.77893
82.4026	4.60307	67.254	4.51125	69.8708	3.52527	77.8035	4.77458
82.7068	4.60823	67.5024	4.50938	70.1289	3.53119	78.0907	4.76589
83.0112	4.62373	67.7509	4.5005	70.387	3.53767	78.3783	4.75347
83.3156	4.63764	67.9993	4.48975	70.6453	3.54021	78.6658	4.75471
83.62	4.64479	68.2478	4.48648	70.9033	3.53767	78.953	4.78141
83.9246	4.64638	68.4962	4.49442	71.1615	3.53485	79.2404	4.81742
84.2288	4.6432	68.7448	4.51125	71.4195	3.53823	79.5278	4.83977
84.5332	4.63645	68.9931	4.53089	71.6778	3.54669	79.8152	4.83977
84.8378	4.63088	69.2417	4.54538	71.9359	3.55317	80.1026	4.83294
85.142	4.63565	69.49	4.54865	72.1938	3.55317	80.39	4.82735
85.4464	4.65035	69.7384	4.54024	72.4519	3.54922	80.6776	4.81991
85.7508	4.66466	69.9869	4.5351	72.71	3.54725	80.9649	4.81432
86.0552	4.67141	70.2353	4.54024	72.9681	3.54838	81.2525	4.82425
86.3596	4.67658	70.4837	4.54678	73.2264	3.55542	81.5399	4.84164
86.664	4.67857	70.7322	4.55192	73.4843	3.56839	81.8273	4.85033
86.9684	4.673	70.9808	4.55613	73.7425	3.57938	82.1145	4.84847
87.2728	4.66188	71.2291	4.56174	74.0006	3.57684	82.4019	4.84536
87.5772	4.65473	71.4775	4.56408	74.2587	3.56134	82.6893	4.85157
87.8818	4.66029	71.7259	4.56034	74.5169	3.54838	82.9769	4.86585
88.186	4.67499	71.9744	4.55753	74.7749	3.55091	83.2643	4.87268
88.4906	4.6885	72.2228	4.56081	75.033	3.56867	83.5518	4.86585
88.7948	4.69486	72.4713	4.56361	75.2911	3.59037	83.839	4.85716
89.0992	4.69645	72.7197	4.56034	75.5492	3.60192	84.1264	4.85157
89.4038	4.69486	72.9683	4.55753	75.8073	3.60136	84.414	4.85281
89.708	4.69009	73.2166	4.56501	76.0654	3.59093	84.7012	4.86523
90.0126	4.68771	73.465	4.57857	76.3235	3.57882	84.9888	4.87951
90.3168	4.69645	73.7135	4.58932	76.5816	3.57572	85.276	4.88137
90.6212	4.71314	73.9619	4.59166	76.8399	3.58332	85.5635	4.86958
90.9258	4.72784	74.2104	4.58745	77.098	3.59375	85.8511	4.85716
91.23	4.73301	74.4588	4.57997	77.356	3.59826	86.1383	4.85964
91.5344	4.72943	74.7073	4.57436	77.6141	3.59685	86.4257	4.87827
91.8388	4.72228	74.9557	4.5767	77.8722	3.59544	86.7131	4.89255
92.1432	4.71314	75.2041	4.59166	78.1303	3.59882	87.0007	4.89379
92.4478	4.70837	75.4527	4.60989	78.3884	3.60643	87.2881	4.89565
92.752	4.71314	75.701	4.61737	78.6465	3.60869	87.5754	4.90124
93.0566	4.72784	75.9495	4.6141	78.9048	3.60418	87.8628	4.90248
93.3608	4.74135	76.1981	4.60989	79.1627	3.59685	88.1504	4.89689
93.6652	4.74652	76.4463	4.60989	79.4208	3.59234	88.4376	4.89131
93.9696	4.74572	76.6948	4.61176	79.679	3.59488	88.7252	4.8882
94.274	4.74294	76.9434	4.61176	79.937	3.60869	89.0124	4.88696
94.5784	4.74016	77.1917	4.6141	80.1952	3.6287	89.2998	4.8882
94.8828	4.73936	77.4401	4.62065	80.4533	3.64335	89.5872	4.89938
95.1874	4.74572	77.6886	4.62812	80.7114	3.64335	89.8747	4.918
95.4916	4.75923	77.937	4.63233	80.9695	3.63123	90.1623	4.93415
95.796	4.77115	78.1853	4.63654	81.2276	3.61771	90.4495	4.93663
96.1004	4.77393	78.4339	4.64215	81.4857	3.61122	90.7369	4.93415
96.4048	4.77036	78.6823	4.64542	81.7438	3.61179	91.0243	4.93539
96.7092	4.76758	78.9308	4.64402	82.0021	3.62024	91.3117	4.93663
97.0136	4.76837	79.1794	4.64075	82.2602	3.63518	91.5993	4.93353
97.318	4.76837	79.4278	4.64309	82.5181	3.6504	91.8865	4.9298
97.6226	4.77314	79.6761	4.65243	82.7763	3.65491	92.1739	4.93353
97.9268	4.78427	79.9245	4.66552	83.0344	3.6504	92.4614	4.94346
98.2312	4.79857	80.173	4.67487	83.2925	3.64532	92.7489	4.95526
98.5356	4.80771	80.4214	4.67534	83.5507	3.64532	93.0364	4.96333
98.84	4.81208	80.6699	4.66973	83.8087	3.64786	93.3236	4.96519
99.1446	4.81248	80.9183	4.65711	84.0668	3.64532	93.611	4.96209
99.4488	4.80851	81.1669	4.64916	84.3249	3.63772	93.8984	4.95402
99.7532	4.80135	81.4152	4.65477	84.5832	3.63518	94.1858	4.9565
100.058	4.79579	81.6636	4.67487	84.8411	3.64279	94.4734	4.97823
100.362	4.79857	81.9121	4.69357	85.0992	3.65491	94.7609	5.00493
100.666	4.81129	82.1605	4.70386	85.3573	3.66731	95.0483	5.01238
100.971	4.82519	82.409	4.7062	85.6154	3.67632	95.3355	4.9981
101.275	4.83394	82.6574	4.70386	85.8735	3.67322	95.6229	4.98196
101.58	4.83751	82.9058	4.69357	86.1317	3.65772	95.9103	4.98506
101.884	4.83751	83.1543	4.68142	86.3898	3.64194	96.1977	5.00493
102.189	4.83314	83.4027	4.67534	86.6479	3.63884	96.4851	5.01921
102.493	4.82758	83.6512	4.68376	86.906	3.64983	96.7725	5.02045
102.797	4.82599	83.8996	4.69965	87.1643	3.66646	97.06	5.01486
103.102	4.83115	84.1481	4.71181	87.4224	3.6783	97.3476	5.01176
103.406	4.83791	84.3967	4.72022	87.6803	3.68196	97.6348	5.0161
103.71	4.84308	84.6449	4.72677	87.9384	3.68027	97.9222	5.02666
104.015	4.84506	84.8934	4.7277	88.1965	3.67689	98.2096	5.03597
104.319	4.84943	85.1418	4.71929	88.4548	3.67689	98.497	5.04032
104.624	4.855	85.3904	4.71134	88.7129	3.68393	98.7846	5.03783
104.928	4.85857	85.6387	4.71368	88.9709	3.69323	99.0718	5.03163
105.233	4.86135	85.8872	4.72022	89.229	3.6969	99.3594	5.02045
105.537	4.86573	86.1356	4.72349	89.4871	3.69521	99.6469	5.01051
105.841	4.87248	86.384	4.72536	89.7454	3.6938	99.9343	5.00617
106.146	4.87884	86.6325	4.73378	90.0033	3.69492	100.222	5.01486
106.45	4.88043	86.8809	4.74593	90.2614	3.69831	100.509	5.03908
106.754	4.88122	87.1294	4.75435	90.5195	3.70422	100.796	5.06453
107.059	4.88599	87.3778	4.75528	90.7776	3.71127	101.084	5.07198
107.363	4.89036	87.6262	4.75528	91.0357	3.71522	101.371	5.06764
107.668	4.89155	87.8747	4.75528	91.294	3.71381	101.659	5.07198
107.972	4.89593	88.1231	4.75435	91.5519	3.70676	101.946	5.08192
108.277	4.90149	88.3716	4.75528	91.8101	3.70282	102.233	5.08626
108.581	4.90427	88.62	4.76183	92.0682	3.70732	102.521	5.08005
108.885	4.90348	88.8685	4.76744	92.3263	3.71578	102.808	5.07322
109.19	4.90626	89.1169	4.77024	92.5845	3.72226	103.096	5.06888
109.494	4.91142	89.3655	4.77118	92.8425	3.7248	103.383	5.06453
109.799	4.915	89.6138	4.77819	93.1006	3.72395	103.67	5.06329
110.103	4.91579	89.8622	4.78941	93.3587	3.72141	103.958	5.07012
110.407	4.91857	90.1107	4.79175	93.6168	3.72141	104.245	5.08192
110.712	4.92891	90.3591	4.78193	93.8751	3.72621	104.533	5.09185
111.016	4.94242	90.6076	4.77164	94.133	3.73297	104.82	5.09744
111.321	4.95036	90.856	4.77445	94.3911	3.73579	105.108	5.10054
111.625	4.95036	91.1044	4.78567	94.6492	3.73128	105.395	5.10737
111.929	4.94957	91.3529	4.79689	94.9075	3.72198	105.682	5.11544
112.234	4.95076	91.6015	4.80156	95.1655	3.71747	105.97	5.12041
112.538	4.95235	91.8499	4.80483	95.4236	3.72226	106.257	5.12476
112.843	4.95315	92.0982	4.80904	95.6817	3.73241	106.545	5.12972
113.147	4.95871	92.3466	4.81419	95.9398	3.74227	106.832	5.12724
113.451	4.97222	92.5951	4.81839	96.1979	3.75044	107.12	5.1142
113.756	4.98176	92.8435	4.82307	96.456	3.75298	107.407	5.10551
114.06	4.98056	93.092	4.82728	96.7141	3.74875	107.694	5.11606
114.365	4.97619	93.3404	4.8226	96.9722	3.74537	107.982	5.14028
114.669	4.97341	93.589	4.80998	97.2303	3.74734	108.269	5.16015
114.973	4.96983	93.8373	4.80343	97.4884	3.75523	108.556	5.16946
115.278	4.96785	94.0858	4.80904	97.7467	3.76284	108.844	5.17008
115.582	4.97341	94.3342	4.82073	98.0046	3.76622	109.131	5.16449
115.886	4.98772	94.5826	4.82587	98.2628	3.76594	109.419	5.15394
116.191	5.00043	94.8311	4.82728	98.5209	3.76284	109.706	5.14835
116.495	5.00321	95.0795	4.83475	98.779	3.75946	109.993	5.15704
116.8	5.00361	95.328	4.84504	99.0373	3.75749	110.281	5.17256
117.104	5.00957	95.5764	4.84504	99.2952	3.76172	110.569	5.17691
117.409	5.01513	95.825	4.83335	99.5533	3.77045	110.856	5.17381
117.713	5.01633	96.0733	4.824	99.8114	3.77524	111.143	5.18126
118.017	5.01434	96.3217	4.82307	100.07	3.7744	111.431	5.20423
118.322	5.01434	96.5702	4.83055	100.328	3.77383	111.718	5.22534
118.626	5.01593	96.8186	4.8441	100.586	3.77947	112.006	5.22782
118.93	5.01434	97.067	4.85906	100.844	3.78877	112.293	5.20858
119.235	5.01076	97.3155	4.86795	101.102	3.79525	112.58	5.17815
119.539	5.01235	97.5639	4.86888	101.36	3.793	112.868	5.15394
119.844	5.0199	97.8126	4.86561	101.618	3.78426	113.155	5.1527
120.148	5.02865	98.0608	4.86467	101.876	3.77327	113.442	5.18002
120.453	5.03341	98.3093	4.86561	102.134	3.76679	113.73	5.22099
120.757	5.03898	98.5577	4.86374	102.392	3.7713	114.017	5.24397
121.061	5.04454	98.8062	4.8614	102.651	3.7868	114.305	5.23652
121.366	5.04692	99.0546	4.86654	102.909	3.8054	114.592	5.2123
121.67	5.04414	99.303	4.8773	103.167	3.81441	114.879	5.1943
121.975	5.04255	99.5515	4.88571	103.425	3.81132	115.167	5.18995
122.279	5.04613	99.7999	4.89132	103.683	3.80342	115.454	5.19243
122.583	5.05249	100.048	4.9002	103.941	3.79948	115.742	5.20113
122.888	5.05884	100.297	4.90862	104.199	3.80427	116.029	5.21851
123.192	5.0652	100.545	4.91049	104.457	3.81244	116.317	5.2421
123.496	5.07355	100.794	4.90394	104.716	3.81892	116.604	5.25825
123.801	5.07871	101.042	4.89693	104.974	3.82174	116.892	5.26197
124.105	5.07553	101.291	4.9002	105.232	3.82231	117.179	5.25949
124.41	5.07235	101.539	4.91142	105.49	3.82033	117.466	5.25638
124.714	5.07514	101.788	4.92124	105.748	3.81977	117.754	5.25204
125.019	5.08149	102.036	4.92872	106.006	3.824	118.041	5.24769
125.323	5.08547	102.284	4.93433	106.264	3.82879	118.329	5.24831
125.627	5.09143	102.533	4.93527	106.522	3.82992	118.616	5.25825
125.932	5.10057	102.781	4.93433	106.78	3.82682	118.903	5.27377
126.236	5.10891	103.03	4.93339	107.038	3.82428	119.191	5.28494
126.541	5.10812	103.278	4.93293	107.297	3.82597	119.478	5.29178
126.845	5.09898	103.527	4.93012	107.555	3.83132	119.766	5.29364
127.149	5.09262	103.775	4.93012	107.813	3.83978	120.053	5.29178
127.454	5.09699	104.023	4.93713	108.071	3.8488	120.341	5.2806
127.758	5.10693	104.272	4.94929	108.329	3.85246	120.628	5.27191
128.063	5.12083	104.52	4.9577	108.587	3.84739	120.915	5.27501
128.367	5.13713	104.769	4.95443	108.845	3.8395	121.203	5.28805
128.671	5.14785	105.017	4.94695	109.103	3.83724	121.49	5.30171
128.976	5.14626	105.266	4.94695	109.362	3.84626	121.778	5.30916
129.28	5.13832	105.514	4.95583	109.62	3.85782	122.065	5.3104
129.585	5.13554	105.763	4.96285	109.878	3.86599	122.352	5.30233
129.889	5.1407	106.011	4.96285	110.136	3.86627	122.64	5.28681
130.193	5.14984	106.259	4.96191	110.394	3.86148	122.927	5.2837
130.498	5.15978	106.508	4.96285	110.652	3.855	123.215	5.30357
130.802	5.16732	106.756	4.96612	110.91	3.85077	123.502	5.33027
131.107	5.1709	107.005	4.97079	111.168	3.85331	123.789	5.33896
131.411	5.17011	107.253	4.98108	111.426	3.86289	124.077	5.33213
131.715	5.16971	107.502	4.99323	111.684	3.87134	124.364	5.32592
132.02	5.17527	107.75	5.00165	111.942	3.87247	124.652	5.33089
132.324	5.18362	107.999	5.00492	112.201	3.8674	124.939	5.34207
132.629	5.18799	108.247	5.00726	112.459	3.86402	125.227	5.34641
132.933	5.18441	108.495	5.011	112.717	3.86402	125.514	5.34331
133.238	5.17925	108.744	5.00913	112.975	3.8674	125.801	5.34207
133.542	5.18004	108.992	5.00258	113.233	3.87501	126.089	5.35076
133.846	5.18521	109.241	4.99838	113.491	3.88149	126.376	5.36318
134.151	5.19077	109.489	5.00399	113.749	3.88036	126.663	5.37497
134.455	5.19832	109.738	5.01567	114.007	3.87444	126.951	5.37994
134.759	5.21104	109.986	5.02829	114.266	3.87134	127.238	5.37311
135.064	5.22097	110.235	5.03577	114.524	3.87585	127.526	5.36069
135.368	5.22296	110.483	5.03905	114.782	3.88684	127.813	5.352
135.673	5.22097	110.731	5.03718	115.04	3.8984	128.101	5.352
135.977	5.22018	110.98	5.0297	115.298	3.90601	128.388	5.35883
136.281	5.22256	111.228	5.02596	115.556	3.90685	128.675	5.36876
136.586	5.22534	111.477	5.03063	115.814	3.90291	128.963	5.37746
136.89	5.22534	111.725	5.03811	116.072	3.89953	129.25	5.38615
137.195	5.22733	111.974	5.04232	116.33	3.90291	129.538	5.39608
137.499	5.23567	112.222	5.04653	116.588	3.91249	129.825	5.39857
137.804	5.24918	112.471	5.05541	116.847	3.92094	130.112	5.39049
138.108	5.25753	112.719	5.06569	117.105	3.92292	130.4	5.38056
138.412	5.25713	112.967	5.06803	117.363	3.91728	130.687	5.37497
138.717	5.25117	113.216	5.06289	117.621	3.91446	130.975	5.3787
139.021	5.24481	113.464	5.06055	117.879	3.91841	131.262	5.39174
139.326	5.2464	113.713	5.06289	118.137	3.92545	131.549	5.41595
139.63	5.25991	113.961	5.06569	118.395	3.92883	131.837	5.44141
139.934	5.27898	114.21	5.0671	118.653	3.93052	132.124	5.45444
140.239	5.2917	114.458	5.07645	118.911	3.92996	132.412	5.45569
140.543	5.29011	114.707	5.09234	119.169	3.92799	132.699	5.44824
140.847	5.28375	114.955	5.10309	119.428	3.92686	132.987	5.43582
141.152	5.28375	115.203	5.10122	119.686	3.93081	133.274	5.42464
141.456	5.28852	115.452	5.09234	119.944	3.93785	133.561	5.42278
141.761	5.2917	115.7	5.08112	120.202	3.94236	133.849	5.43458
142.065	5.29289	115.949	5.07364	120.46	3.93926	134.136	5.45817
142.369	5.29726	116.197	5.0699	120.718	3.93532	134.424	5.4799
142.674	5.30561	116.446	5.07224	120.976	3.93785	134.711	5.49108
142.978	5.31276	116.694	5.0872	121.234	3.94687	134.998	5.49294
143.283	5.31475	116.942	5.11198	121.493	3.95645	135.286	5.49232
143.587	5.31753	117.191	5.13021	121.751	3.96378	135.573	5.48425
143.892	5.3227	117.439	5.13675	122.009	3.96942	135.861	5.46811
144.196	5.32746	117.688	5.13628	122.267	3.97054	136.148	5.45569
144.5	5.33104	117.936	5.13021	122.525	3.96632	136.435	5.45817
144.805	5.3366	118.185	5.12132	122.783	3.96181	136.723	5.46997
145.109	5.34177	118.433	5.11525	123.041	3.96491	137.01	5.48238
145.413	5.34097	118.681	5.12273	123.299	3.97336	137.298	5.49667
145.718	5.33899	118.93	5.13769	123.557	3.98041	137.585	5.51405
146.022	5.34177	119.178	5.15031	123.816	3.98182	137.873	5.52398
146.327	5.34852	119.427	5.15872	124.074	3.98153	138.16	5.5184
146.631	5.35568	119.675	5.16854	124.332	3.98097	138.447	5.50536
146.935	5.35846	119.924	5.17368	124.59	3.98153	138.735	5.49977
147.24	5.36124	120.172	5.162	124.848	3.98492	139.022	5.50287
147.544	5.37038	120.421	5.14096	125.106	3.98999	139.31	5.50536
147.849	5.38111	120.669	5.12787	125.364	3.9914	139.597	5.50846
148.153	5.38548	120.918	5.1288	125.622	3.98689	139.884	5.5184
148.457	5.38667	121.166	5.13628	125.88	3.98041	140.172	5.52833
148.762	5.39104	121.414	5.14704	126.139	3.97928	140.459	5.5364
149.066	5.39541	121.663	5.162	126.397	3.9883	140.747	5.54261
149.371	5.39859	121.911	5.18163	126.655	4.00295	141.034	5.54944
149.675	5.40574	122.16	5.19519	126.913	4.01338	141.321	5.55192
149.979	5.41727	122.408	5.19425	127.171	4.01479	141.609	5.55068
150.284	5.42482	122.657	5.18443	127.429	4.01197	141.897	5.55192
150.588	5.42005	122.905	5.17509	127.687	4.00887	142.184	5.55813
150.893	5.40773	123.153	5.17368	127.945	4.00887	142.471	5.5662
151.197	5.40376	123.402	5.17929	128.203	4.01479	142.758	5.56248
151.501	5.41409	123.65	5.19238	128.462	4.02578	143.046	5.55255
151.806	5.43316	123.899	5.20594	128.72	4.0348	143.334	5.55068
152.11	5.44866	124.147	5.21576	128.978	4.03649	143.621	5.56496
152.415	5.45581	124.396	5.2209	129.236	4.03198	143.908	5.58607
152.719	5.45859	124.644	5.22417	129.494	4.02747	144.196	5.59787
153.023	5.4578	124.893	5.22511	129.752	4.02747	144.483	5.60097
153.328	5.45661	125.141	5.21997	130.01	4.03198	144.77	5.6047
153.632	5.45502	125.39	5.21015	130.268	4.03733	145.058	5.60905
153.937	5.45581	125.638	5.20173	130.526	4.04353	145.345	5.60346
154.241	5.45502	125.886	5.20734	130.784	4.04748	145.633	5.59042
154.545	5.4578	126.135	5.22885	131.042	4.04692	145.92	5.58607
154.85	5.46853	126.383	5.25316	131.301	4.04438	146.208	5.59601
155.154	5.48402	126.632	5.26625	131.559	4.04382	146.495	5.61029
155.459	5.49595	126.88	5.27232	131.817	4.0503	146.782	5.62084
155.763	5.50111	127.129	5.27653	132.075	4.06044	147.07	5.62643
156.067	5.50509	127.377	5.27373	132.333	4.06636	147.357	5.62891
156.372	5.51303	127.626	5.26157	132.591	4.06439	147.645	5.62643
156.676	5.51502	127.874	5.24755	132.849	4.06129	147.932	5.61774
156.981	5.50668	128.122	5.24661	133.107	4.06382	148.219	5.6078
157.285	5.49833	128.371	5.26064	133.365	4.07031	148.507	5.6047
157.589	5.49873	128.619	5.27653	133.624	4.07848	148.794	5.61091
157.894	5.50668	128.868	5.28541	133.882	4.08496	149.082	5.62457
158.198	5.51502	129.116	5.28635	134.14	4.08637	149.369	5.64071
158.503	5.52018	129.364	5.28541	134.398	4.08102	149.656	5.65623
158.807	5.52495	129.613	5.28541	134.656	4.07453	149.944	5.66306
159.111	5.52933	129.861	5.28541	134.914	4.07397	150.231	5.66306
159.416	5.5333	130.11	5.28541	135.172	4.0813	150.519	5.66058
159.72	5.54124	130.358	5.28728	135.43	4.09088	150.806	5.65747
160.025	5.55237	130.607	5.28822	135.689	4.09652	151.094	5.65189
160.329	5.56111	130.855	5.29383	135.947	4.09793	151.381	5.65189
160.633	5.56151	131.104	5.30645	136.205	4.09736	151.668	5.6643
160.938	5.55595	131.352	5.3172	136.463	4.09539	151.956	5.68604
161.242	5.55317	131.601	5.31767	136.721	4.09595	152.243	5.70714
161.547	5.55833	131.849	5.31533	136.979	4.10553	152.531	5.7146
161.851	5.56747	132.097	5.3186	137.237	4.1185	152.818	5.7059
162.155	5.57502	132.346	5.31954	137.495	4.12442	153.106	5.69411
162.46	5.58059	132.594	5.31206	137.754	4.12103	153.393	5.68479
162.764	5.58655	132.843	5.30692	138.012	4.11455	153.68	5.68045
163.069	5.58655	133.091	5.31533	138.27	4.11089	153.968	5.68417
163.373	5.58138	133.34	5.33543	138.528	4.11286	154.255	5.69845
163.678	5.58138	133.588	5.35507	138.786	4.11906	154.542	5.72142
163.982	5.59251	133.837	5.36535	139.044	4.12836	154.83	5.7444
164.286	5.60959	134.085	5.36442	139.302	4.13851	155.118	5.75681
164.591	5.62151	134.333	5.35928	139.56	4.14358	155.405	5.74998
164.895	5.62588	134.582	5.35273	139.818	4.14048	155.692	5.72888
165.2	5.62708	134.83	5.34852	140.076	4.13597	155.98	5.70466
165.504	5.62866	135.079	5.35367	140.335	4.13935	156.267	5.69411
165.808	5.62946	135.327	5.36676	140.593	4.14893	156.554	5.7059
166.113	5.63224	135.576	5.37657	140.851	4.15542	156.842	5.7326
166.417	5.6386	135.824	5.37751	141.109	4.15344	157.129	5.75123
166.721	5.64416	136.072	5.37657	141.367	4.14752	157.417	5.75806
167.026	5.64774	136.321	5.38078	141.625	4.14555	157.704	5.7624
167.33	5.64973	136.569	5.38826	141.883	4.15203	157.991	5.76985
167.635	5.65489	136.818	5.39153	142.141	4.165	158.279	5.77234
167.939	5.66045	137.066	5.39153	142.399	4.17796	158.566	5.76302
168.244	5.66244	137.315	5.39434	142.657	4.18444	158.854	5.75433
168.548	5.66403	137.563	5.39901	142.916	4.18106	159.141	5.76116
168.852	5.67238	137.812	5.40182	143.174	4.16951	159.429	5.77855
169.157	5.68867	138.06	5.40229	143.432	4.16303	159.716	5.79096
169.461	5.70138	138.309	5.40649	143.69	4.1681	160.004	5.79531
169.766	5.70536	138.557	5.41257	143.948	4.17909	160.291	5.79966
170.07	5.70695	138.805	5.41584	144.206	4.18754	160.578	5.80649
170.374	5.70854	139.054	5.41911	144.464	4.19205	160.865	5.80711
170.679	5.70615	139.302	5.42753	144.722	4.19543	161.153	5.804
170.983	5.70059	139.551	5.43828	144.98	4.19543	161.44	5.80649
171.288	5.70059	139.799	5.44389	145.238	4.19093	161.728	5.81704
171.592	5.71251	140.048	5.44389	145.497	4.18754	162.015	5.8307
171.896	5.7296	140.296	5.4467	145.755	4.19093	162.303	5.83629
172.201	5.73794	140.544	5.45231	146.013	4.19797	162.59	5.83939
172.505	5.73714	140.793	5.45464	146.271	4.20248	162.877	5.83939
172.81	5.73317	141.041	5.45137	146.529	4.20558	163.165	5.83505
173.114	5.73317	141.29	5.44997	146.787	4.21093	163.452	5.8307
173.418	5.74231	141.538	5.45651	147.045	4.21657	163.74	5.8338
173.723	5.759	141.787	5.47054	147.303	4.22052	164.027	5.84063
174.027	5.77688	142.035	5.48643	147.561	4.2239	164.315	5.84622
174.332	5.79079	142.284	5.49485	147.82	4.22756	164.602	5.85119
174.636	5.79794	142.532	5.49391	148.078	4.22953	164.889	5.86236
174.94	5.79635	142.781	5.48783	148.336	4.22897	165.177	5.8723
175.245	5.79	143.029	5.48316	148.594	4.22897	165.464	5.8723
175.549	5.78364	143.278	5.48129	148.852	4.23292	165.751	5.86112
175.853	5.78086	143.526	5.48737	149.11	4.24193	166.039	5.85802
176.158	5.78245	143.774	5.49531	149.368	4.25095	166.326	5.86795
176.462	5.7896	144.023	5.49859	149.626	4.25462	166.614	5.87664
176.767	5.80152	144.271	5.49812	149.885	4.25293	166.901	5.88099
177.071	5.81145	144.519	5.50046	150.143	4.24898	167.189	5.89093
177.375	5.81622	144.768	5.50794	150.401	4.24334	167.476	5.90521
177.68	5.82178	145.016	5.51635	150.659	4.24137	167.764	5.91762
177.984	5.83053	145.265	5.51775	150.917	4.24644	168.051	5.91949
178.289	5.83728	145.513	5.51542	151.175	4.25743	168.338	5.91204
178.593	5.83808	145.762	5.51775	151.433	4.26589	168.626	5.90521
178.898	5.83728	146.01	5.52804	151.691	4.26589	168.913	5.91079
179.202	5.83887	146.259	5.53692	151.95	4.26194	169.201	5.92632
179.506	5.84602	146.507	5.5444	152.207	4.26194	169.488	5.9406
179.811	5.85596	146.756	5.54954	152.465	4.26786	169.775	5.94618
180.115	5.8651	147.004	5.55094	152.724	4.2735	170.063	5.94867
180.419	5.87146	147.252	5.54674	152.982	4.27688	170.35	5.94494
180.724	5.87424	147.501	5.54627	153.24	4.28111	170.638	5.93873
181.028	5.87066	147.749	5.55515	153.498	4.28562	170.925	5.93314
181.333	5.86788	147.998	5.57245	153.756	4.29097	171.213	5.93314
181.637	5.87424	148.246	5.58601	154.014	4.29745	171.5	5.93314
181.941	5.88894	148.495	5.58928	154.273	4.29999	171.787	5.93501
182.246	5.90285	148.743	5.58928	154.53	4.29943	172.075	5.95053
182.55	5.91	148.992	5.58928	154.788	4.29858	172.362	5.97847
182.855	5.91159	149.24	5.58694	155.047	4.29999	172.649	5.99896
183.159	5.91556	149.488	5.58694	155.305	4.30393	172.937	5.99461
183.464	5.9243	149.737	5.59582	155.563	4.30901	173.224	5.97847
183.768	5.93742	149.985	5.60938	155.821	4.31154	173.512	5.97164
184.072	5.95291	150.234	5.61593	156.079	4.31013	173.799	5.9735
184.377	5.96444	150.482	5.61499	156.337	4.30844	174.087	5.97847
184.681	5.96245	150.731	5.61312	156.595	4.31098	174.374	5.98716
184.986	5.95013	150.979	5.61265	156.853	4.31605	174.661	6.0002
185.29	5.94338	151.227	5.61172	157.112	4.32113	174.949	6.01572
185.594	5.94894	151.476	5.61499	157.37	4.32507	175.236	6.02442
185.899	5.96245	151.724	5.62387	157.628	4.33099	175.524	6.02442
186.203	5.97437	151.973	5.6365	157.886	4.33888	175.811	6.01883
186.507	5.98113	152.221	5.64257	158.144	4.34311	176.099	6.01448
186.812	5.98709	152.47	5.64304	158.402	4.34198	176.386	6.01262
187.116	5.99265	152.718	5.64584	158.66	4.33944	176.673	6.01883
187.421	5.99742	152.967	5.65239	158.918	4.3386	176.961	6.03745
187.725	6.00298	153.215	5.65753	159.176	4.33944	177.248	6.05732
188.03	6.01093	153.463	5.6566	159.435	4.34198	177.535	6.06726
188.334	6.01888	153.712	5.65473	159.693	4.34452	177.823	6.06291
188.638	6.02086	153.96	5.6608	159.951	4.34649	178.11	6.05298
188.943	6.02166	154.209	5.67062	160.209	4.34959	178.398	6.04863
189.247	6.02841	154.457	5.6781	160.467	4.35663	178.685	6.05298
189.552	6.04192	154.706	5.68324	160.725	4.36706	178.972	6.05856
189.856	6.05186	154.954	5.68885	160.983	4.37608	179.26	6.06663
190.16	6.05305	155.202	5.69213	161.241	4.37749	179.547	6.07967
190.465	6.04987	155.451	5.69072	161.499	4.37242	179.835	6.09271
190.769	6.04828	155.7	5.68792	161.757	4.3696	180.122	6.09954
191.073	6.05186	155.948	5.69213	162.016	4.37101	180.41	6.10265
191.378	6.061	156.196	5.70288	162.274	4.37552	180.697	6.10513
191.682	6.07729	156.445	5.71223	162.532	4.38059	180.985	6.10513
191.987	6.09915	156.693	5.7169	162.79	4.38989	181.272	6.1014
192.291	6.11464	156.942	5.72205	163.048	4.40144	181.559	6.0983
192.596	6.11544	157.19	5.73046	163.306	4.40962	181.847	6.10513
192.9	6.1063	157.439	5.73467	163.564	4.40962	182.134	6.125
193.204	6.09835	157.687	5.73186	163.822	4.40342	182.422	6.14052
193.509	6.09994	157.935	5.72766	164.08	4.39609	182.709	6.14052
193.813	6.10948	158.184	5.72859	164.339	4.39214	182.996	6.1368
194.118	6.12219	158.432	5.73514	164.597	4.39609	183.284	6.14114
194.422	6.13451	158.681	5.74355	164.855	4.40764	183.571	6.15107
194.726	6.13848	158.929	5.75711	165.113	4.42343	183.859	6.16101
195.031	6.13451	159.178	5.77347	165.371	4.43413	184.146	6.16473
195.335	6.13093	159.426	5.78095	165.629	4.43498	184.433	6.15915
195.64	6.1357	159.674	5.77534	165.887	4.42991	184.721	6.15107
195.944	6.14643	159.923	5.76786	166.145	4.42709	185.008	6.15107
196.248	6.15756	160.171	5.76833	166.403	4.42991	185.296	6.15915
196.553	6.17107	160.42	5.7702	166.661	4.43554	185.583	6.16784
196.857	6.181	160.668	5.76692	166.92	4.43864	185.87	6.17218
197.162	6.18219	160.917	5.76459	167.178	4.43949	186.158	6.17653
197.466	6.181	161.165	5.77534	167.436	4.444	186.445	6.19205
197.77	6.18219	161.414	5.79778	167.694	4.45302	186.733	6.21192
198.075	6.19014	161.662	5.81601	167.952	4.46514	187.02	6.22061
198.379	6.20286	161.911	5.82349	168.21	4.47443	187.308	6.21192
198.684	6.21478	162.159	5.82676	168.468	4.475	187.595	6.20075
198.988	6.22551	162.407	5.82723	168.726	4.46457	187.882	6.20882
199.292	6.23584	162.656	5.82349	168.984	4.45048	188.17	6.22744
199.597	6.24577	162.904	5.81835	169.243	4.44653	188.457	6.23738
199.901	6.24736	163.153	5.82069	169.501	4.4564	188.745	6.23924
200.206	6.2422	163.401	5.83331	169.759	4.47302	189.032	6.24607
200.51	6.2414	163.65	5.84827	170.017	4.48796	189.32	6.25476
200.814	6.25014	163.898	5.85481	170.275	4.49698	189.607	6.256
201.119	6.26326	164.147	5.85388	170.533	4.49867	189.894	6.24731
201.423	6.27478	164.395	5.85294	170.791	4.49247	190.182	6.24048
201.728	6.28114	164.643	5.85481	171.049	4.48402	190.469	6.24048
202.032	6.28471	164.892	5.85481	171.308	4.48148	190.757	6.24172
202.336	6.28591	165.14	5.85481	171.566	4.48909	191.044	6.24483
202.641	6.28312	165.389	5.85995	171.824	4.50403	191.331	6.25352
202.945	6.28034	165.637	5.8665	172.082	4.51896	191.619	6.2678
203.25	6.28233	165.886	5.87211	172.34	4.52854	191.906	6.2827
203.554	6.29147	166.134	5.87912	172.598	4.53108	192.194	6.28891
203.858	6.30577	166.383	5.88987	172.856	4.52798	192.481	6.28456
204.163	6.32048	166.631	5.90203	173.114	4.52319	192.768	6.27711
204.467	6.3324	166.88	5.91231	173.372	4.52093	193.056	6.27028
204.772	6.33876	167.128	5.91605	173.63	4.52516	193.343	6.26718
205.076	6.33756	167.376	5.91792	173.889	4.53193	193.631	6.27463
205.38	6.3324	167.625	5.92026	174.147	4.53503	193.918	6.2945
205.685	6.33518	167.873	5.92026	174.405	4.53446	194.205	6.31747
205.989	6.35028	168.122	5.91699	174.663	4.53869	194.493	6.33113
206.294	6.36657	168.37	5.91792	174.921	4.54658	194.78	6.33734
206.598	6.37571	168.619	5.9268	175.179	4.55306	195.068	6.34417
206.902	6.37889	168.867	5.93616	175.437	4.55616	195.355	6.351
207.207	6.38048	169.115	5.93802	175.695	4.55701	195.642	6.34976
207.511	6.37849	169.364	5.93802	175.953	4.55616	195.93	6.34417
207.816	6.37491	169.612	5.94597	176.212	4.55504	196.218	6.34603
208.12	6.37968	169.861	5.95766	176.47	4.55701	196.505	6.35721
208.424	6.39757	170.109	5.96093	176.728	4.56349	196.792	6.36838
208.729	6.41863	170.358	5.95672	176.986	4.57307	197.079	6.37832
209.033	6.43134	170.606	5.95345	177.244	4.57955	197.367	6.38949
209.338	6.43412	170.854	5.95672	177.502	4.57899	197.654	6.39819
209.642	6.43214	171.103	5.96748	177.76	4.57702	197.942	6.39508
209.946	6.42856	171.351	5.98244	178.018	4.58068	198.229	6.37956
210.251	6.42697	171.6	6.00067	178.276	4.58744	198.517	6.37149
210.555	6.43134	171.848	6.01656	178.535	4.59195	198.804	6.3808
210.86	6.44485	172.097	6.02264	178.793	4.59421	199.091	6.39508
211.164	6.46234	172.345	6.02077	179.051	4.59618	199.379	6.40253
211.468	6.47306	172.594	6.01937	179.309	4.59646	199.666	6.40501
211.773	6.47505	172.842	6.01983	179.567	4.59618	199.954	6.41122
212.077	6.47783	173.09	6.02077	179.825	4.599	200.241	6.41992
212.382	6.4822	173.339	6.02591	180.083	4.60971	200.529	6.4224
212.686	6.48498	173.587	6.03667	180.341	4.62211	200.816	6.4224
212.99	6.48856	173.836	6.04742	180.599	4.62746	201.103	6.42799
213.295	6.49969	174.084	6.05723	180.857	4.62718	201.391	6.43482
213.599	6.51717	174.333	6.06658	181.116	4.62605	201.678	6.43792
213.904	6.53227	174.581	6.07313	181.374	4.62549	201.965	6.44351
214.208	6.53704	174.829	6.07453	181.632	4.62408	202.253	6.45903
214.512	6.53346	175.078	6.07126	181.89	4.62408	202.54	6.47766
214.817	6.53068	175.326	6.06799	182.148	4.62746	202.828	6.48387
215.121	6.53068	175.575	6.0764	182.406	4.63366	203.115	6.47766
215.426	6.53267	175.823	6.09323	182.664	4.64071	203.403	6.46897
215.73	6.54181	176.072	6.10024	182.922	4.64663	203.69	6.46959
216.034	6.55969	176.32	6.09323	183.18	4.65254	203.977	6.48076
216.339	6.58075	176.569	6.08715	183.439	4.66213	204.265	6.49504
216.643	6.59704	176.817	6.0937	183.697	4.66917	204.552	6.50808
216.948	6.6034	177.065	6.10445	183.955	4.66551	204.84	6.5205
217.252	6.60141	177.314	6.10959	184.213	4.65621	205.127	6.52733
217.556	6.59625	177.562	6.10726	184.471	4.64944	205.415	6.52795
217.861	6.59625	177.811	6.10632	184.729	4.65114	205.702	6.52733
218.165	6.60698	178.059	6.11146	184.987	4.66213	205.989	6.52919
218.47	6.62804	178.308	6.11941	185.245	4.6796	206.277	6.53167
218.774	6.64552	178.556	6.12876	185.504	4.69454	206.564	6.52919
219.078	6.6487	178.805	6.13951	185.762	4.70102	206.851	6.52919
219.383	6.64274	179.053	6.14699	186.02	4.6982	207.139	6.53726
219.687	6.64155	179.301	6.14699	186.278	4.68918	207.426	6.55341
219.992	6.64433	179.55	6.14606	186.536	4.68354	207.714	6.56769
220.296	6.6479	179.798	6.1512	186.794	4.68805	208.001	6.5801
220.601	6.65426	180.047	6.15868	187.052	4.6982	208.289	6.59625
220.905	6.66618	180.295	6.16522	187.31	4.70722	208.576	6.60991
221.209	6.68287	180.544	6.1727	187.568	4.7137	208.863	6.60618
221.514	6.69718	180.792	6.18112	187.826	4.71849	209.151	6.5919
221.818	6.70433	181.041	6.18533	188.084	4.72159	209.438	6.58569
222.123	6.70711	181.289	6.18533	188.343	4.72469	209.726	6.59128
222.427	6.70989	181.537	6.18579	188.601	4.72723	210.013	6.60556
222.731	6.71546	181.786	6.19327	188.859	4.7292	210.3	6.6217
223.036	6.7234	182.034	6.20402	189.117	4.72751	210.588	6.64157
223.34	6.73453	182.283	6.21338	189.375	4.723	210.875	6.65958
223.644	6.74804	182.531	6.22086	189.633	4.72413	211.163	6.65958
223.949	6.75718	182.78	6.22647	189.891	4.73455	211.45	6.64281
224.253	6.76076	183.028	6.2274	190.149	4.74752	211.738	6.63412
224.558	6.76553	183.276	6.226	190.408	4.75654	212.025	6.64716
224.862	6.77188	183.525	6.22647	190.666	4.76274	212.312	6.67013
225.167	6.77466	183.774	6.23815	190.924	4.76414	212.6	6.6869
225.471	6.77546	184.022	6.25732	191.182	4.75964	212.887	6.69931
225.775	6.78182	184.27	6.27134	191.44	4.75174	213.175	6.70925
226.08	6.79453	184.519	6.26901	191.698	4.74752	213.462	6.71359
226.384	6.80526	184.767	6.25311	191.956	4.75513	213.749	6.71422
226.689	6.81003	185.016	6.24657	192.214	4.7726	214.037	6.7167
226.993	6.81202	185.264	6.25311	192.472	4.7881	214.324	6.72353
227.297	6.81559	185.512	6.26667	192.731	4.79007	214.612	6.72539
227.602	6.81917	185.761	6.27976	192.989	4.78359	214.899	6.72353
227.906	6.82394	186.009	6.28817	193.247	4.77711	215.187	6.72974
228.21	6.83188	186.258	6.29145	193.505	4.77513	215.474	6.7496
228.515	6.84301	186.506	6.29378	193.763	4.77823	215.762	6.77072
228.819	6.85573	186.755	6.3022	194.021	4.78613	216.049	6.78189
229.124	6.86646	187.003	6.31529	194.279	4.79514	216.336	6.77817
229.428	6.86924	187.252	6.32183	194.537	4.80022	216.624	6.76947
229.732	6.86844	187.5	6.31716	194.795	4.8005	216.911	6.76389
230.037	6.87361	187.749	6.31201	195.053	4.80219	217.198	6.76326
230.341	6.88275	187.997	6.31856	195.312	4.80614	217.486	6.7732
230.646	6.89308	188.245	6.33632	195.57	4.80754	217.773	6.79803
230.95	6.90579	188.494	6.34941	195.828	4.80811	218.061	6.82784
231.255	6.92129	188.742	6.35175	196.086	4.81149	218.348	6.84025
231.559	6.93401	188.991	6.35175	196.344	4.81966	218.636	6.83156
231.863	6.93917	189.239	6.35783	196.602	4.82868	218.923	6.81231
232.168	6.94275	189.488	6.36204	196.86	4.83657	219.21	6.80052
232.472	6.9503	189.736	6.35876	197.119	4.84418	219.498	6.80238
232.776	6.96182	189.984	6.35549	197.376	4.84925	219.785	6.81604
233.081	6.97096	190.233	6.3611	197.635	4.8501	220.072	6.83591
233.385	6.9801	190.481	6.37419	197.893	4.84869	220.36	6.85764
233.69	6.99003	190.73	6.38915	198.151	4.84615	220.647	6.87751
233.994	6.99838	190.978	6.40084	198.409	4.84756	220.935	6.88744
234.298	7.00315	191.227	6.40411	198.667	4.85517	221.222	6.88992
234.603	7.00871	191.475	6.40318	198.925	4.8656	221.51	6.88868
234.907	7.02222	191.724	6.40411	199.183	4.87574	221.797	6.88434
235.212	7.04129	191.972	6.40925	199.441	4.88251	222.085	6.87875
235.516	7.05202	192.221	6.41907	199.699	4.88617	222.372	6.87627
235.821	7.05322	192.469	6.42748	199.958	4.88251	222.659	6.88185
236.125	7.05759	192.717	6.43169	200.216	4.87659	222.947	6.89862
236.429	7.06752	192.966	6.43263	200.474	4.87462	223.234	6.92531
236.734	7.07467	193.214	6.43403	200.732	4.88025	223.522	6.95388
237.038	7.07666	193.463	6.4359	200.99	4.88955	223.809	6.97561
237.343	7.08103	193.711	6.44057	201.248	4.90026	224.096	6.97685
237.647	7.08779	193.959	6.45133	201.506	4.91013	224.384	6.95388
237.951	7.09574	194.208	6.46722	201.764	4.91858	224.671	6.92593
238.256	7.10328	194.456	6.48405	202.022	4.91971	224.959	6.92283
238.56	7.1152	194.705	6.49387	202.281	4.91463	225.246	6.9458
238.864	7.12752	194.953	6.49293	202.539	4.91125	225.534	6.9694
239.169	7.13507	195.202	6.48545	202.797	4.9152	225.821	6.97685
239.473	7.13666	195.45	6.48125	203.055	4.92225	226.108	6.97561
239.778	7.13666	195.699	6.48452	203.313	4.92675	226.396	6.97685
240.082	7.14302	195.947	6.49387	203.571	4.93211	226.683	6.97933
240.387	7.15415	196.196	6.50789	203.829	4.94113	226.97	6.97933
240.691	7.16567	196.444	6.52379	204.087	4.94874	227.258	6.98119
240.995	7.17242	196.692	6.53547	204.345	4.95014	227.545	6.98802
241.3	7.18117	196.941	6.53688	204.603	4.94761	227.833	6.99547
241.604	7.1915	197.189	6.53127	204.862	4.94705	228.12	7.00789
241.909	7.19786	197.438	6.5294	205.12	4.9493	228.407	7.02652
242.213	7.19984	197.686	6.53641	205.378	4.95353	228.695	7.0439
242.517	7.20859	197.935	6.54436	205.636	4.9617	228.982	7.05384
242.822	7.22249	198.183	6.5495	205.894	4.97213	229.27	7.06067
243.126	7.23402	198.431	6.55604	206.152	4.98255	229.557	7.06501
243.43	7.24077	198.68	6.5668	206.41	4.98819	229.845	7.0675
243.735	7.24713	198.928	6.57708	206.668	4.98875	230.132	7.06501
244.039	7.25428	199.177	6.58362	206.926	4.98763	230.419	7.06191
244.344	7.26263	199.425	6.5869	207.185	4.98622	230.707	7.0675
244.648	7.27336	199.674	6.58924	207.443	4.98622	230.994	7.0824
244.952	7.28409	199.922	6.59344	207.701	4.98904	231.282	7.09916
245.257	7.29164	200.171	6.59858	207.959	4.99411	231.569	7.10165
245.561	7.29601	200.419	6.60653	208.217	4.99918	231.856	7.09171
245.866	7.2968	200.667	6.61588	208.475	5.00313	232.144	7.08674
246.17	7.29958	200.916	6.61915	208.733	5.0051	232.431	7.09792
246.475	7.3115	201.165	6.61822	208.991	5.0051	232.719	7.11903
246.779	7.33137	201.413	6.62336	209.249	5.00679	233.006	7.13766
247.083	7.34727	201.661	6.63832	209.507	5.01074	233.293	7.15442
247.388	7.35601	201.91	6.65328	209.766	5.01412	233.581	7.16622
247.692	7.36078	202.158	6.65982	210.024	5.01806	233.869	7.17056
247.997	7.36356	202.406	6.66216	210.282	5.0268	234.156	7.16746
248.301	7.36435	202.655	6.66403	210.54	5.03779	234.443	7.16435
248.605	7.36793	202.904	6.66403	210.798	5.04512	234.731	7.1656
248.91	7.38144	203.152	6.66169	211.056	5.04681	235.018	7.16994
249.214	7.39813	203.4	6.6673	211.314	5.04568	235.305	7.17305
249.519	7.40886	203.649	6.6832	211.572	5.04624	235.593	7.17615
249.823	7.41164	203.897	6.70143	211.831	5.04878	235.88	7.18298
250.127	7.418	204.146	6.71218	212.089	5.05414	236.168	7.19043
250.432	7.43151	204.394	6.71639	212.347	5.06259	236.455	7.19974
250.736	7.44621	204.643	6.7206	212.605	5.07133	236.743	7.20844
251.041	7.45694	204.891	6.72855	212.863	5.07612	237.03	7.21464
251.345	7.46647	205.139	6.73135	213.121	5.07724	237.317	7.21713
251.649	7.47522	205.388	6.72714	213.379	5.07668	237.605	7.21961
251.954	7.47999	205.636	6.7206	213.637	5.07668	237.892	7.22582
252.258	7.48436	205.885	6.71873	213.895	5.07612	238.179	7.23886
252.563	7.4935	206.133	6.72481	214.154	5.07668	238.467	7.25811
252.867	7.50701	206.382	6.73696	214.412	5.0826	238.754	7.27115
253.171	7.51654	206.63	6.75379	214.67	5.09613	239.042	7.27797
253.476	7.51615	206.879	6.76875	214.928	5.10909	239.329	7.2786
253.78	7.51456	207.127	6.77529	215.186	5.11275	239.617	7.27425
254.085	7.5225	207.375	6.77436	215.444	5.10627	239.904	7.26866
254.389	7.53562	207.624	6.76875	215.702	5.09979	240.192	7.2699
254.693	7.54833	207.872	6.76688	215.96	5.10007	240.479	7.28294
254.998	7.56343	208.121	6.77015	216.219	5.10627	240.766	7.3084
255.302	7.58092	208.369	6.77436	216.476	5.11416	241.054	7.32827
255.607	7.59363	208.618	6.78371	216.735	5.12177	241.341	7.33634
255.911	7.59482	208.866	6.80241	216.993	5.13023	241.629	7.3351
256.215	7.59443	209.114	6.82906	217.251	5.13924	241.916	7.3351
256.52	7.60078	209.363	6.84635	217.509	5.14911	242.203	7.3351
256.824	7.6135	209.612	6.85009	217.767	5.15559	242.491	7.33199
257.129	7.62542	209.86	6.84495	218.025	5.15475	242.778	7.32951
257.433	7.63297	210.108	6.83747	218.283	5.14629	243.065	7.33944
257.737	7.64171	210.357	6.82906	218.541	5.13868	243.353	7.36242
258.042	7.65562	210.605	6.82578	218.8	5.14065	243.641	7.39035
258.346	7.66993	210.854	6.83513	219.058	5.15334	243.928	7.41333
258.651	7.67827	211.102	6.85383	219.316	5.17025	244.215	7.42637
258.955	7.68105	211.351	6.8716	219.574	5.18631	244.502	7.42078
259.259	7.68383	211.599	6.88235	219.832	5.19561	244.79	7.39905
259.564	7.6886	211.847	6.89123	220.09	5.19815	245.078	7.38104
259.868	7.69854	212.096	6.90198	220.348	5.19476	245.365	7.38911
260.173	7.71205	212.344	6.90619	220.606	5.18715	245.652	7.41643
260.477	7.72635	212.593	6.89871	220.864	5.18236	245.94	7.44313
260.781	7.7347	212.841	6.88983	221.122	5.18574	246.227	7.45989
261.086	7.73668	213.09	6.89217	221.381	5.19561	246.514	7.47293
261.39	7.74185	213.338	6.90713	221.639	5.20914	246.802	7.48163
261.695	7.75377	213.587	6.92536	221.897	5.22435	247.089	7.47728
261.999	7.77006	213.835	6.94266	222.155	5.23675	247.377	7.46176
262.303	7.78476	214.083	6.952	222.413	5.23873	247.664	7.44623
262.608	7.79827	214.332	6.952	222.671	5.23112	247.952	7.44437
262.912	7.80741	214.58	6.94452	222.929	5.22266	248.239	7.45617
263.217	7.81099	214.829	6.93611	223.187	5.22182	248.526	7.47604
263.521	7.8094	215.077	6.93471	223.445	5.22971	248.814	7.50025
263.825	7.81218	215.326	6.94266	223.703	5.24211	249.101	7.53005
264.13	7.8241	215.574	6.95948	223.962	5.25479	249.389	7.55427
264.434	7.84397	215.823	6.98286	224.22	5.26578	249.676	7.55427
264.739	7.86106	216.071	7.0067	224.478	5.27311	249.963	7.53564
265.043	7.87059	216.319	7.02073	224.736	5.27424	250.251	7.51453
265.347	7.87934	216.568	7.01652	224.994	5.27085	250.538	7.50273
265.652	7.89046	216.816	7.00016	225.252	5.26916	250.826	7.50584
265.956	7.89603	217.065	6.9894	225.51	5.27085	251.113	7.53254
266.261	7.89325	217.313	6.99081	225.768	5.27283	251.4	7.56979
266.565	7.89404	217.562	6.99922	226.026	5.27564	251.688	7.59525
266.869	7.90477	217.81	7.01184	226.285	5.28523	251.975	7.60394
267.174	7.91788	218.058	7.03241	226.543	5.29875	252.263	7.60642
267.478	7.9306	218.307	7.05813	226.801	5.30777	252.55	7.61201
267.783	7.9449	218.555	7.07402	227.059	5.31087	252.838	7.61698
268.087	7.9596	218.804	7.07823	227.317	5.31228	253.125	7.61263
268.391	7.97033	219.052	7.07963	227.575	5.31425	253.412	7.59959
268.696	7.97709	219.301	7.08571	227.833	5.31228	253.7	7.59649
269	7.98504	219.549	7.08664	228.091	5.30862	253.987	7.61636
269.305	7.99418	219.798	7.0829	228.349	5.31087	254.275	7.64926
269.609	8.00053	220.046	7.0829	228.607	5.3213	254.562	7.67906
269.913	8.00133	220.294	7.09459	228.866	5.33285	254.849	7.69459
270.218	8.00331	220.543	7.10861	229.124	5.33765	255.137	7.69521
270.522	8.01444	220.791	7.1189	229.382	5.3368	255.424	7.68651
270.827	8.03153	221.04	7.12451	229.64	5.33426	255.712	7.67348
271.131	8.04345	221.288	7.12872	229.898	5.33426	255.999	7.66913
271.435	8.04981	221.537	7.13105	230.156	5.33877	256.286	7.68093
271.74	8.05537	221.785	7.13105	230.414	5.34779	256.574	7.70887
272.044	8.06411	222.034	7.13526	230.673	5.35935	256.861	7.73929
272.349	8.07325	222.282	7.14601	230.93	5.37034	257.149	7.7573
272.653	8.07881	222.53	7.1577	231.189	5.37541	257.436	7.75854
272.957	8.08597	222.779	7.16378	231.447	5.37287	257.724	7.74612
273.262	8.09868	223.027	7.16705	231.705	5.36864	258.011	7.72936
273.566	8.1114	223.276	7.175	231.963	5.37034	258.299	7.71942
273.871	8.12451	223.524	7.19089	232.221	5.37738	258.586	7.72501
274.175	8.14319	223.773	7.20351	232.479	5.38386	258.873	7.74301
274.479	8.16266	224.021	7.20772	232.737	5.38837	259.161	7.7573
274.784	8.17418	224.269	7.21006	232.995	5.39373	259.448	7.76288
275.088	8.17339	224.518	7.2166	233.254	5.39964	259.736	7.76723
275.393	8.16703	224.767	7.22175	233.512	5.40415	260.023	7.77468
275.697	8.16425	225.015	7.22689	233.77	5.40669	260.31	7.78337
276.002	8.16504	225.263	7.23437	234.028	5.40866	260.598	7.79144
276.306	8.17061	225.512	7.24325	234.286	5.41233	260.885	7.80324
276.61	8.1869	225.76	7.24652	234.544	5.41571	261.173	7.81752
276.915	8.21193	226.009	7.24559	234.802	5.42219	261.46	7.82683
277.219	8.23458	226.257	7.24886	235.06	5.43318	261.747	7.82683
277.523	8.24451	226.506	7.26008	235.318	5.4453	262.035	7.83242
277.828	8.24451	226.754	7.2741	235.577	5.45037	262.322	7.84981
278.132	8.24332	227.002	7.28392	235.835	5.44981	262.61	7.87154
278.437	8.24531	227.251	7.28719	236.093	5.44981	262.897	7.88396
278.741	8.25008	227.499	7.28906	236.351	5.45235	263.184	7.87961
279.046	8.25802	227.748	7.29234	236.609	5.45291	263.472	7.86657
279.35	8.26995	227.996	7.29467	236.867	5.45375	263.759	7.8585
279.654	8.28465	228.245	7.29701	237.125	5.4608	264.047	7.86843
279.959	8.29895	228.493	7.30449	237.383	5.47433	264.334	7.89637
280.263	8.31087	228.742	7.31478	237.641	5.48673	264.621	7.92804
280.567	8.3216	228.99	7.32366	237.899	5.4918	264.909	7.94667
280.872	8.33114	229.238	7.3302	238.158	5.48842	265.196	7.94356
281.176	8.34028	229.487	7.33721	238.416	5.48194	265.484	7.93487
281.481	8.34902	229.735	7.33721	238.674	5.47771	265.771	7.93797
281.785	8.35935	229.984	7.3302	238.932	5.48278	266.058	7.95474
282.089	8.37207	230.232	7.3302	239.19	5.49687	266.346	7.96964
282.394	8.38002	230.481	7.34376	239.448	5.51378	266.633	7.97523
282.699	8.3828	230.729	7.36433	239.706	5.52336	266.921	7.97647
283.003	8.38637	230.977	7.37835	239.964	5.5228	267.208	7.97647
283.307	8.39671	231.226	7.38443	240.222	5.51773	267.496	7.97523
283.611	8.4118	231.474	7.39191	240.481	5.51632	267.783	7.9833
283.916	8.42571	231.723	7.40079	240.739	5.51773	268.071	8.00192
284.22	8.43565	231.971	7.40266	240.997	5.51942	268.358	8.02055
284.525	8.442	232.22	7.39659	241.255	5.52224	268.645	8.02614
284.829	8.44717	232.468	7.39191	241.513	5.52984	268.933	8.0162
285.134	8.45114	232.716	7.39612	241.771	5.53943	269.22	8.00751
285.438	8.45631	232.965	7.40827	242.029	5.54845	269.507	8.01372
285.742	8.46465	233.213	7.42323	242.287	5.55577	269.795	8.03607
286.047	8.47817	233.462	7.43679	242.545	5.56169	270.082	8.05346
286.351	8.49009	233.71	7.44988	242.804	5.5662	270.37	8.06029
286.656	8.49922	233.959	7.45736	243.062	5.56846	270.657	8.06029
286.96	8.50916	234.207	7.45642	243.32	5.56846	270.945	8.0547
287.264	8.52187	234.456	7.45502	243.578	5.56846	271.232	8.05159
287.569	8.53022	234.704	7.45829	243.836	5.57043	271.519	8.05718
287.873	8.52942	234.952	7.46671	244.094	5.57522	271.807	8.07705
288.178	8.52585	235.201	7.47466	244.352	5.5848	272.094	8.10188
288.482	8.533	235.449	7.48634	244.61	5.59889	272.382	8.11989
288.786	8.55009	235.698	7.5013	244.869	5.60932	272.669	8.12672
289.091	8.56479	235.946	7.5172	245.126	5.60876	272.956	8.12424
289.395	8.57592	236.195	7.52888	245.385	5.60143	273.244	8.11554
289.7	8.59102	236.443	7.53356	245.643	5.59635	273.531	8.10747
290.004	8.60492	236.692	7.53449	245.901	5.60086	273.819	8.11554
290.308	8.61208	236.94	7.53543	246.159	5.61383	274.106	8.14162
290.613	8.61486	237.189	7.53543	246.417	5.62792	274.394	8.16956
290.917	8.61963	237.437	7.53636	246.675	5.63835	274.681	8.17577
291.221	8.62559	237.685	7.54618	246.933	5.64398	274.969	8.16708
291.526	8.63314	237.934	7.56208	247.191	5.64398	275.256	8.16708
291.83	8.64744	238.182	7.57283	247.45	5.63947	275.543	8.18508
292.135	8.6685	238.431	7.57376	247.708	5.63778	275.831	8.20123
292.439	8.68956	238.679	7.57189	247.966	5.64539	276.118	8.20495
292.743	8.70228	238.928	7.5761	248.224	5.65695	276.405	8.20371
293.048	8.70665	239.176	7.58592	248.482	5.6654	276.693	8.2093
293.353	8.70943	239.424	7.59433	248.74	5.67047	276.98	8.22109
293.657	8.71142	239.673	7.60368	248.998	5.67442	277.268	8.23786
293.961	8.7134	239.921	7.61817	249.256	5.67696	277.555	8.25897
294.265	8.72254	240.17	7.63594	249.514	5.67836	277.842	8.27759
294.57	8.74122	240.418	7.64155	249.773	5.68175	278.13	8.28194
294.875	8.7595	240.667	7.63828	250.031	5.68823	278.417	8.27511
295.179	8.76983	240.915	7.63687	250.289	5.69527	278.705	8.27511
295.483	8.775	241.164	7.64061	250.547	5.69837	278.992	8.29374
295.788	8.78135	241.412	7.64809	250.805	5.69894	279.279	8.31298
296.092	8.79049	241.66	7.65651	251.063	5.70485	279.567	8.31361
296.396	8.80122	241.909	7.66586	251.321	5.71444	279.854	8.30305
296.701	8.81593	242.157	7.67661	251.579	5.71979	280.142	8.29808
297.005	8.83063	242.406	7.6897	251.837	5.72148	280.429	8.30802
297.31	8.84136	242.654	7.70653	252.095	5.7243	280.716	8.32727
297.614	8.84493	242.903	7.72149	252.354	5.72937	281.004	8.34465
297.918	8.84692	243.151	7.72616	252.612	5.73332	281.291	8.35893
298.223	8.85447	243.4	7.71868	252.87	5.73839	281.579	8.36762
298.527	8.86997	243.648	7.71074	253.128	5.74797	281.866	8.37321
298.832	8.88427	243.896	7.71728	253.386	5.7615	282.154	8.37756
299.136	8.88904	244.145	7.73879	253.644	5.77193	282.441	8.3819
299.44	8.8942	244.393	7.76263	253.902	5.77334	282.729	8.38563
299.745	8.90454	244.642	7.77946	254.16	5.76996	283.016	8.38563
300.049	8.91526	244.89	7.78507	254.418	5.76798	283.303	8.38439
300.353	8.92361	245.139	7.78273	254.677	5.76742	283.591	8.39184
300.658	8.93235	245.387	7.77618	254.935	5.76798	283.878	8.41419
300.962	8.94268	245.636	7.77104	255.193	5.77475	284.166	8.44151
301.267	8.95699	245.884	7.77759	255.451	5.78799	284.453	8.45827
301.571	8.97328	246.132	7.79676	255.709	5.79898	284.74	8.46262
301.875	8.98997	246.381	7.81826	255.967	5.80293	285.028	8.46013
302.18	9.00785	246.629	7.83228	256.225	5.80434	285.315	8.45517
302.484	9.02255	246.878	7.83976	256.483	5.80744	285.603	8.44709
302.789	9.02375	247.126	7.84724	256.741	5.81138	285.89	8.44275
303.093	9.0154	247.375	7.85239	257	5.81448	286.178	8.45392
303.397	9.01421	247.623	7.85239	257.258	5.81702	286.465	8.47814
303.702	9.02732	247.871	7.85005	257.516	5.8204	286.752	8.5036
304.007	9.04838	248.12	7.85332	257.774	5.82688	287.04	8.51974
304.311	9.07063	248.368	7.86548	258.032	5.83393	287.327	8.52905
304.615	9.08732	248.617	7.88137	258.29	5.83985	287.614	8.52781
304.92	9.09527	248.865	7.89539	258.548	5.84802	287.902	8.51788
305.224	9.09726	249.114	7.90708	258.806	5.8545	288.189	8.51229
305.528	9.09885	249.362	7.91643	259.064	5.85478	288.477	8.52657
305.833	9.10084	249.611	7.9197	259.322	5.85084	288.764	8.55327
306.137	9.10799	249.859	7.91783	259.581	5.8514	289.051	8.57313
306.442	9.1207	250.108	7.9197	259.839	5.86042	289.339	8.58183
306.746	9.13382	250.356	7.92625	260.097	5.87282	289.626	8.58928
307.05	9.1509	250.604	7.93279	260.355	5.88099	289.914	8.60169
307.355	9.17196	250.853	7.94308	260.613	5.8855	290.201	8.60914
307.659	9.18945	251.101	7.96271	260.871	5.88945	290.489	8.60728
307.964	9.19581	251.35	7.98515	261.129	5.89255	290.776	8.60728
308.268	9.19898	251.598	7.99497	261.387	5.89283	291.063	8.61908
308.572	9.20812	251.847	7.9917	261.645	5.89593	291.351	8.63771
308.877	9.22203	252.095	7.98422	261.904	5.90354	291.638	8.65633
309.181	9.23554	252.344	7.97954	262.162	5.91199	291.926	8.67123
309.486	9.24548	252.592	7.98001	262.42	5.9165	292.213	8.68117
309.79	9.25183	252.84	7.98749	262.678	5.9165	292.5	8.68862
310.094	9.25461	253.089	8.00245	262.936	5.91678	292.788	8.69607
310.399	9.2566	253.337	8.02255	263.194	5.92101	293.075	8.69979
310.703	9.26495	253.586	8.03985	263.452	5.9289	293.363	8.70041
311.008	9.28362	253.834	8.05154	263.71	5.93905	293.65	8.7029
311.312	9.30588	254.083	8.05668	263.968	5.9475	293.938	8.70725
311.616	9.32217	254.331	8.05902	264.227	5.95229	294.225	8.71594
311.921	9.33131	254.58	8.05995	264.485	5.95398	294.512	8.7327
312.225	9.34124	254.828	8.05761	264.743	5.95596	294.8	8.75009
312.53	9.35117	255.077	8.05808	265.001	5.9599	295.087	8.75692
312.834	9.35197	255.325	8.07164	265.259	5.96695	295.375	8.75257
313.139	9.34482	255.573	8.09408	265.517	5.97343	295.662	8.75009
313.443	9.3476	255.822	8.11324	265.775	5.97737	295.949	8.75443
313.747	9.36667	256.07	8.11979	266.033	5.98104	296.237	8.76561
314.052	9.39131	256.318	8.12072	266.291	5.98639	296.524	8.77802
314.356	9.41197	256.567	8.12072	266.55	5.99456	296.812	8.78982
314.66	9.42469	256.815	8.12213	266.808	6.00105	297.099	8.79976
314.965	9.43383	257.064	8.12446	267.066	6.00499	297.386	8.80845
315.269	9.44297	257.312	8.13381	267.324	6.00894	297.674	8.81652
315.574	9.44654	257.561	8.14971	267.582	6.01485	297.961	8.8277
315.878	9.44416	257.809	8.16467	267.84	6.01852	298.249	8.84073
316.182	9.44694	258.058	8.17355	268.098	6.01852	298.536	8.84819
316.487	9.46204	258.306	8.17682	268.356	6.02049	298.824	8.84943
316.791	9.48508	258.555	8.18009	268.614	6.02895	299.111	8.85626
317.096	9.51052	258.803	8.1843	268.872	6.03937	299.398	8.87054
317.4	9.53396	259.051	8.19272	269.131	6.04642	299.686	8.88606
317.704	9.54588	259.3	8.20674	269.389	6.04952	299.973	8.90034
318.009	9.54509	259.548	8.22497	269.647	6.05149	300.261	8.91338
318.313	9.54231	259.797	8.23993	269.905	6.05459	300.548	8.92642
318.618	9.54787	260.045	8.24601	270.163	6.06051	300.835	8.93014
318.922	9.55979	260.294	8.24601	270.421	6.06953	301.123	8.9258
319.226	9.57608	260.542	8.24975	270.679	6.07798	301.41	8.92642
319.531	9.59595	260.791	8.25816	270.937	6.08136	301.698	8.94442
319.835	9.61344	261.039	8.26424	271.195	6.08108	301.985	8.96864
320.14	9.62774	261.287	8.26471	271.454	6.08305	302.272	8.98416
320.444	9.63608	261.536	8.26471	271.712	6.08954	302.56	8.98602
320.748	9.63966	261.784	8.27172	271.97	6.09658	302.848	8.98478
321.053	9.64244	262.033	8.28575	272.228	6.10053	303.135	8.98292
321.357	9.64959	262.281	8.29884	272.486	6.10504	303.422	8.97981
321.662	9.66072	262.53	8.30538	272.744	6.11152	303.71	8.98292
321.966	9.67344	262.778	8.30632	273.002	6.11659	303.997	9.00713
322.27	9.68814	263.026	8.30632	273.26	6.12195	304.284	9.04563
322.575	9.70443	263.275	8.30865	273.518	6.13096	304.572	9.07667
322.879	9.71635	263.523	8.31987	273.776	6.14196	304.859	9.08288
323.184	9.72152	263.772	8.34138	274.035	6.14647	305.147	9.0686
323.488	9.72629	264.02	8.36382	274.293	6.14337	305.434	9.05556
323.792	9.74059	264.269	8.37691	274.551	6.13998	305.722	9.05866
324.097	9.76086	264.517	8.38111	274.809	6.14055	306.009	9.07667
324.401	9.77794	264.766	8.38439	275.067	6.14506	306.296	9.0984
324.706	9.78708	265.014	8.38626	275.325	6.14985	306.584	9.11641
325.01	9.79106	265.262	8.38439	275.584	6.15492	306.871	9.1282
325.315	9.79344	265.511	8.38532	275.841	6.16197	307.159	9.13255
325.619	9.79702	265.76	8.39607	276.099	6.16957	307.446	9.13627
325.923	9.80735	266.008	8.41337	276.358	6.17352	307.733	9.14621
326.228	9.82523	266.256	8.43254	276.616	6.17408	308.021	9.15242
326.532	9.8447	266.505	8.44937	276.874	6.17662	308.308	9.14931
326.836	9.86099	266.753	8.46059	277.132	6.1831	308.596	9.14248
327.141	9.87172	267.002	8.46386	277.39	6.19043	308.883	9.14372
327.445	9.88007	267.25	8.45918	277.648	6.19888	309.17	9.15614
327.75	9.89	267.499	8.45404	277.906	6.20903	309.458	9.17663
328.054	9.89477	267.747	8.45731	278.164	6.21805	309.745	9.20085
328.359	9.89278	267.995	8.46994	278.423	6.22143	310.033	9.22506
328.663	9.89556	268.244	8.48303	278.681	6.22002	310.32	9.23437
328.967	9.91623	268.492	8.49238	278.939	6.22199	310.607	9.22506
329.272	9.94444	268.741	8.50126	279.197	6.22904	310.895	9.20643
329.576	9.96749	268.989	8.51295	279.455	6.23355	311.182	9.20333
329.88	9.98457	269.238	8.52463	279.713	6.23242	311.47	9.2263
330.185	9.99292	269.486	8.52697	279.971	6.23298	311.757	9.25983
330.489	9.99292	269.734	8.52229	280.229	6.24059	312.045	9.28032
330.794	9.98855	269.983	8.51902	280.487	6.25102	312.332	9.28901
331.098	9.99014	270.231	8.52463	280.745	6.25863	312.619	9.29149
331.403	10.004	270.48	8.54473	281.004	6.26511	312.907	9.28901
331.707	10.0275	270.728	8.57091	281.262	6.27187	313.194	9.28591
332.011	10.0493	270.977	8.59335	281.52	6.27695	313.482	9.28901
332.316	10.064	271.225	8.60411	281.778	6.27638	313.769	9.30143
332.62	10.0748	271.474	8.60037	282.036	6.27807	314.056	9.31447
332.924	10.0819	271.722	8.59289	282.294	6.28597	314.344	9.3244
333.229	10.0827	271.97	8.59335	282.552	6.29611	314.631	9.33806
333.533	10.0855	272.219	8.60598	282.81	6.3009	314.919	9.36103
333.838	10.1014	272.467	8.61907	283.068	6.30259	315.206	9.38276
334.142	10.1241	272.716	8.63028	283.327	6.30541	315.494	9.39394
334.447	10.1419	272.964	8.63917	283.585	6.31048	315.781	9.39642
334.751	10.1511	273.213	8.64758	283.843	6.31499	316.068	9.39394
335.055	10.1594	273.461	8.65647	284.101	6.31894	316.356	9.39208
335.36	10.1685	273.709	8.66722	284.359	6.32514	316.643	9.39208
335.664	10.1813	273.958	8.67984	284.617	6.33162	316.93	9.39642
335.968	10.1968	274.206	8.68919	284.875	6.33556	317.218	9.40946
336.273	10.2087	274.455	8.69059	285.133	6.33444	317.505	9.42623
336.577	10.2214	274.703	8.68966	285.391	6.335	317.793	9.43802
336.882	10.2361	274.952	8.69667	285.649	6.34064	318.08	9.44051
337.186	10.246	275.2	8.70976	285.908	6.35107	318.368	9.44051
337.491	10.2504	275.449	8.72051	286.166	6.36403	318.655	9.44671
337.795	10.2568	275.697	8.72799	286.424	6.37446	318.942	9.45479
338.099	10.2679	275.945	8.73874	286.682	6.38066	319.23	9.46348
338.404	10.2794	276.194	8.75183	286.94	6.38206	319.517	9.47776
338.708	10.2949	276.442	8.75791	287.198	6.3815	319.805	9.49763
339.012	10.3176	276.691	8.75604	287.457	6.38291	320.092	9.51501
339.317	10.3343	276.939	8.75604	287.714	6.39052	320.38	9.5206
339.621	10.3394	277.188	8.76305	287.973	6.40151	320.667	9.51625
339.926	10.3398	277.436	8.77193	288.231	6.40968	320.954	9.5175
340.23	10.345	277.685	8.78128	288.489	6.41194	321.242	9.53178
340.534	10.3525	277.933	8.79204	288.747	6.41391	321.529	9.54854
340.839	10.3613	278.182	8.80092	289.005	6.41955	321.817	9.55909
341.144	10.3744	278.43	8.80606	289.263	6.42546	322.104	9.56841
341.448	10.395	278.678	8.81167	289.521	6.42913	322.391	9.57586
341.752	10.4177	278.927	8.82523	289.779	6.43251	322.679	9.58145
342.057	10.4368	279.175	8.84486	290.038	6.43646	322.966	9.5889
342.361	10.4491	279.424	8.85889	290.296	6.43956	323.254	9.60442
342.666	10.4555	279.672	8.85982	290.554	6.44097	323.541	9.61994
342.97	10.4614	279.921	8.85094	290.812	6.44463	323.828	9.62739
343.274	10.4682	280.169	8.84486	291.07	6.45393	324.116	9.62988
343.579	10.4781	280.418	8.85234	291.328	6.46605	324.403	9.64229
343.883	10.4928	280.666	8.8673	291.586	6.4745	324.691	9.66713
344.187	10.5135	280.914	8.88226	291.844	6.47901	324.978	9.687
344.492	10.5325	281.163	8.89909	292.102	6.4807	325.265	9.68513
344.796	10.5445	281.411	8.91732	292.36	6.47901	325.553	9.6752
345.101	10.5536	281.66	8.92901	292.618	6.47901	325.84	9.67706
345.405	10.5616	281.908	8.93368	292.877	6.48859	326.128	9.69258
345.709	10.5663	282.156	8.93649	293.135	6.50663	326.415	9.71494
346.014	10.5743	282.405	8.93883	293.393	6.52156	326.702	9.74101
346.318	10.5925	282.653	8.94116	293.651	6.52354	326.99	9.76523
346.623	10.6156	282.902	8.94537	293.909	6.51706	327.277	9.77764
346.927	10.6339	283.151	8.95612	294.167	6.51396	327.565	9.7764
347.231	10.6434	283.399	8.97342	294.425	6.51903	327.852	9.7733
347.536	10.6482	283.647	8.99352	294.683	6.52917	328.14	9.77516
347.84	10.6557	283.896	9.00755	294.942	6.54017	328.427	9.78075
348.144	10.6684	284.144	9.01362	295.2	6.54862	328.715	9.78758
348.449	10.6855	284.392	9.01175	295.458	6.55257	329.002	9.79875
348.753	10.7062	284.641	9.00615	295.716	6.55567	329.289	9.81924
349.058	10.728	284.889	8.9968	295.974	6.56017	329.577	9.84843
349.362	10.7435	285.138	8.9968	296.232	6.56863	329.864	9.86767
349.666	10.7491	285.386	9.01362	296.49	6.57849	330.152	9.8714
349.971	10.7463	285.635	9.0384	296.748	6.58497	330.439	9.86457
350.275	10.7463	285.883	9.06084	297.006	6.58497	330.726	9.86271
350.58	10.7575	286.132	9.07346	297.264	6.58469	331.014	9.86333
350.884	10.7765	286.38	9.08047	297.522	6.58807	331.301	9.8714
351.188	10.7976	286.628	9.08328	297.781	6.59512	331.589	9.88692
351.493	10.8202	286.877	9.07814	298.039	6.60019	331.876	9.90431
351.798	10.8429	287.125	9.06926	298.297	6.60357	332.163	9.91734
352.102	10.8568	287.374	9.06645	298.555	6.60611	332.451	9.92666
352.406	10.8604	287.622	9.07814	298.813	6.60668	332.738	9.93721
352.711	10.8584	287.871	9.09824	299.071	6.60668	333.026	9.94963
353.015	10.8604	288.119	9.11367	299.329	6.61316	333.313	9.95149
353.319	10.8695	288.368	9.12956	299.587	6.62809	333.601	9.9428
353.624	10.8846	288.616	9.15107	299.846	6.64416	333.888	9.93535
353.928	10.9041	288.865	9.17117	300.104	6.65205	334.175	9.94528
354.233	10.9275	289.113	9.17631	300.362	6.65261	334.463	9.97074
354.537	10.9458	289.361	9.16789	300.62	6.64923	334.75	9.99682
354.841	10.9541	289.61	9.16042	300.878	6.645	335.038	10.0179
355.146	10.9585	289.858	9.16462	301.136	6.64303	335.325	10.0347
355.45	10.9661	290.107	9.18098	301.394	6.6481	335.612	10.0434
355.755	10.976	290.355	9.20529	301.652	6.66107	335.9	10.0409
356.059	10.9859	290.604	9.22914	301.91	6.67854	336.187	10.0378
356.363	10.9986	290.852	9.2441	302.168	6.69207	336.475	10.0452
356.668	11.0185	291.101	9.24597	302.426	6.69855	336.762	10.0595
356.972	11.0388	291.349	9.23849	302.685	6.70024	337.05	10.0719
357.277	11.0531	291.598	9.23241	302.943	6.69911	337.337	10.0806
357.581	11.0606	291.846	9.23568	303.201	6.69714	337.624	10.0887
357.885	11.0686	292.094	9.24597	303.459	6.69855	337.912	10.0937
358.19	11.0757	292.343	9.26093	303.717	6.70418	338.199	10.0986
358.494	11.0813	292.591	9.28009	303.975	6.71123	338.486	10.1073
358.799	11.0916	292.839	9.29739	304.233	6.71658	338.774	10.1247
359.103	11.1107	293.088	9.30206	304.491	6.72166	339.061	10.1378
359.407	11.1361	293.336	9.29973	304.75	6.72955	339.349	10.1415
359.712	11.158	293.585	9.30487	305.008	6.73969	339.636	10.1402
360.016	11.1699	293.833	9.32123	305.266	6.74674	339.924	10.1446
360.321	11.1798	294.082	9.33526	305.524	6.74758	340.211	10.1545
360.625	11.1914	294.33	9.339	305.782	6.74674	340.498	10.1601
360.929	11.2017	294.579	9.3404	306.04	6.74674	340.786	10.162
361.234	11.2116	294.827	9.35022	306.298	6.75125	341.073	10.1676
361.538	11.2259	295.075	9.36284	306.556	6.76111	341.361	10.1831
361.843	11.2454	295.324	9.36892	306.815	6.77407	341.648	10.2029
362.147	11.2625	295.572	9.37453	307.072	6.78563	341.935	10.2253
362.451	11.27	295.821	9.38294	307.331	6.78873	342.223	10.247
362.756	11.2744	296.069	9.39369	307.589	6.78366	342.51	10.2613
363.06	11.2851	296.318	9.40211	307.847	6.77661	342.798	10.2613
363.365	11.3042	296.566	9.40865	308.105	6.77802	343.085	10.2526
363.669	11.3237	296.815	9.42174	308.363	6.78817	343.372	10.2483
363.974	11.338	297.063	9.44184	308.621	6.80226	343.66	10.2594
364.278	11.3479	297.312	9.4568	308.879	6.81719	343.947	10.2793
364.582	11.3563	297.56	9.46148	309.138	6.83157	344.235	10.2979
364.887	11.3642	297.808	9.4582	309.396	6.84058	344.522	10.3153
365.191	11.3738	298.057	9.45587	309.654	6.84171	344.81	10.3321
365.495	11.3865	298.305	9.46007	309.912	6.83974	345.097	10.3395
365.8	11.4016	298.554	9.47316	310.17	6.84171	345.384	10.3389
366.104	11.4175	298.802	9.4914	310.428	6.84819	345.672	10.3451
366.409	11.4353	299.051	9.50542	310.686	6.85411	345.959	10.3582
366.713	11.4528	299.299	9.50916	310.944	6.8558	346.247	10.3594
367.017	11.4675	299.548	9.50729	311.202	6.85524	346.534	10.3495
367.322	11.4755	299.796	9.50916	311.46	6.85862	346.821	10.3476
367.626	11.481	300.044	9.5129	311.719	6.86764	347.109	10.3662
367.931	11.4894	300.293	9.51804	311.977	6.87807	347.396	10.3936
368.235	11.4993	300.541	9.52646	312.235	6.88511	347.684	10.4134
368.539	11.5085	300.79	9.54142	312.493	6.88906	347.971	10.4234
368.844	11.52	301.038	9.56105	312.751	6.88906	348.259	10.4321
369.148	11.5363	301.287	9.57554	313.009	6.88821	348.546	10.4414
369.453	11.5565	301.535	9.58209	313.267	6.89272	348.834	10.4445
369.757	11.5701	301.784	9.58863	313.525	6.90512	349.121	10.4376
370.062	11.574	302.032	9.59611	313.783	6.91808	349.408	10.4358
370.366	11.5804	302.28	9.60032	314.041	6.92513	349.695	10.4532
370.67	11.5991	302.529	9.59752	314.3	6.92513	349.983	10.4817
370.975	11.6237	302.777	9.59611	314.558	6.92569	350.271	10.5097
371.279	11.642	303.026	9.60266	314.816	6.93105	350.558	10.5239
371.584	11.6539	303.274	9.61949	315.074	6.94119	350.845	10.5202
371.888	11.6658	303.523	9.64193	315.332	6.95021	351.133	10.5053
372.192	11.6801	303.771	9.66343	315.59	6.95923	351.42	10.4954
372.497	11.6921	304.019	9.67979	315.848	6.96628	351.708	10.5041
372.801	11.7024	304.268	9.68727	316.106	6.96825	351.995	10.5295
373.106	11.7183	304.516	9.68073	316.365	6.96656	352.282	10.5538
373.41	11.735	304.765	9.66904	316.623	6.96966	352.57	10.5637
373.714	11.7493	305.013	9.66998	316.881	6.97783	352.857	10.5742
374.019	11.7604	305.262	9.68587	317.139	6.98628	353.145	10.6034
374.323	11.7731	305.51	9.70551	317.397	6.99474	353.432	10.632
374.628	11.7886	305.759	9.7214	317.655	7.00207	353.719	10.6363
374.932	11.8021	306.007	9.73449	317.913	7.00629	354.007	10.6177
375.236	11.814	306.255	9.74805	318.171	7.00432	354.294	10.5978
375.541	11.8287	306.504	9.75366	318.429	7.00376	354.582	10.5953
375.845	11.845	306.752	9.75132	318.687	7.01221	354.869	10.6134
376.15	11.8605	307.001	9.75132	318.945	7.02715	355.156	10.6463
376.454	11.8733	307.249	9.7602	319.204	7.0387	355.444	10.6779
376.758	11.8852	307.498	9.76955	319.462	7.03927	355.731	10.6935
377.063	11.9007	307.746	9.77469	319.72	7.03476	356.019	10.6916
377.367	11.9185	307.995	9.77843	319.978	7.03335	356.306	10.6847
377.672	11.9317	308.243	9.78872	320.236	7.04011	356.594	10.6891
377.976	11.9404	308.491	9.80508	320.494	7.0542	356.881	10.7021
378.28	11.9468	308.74	9.82191	320.752	7.06886	357.168	10.7146
378.585	11.9559	308.988	9.83407	321.01	7.07618	357.456	10.7177
378.889	11.9706	309.237	9.84248	321.269	7.07534	357.743	10.7233
379.194	11.9917	309.485	9.84341	321.527	7.07224	358.031	10.7431
379.498	12.0151	309.734	9.835	321.785	7.07477	358.318	10.7704
379.802	12.0334	309.982	9.83033	322.043	7.08915	358.606	10.7903
380.107	12.0441	310.231	9.84014	322.301	7.10831	358.893	10.794
380.411	12.0525	310.479	9.86352	322.559	7.11761	359.18	10.786
380.715	12.0608	310.727	9.88642	322.817	7.11367	359.468	10.776
381.02	12.0707	310.976	9.90419	323.075	7.10578	359.755	10.7754
381.324	12.0791	311.224	9.914	323.333	7.10465	360.042	10.7897
381.629	12.0906	311.473	9.91494	323.592	7.11367	360.33	10.8126
381.933	12.1061	311.721	9.91167	323.85	7.12917	360.617	10.8313
382.238	12.1264	311.97	9.9098	324.108	7.1441	360.905	10.84
382.542	12.1462	312.218	9.91541	324.366	7.15228	361.192	10.8437
382.846	12.1625	312.466	9.9299	324.624	7.15228	361.479	10.8524
383.151	12.1792	312.715	9.94813	324.882	7.14636	361.767	10.8642
383.455	12.1991	312.964	9.96543	325.14	7.1441	362.055	10.8679
383.759	12.2138	313.212	9.97945	325.398	7.15425	362.342	10.8654
384.064	12.2229	313.46	9.99114	325.656	7.17313	362.629	10.871
384.368	12.2329	313.709	10	325.914	7.18919	362.916	10.8921
384.673	12.2472	313.957	10.0019	326.173	7.1968	363.204	10.9163
384.977	12.2638	314.206	9.99956	326.431	7.1968	363.491	10.925
385.282	12.2794	314.454	9.99862	326.689	7.1937	363.779	10.9238
385.586	12.2937	314.702	10.0038	326.947	7.18976	364.066	10.9263
385.89	12.3076	314.951	10.0117	327.205	7.19286	364.354	10.9368
386.195	12.3191	315.199	10.0243	327.463	7.20413	364.641	10.9567
386.499	12.3274	315.448	10.0468	327.721	7.21681	364.928	10.9766
386.803	12.3382	315.696	10.0734	327.979	7.22217	365.216	10.9877
387.108	12.3541	315.945	10.0898	328.237	7.22132	365.503	10.9877
387.412	12.3731	316.193	10.0889	328.495	7.22019	365.791	10.9803
387.717	12.3874	316.442	10.079	328.754	7.22583	366.078	10.9815
388.021	12.3986	316.69	10.0739	329.012	7.23682	366.365	11.002
388.326	12.4129	316.938	10.0776	329.27	7.25035	366.653	11.0287
388.63	12.4292	317.187	10.0898	329.528	7.26021	366.94	11.0442
388.934	12.4419	317.435	10.108	329.786	7.26275	367.228	11.0498
389.239	12.4578	317.684	10.1258	330.044	7.26021	367.515	11.0573
389.543	12.4792	317.932	10.1356	330.302	7.26078	367.803	11.0672
389.847	12.4959	318.181	10.1389	330.56	7.27289	368.09	11.0747
390.152	12.5011	318.429	10.1445	330.818	7.29178	368.377	11.0815
390.456	12.5039	318.678	10.1529	331.077	7.30417	368.665	11.0902
390.761	12.5166	318.926	10.159	331.335	7.30333	368.952	11.0989
391.065	12.5424	319.174	10.1622	331.593	7.29516	369.24	11.1057
391.369	12.5686	319.423	10.1664	331.851	7.29037	369.527	11.1156
391.674	12.5833	319.671	10.1786	332.109	7.29178	369.814	11.1281
391.978	12.5949	319.92	10.1954	332.367	7.30333	370.102	11.1411
392.283	12.6088	320.168	10.2118	332.625	7.32418	370.389	11.1554
392.587	12.6231	320.417	10.2244	332.883	7.34532	370.677	11.1709
392.891	12.635	320.665	10.2333	333.141	7.35828	370.964	11.1839
393.196	12.6497	320.913	10.2361	333.4	7.35828	371.252	11.192
393.5	12.666	321.162	10.23	333.658	7.34983	371.539	11.1926
393.805	12.6779	321.411	10.2267	333.916	7.34532	371.826	11.1883
394.109	12.6835	321.659	10.2375	334.174	7.34983	372.114	11.1908
394.414	12.6914	321.907	10.2599	334.432	7.36026	372.401	11.205
394.718	12.7061	322.156	10.2791	334.69	7.3704	372.688	11.2262
395.022	12.7216	322.404	10.2908	334.948	7.37688	372.976	11.2448
395.327	12.7371	322.653	10.2992	335.206	7.3828	373.264	11.2591
395.631	12.7534	322.901	10.3025	335.464	7.38985	373.551	11.2702
395.935	12.7689	323.149	10.2983	335.723	7.39971	373.838	11.2777
396.24	12.7844	323.398	10.2917	335.981	7.40873	374.126	11.2808
396.544	12.7987	323.646	10.2908	336.239	7.4138	374.413	11.2864
396.849	12.8106	323.895	10.3025	336.497	7.41268	374.701	11.3032
397.153	12.8289	324.143	10.3216	336.755	7.40789	374.988	11.3286
397.458	12.8555	324.392	10.3357	337.013	7.40676	375.275	11.346
397.762	12.8782	324.64	10.3455	337.271	7.41775	375.563	11.3485
398.067	12.8873	324.889	10.3586	337.529	7.43776	375.85	11.3491
398.371	12.8945	325.137	10.3768	337.788	7.45692	376.138	11.3603
398.675	12.9072	325.386	10.3927	338.046	7.46735	376.425	11.3714
398.979	12.9227	325.634	10.4053	338.304	7.46932	376.712	11.3789
399.284	12.9334	325.882	10.4142	338.562	7.46171	377	11.3926
399.589	12.9434	326.131	10.417	338.82	7.45072	377.287	11.4081
399.893	12.9588	326.379	10.4161	339.078	7.44988	377.575	11.4099
400.197	12.9771	326.628	10.4212	339.336	7.46228	377.862	11.4044
400.501	12.9934	326.876	10.4343	339.594	7.48144	378.149	11.4112
400.806	13.0081	327.125	10.4507	339.852	7.49581	378.437	11.4329
401.11	13.0236	327.373	10.461	340.11	7.50032	378.724	11.4571
401.415	13.0411	327.622	10.4656	340.369	7.49779	379.012	11.4652
401.719	13.0574	327.87	10.4717	340.627	7.49694	379.299	11.4609
402.024	13.0709	328.118	10.4801	340.885	7.50286	379.586	11.4627
402.328	13.0856	328.367	10.4876	341.143	7.51385	379.874	11.4795
402.632	13.1031	328.615	10.4951	341.401	7.5254	380.161	11.5012
402.937	13.1186	328.864	10.504	341.659	7.53189	380.449	11.5248
403.241	13.1313	329.112	10.5133	341.917	7.52935	380.736	11.541
403.546	13.1456	329.361	10.5208	342.175	7.52484	381.024	11.5434
403.85	13.1619	329.609	10.5297	342.433	7.52822	381.311	11.5347
404.154	13.175	329.858	10.5437	342.692	7.54231	381.598	11.5354
404.459	13.1873	330.106	10.5662	342.95	7.55781	381.886	11.5589
404.763	13.2028	330.354	10.5872	343.208	7.56627	382.173	11.5875
405.067	13.2211	330.603	10.5984	343.466	7.5674	382.461	11.5975
405.372	13.2374	330.851	10.6026	343.724	7.56599	382.748	11.5919
405.676	13.2529	331.1	10.6045	343.982	7.56627	383.035	11.5919
405.981	13.272	331.348	10.6059	344.24	7.57275	383.323	11.6049
406.285	13.293	331.596	10.6068	344.498	7.5874	383.61	11.6229
406.59	13.3077	331.845	10.612	344.756	7.60488	383.898	11.6347
406.894	13.3141	332.094	10.6236	345.014	7.61389	384.185	11.6459
407.199	13.322	332.342	10.6358	345.273	7.60798	384.472	11.6583
407.503	13.3359	332.591	10.6461	345.531	7.59473	384.76	11.6701
407.807	13.3558	332.839	10.655	345.789	7.59332	385.048	11.68
408.111	13.3761	333.087	10.6615	346.047	7.60826	385.335	11.6943
408.416	13.3951	333.336	10.6685	346.305	7.63024	385.622	11.7198
408.72	13.415	333.584	10.6793	346.563	7.64997	385.909	11.7452
409.025	13.4369	333.833	10.6956	346.821	7.6604	386.197	11.7539
409.329	13.454	334.081	10.7125	347.079	7.65927	386.484	11.7539
409.634	13.4663	334.329	10.7214	347.337	7.6494	386.772	11.7552
409.938	13.4798	334.578	10.719	347.596	7.63926	387.059	11.757
410.242	13.4969	334.826	10.7157	347.854	7.63841	387.347	11.7614
410.547	13.5136	335.075	10.7256	348.112	7.64997	387.634	11.7806
410.851	13.5299	335.323	10.7503	348.37	7.66744	387.921	11.8054
411.156	13.5497	335.572	10.7718	348.628	7.68379	388.209	11.821
411.46	13.5724	335.82	10.7835	348.886	7.6928	388.496	11.8166
411.764	13.5919	336.068	10.7896	349.144	7.69393	388.784	11.8011
412.069	13.6034	336.317	10.7943	349.402	7.69083	389.071	11.7967
412.373	13.6081	336.565	10.7962	349.66	7.69027	389.358	11.8092
412.678	13.6153	336.814	10.7943	349.918	7.69647	389.646	11.8346
412.982	13.6292	337.062	10.8004	350.177	7.70549	389.933	11.8651
413.286	13.6479	337.311	10.8177	350.435	7.70999	390.221	11.8948
413.591	13.6681	337.559	10.841	350.693	7.71028	390.508	11.9091
413.895	13.6916	337.808	10.8569	350.951	7.71394	390.796	11.906
414.2	13.717	338.056	10.8625	351.209	7.72578	391.083	11.8992
414.504	13.7373	338.305	10.8635	351.467	7.74184	391.37	11.9104
414.808	13.752	338.553	10.8649	351.725	7.7534	391.658	11.9358
415.113	13.7683	338.801	10.8677	351.983	7.75678	391.945	11.9513
415.417	13.7846	339.05	10.8742	352.241	7.75452	392.233	11.9489
415.722	13.7953	339.298	10.8892	352.5	7.75001	392.52	11.9489
416.026	13.802	339.547	10.9116	352.758	7.75086	392.807	11.9687
416.33	13.8144	339.795	10.9308	353.016	7.761	393.095	12.001
416.635	13.8318	340.044	10.9397	353.274	7.78101	393.382	12.0283
416.939	13.8517	340.292	10.9448	353.532	7.80299	393.67	12.037
417.243	13.8712	340.541	10.9504	353.79	7.81342	393.957	12.0271
417.548	13.8883	340.789	10.9588	354.048	7.80891	394.245	12.011
417.852	13.899	341.037	10.9672	354.306	7.79933	394.532	12.0016
418.157	13.905	341.286	10.9761	354.565	7.79651	394.82	12.0141
418.461	13.9149	341.534	10.9902	354.823	7.7999	395.107	12.0457
418.766	13.932	341.783	11.0079	355.081	7.80835	395.394	12.0811
419.07	13.953	342.031	11.0266	355.339	7.82047	395.682	12.0991
419.374	13.9721	342.279	11.0402	355.597	7.83202	395.969	12.0979
419.679	13.9876	342.528	11.0486	355.855	7.83738	396.256	12.0898
419.983	14.0059	342.776	11.05	356.113	7.83879	396.544	12.0848
420.288	14.0266	343.025	11.0444	356.371	7.84442	396.831	12.0811
420.592	14.0448	343.273	11.0435	356.629	7.85598	397.119	12.0855
420.896	14.0584	343.522	11.0542	356.887	7.865	397.406	12.1053
421.201	14.0687	343.77	11.0715	357.146	7.86556	397.694	12.1333
421.505	14.0802	344.019	11.0893	357.404	7.86133	397.981	12.1538
421.81	14.0961	344.267	11.1047	357.662	7.86246	398.268	12.1631
422.114	14.1152	344.516	11.1206	357.92	7.87035	398.556	12.1693
422.418	14.137	344.764	11.1271	358.178	7.88331	398.843	12.1836
422.723	14.1625	345.012	11.1225	358.436	7.89853	399.131	12.1978
423.027	14.1843	345.261	11.1141	358.694	7.91206	399.418	12.2078
423.332	14.1994	345.509	11.1154	358.952	7.91882	399.705	12.2158
423.636	14.2113	345.758	11.1281	359.21	7.91995	399.993	12.2233
423.94	14.2252	346.006	11.1449	359.469	7.91995	400.28	12.227
424.245	14.238	346.255	11.1631	359.727	7.92558	400.568	12.2345
424.549	14.2467	346.503	11.1828	359.985	7.93601	400.855	12.2562
424.854	14.2551	346.752	11.201	360.243	7.947	401.142	12.2873
425.158	14.2654	347	11.2085	360.501	7.95489	401.43	12.3071
425.462	14.2789	347.248	11.2052	360.759	7.96194	401.717	12.3071
425.767	14.2972	347.497	11.1996	361.017	7.96701	402.005	12.3015
426.071	14.317	347.745	11.2005	361.275	7.96899	402.292	12.3071
426.375	14.3389	347.994	11.2136	361.533	7.97152	402.579	12.3239
426.68	14.3635	348.242	11.2412	361.791	7.97941	402.867	12.3413
426.984	14.3882	348.491	11.2749	362.05	7.98984	403.154	12.3543
427.289	14.4025	348.739	11.3001	362.308	7.99491	403.442	12.368
427.593	14.4064	348.988	11.3076	362.566	7.9935	403.729	12.381
427.898	14.4136	349.236	11.3024	362.824	7.99435	404.017	12.3891
428.202	14.4263	349.485	11.294	363.082	8.00393	404.304	12.3922
428.506	14.4398	349.733	11.2875	363.34	8.01858	404.591	12.4021
428.811	14.4561	349.981	11.2875	363.599	8.02986	404.879	12.4207
429.115	14.4752	350.23	11.295	363.856	8.03549	405.166	12.4375
429.42	14.4899	350.478	11.3099	364.115	8.03549	405.454	12.4437
429.724	14.501	350.727	11.3347	364.373	8.03239	405.741	12.4493
430.028	14.5153	350.975	11.3628	364.631	8.03211	406.028	12.458
430.333	14.5308	351.224	11.3828	364.889	8.0386	406.316	12.4679
430.637	14.5427	351.472	11.3894	365.147	8.05043	406.603	12.4791
430.942	14.5535	351.72	11.3819	365.405	8.06452	406.891	12.4965
431.246	14.5666	351.969	11.3712	365.663	8.07608	407.178	12.5232
431.55	14.5829	352.217	11.3698	365.921	8.08143	407.465	12.5455
431.855	14.6	352.466	11.3814	366.18	8.08002	407.753	12.5499
432.159	14.6139	352.714	11.402	366.438	8.08002	408.04	12.5387
432.464	14.6266	352.963	11.4245	366.696	8.08651	408.328	12.5375
432.768	14.6429	353.211	11.4441	366.954	8.09806	408.615	12.553
433.072	14.6604	353.459	11.4576	367.212	8.11046	408.903	12.5698
433.377	14.6695	353.708	11.4609	367.47	8.11948	409.19	12.5753
433.681	14.6755	353.957	11.4576	367.728	8.1206	409.477	12.576
433.986	14.691	354.205	11.4492	367.986	8.1161	409.765	12.576
434.29	14.7184	354.453	11.4441	368.244	8.1161	410.052	12.584
434.594	14.743	354.702	11.4511	368.502	8.12709	410.339	12.6095
434.899	14.7593	354.95	11.4735	368.761	8.14456	410.627	12.6523
435.203	14.7756	355.199	11.5007	369.019	8.15949	410.914	12.6896
435.508	14.7982	355.447	11.524	369.277	8.16851	411.202	12.6995
435.812	14.8193	355.695	11.5432	369.535	8.17161	411.489	12.6865
436.116	14.8324	355.944	11.5549	369.793	8.17246	411.777	12.6734
436.421	14.8404	356.192	11.5511	370.051	8.17697	412.064	12.6734
436.725	14.8495	356.441	11.5366	370.309	8.18711	412.351	12.684
437.03	14.863	356.689	11.525	370.567	8.20064	412.639	12.6995
437.334	14.8793	356.938	11.5338	370.825	8.2091	412.926	12.7206
437.639	14.8984	357.186	11.5582	371.084	8.20797	413.214	12.7504
437.943	14.9159	357.435	11.5853	371.341	8.20149	413.501	12.779
438.247	14.9294	357.683	11.6096	371.6	8.20092	413.788	12.7945
438.552	14.9397	357.931	11.6278	371.858	8.21191	414.076	12.7945
438.856	14.9516	358.18	11.6367	372.116	8.22854	414.363	12.7877
439.16	14.9703	358.428	11.632	372.374	8.24263	414.651	12.779
439.465	14.9941	358.677	11.6227	372.632	8.24939	414.938	12.7759
439.769	15.0152	358.925	11.625	372.89	8.24939	415.226	12.7864
440.074	15.0323	359.174	11.6395	373.148	8.24545	415.513	12.8156
440.378	15.0478	359.422	11.6549	373.406	8.24545	415.8	12.846
440.682	15.0605	359.671	11.6676	373.664	8.2539	416.088	12.8684
440.987	15.068	359.919	11.676	373.923	8.26856	416.375	12.8796
441.291	15.0744	360.167	11.6849	374.181	8.28293	416.663	12.8802
441.596	15.0859	360.416	11.6965	374.439	8.29251	416.95	12.8715
441.9	15.1042	360.664	11.7082	374.697	8.29618	417.238	12.8616
442.204	15.1261	360.913	11.7199	374.955	8.29618	417.525	12.8647
442.509	15.1459	361.161	11.7307	375.213	8.29702	417.812	12.8889
442.813	15.1618	361.41	11.7395	375.471	8.3035	418.1	12.9243
443.118	15.1761	361.658	11.7466	375.729	8.31562	418.387	12.9566
443.422	15.1865	361.906	11.7545	375.988	8.32802	418.675	12.9777
443.727	15.1952	362.155	11.7653	376.246	8.33507	418.962	12.987
444.031	15.2063	362.403	11.7755	376.504	8.33394	419.25	12.9864
444.335	15.2234	362.652	11.7844	376.762	8.33197	419.537	12.9752
444.64	15.2401	362.9	11.7961	377.02	8.33563	419.824	12.9696
444.944	15.258	363.149	11.8069	377.278	8.34493	420.112	12.9795
445.248	15.2775	363.397	11.8153	377.536	8.35564	420.399	13.0062
445.553	15.2993	363.646	11.8209	377.794	8.36212	420.687	13.0304
445.857	15.3144	363.894	11.8302	378.052	8.36269	420.974	13.046
446.162	15.32	364.142	11.8433	378.31	8.36269	421.261	13.0559
446.466	15.3236	364.391	11.8527	378.568	8.36748	421.549	13.0702
446.77	15.3311	364.639	11.8536	378.827	8.38016	421.836	13.0888
447.075	15.3438	364.888	11.8517	379.085	8.39848	422.124	13.1031
447.379	15.3581	365.136	11.8569	379.343	8.41454	422.411	13.1099
447.684	15.3784	365.385	11.8718	379.601	8.42159	422.699	13.1105
447.988	15.4074	365.633	11.8915	379.859	8.41849	422.986	13.1099
448.292	15.4356	365.882	11.9092	380.117	8.4137	423.273	13.113
448.597	15.4531	366.13	11.9214	380.375	8.41454	423.561	13.1292
448.901	15.4638	366.378	11.9317	380.633	8.42215	423.848	13.1528
449.206	15.4757	366.627	11.9382	380.892	8.4337	424.135	13.1714
449.51	15.4901	366.875	11.9382	381.15	8.44695	424.423	13.1801
449.815	15.5	367.124	11.9307	381.408	8.45653	424.71	13.1857
450.119	15.5063	367.372	11.9275	381.666	8.45822	424.998	13.1956
450.423	15.5183	367.621	11.9415	381.924	8.45569	425.285	13.2068
450.728	15.5413	367.869	11.9695	382.182	8.45963	425.572	13.2099
451.032	15.5675	368.118	12.0018	382.44	8.4726	425.86	13.208
451.337	15.5866	368.366	12.0252	382.698	8.485	426.147	13.2167
451.641	15.6013	368.615	12.0345	382.957	8.4912	426.435	13.2384
451.945	15.6156	368.863	12.0303	383.214	8.49373	426.722	13.2583
452.25	15.6283	369.111	12.021	383.473	8.49711	427.01	13.267
452.554	15.6403	369.36	12.0186	383.731	8.50219	427.297	13.2769
452.858	15.653	369.608	12.0219	383.989	8.50754	427.584	13.2925
453.163	15.6685	369.857	12.0284	384.247	8.51515	427.872	13.3067
453.467	15.6848	370.105	12.042	384.505	8.52501	428.159	13.3148
453.772	15.7003	370.353	12.0668	384.763	8.5315	428.447	13.3223
454.076	15.7158	370.602	12.0934	385.021	8.52924	428.734	13.3309
454.38	15.7317	370.85	12.1089	385.279	8.52248	429.021	13.3347
454.685	15.7503	371.099	12.1089	385.538	8.5236	429.309	13.3378
454.989	15.767	371.347	12.1032	385.796	8.53572	429.596	13.3521
455.294	15.7785	371.596	12.099	386.054	8.55263	429.884	13.375
455.598	15.7861	371.844	12.099	386.312	8.56672	430.171	13.3918
455.902	15.7952	372.093	12.1065	386.57	8.57461	430.459	13.403
456.207	15.8099	372.341	12.1266	386.828	8.57771	430.746	13.4216
456.511	15.8322	372.589	12.1533	387.086	8.57912	431.033	13.4471
456.816	15.8596	372.838	12.1762	387.344	8.58222	431.321	13.4632
457.12	15.8898	373.086	12.1902	387.602	8.5887	431.608	13.4657
457.425	15.9144	373.335	12.193	387.861	8.59716	431.896	13.4657
457.729	15.9307	373.584	12.1888	388.119	8.60364	432.183	13.4744
458.033	15.9454	373.832	12.1855	388.377	8.60562	432.471	13.493
458.338	15.9589	374.08	12.1865	388.635	8.61012	432.758	13.5141
458.642	15.9661	374.329	12.1953	388.893	8.6197	433.045	13.5309
458.947	15.9681	374.577	12.2136	389.151	8.62957	433.333	13.5414
459.251	15.976	374.825	12.236	389.409	8.63661	433.62	13.5526
459.555	15.9955	375.074	12.2533	389.667	8.64451	433.907	13.5625
459.86	16.0217	375.322	12.2669	389.925	8.65606	434.195	13.5706
460.164	16.0483	375.571	12.2776	390.183	8.6662	434.482	13.5793
460.469	16.0698	375.819	12.2842	390.442	8.66761	434.77	13.5868
460.773	16.0893	376.068	12.2832	390.7	8.66367	435.057	13.5923
461.077	16.1084	376.316	12.2809	390.958	8.66367	435.344	13.6004
461.382	16.1219	376.565	12.2842	391.216	8.67212	435.632	13.6147
461.686	16.1298	376.813	12.2973	391.474	8.68311	435.919	13.6352
461.99	16.1394	377.062	12.3192	391.732	8.69157	436.207	13.6594
462.295	16.1564	377.31	12.344	391.99	8.69862	436.494	13.6817
462.599	16.1755	377.558	12.3646	392.248	8.70763	436.781	13.6892
462.904	16.1946	377.807	12.373	392.506	8.71778	437.069	13.6861
463.208	16.2156	378.055	12.3636	392.764	8.72567	437.356	13.6904
463.512	16.2375	378.304	12.3506	393.023	8.73215	437.644	13.7084
463.817	16.255	378.552	12.3482	393.281	8.73553	437.931	13.7277
464.121	16.2673	378.801	12.3613	393.539	8.73553	438.219	13.7345
464.426	16.2776	379.049	12.3814	393.797	8.73272	438.506	13.7302
464.73	16.2891	379.298	12.3968	394.055	8.73272	438.793	13.7271
465.034	16.3051	379.546	12.4071	394.313	8.7392	439.081	13.7345
465.339	16.3229	379.794	12.4137	394.571	8.75329	439.368	13.7556
465.643	16.342	380.043	12.4193	394.829	8.76822	439.656	13.7829
465.948	16.3631	380.291	12.4296	395.087	8.77978	439.943	13.8016
466.252	16.3833	380.54	12.4468	395.346	8.78654	440.231	13.8084
466.557	16.3992	380.788	12.4642	395.604	8.78823	440.518	13.8152
466.861	16.4115	381.037	12.4726	395.862	8.78823	440.805	13.8283
467.165	16.4259	381.285	12.4735	396.12	8.79274	441.093	13.8394
467.47	16.4398	381.533	12.4768	396.378	8.80458	441.38	13.8438
467.774	16.4505	381.782	12.4875	396.636	8.81754	441.668	13.8494
468.079	16.464	382.03	12.5015	396.894	8.82571	441.955	13.8655
468.383	16.4851	382.279	12.51	397.153	8.83022	442.243	13.8866
468.687	16.5049	382.527	12.5142	397.411	8.83473	442.53	13.8991
468.992	16.5149	382.776	12.5216	397.669	8.84065	442.817	13.9078
469.296	16.5232	383.024	12.5324	397.927	8.8477	443.105	13.9208
469.601	16.5395	383.272	12.5408	398.185	8.8522	443.392	13.9307
469.905	16.559	383.521	12.5474	398.443	8.85474	443.68	13.9375
470.209	16.5769	383.769	12.5595	398.701	8.85559	443.967	13.945
470.514	16.5923	384.018	12.5773	398.959	8.85812	444.254	13.9574
470.818	16.6043	384.266	12.5904	399.217	8.86658	444.542	13.968
471.123	16.615	384.515	12.5946	399.476	8.88123	444.829	13.9779
471.427	16.6261	384.763	12.5936	399.733	8.89363	445.117	13.9972
471.731	16.6361	385.012	12.5965	399.991	8.90011	445.404	14.0257
472.036	16.6472	385.26	12.603	400.25	8.90462	445.691	14.0499
472.34	16.6651	385.509	12.617	400.508	8.91167	445.979	14.0561
472.644	16.6861	385.757	12.6362	400.766	8.91759	446.266	14.0512
472.949	16.708	386.005	12.6535	401.024	8.92012	446.554	14.0512
473.253	16.7306	386.254	12.66	401.282	8.91984	446.841	14.063
473.558	16.7537	386.502	12.6535	401.54	8.9221	447.128	14.0828
473.862	16.7708	386.751	12.6451	401.798	8.93083	447.416	14.1039
474.167	16.7807	386.999	12.6479	402.057	8.94408	447.703	14.1257
474.471	16.789	387.248	12.6628	402.315	8.9562	447.991	14.1393
474.775	16.8002	387.496	12.6825	402.573	8.96183	448.278	14.14
475.08	16.8125	387.745	12.6998	402.831	8.96522	448.565	14.14
475.384	16.8244	387.993	12.7147	403.089	8.97085	448.853	14.1524
475.689	16.8383	388.241	12.7255	403.347	8.97818	449.14	14.1753
475.993	16.8554	388.49	12.7297	403.605	8.98522	449.428	14.1977
476.297	16.8721	388.738	12.7325	403.863	8.99086	449.715	14.2039
476.602	16.8864	388.987	12.739	404.121	8.99565	450.003	14.2039
476.906	16.8975	389.235	12.7465	404.379	9.00016	450.29	14.2083
477.211	16.913	389.484	12.754	404.638	9.0027	450.577	14.2163
477.515	16.9349	389.732	12.7661	404.896	9.00777	450.865	14.2306
477.819	16.9599	389.981	12.7895	405.154	9.0151	451.152	14.2505
478.124	16.9774	390.229	12.818	405.412	9.02214	451.44	14.2679
478.428	16.9885	390.477	12.8409	405.67	9.03031	451.727	14.2778
478.733	16.9992	390.726	12.8517	405.928	9.04131	452.015	14.2834
479.037	17.012	390.974	12.8512	406.186	9.05314	452.302	14.2921
479.341	17.0255	391.223	12.8461	406.444	9.05963	452.589	14.302
479.646	17.0422	391.471	12.8438	406.703	9.06188	452.877	14.3132
479.95	17.0604	391.72	12.8484	406.961	9.06329	453.164	14.3256
480.255	17.0747	391.968	12.8643	407.219	9.06864	453.451	14.3504
480.559	17.0855	392.216	12.8891	407.477	9.07512	453.739	14.3852
480.863	17.0966	392.465	12.9125	407.735	9.0802	454.026	14.4069
481.168	17.1105	392.713	12.9223	407.993	9.08611	454.314	14.4069
481.472	17.1228	392.962	12.9256	408.251	9.09288	454.601	14.3951
481.777	17.1312	393.21	12.9298	408.509	9.09964	454.889	14.3914
482.081	17.1431	393.459	12.9349	408.767	9.10612	455.176	14.4069
482.385	17.1669	393.707	12.9363	409.025	9.11063	455.464	14.4324
482.69	17.1947	393.956	12.9414	409.283	9.11317	455.751	14.451
482.994	17.2142	394.204	12.9597	409.542	9.11683	456.038	14.4566
483.299	17.2325	394.452	12.9854	409.8	9.12331	456.325	14.4634
483.603	17.2524	394.701	13.0069	410.058	9.1329	456.613	14.4777
483.907	17.2643	394.949	13.0176	410.316	9.14473	456.901	14.4895
484.212	17.2667	395.198	13.0219	410.574	9.15685	457.188	14.4963
484.516	17.2703	395.446	13.0251	410.832	9.16531	457.475	14.4994
484.821	17.2826	395.695	13.0293	411.09	9.16728	457.763	14.5019
485.125	17.3048	395.943	13.0345	411.348	9.16587	458.05	14.505
485.429	17.3299	396.192	13.041	411.606	9.16418	458.337	14.5137
485.734	17.3525	396.44	13.0527	411.865	9.16728	458.625	14.5324
486.038	17.3696	396.688	13.0719	412.123	9.17573	458.912	14.5578
486.343	17.3823	396.937	13.0934	412.381	9.18616	459.2	14.582
486.647	17.3914	397.185	13.1126	412.639	9.19687	459.487	14.6031
486.951	17.395	397.434	13.1233	412.897	9.20786	459.774	14.6174
487.256	17.4018	397.682	13.12	413.155	9.21716	460.062	14.6242
487.56	17.4189	397.931	13.1116	413.413	9.22336	460.349	14.6218
487.865	17.4427	398.179	13.1135	413.671	9.22533	460.637	14.623
488.169	17.4654	398.428	13.1275	413.929	9.22477	460.924	14.6416
488.473	17.4844	398.676	13.1448	414.188	9.2259	461.212	14.6739
488.778	17.4952	398.924	13.1588	414.446	9.23125	461.499	14.7037
489.082	17.496	399.173	13.1724	414.704	9.24168	461.787	14.718
489.387	17.4979	399.421	13.1831	414.962	9.25239	462.074	14.7242
489.691	17.5114	399.67	13.1845	415.22	9.26141	462.361	14.7323
489.995	17.5345	399.918	13.1822	415.478	9.27042	462.649	14.7397
490.3	17.5615	400.167	13.1906	415.736	9.28142	462.936	14.7484
490.604	17.5834	400.415	13.2121	415.994	9.29043	463.223	14.7621
490.909	17.5993	400.663	13.2346	416.252	9.29128	463.511	14.782
491.213	17.612	400.912	13.25	416.51	9.28818	463.798	14.7993
491.517	17.6247	401.16	13.2584	416.769	9.28931	464.086	14.8093
491.822	17.6346	401.409	13.2645	417.027	9.29917	464.373	14.8161
492.126	17.6426	401.657	13.2678	417.285	9.31439	464.661	14.826
492.431	17.6589	401.906	13.2645	417.543	9.33073	464.948	14.8403
492.735	17.6839	402.154	13.2584	417.801	9.3437	465.236	14.8577
493.039	17.7038	402.403	13.2626	418.059	9.34877	465.523	14.8732
493.344	17.7145	402.651	13.2799	418.317	9.34595	465.81	14.8807
493.648	17.7248	402.899	13.3033	418.575	9.34032	466.098	14.8819
493.953	17.7375	403.148	13.3239	418.834	9.33919	466.385	14.8863
494.257	17.7455	403.396	13.3398	419.092	9.34595	466.673	14.9018
494.561	17.7495	403.645	13.3482	419.35	9.35722	466.96	14.9272
494.866	17.761	403.893	13.3472	419.608	9.36624	467.247	14.9527
495.17	17.7793	404.142	13.3449	419.866	9.37273	467.535	14.9639
495.475	17.8011	404.39	13.3463	420.124	9.38033	467.822	14.9657
495.779	17.8258	404.639	13.3505	420.382	9.38823	468.11	14.9757
496.083	17.85	404.887	13.357	420.64	9.39386	468.397	14.9955
496.388	17.8675	405.135	13.3729	420.898	9.39724	468.684	15.0123
496.692	17.875	405.384	13.4038	421.156	9.40344	468.972	15.0179
496.997	17.8766	405.632	13.4384	421.415	9.41077	469.259	15.0222
497.301	17.8838	405.881	13.4585	421.673	9.41528	469.547	15.034
497.605	17.9076	406.129	13.4594	421.931	9.41923	469.834	15.0452
497.91	17.9374	406.378	13.4501	422.189	9.42571	470.121	15.0551
498.214	17.9565	406.626	13.4421	422.447	9.43642	470.409	15.0707
498.519	17.9648	406.875	13.4384	422.705	9.44881	470.696	15.0936
498.823	17.9712	407.123	13.4435	422.963	9.45924	470.984	15.1147
499.127	17.9776	407.372	13.4618	423.221	9.46431	471.271	15.1247
499.432	17.9859	407.62	13.4917	423.479	9.46347	471.558	15.1278
499.736	18.003	407.868	13.5225	423.738	9.46093	471.846	15.1303
500.041	18.0268	408.117	13.5422	423.996	9.46347	472.133	15.139
500.345	18.0507	408.365	13.5482	424.254	9.47249	472.421	15.1576
500.649	18.0713	408.614	13.545	424.512	9.48376	472.708	15.1849
500.954	18.0896	408.862	13.5375	424.77	9.49334	472.996	15.2116
501.258	18.1043	409.111	13.5291	425.028	9.49926	473.283	15.2271
501.563	18.115	409.359	13.5272	425.286	9.50349	473.57	15.2346
501.867	18.1226	409.607	13.538	425.544	9.50687	473.858	15.2433
502.171	18.1317	409.856	13.5604	425.802	9.51138	474.145	15.2613
502.476	18.1452	410.104	13.588	426.06	9.51899	474.433	15.2824
502.78	18.1659	410.353	13.6128	426.319	9.53139	474.72	15.2911
503.085	18.187	410.601	13.6319	426.577	9.54492	475.007	15.2855
503.389	18.2017	410.85	13.6418	426.835	9.55337	475.295	15.2787
503.693	18.2136	411.098	13.6403	427.093	9.55478	475.582	15.2867
503.998	18.2291	411.346	13.6305	427.351	9.55647	475.87	15.3054
504.302	18.247	411.595	13.6263	427.609	9.56098	476.157	15.3252
504.607	18.2601	411.843	13.6394	427.867	9.56549	476.444	15.3426
504.911	18.2744	412.092	13.6651	428.126	9.56831	476.732	15.3569
505.216	18.2954	412.34	13.6908	428.384	9.57394	477.019	15.3612
505.52	18.3189	412.589	13.7109	428.642	9.58493	477.307	15.3594
505.824	18.3364	412.837	13.7231	428.9	9.59733	477.594	15.3625
506.129	18.3507	413.086	13.7259	429.158	9.60635	477.882	15.378
506.433	18.3662	413.334	13.7198	429.416	9.61199	478.169	15.4003
506.737	18.3793	413.582	13.7198	429.674	9.61678	478.457	15.419
507.042	18.3916	413.831	13.7315	429.932	9.62044	478.744	15.4388
507.346	18.4075	414.079	13.7507	430.19	9.62101	479.031	15.4618
507.651	18.4282	414.328	13.7633	430.449	9.62101	479.318	15.4817
507.955	18.4464	414.576	13.7698	430.707	9.62326	479.606	15.4947
508.259	18.4548	414.825	13.7797	430.965	9.62946	479.893	15.5059
508.564	18.4619	415.073	13.7965	431.223	9.63876	480.181	15.5214
508.868	18.4754	415.322	13.8096	431.481	9.65088	480.468	15.5326
509.173	18.4921	415.57	13.8115	431.739	9.66384	480.756	15.5345
509.477	18.5092	415.819	13.8096	431.997	9.67399	481.043	15.5388
509.781	18.5291	416.067	13.8128	432.255	9.67399	481.33	15.5574
510.086	18.5529	416.315	13.8213	432.513	9.66948	481.618	15.5866
510.39	18.5764	416.564	13.832	432.771	9.67089	481.905	15.6083
510.695	18.5903	416.812	13.8479	433.029	9.68244	482.193	15.6195
510.999	18.5955	417.061	13.8652	433.288	9.69597	482.48	15.6251
511.303	18.5994	417.309	13.8792	433.546	9.70555	482.767	15.6257
511.608	18.6157	417.558	13.889	433.804	9.71288	483.055	15.6226
511.912	18.6404	417.806	13.8975	434.062	9.7188	483.342	15.6251
512.217	18.6622	418.054	13.9059	434.32	9.72133	483.63	15.645
512.521	18.6833	418.303	13.9115	434.578	9.72302	483.917	15.6748
512.825	18.7059	418.551	13.9157	434.836	9.72753	484.205	15.699
513.13	18.7258	418.8	13.9241	435.094	9.73401	484.492	15.7145
513.434	18.7349	419.048	13.94	435.352	9.73937	484.779	15.7263
513.739	18.7385	419.297	13.9582	435.611	9.74191	485.067	15.7406
514.043	18.7492	419.545	13.9662	435.869	9.74783	485.354	15.7549
514.347	18.7695	419.793	13.9657	436.127	9.75994	485.642	15.7648
514.652	18.7933	420.042	13.9648	436.385	9.77234	485.929	15.7729
514.956	18.8152	420.291	13.9732	436.643	9.77995	486.216	15.7828
515.261	18.8367	420.539	13.9863	436.901	9.78446	486.504	15.7958
515.565	18.8561	420.788	14.0013	437.159	9.79038	486.791	15.807
515.869	18.8716	421.036	14.0162	437.417	9.79602	487.079	15.8188
516.174	18.8808	421.284	14.0302	437.675	9.79884	487.366	15.8344
516.478	18.8879	421.533	14.041	437.933	9.80137	487.654	15.8517
516.783	18.8986	421.781	14.0494	438.192	9.80842	487.941	15.8642
517.087	18.9141	422.029	14.0578	438.45	9.81884	488.228	15.8753
517.391	18.9308	422.278	14.0662	438.708	9.82702	488.516	15.8859
517.696	18.9527	422.526	14.0751	438.966	9.83237	488.803	15.8952
518	18.9745	422.775	14.0882	439.224	9.83801	489.091	15.9014
518.305	18.9896	423.023	14.1083	439.482	9.84393	489.378	15.9113
518.609	18.9996	423.272	14.1298	439.74	9.84787	489.665	15.93
518.913	19.0123	423.52	14.1438	439.998	9.85294	489.953	15.9511
519.218	19.029	423.769	14.1476	440.257	9.86337	490.24	15.9622
519.522	19.0445	424.017	14.148	440.515	9.87436	490.528	15.9678
519.827	19.06	424.265	14.1523	440.773	9.87859	490.815	15.9778
520.131	19.0846	424.514	14.1583	441.031	9.87746	491.103	15.9964
520.436	19.1152	424.763	14.1663	441.289	9.88	491.39	16.0132
520.74	19.1383	425.011	14.1831	441.547	9.89043	491.677	16.0231
521.044	19.1498	425.259	14.2079	441.805	9.90254	491.965	16.0318
521.349	19.1561	425.508	14.2303	442.063	9.90987	492.252	16.0448
521.653	19.1665	425.756	14.242	442.321	9.91438	492.54	16.0634
521.957	19.1816	426.005	14.2462	442.579	9.92058	492.827	16.0821
522.262	19.1983	426.253	14.2495	442.838	9.92847	493.114	16.0976
522.566	19.2189	426.502	14.2528	443.096	9.93693	493.402	16.1113
522.871	19.2408	426.75	14.2528	443.354	9.94707	493.689	16.1212
523.175	19.2602	426.998	14.256	443.612	9.95693	493.977	16.1286
523.48	19.273	427.247	14.2719	443.87	9.96285	494.264	16.1386
523.784	19.2837	427.495	14.2976	444.128	9.96511	494.551	16.1572
524.088	19.2992	427.744	14.3215	444.386	9.96708	494.839	16.1758
524.393	19.3194	427.992	14.3397	444.644	9.973	495.126	16.1851
524.697	19.3385	428.241	14.3523	444.903	9.97892	495.414	16.1913
525.001	19.354	428.489	14.3565	445.161	9.98089	495.701	16.21
525.306	19.3667	428.738	14.3523	445.419	9.98286	495.988	16.2354
525.61	19.3767	428.986	14.3481	445.677	9.99104	496.276	16.251
525.915	19.3858	429.234	14.3556	445.935	10.004	496.563	16.2566
526.219	19.4013	429.483	14.3715	446.193	10.0161	496.851	16.2652
526.524	19.4232	429.731	14.3897	446.451	10.0246	497.138	16.2832
526.828	19.4502	429.98	14.407	446.709	10.033	497.426	16.3006
527.132	19.4768	430.228	14.4239	446.967	10.044	497.713	16.3118
527.437	19.4975	430.477	14.4369	447.225	10.053	498.001	16.3205
527.741	19.5086	430.725	14.4402	447.484	10.0556	498.288	16.3323
528.045	19.5169	430.974	14.4313	447.742	10.0539	498.575	16.3503
528.35	19.5269	431.222	14.4239	448	10.055	498.863	16.3658
528.654	19.5376	431.47	14.4281	448.258	10.0606	499.15	16.3776
528.959	19.5511	431.719	14.4421	448.516	10.0694	499.437	16.3913
529.263	19.5714	431.967	14.4575	448.774	10.0821	499.725	16.4031
529.567	19.5952	432.216	14.4767	449.032	10.0981	500.012	16.413
529.872	19.6179	432.464	14.4991	449.29	10.1125	500.3	16.4298
530.177	19.6405	432.713	14.5141	449.548	10.1184	500.587	16.4503
530.481	19.6632	432.961	14.5131	449.807	10.1181	500.875	16.4658
530.785	19.6795	433.21	14.5052	450.065	10.117	501.162	16.4738
531.09	19.689	433.458	14.5019	450.323	10.119	501.449	16.4825
531.394	19.7025	433.706	14.5066	450.581	10.1226	501.737	16.4956
531.698	19.7204	433.955	14.5192	450.839	10.13	502.024	16.508
532.003	19.7387	434.203	14.5407	451.097	10.1421	502.312	16.5167
532.307	19.7578	434.452	14.5683	451.355	10.157	502.599	16.5297
532.611	19.7788	434.7	14.5898	451.613	10.1711	502.887	16.5508
532.916	19.8026	434.949	14.5964	451.871	10.1821	503.174	16.5682
533.22	19.8225	435.197	14.5931	452.13	10.1891	503.461	16.5782
533.525	19.8344	435.445	14.5931	452.388	10.1914	503.749	16.5875
533.829	19.8416	435.694	14.5987	452.646	10.1911	504.036	16.6024
534.134	19.8515	435.942	14.609	452.904	10.1911	504.323	16.6191
534.438	19.8682	436.191	14.6197	453.162	10.1982	504.611	16.6303
534.742	19.8889	436.439	14.6328	453.42	10.2111	504.898	16.6347
535.047	19.9099	436.688	14.6496	453.678	10.2216	505.186	16.6458
535.351	19.931	436.936	14.666	453.936	10.2255	505.473	16.6663
535.655	19.9536	437.185	14.6786	454.194	10.2294	505.76	16.6918
535.96	19.9719	437.433	14.6866	454.452	10.2385	506.048	16.7116
536.264	19.9835	437.681	14.6908	454.711	10.2492	506.335	16.7216
536.569	19.993	437.93	14.6941	454.969	10.2559	506.623	16.7315
536.873	20.0093	438.178	14.6978	455.227	10.2616	506.91	16.7427
537.178	20.0307	438.427	14.7043	455.485	10.2669	507.198	16.7545
537.482	20.0518	438.675	14.7123	455.743	10.2731	507.485	16.7725
537.786	20.0721	438.924	14.7217	456.001	10.2805	507.772	16.7911
538.091	20.0911	439.172	14.7333	456.259	10.2906	508.06	16.8029
538.395	20.1066	439.421	14.7506	456.517	10.3016	508.347	16.8098
538.699	20.1174	439.669	14.7717	456.775	10.3101	508.635	16.8209
539.004	20.1273	439.917	14.7862	457.034	10.3132	508.922	16.8383
539.308	20.1428	440.166	14.789	457.292	10.3146	509.209	16.8551
539.613	20.1654	440.414	14.7857	457.55	10.3216	509.497	16.8663
539.917	20.1885	440.663	14.788	457.808	10.3326	509.784	16.8749
540.222	20.2048	440.911	14.7997	458.066	10.3405	510.072	16.8867
540.526	20.2211	441.16	14.8119	458.324	10.3447	510.359	16.9047
540.83	20.2429	441.408	14.8222	458.582	10.3515	510.647	16.9209
541.135	20.262	441.656	14.832	458.841	10.3647	510.934	16.9377
541.439	20.2751	441.905	14.8427	459.098	10.3766	511.221	16.9588
541.744	20.2902	442.153	14.8535	459.356	10.3822	511.509	16.9805
542.048	20.3105	442.402	14.8652	459.615	10.3856	511.796	16.996
542.352	20.3311	442.65	14.8801	459.873	10.3901	512.084	16.9991
542.657	20.3506	442.899	14.896	460.131	10.396	512.371	17.0004
542.961	20.3725	443.147	14.91	460.389	10.4005	512.659	17.0103
543.266	20.3959	443.396	14.9185	460.647	10.405	512.946	17.0258
543.57	20.4142	443.644	14.9199	460.905	10.4121	513.233	17.0469
543.874	20.4261	443.892	14.9194	461.163	10.4202	513.521	17.0724
544.179	20.4376	444.141	14.9199	461.421	10.4267	513.808	17.1022
544.483	20.4535	444.389	14.9301	461.68	10.4321	514.096	17.1227
544.788	20.475	444.638	14.953	461.938	10.4377	514.383	17.127
545.092	20.4988	444.886	14.982	462.196	10.4442	514.67	17.1307
545.396	20.5243	445.135	15.0054	462.454	10.4521	514.958	17.1413
545.701	20.5469	445.383	15.0138	462.712	10.4622	515.245	17.1537
546.005	20.5608	445.632	15.0115	462.97	10.4715	515.533	17.1637
546.31	20.568	445.88	15.0077	463.228	10.4727	515.82	17.1767
546.614	20.5799	446.128	15.012	463.486	10.4622	516.107	17.1953
546.918	20.6045	446.377	15.0236	463.744	10.4481	516.395	17.2102
547.223	20.6343	446.625	15.0377	464.003	10.4425	516.682	17.222
547.527	20.6546	446.874	15.0522	464.261	10.4436	516.97	17.2431
547.832	20.6665	447.122	15.0643	464.519	10.4422	517.257	17.2704
548.136	20.6808	447.371	15.0737	464.777	10.4377	517.544	17.2891
548.44	20.6983	447.619	15.0844	465.035	10.438	517.832	17.2916
548.745	20.7154	447.868	15.1017	465.293	10.4436	518.119	17.2928
549.049	20.7329	448.116	15.1218	465.551	10.447	518.407	17.3071
549.354	20.7535	448.364	15.1284	465.809	10.4456	518.694	17.3257
549.658	20.7738	448.613	15.1209	466.067	10.4462	518.981	17.3375
549.962	20.7937	448.861	15.1148	466.325	10.4507	519.269	17.3443
550.267	20.8139	449.11	15.1242	466.584	10.4527	519.556	17.3574
550.571	20.8326	449.358	15.1424	466.842	10.4481	519.844	17.3772
550.876	20.8465	449.607	15.1592	467.1	10.4512	520.131	17.4008
551.18	20.8608	449.855	15.1723	467.358	10.4712	520.419	17.4195
551.484	20.8767	450.103	15.1863	467.616	10.4977	520.706	17.4306
551.789	20.8938	450.352	15.1989	467.874	10.5135	520.994	17.4412
552.093	20.9121	450.6	15.2046	468.132	10.5161	521.281	17.4567
552.398	20.93	450.849	15.2064	468.39	10.5146	521.568	17.4753
552.702	20.9467	451.097	15.2078	468.648	10.5177	521.856	17.4921
553.006	20.9642	451.346	15.2163	468.907	10.5262	522.143	17.5045
553.311	20.9812	451.594	15.2331	469.165	10.5372	522.43	17.5132
553.615	20.992	451.843	15.2551	469.423	10.5471	522.718	17.5263
553.92	20.9995	452.091	15.277	469.681	10.5578	523.005	17.5418
554.224	21.0122	452.339	15.2892	469.939	10.571	523.293	17.5591
554.528	21.0333	452.588	15.292	470.197	10.5837	523.58	17.5685
554.833	21.0603	452.836	15.2943	470.455	10.5933	523.867	17.5685
555.137	21.0869	453.085	15.3032	470.714	10.6012	524.155	17.5734
555.442	21.1104	453.333	15.3149	470.971	10.6091	524.442	17.5927
555.746	21.1314	453.582	15.3233	471.229	10.6172	524.73	17.6219
556.05	21.1489	453.83	15.3317	471.488	10.6277	525.017	17.6455
556.355	21.1624	454.079	15.3448	471.746	10.6392	525.304	17.6542
556.659	21.1767	454.327	15.3607	472.004	10.6516	525.592	17.6585
556.964	21.1962	454.575	15.3724	472.262	10.6657	525.88	17.6697
557.268	21.2204	454.824	15.3771	472.52	10.6812	526.167	17.6808
557.572	21.2423	455.072	15.3799	472.778	10.6942	526.454	17.6895
557.877	21.2614	455.321	15.3873	473.036	10.7001	526.742	17.7013
558.181	21.2789	455.569	15.3972	473.295	10.7037	527.029	17.72
558.486	21.2951	455.818	15.4102	473.553	10.7091	527.317	17.738
558.79	21.3063	456.066	15.428	473.811	10.7167	527.604	17.7535
559.094	21.315	456.315	15.4486	474.069	10.7246	527.891	17.7734
559.399	21.3281	456.563	15.4654	474.327	10.7342	528.179	17.8032
559.703	21.3524	456.812	15.472	474.585	10.7502	528.466	17.8292
560.008	21.379	457.06	15.4762	474.843	10.7691	528.754	17.8417
560.312	21.4008	457.308	15.4869	475.101	10.7812	529.041	17.846
560.616	21.4199	457.557	15.5	475.359	10.7821	529.328	17.8491
560.921	21.4406	457.805	15.5084	475.618	10.7807	529.616	17.8559
561.225	21.4589	458.054	15.5126	475.876	10.7891	529.903	17.869
561.53	21.47	458.302	15.515	476.134	10.8077	530.191	17.8913
561.834	21.4807	458.55	15.5224	476.392	10.8247	530.478	17.9199
562.138	21.4974	458.799	15.5332	476.65	10.8342	530.765	17.9453
562.443	21.5221	459.047	15.5458	476.908	10.8413	531.053	17.9609
562.747	21.5483	459.296	15.5599	477.166	10.8497	531.34	17.9714
563.052	21.5729	459.544	15.5706	477.424	10.8588	531.628	17.9801
563.356	21.5948	459.793	15.58	477.682	10.8641	531.915	17.9851
563.66	21.6146	460.041	15.5949	477.94	10.8692	532.202	17.9857
563.965	21.6329	460.29	15.6164	478.198	10.8762	532.49	17.9938
564.269	21.6492	460.538	15.6347	478.457	10.8886	532.778	18.0199
564.574	21.6639	460.786	15.6421	478.715	10.9038	533.065	18.0509
564.878	21.6822	461.035	15.6454	478.973	10.9196	533.352	18.0708
565.182	21.7056	461.284	15.6519	479.231	10.9337	533.64	18.0832
565.487	21.7287	461.532	15.6627	479.489	10.9447	533.927	18.0993
565.791	21.7466	461.78	15.6711	479.747	10.9537	534.215	18.1204
566.096	21.7613	462.029	15.6763	480.005	10.9608	534.502	18.1322
566.4	21.7756	462.277	15.6828	480.263	10.9653	534.789	18.1316
566.705	21.7922	462.526	15.6978	480.521	10.9661	535.077	18.1291
567.009	21.8169	462.774	15.7207	480.779	10.9698	535.364	18.1335
567.313	21.8511	463.022	15.7398	481.038	10.9796	535.652	18.1564
567.618	21.8797	463.271	15.7483	481.296	10.9952	535.939	18.1962
567.922	21.896	463.519	15.7473	481.554	11.0112	536.226	18.2403
568.226	21.9043	463.768	15.7398	481.812	11.0247	536.514	18.2694
568.531	21.9166	464.016	15.7356	482.07	11.0357	536.801	18.2756
568.835	21.9341	464.265	15.7431	482.328	11.0448	537.089	18.2744
569.14	21.9552	464.513	15.7674	482.586	11.0481	537.376	18.2868
569.444	21.9814	464.762	15.8015	482.844	11.0481	537.663	18.3123
569.749	22.0108	465.01	15.8305	483.103	11.0549	537.951	18.3297
570.053	22.0398	465.259	15.8445	483.361	11.0724	538.238	18.334
570.357	22.0633	465.507	15.8478	483.619	11.0924	538.526	18.3396
570.662	22.0807	465.755	15.8488	483.877	11.1028	538.813	18.3595
570.966	22.099	466.004	15.8497	484.135	11.1062	539.1	18.3924
571.27	22.1217	466.252	15.8502	484.393	11.1104	539.388	18.4265
571.575	22.1427	466.501	15.8562	484.651	11.1203	539.675	18.4507
571.88	22.1578	466.749	15.8712	484.909	11.1313	539.963	18.4632
572.184	22.1709	466.998	15.8908	485.167	11.1409	540.25	18.4632
572.488	22.1936	467.246	15.9119	485.425	11.1499	540.537	18.4632
572.793	22.2206	467.495	15.931	485.684	11.1603	540.825	18.4718
573.097	22.2452	467.743	15.946	485.942	11.1699	541.112	18.4961
573.401	22.2671	467.991	15.9474	486.2	11.1772	541.4	18.5296
573.706	22.2862	468.24	15.9376	486.458	11.1843	541.687	18.56
574.01	22.2965	468.488	15.9315	486.716	11.1938	541.974	18.5768
574.314	22.3056	468.737	15.9423	486.974	11.2023	542.262	18.5836
574.619	22.3247	468.985	15.9624	487.232	11.2079	542.549	18.5867
574.923	22.3565	469.234	15.9806	487.49	11.2127	542.837	18.5923
575.228	22.3903	469.482	15.9988	487.748	11.2184	543.124	18.601
575.532	22.4213	469.73	16.0213	488.007	11.2243	543.412	18.624
575.837	22.4467	469.979	16.0418	488.265	11.2339	543.699	18.6569
576.141	22.4666	470.227	16.0488	488.523	11.2502	543.986	18.6867
576.446	22.4849	470.476	16.0428	488.781	11.2694	544.274	18.7103
576.75	22.5027	470.724	16.0362	489.039	11.2784	544.561	18.732
577.054	22.521	470.973	16.0418	489.297	11.2764	544.849	18.7543
577.359	22.5433	471.221	16.0619	489.555	11.2747	545.136	18.7742
577.663	22.5731	471.469	16.0867	489.813	11.2809	545.424	18.7897
577.967	22.6057	471.718	16.1035	490.071	11.2925	545.711	18.804
578.272	22.6315	471.966	16.112	490.33	11.3049	545.998	18.8171
578.576	22.6486	472.215	16.1166	490.588	11.3147	546.286	18.8239
578.88	22.6641	472.463	16.125	490.846	11.3209	546.573	18.8189
579.185	22.6816	472.712	16.1349	491.104	11.3263	546.861	18.8183
579.489	22.703	472.96	16.1414	491.362	11.3339	547.148	18.8369
579.794	22.7268	473.209	16.1433	491.62	11.3438	547.435	18.8723
580.098	22.7495	473.457	16.1456	491.878	11.3559	547.723	18.9065
580.403	22.767	473.706	16.1573	492.136	11.3694	548.01	18.9282
580.707	22.7869	473.954	16.1788	492.394	11.3804	548.298	18.9381
581.011	22.8151	474.202	16.204	492.652	11.3858	548.585	18.9468
581.316	22.8469	474.451	16.2237	492.911	11.3883	548.872	18.9605
581.62	22.8727	474.699	16.2396	493.169	11.3953	549.16	18.9779
581.924	22.8906	474.948	16.2485	493.427	11.4075	549.447	18.9965
582.229	22.9069	475.196	16.2513	493.685	11.4204	549.735	19.0133
582.533	22.9299	475.445	16.2522	493.943	11.4322	550.022	19.0275
582.838	22.9581	475.693	16.2587	494.201	11.4399	550.31	19.0418
583.142	22.982	475.942	16.2746	494.459	11.4424	550.597	19.0573
583.447	23.0006	476.19	16.2952	494.717	11.4433	550.885	19.0785
583.751	23.0201	476.438	16.3153	494.976	11.45	551.172	19.1002
584.055	23.0428	476.687	16.3298	495.234	11.4633	551.459	19.12
584.36	23.061	476.935	16.3401	495.492	11.4773	551.746	19.1368
584.664	23.0765	477.184	16.3443	495.75	11.4883	552.034	19.1523
584.968	23.098	477.432	16.3448	496.008	11.4965	552.321	19.1641
585.273	23.1266	477.681	16.3499	496.266	11.505	552.609	19.1685
585.577	23.1584	477.929	16.3658	496.524	11.5129	552.896	19.1797
585.882	23.1894	478.178	16.3892	496.782	11.5179	553.183	19.207
586.186	23.2228	478.426	16.4055	497.04	11.5213	553.471	19.238
586.49	23.253	478.675	16.4107	497.298	11.5253	553.758	19.2548
586.795	23.2736	478.923	16.4121	497.557	11.5289	554.046	19.2591
587.1	23.2867	479.171	16.4196	497.815	11.5298	554.333	19.2653
587.404	23.3058	479.42	16.4312	498.073	11.532	554.621	19.2778
587.708	23.3328	479.668	16.4411	498.331	11.545	554.908	19.2945
588.013	23.361	479.917	16.4528	498.589	11.5695	555.196	19.3132
588.317	23.3841	480.165	16.4668	498.847	11.5929	555.483	19.3349
588.621	23.4075	480.413	16.4761	499.105	11.6053	555.77	19.3603
588.926	23.4342	480.662	16.4836	499.363	11.6053	556.058	19.3814
589.23	23.4612	480.91	16.4986	499.621	11.6008	556.345	19.3976
589.534	23.4834	481.159	16.5182	499.88	11.598	556.633	19.4143
589.839	23.5021	481.407	16.5327	500.138	11.6033	556.92	19.4342
590.143	23.5244	481.656	16.5402	500.396	11.6219	557.207	19.4497
590.448	23.5514	481.904	16.5509	500.654	11.6484	557.495	19.4597
590.752	23.5772	482.153	16.5663	500.912	11.6695	557.782	19.4739
591.057	23.6027	482.401	16.5832	501.17	11.676	558.07	19.5025
591.361	23.6344	482.649	16.5939	501.428	11.6718	558.357	19.5348
591.665	23.6706	482.898	16.5995	501.687	11.669	558.645	19.5578
591.97	23.7008	483.146	16.6066	501.944	11.6729	558.932	19.5752
592.274	23.7207	483.395	16.6112	502.202	11.6831	559.219	19.5963
592.578	23.7354	483.643	16.6154	502.461	11.6949	559.507	19.6149
592.883	23.7509	483.892	16.6271	502.719	11.7079	559.794	19.6248
593.187	23.7707	484.14	16.6477	502.977	11.72	560.082	19.636
593.492	23.7974	484.389	16.6701	503.235	11.7285	560.369	19.6602
593.796	23.8264	484.637	16.6827	503.493	11.7335	560.656	19.69
594.101	23.8538	484.885	16.6902	503.751	11.7389	560.944	19.7099
594.405	23.88	485.134	16.7001	504.009	11.7445	561.231	19.7198
594.71	23.9102	485.382	16.7127	504.268	11.7465	561.519	19.7316
595.014	23.9392	485.631	16.7211	504.526	11.7445	561.806	19.7459
595.318	23.9646	485.879	16.7248	504.784	11.7454	562.093	19.7552
595.623	23.9873	486.128	16.7323	505.042	11.7549	562.381	19.7651
595.927	24.0084	486.376	16.7459	505.3	11.7735	562.668	19.7856
596.231	24.0318	486.625	16.7622	505.558	11.7938	562.956	19.821
596.536	24.0628	486.873	16.7805	505.816	11.813	563.243	19.8496
596.84	24.0966	487.121	16.7964	506.074	11.8254	563.531	19.862
597.144	24.1232	487.37	16.809	506.332	11.8265	563.818	19.8676
597.449	24.1486	487.618	16.8188	506.59	11.8184	564.105	19.875
597.753	24.1824	487.867	16.8281	506.849	11.8136	564.393	19.8862
598.058	24.2193	488.115	16.837	507.107	11.8226	564.68	19.9017
598.362	24.2476	488.364	16.8445	507.365	11.842	564.967	19.9191
598.667	24.2706	488.612	16.852	507.623	11.8609	565.255	19.9347
598.971	24.3004	488.861	16.8613	507.881	11.8736	565.542	19.9477
599.276	24.3326	489.109	16.8754	508.139	11.8801	565.83	19.9713
599.58	24.358	489.358	16.8969	508.397	11.884	566.117	20.0085
599.884	24.3779	489.606	16.9202	508.655	11.8891	566.404	20.0483
600.188	24.399	489.854	16.9357	508.913	11.8956	566.692	20.07
600.493	24.4252	490.103	16.9408	509.171	11.904	566.98	20.0657
600.798	24.4546	490.351	16.9441	509.43	11.9136	567.267	20.0594
601.102	24.4872	490.6	16.9525	509.688	11.9215	567.554	20.0694
601.406	24.5245	490.848	16.9651	509.946	11.9271	567.842	20.0992
601.711	24.5611	491.097	16.974	510.204	11.9325	568.129	20.1339
602.015	24.5873	491.345	16.9847	510.462	11.9384	568.416	20.1675
602.32	24.6036	491.593	17.0039	510.72	11.9454	568.704	20.196
602.624	24.6211	491.842	17.0264	510.978	11.955	568.991	20.2134
602.928	24.6473	492.09	17.0437	511.236	11.9672	569.279	20.2203
603.232	24.6799	492.339	17.0572	511.494	11.9784	569.566	20.2234
603.537	24.7165	492.587	17.0652	511.753	11.9872	569.854	20.2321
603.841	24.7558	492.836	17.0694	512.011	11.9945	570.141	20.2501
604.146	24.7928	493.084	17.0703	512.269	12.0029	570.428	20.2699
604.45	24.8194	493.333	17.0759	512.527	12.0139	570.716	20.2917
604.755	24.8357	493.581	17.0876	512.785	12.0235	571.003	20.3183
605.059	24.852	493.829	17.1035	513.043	12.0286	571.29	20.3494
605.364	24.8778	494.078	17.1203	513.301	12.0311	571.578	20.3742
605.668	24.9132	494.326	17.1344	513.559	12.0351	571.865	20.3885
605.972	24.9505	494.575	17.146	513.817	12.0447	572.153	20.3985
606.277	24.9879	494.823	17.1582	514.076	12.0582	572.44	20.4053
606.581	25.0232	495.072	17.1699	514.334	12.0737	572.728	20.4096
[truncated: 1,561 more rows]

## Sheet: Fig. 3e
	PU-C	PU-MCM	PU-R	PU-RM2			PU-C	PU-MCM	PU-R	PU-RM2
	32.4474	29.666	41.743	52.9397			108.739	116.265	130.86	196.392
	29.1838	26.5823	37.142	53.8218			98.2414	111.507	113.418	201.942
	24.9309	26.0973	42.0924	52.0573			83.9248	97.0741	125.12	199.177
Stress (MPa)	28.8541	27.4485	40.3258	52.9396		Toughness(MJ/m3)	96.9684	108.282	123.133	199.17
Error bar	3.76908	1.93567	2.76279	0.882205		Error bar	12.456	9.99368	8.88923	2.77538
