# Supplementary material for: Toughening elastomer via sequentially activated multi-pathway energy dissipation
Source: Nat Commun. 2026 Jul 1;17:5452. doi: 10.1038/s41467-026-74148-z (PMC13323342; doi:10.1038/s41467-026-74148-z)
Supplement: Supplementary file 3 — Source Data [file 41467_2026_74148_MOESM3_ESM.zip › Source data/Fig. 4.xlsx]

## Sheet: Fig. 4a
1		2		3		4		5		6
Strain (%）	Stress (MPa)	Strain (%）	Stress (MPa)	Strain (%）	Stress (MPa)	Strain (%）	Stress (MPa)	Strain (%）	Stress (MPa)	Strain (%）	Stress (MPa)
0.00617	0.00795	0.00587	-0.00217	0.0064	0.00652	0.0064	-0.00105	0.0064	0.00284	0.0065	-0.01668
0.03633	0.01823	0.0346	-0.00795	0.03687	-0.00776	0.03687	0.01026	0.03687	-0.00908	0.03667	-0.00785
0.0915	0.03553	0.08698	0	0.09259	-0.01676	0.09259	0.02237	0.09259	-0.01533	0.09183	0.00736
0.17167	0.06779	0.16349	0.03179	0.1734	-0.000620882	0.1734	0.03763	0.1734	-0.0017	0.172	0.04072
0.27667	0.115	0.26349	0.08778	0.27963	0.04905	0.27963	0.06289	0.27963	0.04485	0.277	0.09811
0.40683	0.16549	0.38746	0.14739	0.41094	0.11269	0.41094	0.09526	0.41111	0.10984	0.40717	0.1663
0.562	0.2099	0.53508	0.18893	0.56768	0.16298	0.56768	0.12263	0.56768	0.16604	0.56217	0.22615
0.74217	0.25852	0.70667	0.22289	0.7495	0.19713	0.7495	0.14974	0.7495	0.20436	0.74233	0.286
0.947	0.32023	0.9019	0.26985	0.95673	0.23345	0.95673	0.19	0.95673	0.23558	0.9475	0.35959
1.17717	0.38801	1.12095	0.32801	1.18923	0.28374	1.18923	0.24605	1.18923	0.27503	1.1775	0.44103
1.42583	0.4544	1.35778	0.39303	1.44024	0.34925	1.44024	0.31105	1.44024	0.33095	1.426	0.51805
1.67583	0.5292	1.59587	0.46528	1.69276	0.4281	1.69276	0.37921	1.69276	0.40645	1.676	0.5882
1.92567	0.61895	1.83397	0.54367	1.94529	0.5113	1.94529	0.44289	1.94529	0.48961	1.926	0.66227
2.17567	0.70684	2.07191	0.61411	2.19781	0.58518	2.19781	0.49526	2.19781	0.56568	2.176	0.73635
2.42567	0.77556	2.31	0.67299	2.45034	0.64261	2.45034	0.53947	2.45034	0.63238	2.426	0.79571
2.67567	0.83119	2.54825	0.73332	2.70286	0.69042	2.70286	0.58578	2.70286	0.6917	2.676	0.84673
2.92567	0.88495	2.78635	0.80376	2.95539	0.74351	2.95539	0.64052	2.95539	0.74619	2.926	0.90952
3.17567	0.94806	3.02444	0.88215	3.20791	0.80249	3.20791	0.70394	3.20791	0.79955	3.176	0.98605
3.4255	1.02053	3.26238	0.9609	3.46027	0.86365	3.46027	0.77447	3.46027	0.85717	3.426	1.06994
3.67567	1.09813	3.50048	1.03712	3.7128	0.92263	3.7128	0.84894	3.71296	0.91394	3.676	1.14843
3.92567	1.17713	3.73873	1.11154	3.96532	0.97541	3.96532	0.9142	3.96532	0.96191	3.926	1.22055
4.17567	1.24959	3.97667	1.18487	4.21785	1.01794	4.21785	0.96288	4.21785	1.00363	4.176	1.29364
4.42567	1.31084	4.21492	1.25459	4.47054	1.05488	4.47054	1.0021	4.47054	1.05018	4.426	1.37017
4.67567	1.35712	4.45286	1.31744	4.7229	1.09679	4.7229	1.03815	4.7229	1.10496	4.67583	1.4364
4.92567	1.39545	4.69095	1.37452	4.97542	1.14522	4.97542	1.07315	4.97542	1.15945	4.926	1.48595
5.17567	1.44126	4.92921	1.42834	5.22795	1.19768	5.22795	1.11236	5.22795	1.20543	5.17583	1.53157
5.42567	1.49643	5.1673	1.47314	5.48047	1.24549	5.48047	1.16236	5.48047	1.24063	5.426	1.58161
5.67567	1.54551	5.40524	1.50529	5.73317	1.2846	5.73317	1.21736	5.73317	1.26873	5.676	1.63067
5.92567	1.58291	5.64349	1.53274	5.98552	1.31348	5.98552	1.26604	5.98552	1.28945	5.926	1.67433
6.17567	1.61938	5.88159	1.5667	6.23822	1.33862	6.23822	1.30078	6.23822	1.3096	6.176	1.71603
6.42567	1.66098	6.11968	1.61366	6.49057	1.37339	6.49057	1.32367	6.49057	1.34224	6.426	1.75527
6.67567	1.69978	6.35762	1.66243	6.74327	1.42461	6.74327	1.3413	6.74327	1.38879	6.676	1.78814
6.92567	1.73157	6.59587	1.70072	6.99579	1.48267	6.99579	1.35762	6.99579	1.4325	6.926	1.81708
7.1755	1.76196	6.83381	1.7289	7.24832	1.52985	7.24832	1.37314	7.24815	1.46031	7.176	1.84897
7.42567	1.79702	7.07191	1.75599	7.50084	1.56524	7.50084	1.39446	7.50084	1.47848	7.42583	1.89018
7.67567	1.83021	7.31	1.78344	7.7532	1.5938	7.7532	1.4263	7.7532	1.49494	7.676	1.93286
7.92567	1.85172	7.54825	1.80837	8.00589	1.62267	8.00589	1.46604	8.00589	1.51282	7.926	1.96475
8.17567	1.87089	7.78635	1.83149	8.25842	1.65403	8.25842	1.50472	8.25842	1.53298	8.176	1.98339
8.4255	1.89566	8.02413	1.85533	8.51078	1.69159	8.51078	1.53577	8.51078	1.55909	8.42583	2.00056
8.6755	1.91997	8.26238	1.87701	8.7633	1.73288	8.7633	1.55893	8.7633	1.59088	8.67583	2.02509
8.92567	1.94241	8.50064	1.89434	9.01583	1.77013	9.01583	1.57498	9.01583	1.61898	8.926	2.0555
9.17567	1.97139	8.73873	1.91096	9.26852	1.79714	9.26852	1.58183	9.26852	1.63572	9.176	2.08837
9.42567	2.00459	8.97683	1.93372	9.52104	1.81763	9.52104	1.58998	9.52104	1.64736	9.426	2.12173
9.67567	2.03077	9.21476	1.96117	9.7734	1.83967	9.7734	1.60998	9.7734	1.66439	9.676	2.14626
9.92567	2.04947	9.45286	1.98682	10.0259	1.86451	10.0259	1.63762	10.0259	1.68766	9.926	2.15901
10.1758	2.06255	9.69111	2.00741	10.2784	1.88779	10.2784	1.6613	10.2784	1.71236	10.176	2.16588
10.4257	2.07892	9.92921	2.02584	10.531	1.91076	10.531	1.68104	10.531	1.73506	10.426	2.18109
10.6757	2.10556	10.1673	2.04065	10.7837	1.93467	10.7837	1.70051	10.7837	1.7555	10.6758	2.20513
10.9255	2.13034	10.4052	2.04823	11.036	1.95423	11.036	1.72156	11.036	1.77225	10.926	2.23407
11.1757	2.14811	10.6433	2.05726	11.2887	1.97037	11.2887	1.7413	11.2887	1.7853	11.176	2.26007
11.4257	2.16727	10.8816	2.07641	11.5412	1.98806	11.5412	1.75709	11.5412	1.79751	11.426	2.28215
11.6757	2.18878	11.1197	2.10784	11.7938	2.01228	11.7938	1.77103	11.7938	1.81596	11.676	2.29735
11.9257	2.20794	11.3578	2.14252	12.0463	2.03867	12.0463	1.78656	12.0463	1.84292	11.926	2.30619
12.1757	2.22758	11.5957	2.16889	12.2988	2.05636	12.2988	1.80235	12.2987	1.86392	12.176	2.31698
12.4257	2.25002	11.8338	2.18478	12.5512	2.06629	12.5512	1.81735	12.5512	1.87556	12.426	2.3366
12.6755	2.27059	12.0719	2.19309	12.8037	2.07778	12.8037	1.83288	12.8037	1.88805	12.676	2.36358
12.9257	2.28648	12.31	2.19454	13.0562	2.09827	13.0562	1.84919	13.0562	1.90792	12.926	2.38664
13.1757	2.29303	12.5482	2.19454	13.3089	2.12373	13.3089	1.86314	13.3089	1.92892	13.176	2.40185
13.4257	2.30238	12.7862	2.19959	13.5613	2.14825	13.5613	1.87524	13.5615	1.94709	13.426	2.41509
13.6757	2.32622	13.0243	2.21368	13.814	2.16719	13.814	1.89182	13.814	1.96184	13.676	2.42736
13.9257	2.35894	13.2624	2.23247	14.0663	2.17712	14.0663	1.9113	14.0663	1.97377	13.926	2.43864
14.1757	2.38045	13.5005	2.25306	14.319	2.18302	14.319	1.93366	14.319	1.98285	14.176	2.45336
14.4257	2.3912	13.7387	2.27401	14.5716	2.19078	14.5716	1.95577	14.5716	1.99108	14.426	2.47543
14.6755	2.40195	13.9767	2.29532	14.8239	2.20196	14.8239	1.97287	14.8239	2.00357	14.676	2.50241
14.9257	2.41598	14.2149	2.31447	15.0764	2.21996	15.0764	1.98472	15.0764	2.02826	14.9258	2.52547
15.1757	2.43187	14.453	2.32783	15.329	2.2448	15.329	1.98972	15.329	2.05636	15.176	2.54117
15.4258	2.44356	14.6911	2.33542	15.5816	2.26963	15.5816	1.98761	15.5816	2.07424	15.426	2.5554
15.6757	2.44823	14.9292	2.34011	15.8342	2.28671	15.8342	1.98603	15.8342	2.0802	15.676	2.57208
15.9257	2.45852	15.1671	2.34589	16.0865	2.29571	16.0865	2.00051	16.0865	2.08418	15.926	2.58925
16.1757	2.48329	15.4052	2.35493	16.3392	2.29664	16.3391	2.03182	16.3391	2.08985	16.176	2.60151
16.4257	2.50807	15.6435	2.37154	16.5916	2.29509	16.5916	2.07103	16.5916	2.09922	16.426	2.60838
16.6757	2.51882	15.8814	2.39466	16.8443	2.30316	16.8443	2.10419	16.8441	2.11455	16.676	2.61377
16.9257	2.5221	16.1195	2.41706	17.0968	2.32582	17.0968	2.11866	17.0966	2.13214	16.926	2.61721
17.1757	2.52303	16.3576	2.43115	17.3493	2.355	17.3493	2.11261	17.3492	2.14861	17.1758	2.62506
17.4257	2.5221	16.5957	2.43765	17.6017	2.38046	17.6017	2.09551	17.6017	2.16677	17.426	2.64321
17.6757	2.52864	16.834	2.44126	17.8542	2.39754	17.8542	2.0834	17.8542	2.18352	17.676	2.67117
17.9257	2.54874	17.0721	2.44451	18.1067	2.40809	18.1067	2.09024	18.1067	2.19345	17.926	2.69619
18.1757	2.57773	17.3102	2.44524	18.3594	2.4174	18.3594	2.11866	18.3594	2.20111	18.176	2.70502
18.4257	2.60437	17.5481	2.44596	18.6118	2.42734	18.6118	2.15287	18.6118	2.21162	18.426	2.69619
18.6757	2.6226	17.7862	2.45535	18.8645	2.43727	18.8645	2.17866	18.8645	2.22269	18.676	2.68687
18.9257	2.63149	18.0244	2.47991	19.1168	2.44534	19.1168	2.19445	19.1168	2.23489	18.926	2.68834
19.1757	2.63569	18.2624	2.50881	19.3695	2.45279	19.3695	2.20393	19.3695	2.25135	19.176	2.70257
19.4257	2.63569	18.5006	2.52977	19.6221	2.46149	19.6221	2.20603	19.6221	2.26952	19.426	2.72268
19.6757	2.63429	18.7386	2.54205	19.8744	2.47701	19.8744	2.2034	19.8744	2.28371	19.676	2.74623
19.9257	2.6385	18.9767	2.54711	20.1269	2.49626	20.1269	2.19971	20.1269	2.29194	19.926	2.77125
20.1757	2.6558	19.2148	2.54927	20.3795	2.51705	20.3795	2.20235	20.3795	2.29847	20.176	2.7894
20.4257	2.68338	19.453	2.54927	20.632	2.53475	20.632	2.21498	20.632	2.30755	20.426	2.79234
20.6757	2.71236	19.6911	2.55289	20.8847	2.53972	20.8847	2.23524	20.8847	2.3155	20.676	2.78498
20.9255	2.73106	19.9291	2.56589	21.137	2.53196	21.137	2.26077	21.137	2.31947	20.9258	2.78597
21.1757	2.732	20.1671	2.58178	21.3896	2.52637	21.3896	2.28971	21.3896	2.32714	21.1758	2.79725
21.4257	2.72218	20.4054	2.59515	21.6421	2.5363	21.6421	2.31024	21.6421	2.34076	21.426	2.81197
21.6757	2.71657	20.6435	2.6049	21.8948	2.55959	21.8948	2.31419	21.8948	2.35467	21.676	2.82865
21.9257	2.72779	20.8816	2.61574	22.1473	2.58535	22.1473	2.30235	22.1473	2.36432	21.9258	2.8468
22.1757	2.74976	21.1195	2.62477	22.3997	2.60584	22.3997	2.28708	22.3997	2.37283	22.176	2.86446
22.4257	2.77033	21.3576	2.62911	22.6522	2.6136	22.6522	2.28182	22.6522	2.38192	22.426	2.87574
22.6757	2.78997	21.5959	2.63236	22.9049	2.61236	22.9049	2.29498	22.9047	2.39071	22.676	2.88261
22.9257	2.811	21.834	2.63886	23.1574	2.61298	23.1574	2.3234	23.1574	2.40178	22.926	2.89242
23.1757	2.82503	22.0719	2.64898	23.4099	2.62136	23.4099	2.36024	23.4099	2.41683	23.176	2.90076
23.4255	2.82175	22.31	2.65801	23.6625	2.63564	23.6625	2.39155	23.6625	2.42875	23.426	2.90076
23.6757	2.80352	22.5481	2.66451	23.9148	2.64837	23.9148	2.4005	23.915	2.43329	23.676	2.89684
23.9257	2.79371	22.7863	2.67462	24.1673	2.65706	24.1675	2.38787	24.1675	2.43499	23.926	2.90272
24.1757	2.80352	23.0245	2.68582	24.42	2.66638	24.42	2.37024	24.42	2.43897	24.176	2.92529
24.4257	2.82596	23.2624	2.69088	24.6724	2.67973	24.6724	2.36077	24.6724	2.45117	24.426	2.95129
24.6757	2.84934	23.5005	2.69196	24.9249	2.69183	24.9249	2.3655	24.9249	2.46763	24.676	2.9665
24.9257	2.87411	23.7386	2.69738	25.1776	2.69959	25.1776	2.38498	25.1776	2.47785	24.926	2.96797
25.1757	2.90076	23.9767	2.70822	25.43	2.70736	25.43	2.41261	25.43	2.48069	25.176	2.96355
25.4257	2.91572	24.2149	2.71906	25.6825	2.7145	25.6825	2.43919	25.6827	2.48693	25.426	2.96257
25.6757	2.91058	24.453	2.72664	25.9352	2.72101	25.9352	2.4584	25.9352	2.49602	25.676	2.96895
25.9257	2.89702	24.691	2.73423	26.1876	2.72784	26.1876	2.46445	26.1876	2.5051	25.926	2.97827
26.1757	2.89141	24.9291	2.7429	26.4401	2.73529	26.4401	2.45892	26.4401	2.51503	26.176	2.98563
26.4257	2.89655	25.1673	2.74976	26.6926	2.74523	26.6926	2.4505	26.6926	2.52412	26.426	2.99152
26.6757	2.9073	25.4054	2.75121	26.9453	2.75703	26.9453	2.4455	26.9453	2.52866	26.676	3.00133
26.9257	2.92226	25.6435	2.74796	27.1978	2.76851	27.1978	2.44629	27.1978	2.53377	26.926	3.0185
27.1757	2.94143	25.8814	2.74976	27.4503	2.78186	27.4503	2.45945	27.4502	2.54285	27.176	3.04008
27.4257	2.96107	26.1195	2.76313	27.7029	2.79614	27.7029	2.4855	27.7027	2.55449	27.426	3.05431
27.6757	2.97182	26.3578	2.78191	27.9554	2.8039	27.9554	2.51603	27.9552	2.56896	27.676	3.05774
27.9257	2.97088	26.5959	2.79853	28.2079	2.80545	28.2079	2.5384	28.2079	2.57946	27.926	3.05774
28.1757	2.96621	26.834	2.80828	28.4604	2.81042	28.4604	2.5434	28.4604	2.58372	28.176	3.06216
28.4255	2.96013	27.0719	2.81009	28.7128	2.82315	28.7128	2.53234	28.7128	2.58855	28.426	3.07442
28.6757	2.95873	27.31	2.80828	28.9653	2.83805	28.9653	2.51629	28.9653	2.59678	28.676	3.08472
28.9257	2.96527	27.5482	2.80864	29.2178	2.84519	29.2178	2.50603	29.2178	2.60075	28.926	3.09061
29.1757	2.98351	27.7862	2.81442	29.4705	2.84395	29.4705	2.50892	29.4705	2.6016	29.176	3.09601
29.4257	3.00828	28.0243	2.8249	29.7231	2.84302	29.7231	2.53313	29.7231	2.60728	29.426	3.1019
29.6757	3.02979	28.2624	2.83646	29.9754	2.84798	29.9754	2.56813	29.9756	2.61835	29.676	3.11073
29.9257	3.03727	28.5005	2.84838	30.2279	2.85947	30.2279	2.59339	30.2279	2.63197	29.926	3.11857
30.1757	3.03493	28.7387	2.86066	30.4805	2.87592	30.4805	2.60182	30.4805	2.64503	30.1758	3.12544
30.4257	3.02979	28.9768	2.87114	30.733	2.89362	30.733	2.59761	30.733	2.65553	30.426	3.13182
30.6757	3.02605	29.2149	2.87222	30.9857	2.902	30.9857	2.58603	30.9857	2.66177	30.676	3.13525
30.9257	3.02511	29.453	2.86391	31.2381	2.89921	31.2381	2.57576	31.2381	2.66518	30.926	3.14114
31.1757	3.03493	29.6911	2.85741	31.4907	2.89579	31.4907	2.57287	31.4907	2.66717	31.176	3.15095
31.4257	3.0541	29.9292	2.86066	31.7431	2.89952	31.7431	2.57892	31.7431	2.67029	31.426	3.16027
31.6757	3.07139	30.1673	2.86897	31.9958	2.91069	31.9958	2.59576	31.9958	2.67682	31.676	3.16027
31.9257	3.08308	30.4054	2.87656	32.2483	2.92404	32.2483	2.61603	32.2483	2.68476	31.926	3.15193
32.1755	3.09149	30.6433	2.88956	32.5008	2.93336	32.5008	2.63129	32.5007	2.69158	32.176	3.14654
32.4257	3.09617	30.8814	2.90798	32.7534	2.93925	32.7534	2.64313	32.7532	2.70009	32.4258	3.15439
32.6757	3.09991	31.1195	2.92243	33.0057	2.94422	33.0057	2.65234	33.0057	2.71315	32.676	3.17352
32.9257	3.10225	31.3578	2.92171	33.2584	2.94857	33.2584	2.65103	33.2584	2.72422	32.926	3.19363
33.1757	3.10973	31.5959	2.91268	33.5109	2.95353	33.5109	2.64076	33.5109	2.72734	33.1758	3.20639
33.4255	3.12375	31.8338	2.90762	33.7633	2.9585	33.7633	2.63418	33.7633	2.72422	33.426	3.21424
33.6757	3.13684	32.0719	2.90762	34.0158	2.96347	34.0158	2.63787	34.016	2.72223	33.6758	3.21718
33.9257	3.14058	32.3102	2.91376	34.2683	2.96844	34.2683	2.65339	34.2683	2.72507	33.926	3.21816
34.1757	3.13544	32.5483	2.9293	34.5211	2.97247	34.5211	2.6776	34.5211	2.73387	34.176	3.22601
34.4257	3.1331	32.7863	2.95097	34.7736	2.97961	34.7736	2.69945	34.7736	2.74579	34.426	3.23729
34.6757	3.13637	33.0243	2.96831	35.0259	2.99017	35.0259	2.70787	35.0259	2.75742	34.676	3.24416
34.9257	3.14198	33.2624	2.97301	35.2784	3.00227	35.2784	2.70366	35.2784	2.76651	34.926	3.24514
35.1757	3.1504	33.5006	2.96325	35.531	3.01097	35.531	2.69024	35.531	2.77247	35.176	3.24907
35.4257	3.16676	33.7387	2.94736	35.7835	3.01811	35.7837	2.67892	35.7837	2.77701	35.426	3.26231
35.6757	3.18826	33.9768	2.93436	36.0362	3.02494	36.0362	2.68418	36.0362	2.78269	35.6758	3.27703
35.9255	3.20089	34.2148	2.9311	36.2886	3.02432	36.2886	2.70234	36.2886	2.78467	35.926	3.28046
36.1757	3.19668	34.4529	2.9423	36.5412	3.01749	36.5412	2.72155	36.5412	2.78013	36.176	3.27556
36.4257	3.1878	34.6911	2.96651	36.7936	3.01655	36.7938	2.73734	36.7938	2.77616	36.426	3.27261
36.6757	3.18593	34.9292	2.99396	37.0463	3.02959	37.0463	2.74681	37.0463	2.78155	36.676	3.27801
36.9257	3.19107	35.1673	3.00805	37.2988	3.05443	37.2988	2.74576	37.2988	2.79886	36.926	3.28341
37.1757	3.19761	35.4052	3.0048	37.5512	3.0743	37.5512	2.73734	37.5512	2.81987	37.176	3.28782
37.4257	3.2065	35.6433	2.99721	37.8037	3.07926	37.8037	2.7276	37.8037	2.83548	37.4258	3.2996
37.6757	3.22005	35.8814	2.99649	38.0562	3.07336	38.0562	2.72576	38.0562	2.84116	37.676	3.31726
37.9257	3.22847	36.1197	3.00299	38.3088	3.0684	38.3088	2.73971	38.3088	2.83917	37.926	3.32609
38.1757	3.2266	36.3578	3.01022	38.5615	3.06902	38.5615	2.76181	38.5615	2.83264	38.176	3.32265
38.4257	3.21912	36.5957	3.01527	38.814	3.07709	38.8138	2.7776	38.8138	2.82611	38.426	3.31382
38.6757	3.21678	36.8338	3.02033	39.0665	3.09137	39.0665	2.78602	39.0665	2.82838	38.676	3.30843
38.9257	3.2252	37.0721	3.02683	39.3189	3.10099	39.3189	2.78971	39.3189	2.84059	38.926	3.30843
39.1757	3.23642	37.3102	3.03333	39.5716	3.10037	39.5716	2.78734	39.5716	2.85364	39.176	3.31529
39.4257	3.24997	37.5483	3.03948	39.8241	3.0982	39.8241	2.78366	39.8241	2.86216	39.426	3.3305
39.6757	3.26587	37.7862	3.04598	40.0764	3.10193	40.0764	2.78129	40.0764	2.86869	39.676	3.35209
39.9257	3.27896	38.0243	3.0467	40.329	3.11341	40.329	2.78129	40.329	2.87692	39.9258	3.37024
40.1757	3.28223	38.2625	3.03948	40.5815	3.128	40.5815	2.78734	40.5815	2.88345	40.176	3.37662
40.4257	3.27896	38.5006	3.03117	40.8342	3.13607	40.8342	2.79997	40.8342	2.88401	40.426	3.37563
40.6757	3.27709	38.7387	3.03514	41.0867	3.13514	41.0867	2.81787	41.0867	2.88146	40.676	3.37563
40.9255	3.27662	38.9767	3.05176	41.3391	3.13328	41.3391	2.83971	41.3391	2.88203	40.926	3.37711
41.1757	3.27475	39.2148	3.0709	41.5916	3.13763	41.5916	2.85471	41.5916	2.88742	41.176	3.37711
41.4257	3.27288	39.453	3.08174	41.8441	3.14446	41.8441	2.84997	41.8441	2.89338	41.426	3.37662
41.6757	3.28036	39.691	3.08174	42.0966	3.1488	42.0968	2.83234	42.0968	2.89849	41.676	3.37907
41.9257	3.29953	39.929	3.07488	42.3492	3.15253	42.3492	2.81681	42.3493	2.90218	41.926	3.38496
42.1757	3.31869	40.1671	3.06512	42.6017	3.15718	42.6017	2.81181	42.6017	2.90502	42.1758	3.39477
42.4257	3.33132	40.4052	3.06079	42.8542	3.15874	42.8542	2.81971	42.8542	2.90814	42.426	3.40507
42.6757	3.33552	40.6435	3.06982	43.1069	3.15812	43.1067	2.84076	43.1067	2.91211	42.6758	3.41537
42.9257	3.33272	40.8816	3.08824	43.3593	3.16091	43.3593	2.86629	43.3593	2.91864	42.926	3.41979
43.1757	3.32197	41.1197	3.10739	43.612	3.17146	43.612	2.88787	43.612	2.92687	43.176	3.41194
43.4257	3.30607	41.3576	3.11859	43.8643	3.18512	43.8643	2.89708	43.8643	2.9334	43.426	3.39918
43.6757	3.29953	41.5957	3.11895	44.117	3.19506	44.117	2.88865	44.117	2.93624	43.676	3.39722
43.9257	3.31355	41.834	3.11281	44.3694	3.20127	44.3694	2.86997	44.3694	2.9405	43.926	3.41145
44.1757	3.3388	42.0719	3.10305	44.6221	3.20344	44.6221	2.85708	44.6221	2.94788	44.176	3.42862
44.4257	3.35796	42.3102	3.09475	44.8746	3.20158	44.8746	2.85708	44.8746	2.95639	44.426	3.43401
44.6757	3.36918	42.5481	3.098	45.1269	3.19847	45.1269	2.86971	45.1269	2.9615	44.676	3.43107
44.9257	3.37432	42.7862	3.11317	45.3795	3.20282	45.3795	2.89208	45.3795	2.96661	44.926	3.43107
45.1757	3.37199	43.0243	3.13376	45.632	3.21617	45.632	2.91444	45.632	2.9737	45.176	3.44088
45.4257	3.36124	43.2625	3.1446	45.8845	3.23262	45.8845	2.92629	45.8847	2.9808	45.426	3.45413
45.6757	3.35048	43.5006	3.14207	46.1372	3.24411	46.1372	2.92523	46.1372	2.98364	45.676	3.46099
45.9255	3.34674	43.7386	3.13376	46.3896	3.24628	46.3896	2.91681	46.3896	2.98165	45.9258	3.46198
46.1755	3.35376	43.9767	3.12943	46.6423	3.24193	46.6423	2.90892	46.6423	2.97967	46.1758	3.46443
46.4257	3.36591	44.2149	3.13304	46.8946	3.24038	46.8946	2.90839	46.8946	2.98421	46.426	3.46933
46.6757	3.37853	44.453	3.14171	47.1473	3.24349	47.1473	2.91392	47.1473	2.9913	46.676	3.47915
46.9257	3.39022	44.691	3.15002	47.3998	3.24907	47.3998	2.92102	47.3998	2.99584	46.9258	3.48699
47.1757	3.40004	44.929	3.1558	47.6522	3.25559	47.6522	2.93076	47.6522	3.00095	47.176	3.48945
47.4257	3.40097	45.1671	3.15941	47.9047	3.26304	47.9047	2.9426	47.9047	3.0089	47.426	3.48896
47.6757	3.39443	45.4054	3.16591	48.1572	3.2646	48.1572	2.95129	48.1572	3.01344	47.676	3.48945
47.9257	3.38741	45.6435	3.17675	48.4099	3.26242	48.4099	2.9555	48.4099	3.01685	47.926	3.49926
48.1757	3.38508	45.8814	3.18506	48.6625	3.26739	48.6625	2.95839	48.6625	3.02451	48.176	3.50858
48.4255	3.38695	46.1195	3.18144	48.915	3.27888	48.915	2.95734	48.915	3.03161	48.426	3.50858
48.6757	3.39256	46.3576	3.16663	49.1675	3.28664	49.1675	2.95181	49.1673	3.03359	48.676	3.49828
48.9257	3.40565	46.5959	3.1576	49.42	3.28664	49.42	2.9476	49.4199	3.03104	48.926	3.49141
49.1757	3.42061	46.834	3.16266	49.6726	3.2854	49.6726	2.95365	49.6726	3.02905	49.176	3.49828
49.4257	3.42902	47.0721	3.17675	49.9249	3.28881	49.9249	2.97155	49.9251	3.03274	49.426	3.50858
49.6757	3.42762	47.3102	3.19084	50.1774	3.2944	50.1774	2.99076	50.1774	3.04069	49.676	3.513
49.9257	3.42061	47.5481	3.20384	50.4301	3.3003	50.4301	2.99918	50.4301	3.04665	49.926	3.51741
50.1757	3.41593	47.7862	3.21323	50.6825	3.30651	50.6825	2.99813	50.6825	3.04778	50.176	3.52379
50.4257	3.41406	48.0244	3.2154	50.935	3.31303	50.935	2.99339	50.9352	3.05119	50.426	3.52869
50.6758	3.41733	48.2625	3.20745	51.1877	3.31799	51.1877	2.9855	51.1877	3.05573	50.676	3.53213
50.9257	3.42809	48.5005	3.19987	51.4401	3.31861	51.4401	2.97708	51.4401	3.05744	50.926	3.53752
51.1757	3.43884	48.7386	3.19589	51.6926	3.31799	51.6926	2.97655	51.6926	3.06084	51.176	3.54341
51.4257	3.44492	48.9768	3.19553	51.9451	3.31954	51.9451	2.98734	51.9451	3.0668	51.426	3.54439
51.6757	3.44632	49.2149	3.19987	52.1978	3.32141	52.1978	3.00418	52.1978	3.06992	51.676	3.53998
51.9257	3.44819	49.453	3.21143	52.4503	3.32203	52.4503	3.01865	52.4503	3.07191	51.926	3.53752
52.1755	3.45006	49.691	3.22479	52.7027	3.32637	52.7027	3.02576	52.7027	3.07759	52.176	3.54341
52.4255	3.44912	49.929	3.23129	52.9552	3.33569	52.9552	3.02707	52.9554	3.08412	52.426	3.5542
52.6757	3.45006	50.1673	3.22949	53.2077	3.345	53.2077	3.02392	53.2077	3.08894	52.676	3.56107
52.9257	3.45754	50.4054	3.22371	53.4604	3.34842	53.4604	3.01734	53.4604	3.09149	52.926	3.56352
53.1757	3.4739	50.6435	3.22118	53.713	3.34935	53.713	3.0155	53.713	3.09604	53.176	3.56451
53.4255	3.48652	50.8814	3.22226	53.9653	3.35711	53.9653	3.02339	53.9653	3.10313	53.426	3.5699
53.6757	3.48652	51.1195	3.22407	54.218	3.36984	54.218	3.03681	54.2178	3.10909	53.6758	3.57481
53.9257	3.47717	51.3578	3.22732	54.4704	3.37635	54.4704	3.04497	54.4704	3.10767	53.926	3.57824
54.1757	3.46969	51.5957	3.23382	54.7231	3.37418	54.7231	3.04628	54.7231	3.10313	54.176	3.58118
54.4257	3.46969	51.834	3.24285	54.9756	3.37263	54.9756	3.04681	54.9756	3.10682	54.426	3.58462
54.6757	3.4739	52.0719	3.24972	55.2281	3.37325	55.2279	3.04997	55.2281	3.11363	54.676	3.58462
54.9257	3.48559	52.31	3.25297	55.4805	3.3748	55.4805	3.05102	55.4805	3.11931	54.926	3.58266
55.1757	3.50195	52.5483	3.25189	55.733	3.37542	55.733	3.04813	55.733	3.12584	55.1758	3.58952
55.4257	3.51364	52.7863	3.2443	55.9855	3.3776	55.9855	3.04707	55.9855	3.13379	55.426	3.60081
55.6757	3.51036	53.0243	3.2331	56.2382	3.38256	56.2382	3.05234	56.2382	3.14003	55.676	3.60179
55.9257	3.49868	53.2624	3.23129	56.4906	3.38815	56.4906	3.06155	56.4906	3.14031	55.926	3.59394
56.1757	3.4912	53.5005	3.24538	56.7433	3.3925	56.7433	3.07286	56.7433	3.13804	56.176	3.58952
56.4257	3.49213	53.7387	3.26417	56.9956	3.39902	56.9956	3.08313	56.9956	3.13804	56.426	3.59394
56.6757	3.4954	53.9768	3.27248	57.2483	3.40616	57.2483	3.08681	57.2483	3.14287	56.676	3.60081
56.9258	3.50288	54.2149	3.27103	57.5008	3.40554	57.5008	3.0826	57.5008	3.14855	56.926	3.60179
57.1755	3.51784	54.4529	3.26995	57.7532	3.40181	57.7532	3.07392	57.7532	3.14911	57.176	3.60032
57.4257	3.53467	54.691	3.27103	58.0057	3.40305	58.0057	3.06997	58.0057	3.14855	57.4258	3.60817
57.6757	3.54589	54.929	3.27175	58.2583	3.41019	58.2583	3.07813	58.2583	3.15053	57.676	3.62436
57.9257	3.54963	55.1673	3.27248	58.511	3.41826	58.511	3.09102	58.511	3.15252	57.926	3.64005
58.1757	3.54589	55.4052	3.27537	58.7635	3.4223	58.7635	3.09892	58.7635	3.15706	58.176	3.6479
58.4255	3.54028	55.6433	3.28404	59.0158	3.4223	59.0158	3.10102	59.0158	3.16671	58.426	3.6479
58.6757	3.53047	55.8814	3.29271	59.2685	3.42168	59.2685	3.10128	59.2683	3.17636	58.6758	3.63564
58.9257	3.52299	56.1197	3.29812	59.5209	3.4223	59.5209	3.09944	59.5209	3.17977	58.926	3.62386
59.1757	3.52766	56.3578	3.29921	59.7736	3.42385	59.7736	3.09628	59.7736	3.17579	59.176	3.62632
59.4257	3.5487	56.5959	3.29812	60.0261	3.43006	60.0261	3.09576	60.0261	3.17125	59.426	3.64202
59.6757	3.56786	56.8338	3.29668	60.2785	3.44093	60.2785	3.10128	60.2785	3.17267	59.676	3.65771
59.9257	3.57581	57.0719	3.29668	60.531	3.44807	60.531	3.10944	60.531	3.17977	59.926	3.6587
60.1757	3.57675	57.3102	3.29993	60.7835	3.44527	60.7835	3.11497	60.7835	3.18573	60.176	3.6533
60.4257	3.57347	57.5483	3.30499	61.0362	3.43937	61.036	3.11813	61.0362	3.18885	60.426	3.65526
60.6757	3.56366	57.7863	3.30752	61.2887	3.44155	61.2887	3.12234	61.2887	3.19396	60.6758	3.66458
60.9255	3.54683	58.0243	3.30427	61.5411	3.44807	61.5411	3.12471	61.5411	3.19878	60.926	3.67047
61.1757	3.53374	58.2625	3.30065	61.7938	3.45024	61.7938	3.12286	61.7938	3.20049	61.176	3.66802
61.4257	3.53935	58.5006	3.3039	62.0461	3.45241	62.0461	3.12102	62.0463	3.20105	61.426	3.66556
61.6757	3.56366	58.7387	3.31221	62.2988	3.45862	62.2988	3.12286	62.2988	3.20446	61.676	3.66802
61.9257	3.58656	58.9768	3.31402	62.5513	3.46918	62.5513	3.12576	62.5513	3.21014	61.926	3.67341
62.1757	3.59685	59.2148	3.30896	62.8037	3.47725	62.8039	3.12418	62.8037	3.21042	62.176	3.68126
62.4257	3.59358	59.4528	3.30499	63.0562	3.48066	63.0562	3.12181	63.0562	3.20701	62.4258	3.69156
62.6757	3.5875	59.691	3.31005	63.3088	3.48004	63.3088	3.1276	63.3088	3.20758	62.676	3.70187
62.9257	3.58189	59.9292	3.32233	63.5613	3.48066	63.5613	3.14023	63.5613	3.21752	62.926	3.70481
63.1757	3.57768	60.1673	3.33316	63.814	3.48625	63.814	3.15049	63.814	3.23114	63.176	3.69696
63.4257	3.57768	60.4052	3.33894	64.0663	3.49277	64.0663	3.15128	64.0663	3.2371	63.426	3.69009
63.6757	3.58423	60.6433	3.33714	64.3189	3.4965	64.3189	3.14707	64.3189	3.2371	63.6758	3.68813
63.9257	3.5903	60.8816	3.33064	64.5714	3.49712	64.5714	3.14392	64.5714	3.23682	63.926	3.68813
64.1757	3.59264	61.1197	3.32558	64.8241	3.49339	64.8241	3.14628	64.8241	3.23256	64.176	3.68715
64.4257	3.59732	61.3578	3.33064	65.0766	3.48842	65.0766	3.15602	65.0766	3.22518	64.426	3.69156
64.6755	3.609	61.5957	3.34472	65.329	3.49122	65.329	3.1697	65.329	3.22404	64.6758	3.70285
64.9257	3.61835	61.834	3.35773	65.5815	3.50208	65.5815	3.17944	65.5816	3.23256	64.9258	3.71315
65.1757	3.61602	62.0721	3.36206	65.834	3.5114	65.834	3.17944	65.834	3.24476	65.176	3.71756
65.4257	3.60573	62.3102	3.36134	66.0867	3.51326	66.0867	3.17234	66.0867	3.2564	65.426	3.71511
65.6757	3.60012	62.5483	3.36026	66.3392	3.51202	66.3392	3.16865	66.3392	3.26378	65.676	3.71413
65.9255	3.60339	62.7862	3.35809	66.5916	3.51543	66.5916	3.1747	66.5916	3.26293	65.926	3.72051
66.1757	3.60854	63.0243	3.35448	66.8441	3.52257	66.8441	3.18734	66.8443	3.25385	66.176	3.72836
66.4257	3.61321	63.2625	3.3505	67.0966	3.52568	67.0966	3.19707	67.0966	3.24221	66.426	3.73424
66.6757	3.61742	63.5005	3.35376	67.3493	3.52537	67.3493	3.20102	67.3493	3.23682	66.676	3.73964
66.9257	3.62256	63.7386	3.36676	67.6019	3.5235	67.6019	3.19944	67.6019	3.24618	66.926	3.74553
67.1757	3.62583	63.9767	3.38338	67.8542	3.52257	67.8542	3.19681	67.8542	3.26492	67.176	3.7524
67.4257	3.63004	64.2148	3.39349	68.1067	3.52319	68.1067	3.19707	68.1067	3.2774	67.426	3.75975
67.6757	3.63659	64.453	3.39349	68.3593	3.52847	68.3593	3.20049	68.3593	3.27996	67.676	3.76662
67.9257	3.63986	64.6911	3.38446	68.6118	3.53965	68.6118	3.20234	68.6118	3.27968	67.926	3.77104
68.1757	3.63472	64.9292	3.37182	68.8645	3.54958	68.8645	3.20365	68.8645	3.28053	68.176	3.76662
68.4257	3.62817	65.1671	3.36206	69.1168	3.55269	69.1168	3.20602	69.1168	3.27996	68.426	3.75534
68.6757	3.63238	65.4052	3.36206	69.3695	3.55238	69.3695	3.21023	69.3695	3.27712	68.676	3.74651
68.9257	3.64734	65.6435	3.36965	69.6219	3.55175	69.6219	3.21813	69.6219	3.27513	68.926	3.74994
69.1757	3.66043	65.8814	3.38013	69.8746	3.55548	69.8746	3.22707	69.8746	3.27854	69.176	3.76221
69.4257	3.66557	66.1197	3.38771	70.1271	3.56107	70.1271	3.22891	70.1271	3.28564	69.426	3.77153
69.6757	3.6665	66.3576	3.39747	70.3795	3.56448	70.3795	3.22234	70.3795	3.29216	69.6758	3.77692
69.9257	3.66884	66.5957	3.4083	70.632	3.56666	70.632	3.21576	70.632	3.30011	69.9258	3.77692
70.1757	3.67118	66.8338	3.41336	70.8845	3.57038	70.8845	3.21576	70.8845	3.30721	70.176	3.76907
70.4257	3.67071	67.0721	3.40902	71.1372	3.57535	71.137	3.22286	71.1372	3.30777	70.426	3.76024
70.6757	3.66978	67.3102	3.39927	71.3897	3.57969	71.3897	3.2326	71.3897	3.3021	70.676	3.75975
70.9255	3.66884	67.5481	3.39349	71.6421	3.58094	71.6421	3.24286	71.6421	3.29614	70.926	3.77006
71.1757	3.66744	67.7862	3.39674	71.8948	3.57814	71.8948	3.25049	71.8948	3.29812	71.1758	3.78477
71.4257	3.66557	68.0244	3.4083	72.1471	3.57442	72.1471	3.25234	72.1471	3.30891	71.426	3.7936
71.6757	3.66791	68.2625	3.42058	72.3998	3.57162	72.3998	3.24523	72.3998	3.32083	71.676	3.79458
71.9257	3.67632	68.5006	3.42889	72.6524	3.57224	72.6524	3.23628	72.6524	3.32679	71.926	3.79458
72.1757	3.68567	68.7386	3.4307	72.9047	3.57752	72.9047	3.23365	72.9047	3.32679	72.176	3.79704
72.4257	3.69222	68.9767	3.42347	73.1572	3.5859	73.1572	3.23786	73.1572	3.32282	72.426	3.79949
72.6757	3.69362	69.2149	3.41733	73.4098	3.59087	73.4098	3.24707	73.4098	3.31771	72.676	3.80194
72.9257	3.69642	69.453	3.41733	73.6625	3.59242	73.6625	3.26076	73.6625	3.31572	72.926	3.80587
73.1757	3.69783	69.6911	3.42167	73.915	3.59522	73.915	3.27391	73.915	3.32197	73.176	3.8093
73.4255	3.69315	69.9291	3.42311	74.1675	3.59863	74.1675	3.27839	74.1675	3.33247	73.426	3.8093
73.6757	3.6838	70.1671	3.42239	74.4199	3.59801	74.4199	3.27339	74.4199	3.34098	73.676	3.8093
73.9257	3.68287	70.4054	3.42925	74.6724	3.59739	74.6724	3.26444	74.6724	3.34297	73.926	3.81617
74.1757	3.69035	70.6435	3.44154	74.9251	3.60298	74.9251	3.25839	74.9251	3.34042	74.176	3.82647
74.4257	3.69783	70.8816	3.44912	75.1776	3.61291	75.1776	3.26128	75.1774	3.33644	74.4258	3.83089
74.6757	3.70203	71.1195	3.44804	75.43	3.62067	75.43	3.26681	75.43	3.33389	74.676	3.82843
74.9257	3.70531	71.3576	3.44407	75.6827	3.62347	75.6827	3.27181	75.6825	3.33502	74.9258	3.82304
75.1757	3.71279	71.5957	3.44298	75.935	3.6216	75.935	3.28076	75.935	3.34098	75.176	3.82206
75.4257	3.71793	71.834	3.44154	76.1877	3.6185	76.1877	3.2926	76.1877	3.35063	75.426	3.82549
75.6757	3.71886	72.0721	3.44081	76.4402	3.6185	76.4402	3.29865	76.4402	3.35972	75.676	3.83089
75.9257	3.71793	72.31	3.44407	76.6926	3.62129	76.6926	3.29523	76.6926	3.36369	75.926	3.83628
76.1757	3.71279	72.5481	3.45129	76.9451	3.62502	76.9451	3.28681	76.9451	3.36624	76.176	3.83874
76.4257	3.7039	72.7863	3.45635	77.1976	3.63061	77.1976	3.27891	77.1976	3.37135	76.426	3.83628
76.6757	3.7011	73.0244	3.45635	77.4503	3.6365	77.4503	3.27786	77.4503	3.37391	76.676	3.83187
76.9257	3.71606	73.2625	3.45382	77.7029	3.64054	77.7029	3.28418	77.7029	3.36823	76.926	3.83187
77.1755	3.74037	73.5005	3.4549	77.9552	3.64427	77.9552	3.2947	77.9552	3.36057	77.176	3.83972
77.4257	3.75533	73.7386	3.45707	78.2079	3.64923	78.2079	3.30891	78.2079	3.35972	77.426	3.85198
77.6757	3.75252	73.9768	3.45707	78.4604	3.65047	78.4604	3.32049	78.4604	3.3688	77.676	3.86326
77.9257	3.74177	74.2149	3.46032	78.713	3.6483	78.713	3.32286	78.713	3.38327	77.926	3.87013
78.1757	3.73756	74.453	3.46863	78.9655	3.64923	78.9655	3.31918	78.9655	3.39633	78.176	3.8716
78.4255	3.73943	74.691	3.47549	79.2178	3.65358	79.2178	3.31312	79.2178	3.40314	78.426	3.86817
78.6757	3.7385	74.9291	3.47766	79.4704	3.65699	79.4704	3.30655	79.4704	3.3986	78.6758	3.86326
78.9257	3.73943	75.1673	3.47694	79.7229	3.65699	79.7229	3.30312	79.7229	3.38185	78.926	3.86228
79.1757	3.75112	75.4052	3.47766	79.9754	3.65637	79.9754	3.3047	79.9756	3.36482	79.176	3.86817
79.4257	3.76514	75.6435	3.47694	80.2281	3.65917	80.2281	3.31023	80.2281	3.36312	79.426	3.87553
79.6757	3.77075	75.8814	3.47549	80.4805	3.66569	80.4806	3.32181	80.4805	3.37845	79.6758	3.87896
79.9257	3.77262	76.1195	3.47622	80.733	3.67127	80.7332	3.33418	80.733	3.40002	79.926	3.877
80.1757	3.77449	76.3578	3.48344	80.9855	3.67345	80.9855	3.34023	80.9855	3.41648	80.1758	3.87945
80.4257	3.77449	76.5959	3.49464	81.2381	3.67686	81.2381	3.34154	81.2381	3.42329	80.426	3.8873
80.6757	3.76608	76.8338	3.50042	81.4908	3.68121	81.4908	3.34102	81.4908	3.42017	80.676	3.89466
80.9257	3.75439	77.0719	3.49789	81.7431	3.684	81.7431	3.33681	81.7431	3.41166	80.926	3.8981
81.1757	3.75252	77.3102	3.49464	81.9958	3.68773	81.9958	3.33365	81.9958	3.40144	81.176	3.8981
81.4257	3.76701	77.5483	3.49464	82.2481	3.69114	82.2481	3.33918	82.2481	3.39548	81.426	3.89613
81.6757	3.78525	77.7863	3.49283	82.5008	3.69114	82.5008	3.35076	82.5008	3.39888	81.676	3.8927
81.9257	3.7974	78.0244	3.48778	82.7534	3.69052	82.7534	3.36154	82.7534	3.41052	81.926	3.88828
82.1755	3.80582	78.2624	3.48778	83.0057	3.69238	83.0057	3.36733	83.0057	3.42159	82.176	3.88927
82.4257	3.80675	78.5005	3.49789	83.2583	3.69549	83.2583	3.36997	83.2583	3.43067	82.4258	3.89908
82.6757	3.79647	78.7386	3.51162	83.5108	3.70046	83.5108	3.36997	83.5108	3.43521	82.676	3.9084
82.9257	3.78338	78.9768	3.5192	83.7635	3.7076	83.7635	3.36812	83.7635	3.43181	82.926	3.91036
83.1757	3.77823	79.2149	3.52101	84.016	3.71163	84.016	3.36154	84.016	3.42471	83.176	3.903
83.4255	3.78244	79.4529	3.52173	84.2683	3.7138	84.2683	3.35602	84.2683	3.42329	83.426	3.89515
83.6757	3.79086	79.691	3.5192	84.5209	3.71474	84.5209	3.35786	84.5209	3.42727	83.6758	3.88927
83.9257	3.80021	79.9292	3.51342	84.7734	3.70977	84.7734	3.36733	84.7734	3.43011	83.926	3.89123
84.1757	3.80909	80.1673	3.51089	85.0261	3.70387	85.0261	3.37839	85.0261	3.43323	84.176	3.90496
84.4257	3.81844	80.4054	3.51667	85.2786	3.7048	85.2786	3.38786	85.2786	3.44032	84.426	3.92606
84.6757	3.82078	80.6433	3.52571	85.531	3.71225	85.531	3.39102	85.531	3.45139	84.676	3.93979
84.9257	3.81236	80.8814	3.53257	85.7835	3.72157	85.7835	3.38733	85.7835	3.46048	84.926	3.94078
85.1757	3.80348	81.1197	3.53654	86.036	3.7315	86.036	3.38076	86.036	3.46048	85.176	3.93783
85.4257	3.80254	81.3578	3.53763	86.2887	3.73926	86.2887	3.3776	86.2886	3.45083	85.426	3.94127
85.6757	3.80909	81.5959	3.5351	86.5412	3.74299	86.5412	3.37891	86.5412	3.44231	85.6758	3.94519
85.9255	3.81657	81.8338	3.53076	86.7936	3.74081	86.7936	3.38312	86.7936	3.44032	85.926	3.94323
86.1757	3.82498	82.0719	3.52607	87.0463	3.73088	87.0463	3.38681	87.0463	3.44543	86.176	3.93783
86.4257	3.83667	82.3102	3.52607	87.2988	3.72032	87.2988	3.38918	87.2988	3.45735	86.426	3.93783
86.6757	3.85163	82.5482	3.53004	87.5513	3.72094	87.5513	3.39339	87.5513	3.47467	86.676	3.94225
86.9257	3.86051	82.7863	3.53474	87.8039	3.73305	87.8039	3.40049	87.8039	3.48375	86.926	3.94764
87.1757	3.8549	83.0243	3.53835	88.0564	3.74454	88.0562	3.4047	88.0564	3.47665	87.176	3.95304
87.4257	3.83901	83.2624	3.54738	88.3088	3.74951	88.3088	3.4047	88.3088	3.45934	87.4258	3.95991
87.6757	3.82638	83.5005	3.55894	88.5613	3.75292	88.5613	3.40233	88.5613	3.44799	87.676	3.96776
87.9257	3.82311	83.7387	3.56291	88.8138	3.75789	88.8138	3.39944	88.8138	3.45281	87.926	3.96874
88.1757	3.83246	83.9768	3.55497	89.0665	3.76285	89.0665	3.39812	89.0665	3.47013	88.176	3.96138
88.4257	3.84882	84.2148	3.54305	89.3189	3.76161	89.3189	3.40128	89.3189	3.48829	88.426	3.95647
88.6757	3.86378	84.4529	3.53763	89.5714	3.75727	89.5714	3.4097	89.5716	3.49879	88.676	3.95893
88.9257	3.86986	84.6911	3.54232	89.8239	3.75447	89.8239	3.42154	89.8239	3.49936	88.926	3.96923
89.1757	3.86285	84.9291	3.55244	90.0766	3.75292	90.0766	3.42839	90.0766	3.48971	89.176	3.98002
89.4257	3.85303	85.1673	3.56616	90.3291	3.75447	90.3291	3.42654	90.3291	3.47751	89.426	3.98493
89.6757	3.84882	85.4052	3.57736	90.5815	3.76161	90.5815	3.42102	90.5815	3.47353	89.6758	3.98689
89.9257	3.8521	85.6433	3.57809	90.834	3.76999	90.834	3.41997	90.834	3.47921	89.9258	3.98395
90.1757	3.85724	85.8814	3.56797	91.0865	3.77434	91.0865	3.42154	91.0865	3.48772	90.176	3.98247
90.4257	3.86238	86.1197	3.55822	91.3392	3.77496	91.3392	3.42365	91.3391	3.49823	90.426	3.98787
90.6757	3.87126	86.3576	3.55894	91.5918	3.7762	91.5918	3.43023	91.5918	3.50986	90.676	3.99817
90.9255	3.88482	86.5957	3.56905	91.8443	3.77838	91.8441	3.44102	91.8443	3.5144	90.926	4.00602
91.1757	3.89277	86.8338	3.58025	92.0968	3.77869	92.0968	3.44996	92.0968	3.50986	91.1758	4.00259
91.4257	3.88856	87.0719	3.58712	92.3492	3.77838	92.3492	3.44944	92.3492	3.50135	91.426	3.99474
91.6757	3.87968	87.31	3.59109	92.6019	3.77869	92.6019	3.4397	92.6019	3.49368	91.676	3.99376
91.9257	3.87547	87.5481	3.59362	92.8544	3.78365	92.8544	3.43181	92.8544	3.49283	91.926	3.99817
92.1757	3.87641	87.7862	3.5947	93.1067	3.79141	93.1067	3.43444	93.1067	3.50192	92.1758	4.00357
92.4257	3.88295	88.0243	3.59434	93.3593	3.79576	93.3593	3.44233	93.3593	3.51327	92.426	4.007
92.6757	3.89698	88.2625	3.59362	93.6118	3.797	93.6118	3.44865	93.6118	3.52036	92.676	4.01534
92.9257	3.91193	88.5006	3.59434	93.8643	3.79762	93.8643	3.45418	93.8643	3.52661	92.926	4.02319
93.1757	3.91427	88.7387	3.59434	94.117	3.79918	94.117	3.45839	94.117	3.53314	93.176	4.02319
93.4257	3.90352	88.9767	3.5929	94.3694	3.79918	94.3694	3.46023	94.3694	3.53512	93.426	4.01632
93.6757	3.8923	89.2148	3.59181	94.6221	3.79855	94.6221	3.46312	94.6221	3.53257	93.676	4.01485
93.9257	3.88809	89.453	3.59362	94.8744	3.80135	94.8744	3.4676	94.8744	3.52661	93.926	4.02074
94.1757	3.88529	89.691	3.59687	95.1271	3.80818	95.1271	3.46944	95.1271	3.51951	94.176	4.02957
94.4257	3.88108	89.9292	3.60048	95.3796	3.8147	95.3796	3.46865	95.3796	3.51895	94.426	4.03546
94.6755	3.88202	90.1671	3.60626	95.632	3.81749	95.632	3.4676	95.632	3.52888	94.676	4.03987
94.9257	3.8937	90.4052	3.61276	95.8845	3.8178	95.8845	3.46944	95.8845	3.54421	94.926	4.04429
95.1757	3.91381	90.6433	3.61602	96.137	3.81966	96.137	3.47602	96.137	3.55868	95.176	4.04527
95.4257	3.93204	90.8816	3.61349	96.3896	3.82246	96.3897	3.48549	96.3896	3.56578	95.426	4.04429
95.6757	3.94185	91.1197	3.61024	96.6423	3.82463	96.6423	3.48917	96.6423	3.55982	95.676	4.04527
95.9255	3.93858	91.3576	3.61421	96.8946	3.82525	96.8946	3.48681	96.8946	3.54875	95.9258	4.04968
96.1757	3.92035	91.5957	3.62288	97.1473	3.82774	97.1473	3.48444	97.1473	3.5425	96.1758	4.05115
96.4257	3.89978	91.834	3.63155	97.3997	3.83053	97.3997	3.48365	97.3997	3.54307	96.426	4.04576
96.6757	3.89464	92.0721	3.63588	97.6524	3.82618	97.6524	3.48128	97.6524	3.54761	96.6762	4.04183
96.9257	3.91287	92.31	3.63769	97.9049	3.81625	97.9049	3.48075	97.9049	3.55613	96.926	4.0487
97.1757	3.94185	92.5481	3.63444	98.1572	3.81252	98.1572	3.48733	98.1572	3.56436	97.176	4.06783
97.4257	3.96336	92.7862	3.62866	98.4098	3.81842	98.4098	3.49891	98.4098	3.57089	97.426	4.08697
97.6757	3.96663	93.0244	3.62938	98.6623	3.82836	98.6623	3.50917	98.6623	3.57344	97.676	4.09727
97.9257	3.95681	93.2625	3.63841	98.915	3.83767	98.915	3.51312	98.915	3.56975	97.926	4.09825
98.1757	3.94372	93.5006	3.64997	99.1675	3.84729	99.1675	3.51075	99.1675	3.56634	98.176	4.09138
98.4255	3.93344	93.7386	3.65431	99.42	3.85319	99.42	3.50681	99.42	3.56521	98.426	4.07715
98.6757	3.92923	93.9767	3.65069	99.6724	3.85102	99.6724	3.50365	99.6724	3.56464	98.676	4.06685
98.9192	3.94045	94.2149	3.64491	99.9249	3.84667	99.9249	3.5047	99.9249	3.5672	98.926	4.07029
99.139	3.95915	94.453	3.64347	100.178	3.84605	100.178	3.51207	100.178	3.57628	99.176	4.085
99.334	3.96196	94.6911	3.64817	100.43	3.84978	100.43	3.52286	100.43	3.58706	99.426	4.09481
99.5038	3.92596	94.9291	3.65647	100.683	3.85443	100.683	3.52944	100.683	3.59302	99.676	4.0958
99.6487	3.86659	95.1671	3.66803	100.935	3.85878	100.935	3.53128	100.935	3.59189	99.9258	4.09629
99.7687	3.8175	95.4052	3.67887	101.188	3.86592	101.188	3.53128	101.188	3.58905	100.176	4.10168
99.8637	3.78992	95.6435	3.68212	101.44	3.8743	101.44	3.53128	101.44	3.58934	100.426	4.10708
99.9335	3.77169	95.8816	3.67562	101.693	3.87865	101.693	3.53075	101.693	3.59359	100.676	4.1061
99.9785	3.75579	96.1195	3.66659	101.945	3.87523	101.945	3.53023	101.945	3.59388	100.926	4.10168
99.9983	3.74177	96.3576	3.66153	102.198	3.86654	102.198	3.53207	102.198	3.59388	101.176	4.09481
100	3.73008	96.5959	3.66153	102.45	3.86313	102.45	3.53812	102.45	3.60069	101.426	4.08795
100	3.72634	96.834	3.66478	102.703	3.86685	102.703	3.54444	102.703	3.61062	101.676	4.08697
100	3.73943	97.0721	3.67129	102.955	3.87368	102.955	3.54628	102.955	3.61715	101.926	4.09923
99.9998	3.77356	97.31	3.67743	103.208	3.88237	103.208	3.54575	103.208	3.61658	102.176	4.11934
100	3.81844	97.5481	3.67959	103.46	3.88951	103.46	3.54707	103.46	3.61005	102.426	4.13112
100	3.84882	97.7863	3.67959	103.713	3.88951	103.713	3.54865	103.713	3.60069	102.676	4.12866
100	3.85397	98.0245	3.68284	103.966	3.88641	103.966	3.54707	103.966	3.59615	102.926	4.11836
100	3.84088	98.2625	3.6879	104.218	3.88796	104.218	3.54707	104.218	3.60523	103.176	4.11395
99.9998	3.82825	98.5005	3.68899	104.47	3.89355	104.47	3.55181	104.47	3.62425	103.426	4.11493
100	3.82592	98.7386	3.68393	104.723	3.89852	104.723	3.56102	104.723	3.63929	103.676	4.11395
99.9937	3.82825	98.9768	3.68068	104.975	3.89852	104.975	3.56917	104.975	3.64128	103.926	4.1164
99.9637	3.82592	99.2149	3.68465	105.228	3.8951	105.228	3.57154	105.228	3.63475	104.176	4.12866
99.9083	3.81002	99.453	3.69224	105.481	3.89727	105.481	3.57286	105.481	3.62822	104.426	4.14534
99.8283	3.76935	99.691	3.69621	105.733	3.90441	105.733	3.5747	105.733	3.62368	104.676	4.15761
99.7232	3.70203	99.9291	3.69802	105.986	3.90938	105.986	3.57181	105.986	3.62112	104.926	4.15908
99.593	3.62817	100.167	3.70271	106.238	3.91	106.238	3.56575	106.238	3.6268	105.176	4.1581
99.438	3.57534	100.405	3.70705	106.491	3.91218	106.491	3.56733	106.491	3.64128	105.426	4.16006
99.2578	3.55197	100.643	3.70777	106.743	3.91559	106.743	3.5776	106.743	3.65689	105.676	4.16595
99.0528	3.54262	100.881	3.70633	106.996	3.91559	106.996	3.58865	106.996	3.66597	105.926	4.17331
98.8228	3.5328	101.12	3.70705	107.248	3.91435	107.248	3.5947	107.248	3.66796	106.176	4.17919
98.5742	3.51878	101.358	3.7103	107.501	3.91652	107.501	3.59523	107.501	3.66569	106.426	4.17919
98.3242	3.49961	101.596	3.71536	107.753	3.9249	107.753	3.59233	107.753	3.66001	106.676	4.17134
98.0742	3.47951	101.834	3.72258	108.006	3.9336	108.006	3.5897	108.006	3.65235	106.926	4.16202
97.8242	3.47296	102.072	3.73125	108.258	3.93546	108.258	3.58733	108.258	3.64497	107.176	4.1635
97.5743	3.49213	102.31	3.73775	108.511	3.93577	108.511	3.58812	108.511	3.6444	107.426	4.17576
97.3242	3.52299	102.548	3.73775	108.763	3.93701	108.763	3.59523	108.763	3.6549	107.676	4.18704
97.0742	3.53795	102.786	3.73414	109.016	3.93546	109.016	3.60549	109.016	3.67023	107.926	4.18704
96.8242	3.52112	103.024	3.7327	109.269	3.93484	109.269	3.61338	109.269	3.68357	108.176	4.17919
96.5743	3.48699	103.262	3.73522	109.521	3.94043	109.521	3.61944	109.521	3.69066	108.426	4.17478
96.3243	3.45333	103.501	3.7392	109.773	3.9485	109.773	3.62602	109.773	3.68981	108.676	4.18116
96.0743	3.42248	103.739	3.741	110.026	3.95284	110.026	3.62891	110.026	3.68016	108.926	4.19391
95.8242	3.38928	103.977	3.74281	110.279	3.95533	110.279	3.6247	110.279	3.66455	109.176	4.20814
95.5742	3.35796	104.215	3.74823	110.531	3.95688	110.531	3.61759	110.531	3.65291	109.426	4.21648
95.3242	3.33599	104.453	3.75329	110.784	3.95905	110.784	3.61496	110.784	3.65887	109.676	4.21599
95.0743	3.32056	104.691	3.75401	111.036	3.96402	111.036	3.61917	111.036	3.6813	109.926	4.20716
94.8242	3.30046	104.929	3.75184	111.289	3.96775	111.289	3.62944	111.289	3.70429	110.176	4.20618
94.5742	3.27568	105.167	3.75112	111.541	3.97178	111.541	3.64154	111.541	3.71961	110.426	4.21746
94.324	3.25138	105.405	3.75076	111.794	3.97737	111.794	3.65075	111.794	3.72359	110.676	4.23218
94.0743	3.22987	105.643	3.75112	112.046	3.97892	112.046	3.65312	112.046	3.71252	110.926	4.24199
93.8242	3.20603	105.881	3.7569	112.299	3.97395	112.299	3.64654	112.299	3.6918	111.176	4.24346
93.5743	3.17704	106.12	3.77171	112.551	3.97271	112.551	3.63733	112.551	3.67761	111.426	4.24101
93.3242	3.15133	106.358	3.78544	112.804	3.98109	112.804	3.63259	112.804	3.67817	111.676	4.23757
93.0742	3.13357	106.596	3.78833	113.056	3.99103	113.056	3.63549	113.056	3.6918	111.926	4.23218
92.8242	3.11954	106.834	3.78327	113.309	3.98979	113.309	3.64338	113.309	3.71082	112.176	4.22874
92.5743	3.10131	107.072	3.78074	113.561	3.97954	113.561	3.65654	113.561	3.7287	112.426	4.23168
92.3242	3.08214	107.31	3.78544	113.814	3.97457	113.814	3.67049	113.814	3.74062	112.676	4.24101
92.0742	3.06298	107.548	3.79086	114.066	3.98606	114.066	3.67838	114.066	3.74715	112.926	4.25327
91.8242	3.0368	107.786	3.79158	114.319	4.00376	114.319	3.67602	114.319	3.74374	113.176	4.26455
91.5743	3.00174	108.024	3.78977	114.571	4.01431	114.571	3.66707	114.572	3.72756	113.426	4.26897
91.3243	2.97182	108.262	3.78977	114.824	4.01431	114.824	3.66075	114.824	3.71053	113.676	4.2621
91.0742	2.95265	108.501	3.79302	115.076	4.00655	115.076	3.66023	115.076	3.70485	113.926	4.24984
90.8242	2.93629	108.739	3.79627	115.329	3.99599	115.329	3.66259	115.329	3.7128	114.176	4.24444
90.5742	2.91806	108.977	3.79989	115.582	3.99258	115.582	3.66707	115.582	3.7321	114.426	4.25572
90.3242	2.9045	109.215	3.80639	115.834	3.99879	115.834	3.67707	115.834	3.75736	114.676	4.27387
90.0743	2.90403	109.453	3.81361	116.087	4.0081	116.087	3.69049	116.087	3.77297	114.926	4.28123
89.8243	2.90216	109.691	3.81542	116.339	4.01462	116.339	3.69944	116.339	3.76645	115.176	4.27338
89.5742	2.88393	109.929	3.80964	116.592	4.01586	116.592	3.70075	116.592	3.74459	115.426	4.26701
89.3242	2.85261	110.167	3.80242	116.844	4.01586	116.844	3.69812	116.844	3.72614	115.676	4.27486
89.0742	2.82269	110.405	3.79808	117.097	4.01928	117.097	3.69207	117.097	3.71848	115.926	4.28712
88.8242	2.80119	110.643	3.79736	117.349	4.02176	117.349	3.68549	117.349	3.72501	116.176	4.28957
88.5742	2.78015	110.882	3.80314	117.602	4.02176	117.602	3.68207	117.602	3.74119	116.426	4.28614
88.3242	2.76098	111.12	3.81614	117.854	4.02673	117.854	3.68786	117.854	3.7602	116.676	4.28712
88.0742	2.75116	111.358	3.8277	118.107	4.03946	118.107	3.70417	118.107	3.77808	116.926	4.29595
87.8242	2.75116	111.596	3.82951	118.359	4.05218	118.359	3.72338	118.359	3.78688	117.176	4.30821
87.5743	2.74555	111.834	3.82048	118.612	4.05715	118.612	3.73391	118.612	3.78007	117.426	4.32048
87.3242	2.72452	112.072	3.81542	118.864	4.05218	118.864	3.73075	118.864	3.76332	117.676	4.33078
87.0742	2.69553	112.31	3.82228	119.117	4.04442	119.117	3.72049	119.117	3.75566	117.926	4.3352
86.8242	2.66655	112.548	3.83782	119.37	4.04442	119.37	3.70891	119.37	3.75992	118.176	4.32735
86.5743	2.6399	112.786	3.84757	119.622	4.05343	119.622	3.70128	119.622	3.77099	118.426	4.31606
86.3242	2.62167	113.024	3.84938	119.875	4.0615	119.875	3.7018	119.875	3.78688	118.676	4.31508
86.0742	2.61606	113.263	3.84504	120.127	4.06274	120.127	3.71207	120.127	3.80278	118.926	4.32637
85.8242	2.6184	113.501	3.83782	120.38	4.05932	120.38	3.72759	120.38	3.8076	119.176	4.33667
85.5742	2.61606	113.739	3.83457	120.632	4.0556	120.632	3.7397	120.632	3.80505	119.426	4.34305
85.3242	2.6025	113.977	3.84287	120.885	4.05839	120.885	3.74233	120.885	3.7971	119.676	4.34648
85.0743	2.58287	114.215	3.85588	121.137	4.06988	121.137	3.73733	121.137	3.7866	119.926	4.35089
84.8242	2.56464	114.453	3.86347	121.39	4.08416	121.39	3.73312	121.39	3.78149	120.176	4.35089
84.5742	2.54687	114.691	3.86238	121.642	4.0913	121.642	3.73391	121.642	3.78546	120.426	4.34452
84.3242	2.52537	114.929	3.85949	121.895	4.08695	121.895	3.73786	121.895	3.79398	120.676	4.33765
84.0743	2.5048	115.167	3.85949	122.147	4.0764	122.147	3.74391	122.147	3.80817	120.926	4.33961
83.8242	2.4889	115.405	3.86094	122.4	4.0705	122.4	3.75075	122.4	3.82577	121.176	4.34991
83.5743	2.47581	115.644	3.86238	122.652	4.07143	122.652	3.75654	122.652	3.83485	121.426	4.36022
83.3242	2.46319	115.882	3.86347	122.905	4.07764	122.905	3.75865	122.905	3.82889	121.676	4.37003
83.0742	2.45478	116.12	3.86925	123.157	4.08416	123.157	3.76022	123.157	3.81527	121.926	4.37689
82.8242	2.45431	116.358	3.879	123.41	4.08975	123.41	3.7597	123.41	3.79965	122.176	4.37689
82.5743	2.44917	116.596	3.88803	123.662	4.09285	123.662	3.75917	123.662	3.79114	122.426	4.3715
82.3243	2.4286	116.834	3.89562	123.915	4.09565	123.915	3.76022	123.915	3.79909	122.676	4.37003
82.0742	2.39447	117.072	3.90212	124.168	4.10061	124.168	3.76101	124.168	3.82236	122.926	4.37689
81.824	2.36782	117.31	3.90212	124.42	4.10775	124.42	3.76444	124.42	3.84989	123.176	4.3872
81.5743	2.36362	117.548	3.8967	124.673	4.11241	124.673	3.7718	124.673	3.86777	123.426	4.39063
81.3243	2.3711	117.786	3.88984	124.925	4.11241	124.925	3.78128	124.925	3.86352	123.676	4.38916
81.0743	2.37343	118.024	3.88731	125.177	4.10993	125.177	3.7868	125.177	3.84195	123.926	4.39063
80.8242	2.36549	118.263	3.89092	125.43	4.109	125.43	3.78575	125.43	3.82123	124.176	4.40142
80.5742	2.34632	118.501	3.89742	125.683	4.10993	125.683	3.7797	125.683	3.8147	124.426	4.40976
80.3242	2.31547	118.739	3.90392	125.935	4.11272	125.935	3.77101	125.935	3.8252	124.676	4.41516
80.0743	2.28134	118.977	3.91223	126.188	4.11738	126.188	3.76522	126.188	3.84961	124.926	4.41859
79.8242	2.26077	119.215	3.92054	126.44	4.12762	126.44	3.77049	126.44	3.87515	125.176	4.42399
79.5742	2.25937	119.453	3.92054	126.693	4.1419	126.693	3.78444	126.693	3.88793	125.426	4.42644
79.3242	2.26311	119.691	3.91368	126.945	4.14873	126.945	3.79943	126.945	3.8848	125.676	4.42644
79.0743	2.26077	119.929	3.90718	127.198	4.14097	127.198	3.80733	127.198	3.86976	125.926	4.42644
78.8243	2.24908	120.167	3.90898	127.45	4.13104	127.45	3.80549	127.45	3.85245	126.176	4.4284
78.5742	2.23366	120.405	3.91801	127.703	4.12824	127.703	3.79838	127.703	3.84592	126.426	4.42644
78.3242	2.21683	120.644	3.92957	127.955	4.1298	127.955	3.79391	127.955	3.85415	126.676	4.42301
78.0742	2.20187	120.882	3.93969	128.208	4.13445	128.208	3.79391	128.208	3.86863	126.926	4.42399
77.8242	2.19111	121.12	3.948	128.46	4.14252	128.46	3.79943	128.46	3.88282	127.176	4.43184
77.5743	2.18363	121.358	3.95052	128.713	4.15091	128.713	3.81075	128.713	3.89445	127.426	4.43969
77.3243	2.17382	121.596	3.94474	128.965	4.15525	128.965	3.82233	128.965	3.89843	127.676	4.44312
77.0742	2.15605	121.834	3.9386	129.218	4.15867	129.218	3.83075	129.218	3.89474	127.926	4.44656
76.824	2.13876	122.072	3.93644	129.47	4.16394	129.47	3.8368	129.47	3.89133	128.176	4.45244
76.5742	2.12987	122.31	3.93788	129.723	4.17077	129.723	3.83996	129.723	3.89133	128.426	4.46127
76.3242	2.12473	122.548	3.9386	129.976	4.1745	129.975	3.83786	129.976	3.89247	128.676	4.46667
76.0743	2.11725	122.786	3.94222	130.228	4.1686	130.228	3.83128	130.228	3.8902	128.926	4.46912
75.8242	2.10416	123.024	3.95522	130.481	4.1568	130.481	3.82365	130.481	3.89133	129.176	4.4701
75.5742	2.08967	123.263	3.97184	130.733	4.15587	130.733	3.82233	130.733	3.90098	129.426	4.46912
75.3242	2.07751	123.501	3.98267	130.986	4.16736	130.986	3.8297	130.986	3.91915	129.676	4.46765
75.0743	2.06583	123.739	3.98267	131.238	4.18226	131.238	3.84338	131.238	3.93419	129.926	4.46912
74.8242	2.05741	123.977	3.97906	131.491	4.19281	131.491	3.85654	131.491	3.93504	130.176	4.47697
74.5742	2.05741	124.215	3.97617	131.743	4.19654	131.743	3.86759	131.743	3.92454	130.426	4.48678
74.324	2.06068	124.453	3.97364	131.996	4.1984	131.996	3.87338	131.996	3.91148	130.676	4.49169
74.0743	2.05087	124.691	3.97328	132.248	4.19995	132.248	3.86864	132.248	3.90155	130.926	4.49709
73.8243	2.02329	124.929	3.97762	132.501	4.20089	132.501	3.85864	132.501	3.90098	131.176	4.50297
73.5743	1.98963	125.167	3.98737	132.753	4.20368	132.753	3.85259	132.753	3.91461	131.426	4.50493
73.3242	1.96719	125.405	3.99423	133.006	4.20834	133.006	3.85365	133.006	3.93504	131.676	4.4961
73.0742	1.96111	125.644	3.99496	133.258	4.20834	133.258	3.86022	133.258	3.95179	131.926	4.48482
72.8242	1.96859	125.881	3.99496	133.511	4.20554	133.511	3.87233	133.511	3.95775	132.176	4.4858
72.5743	1.98121	126.12	3.99749	133.763	4.20647	133.763	3.88575	133.763	3.95094	132.426	4.50297
72.3242	1.98682	126.358	3.99929	134.016	4.21268	134.016	3.89417	134.016	3.93561	132.676	4.52554
72.0742	1.9756	126.596	3.99821	134.268	4.21982	134.268	3.89522	134.268	3.92369	132.926	4.53731
71.8242	1.94709	126.834	3.99749	134.521	4.22634	134.521	3.89101	134.521	3.92397	133.176	4.53437
71.5742	1.91483	127.072	4.00182	134.773	4.22914	134.773	3.88733	134.773	3.93675	133.426	4.5275
71.3242	1.89753	127.31	4.00905	135.026	4.22976	135.026	3.88996	135.026	3.95746	133.676	4.52161
71.0742	1.8966	127.548	4.0141	135.279	4.23069	135.279	3.8947	135.279	3.97449	133.926	4.5221
70.8242	1.89753	127.786	4.01663	135.531	4.23348	135.531	3.89628	135.531	3.97904	134.176	4.53093
70.5742	1.89239	128.024	4.01808	135.784	4.23783	135.784	3.89759	135.784	3.97705	134.426	4.54222
70.3242	1.88678	128.262	4.01988	136.036	4.24497	136.036	3.90417	136.036	3.97591	134.676	4.55007
70.0743	1.88584	128.5	4.0206	136.289	4.24994	136.289	3.91285	136.289	3.97449	134.926	4.5535
69.8242	1.88491	128.739	4.02133	136.541	4.24994	136.541	3.91917	136.541	3.97052	135.176	4.56037
69.5742	1.87649	128.977	4.02386	136.794	4.24994	136.794	3.91917	136.794	3.97308	135.426	4.5746
69.324	1.8592	129.215	4.02747	137.046	4.25242	137.046	3.91443	137.046	3.98244	135.676	4.5849
69.0743	1.83582	129.453	4.03144	137.299	4.25552	137.299	3.9097	137.299	3.99011	135.926	4.57901
68.8242	1.81105	129.691	4.03542	137.551	4.25956	137.551	3.91154	137.551	3.99465	136.176	4.56429
68.5743	1.79281	129.929	4.04156	137.804	4.26763	137.804	3.92101	137.804	4.00032	136.426	4.55792
68.3242	1.79141	130.167	4.0495	138.056	4.27601	138.056	3.93496	138.056	4.00685	136.676	4.56822
68.0742	1.80216	130.405	4.05203	138.309	4.27819	138.309	3.94654	138.309	4.01139	136.926	4.58735
67.8242	1.81011	130.643	4.0495	138.561	4.27384	138.561	3.94838	138.561	4.01139	137.176	4.60746
67.5743	1.80964	130.882	4.05023	138.814	4.2698	138.814	3.94285	138.814	4.00572	137.426	4.62316
67.3242	1.79842	131.119	4.0589	139.066	4.2726	139.066	3.93812	139.066	4.00373	137.676	4.63199
67.0742	1.78206	131.358	4.06684	139.319	4.28595	139.319	3.93733	139.319	4.01338	137.926	4.63199
66.8242	1.76149	131.596	4.06684	139.571	4.30147	139.571	3.93996	139.571	4.02644	138.176	4.62316
66.5743	1.74139	131.834	4.06287	139.824	4.30675	139.824	3.94575	139.824	4.03382	138.426	4.61826
66.3243	1.72877	132.072	4.06179	140.077	4.30302	140.077	3.95075	140.077	4.03807	138.676	4.61826
66.0742	1.72737	132.31	4.06431	140.329	4.2965	140.329	3.95443	140.329	4.03836	138.926	4.61826
65.8242	1.72643	132.548	4.06793	140.582	4.28812	140.582	3.9597	140.582	4.03041	139.176	4.62071
65.5742	1.71895	132.786	4.07298	140.834	4.28253	140.834	3.96496	140.834	4.02048	139.426	4.63396
65.3242	1.7082	133.024	4.07949	141.087	4.29153	141.087	3.96706	141.087	4.01991	139.676	4.65358
65.0743	1.69745	133.262	4.08454	141.339	4.30954	141.339	3.96996	141.339	4.03296	139.926	4.66143
64.8243	1.68342	133.5	4.08599	141.592	4.32444	141.592	3.97522	141.592	4.04999	140.176	4.65358
64.5742	1.66332	133.739	4.08743	141.844	4.32941	141.844	3.98022	141.844	4.06106	140.426	4.64229
64.324	1.65023	133.977	4.09105	142.097	4.32879	142.097	3.98733	142.097	4.06617	140.676	4.63984
64.0742	1.65023	134.215	4.09502	142.349	4.32506	142.349	3.99654	142.349	4.06674	140.926	4.64573
63.8243	1.65444	134.453	4.09105	142.602	4.32134	142.602	4.0018	142.602	4.06163	141.176	4.65211
63.5743	1.6535	134.691	4.08346	142.854	4.31854	142.854	4.00075	142.854	4.05368	141.426	4.65309
63.3242	1.64696	134.929	4.08202	143.107	4.31854	143.107	3.99891	143.107	4.0517	141.676	4.65799
63.0742	1.64275	135.167	4.09177	143.359	4.32382	143.359	3.99838	143.359	4.05964	141.926	4.66879
62.8242	1.63948	135.405	4.10513	143.612	4.33438	143.612	4.00022	143.612	4.07213	142.176	4.67713
62.5743	1.62919	135.643	4.11561	143.864	4.34586	143.864	4.00364	143.864	4.0832	142.426	4.68154
62.3242	1.61283	135.882	4.11995	144.117	4.35486	144.117	4.00496	144.117	4.08888	142.676	4.68497
62.0742	1.60114	136.12	4.12139	144.369	4.36418	144.369	4.00654	144.369	4.08945	142.926	4.68939
61.8242	1.5946	136.358	4.12247	144.622	4.37287	144.622	4.01338	144.622	4.08831	143.176	4.69135
61.5743	1.58619	136.596	4.125	144.875	4.37287	144.874	4.02312	144.874	4.08689	143.426	4.69626
61.3243	1.5773	136.834	4.12825	145.127	4.36294	145.127	4.0297	145.127	4.08491	143.676	4.70607
61.0742	1.57123	137.072	4.13223	145.38	4.35424	145.38	4.03312	145.38	4.08292	143.926	4.71637
60.8242	1.56562	137.31	4.13403	145.632	4.35207	145.632	4.03364	145.632	4.08434	144.176	4.72618
60.5742	1.55533	137.548	4.13909	145.885	4.35921	145.885	4.03075	145.885	4.09229	144.426	4.73207
60.3242	1.54318	137.786	4.15137	146.137	4.37287	146.137	4.02943	146.137	4.10591	144.676	4.73403
60.0742	1.53383	138.024	4.16474	146.39	4.38839	146.39	4.03391	146.39	4.11925	144.926	4.73109
59.8242	1.52635	138.262	4.16691	146.642	4.40112	146.642	4.04338	146.642	4.12862	145.176	4.72667
59.5742	1.5184	138.501	4.15462	146.895	4.4095	146.895	4.05364	146.895	4.13117	145.426	4.72765
59.324	1.50718	138.739	4.14306	147.147	4.40826	147.147	4.06101	147.147	4.12152	145.676	4.7355
59.0742	1.50157	138.977	4.14379	147.4	4.39895	147.4	4.06285	147.4	4.10903	145.926	4.74581
58.8242	1.50251	139.215	4.15715	147.652	4.39336	147.652	4.06048	147.652	4.11017	146.176	4.75316
58.5742	1.49923	139.453	4.17449	147.905	4.39771	147.905	4.05864	147.905	4.12152	146.426	4.75464
58.3242	1.48521	139.691	4.18533	148.157	4.40485	148.157	4.05733	148.157	4.13486	146.676	4.75365
58.0742	1.46838	139.929	4.18678	148.41	4.41261	148.41	4.0568	148.41	4.14621	146.926	4.75218
57.8242	1.45763	140.167	4.18136	148.662	4.41944	148.662	4.06259	148.662	4.15246	147.176	4.75316
57.5743	1.45576	140.405	4.1763	148.915	4.42533	148.915	4.07312	148.915	4.14735	147.426	4.75464
57.3243	1.4609	140.643	4.17847	149.167	4.42968	149.167	4.0797	149.167	4.13685	147.676	4.75562
57.0742	1.46277	140.882	4.18533	149.42	4.43092	149.42	4.08022	149.42	4.13174	147.926	4.76249
56.824	1.45435	141.12	4.18967	149.673	4.42813	149.673	4.07838	149.673	4.1377	148.176	4.7772
56.5743	1.43752	141.358	4.18714	149.925	4.4244	149.925	4.07785	149.925	4.15303	148.426	4.79045
56.3243	1.42256	141.596	4.18605	150.178	4.42192	150.178	4.08206	150.178	4.16892	148.676	4.79732
56.0743	1.41275	141.834	4.19255	150.43	4.42254	150.43	4.08864	150.43	4.17715	148.926	4.80026
55.8242	1.41134	142.072	4.20339	150.683	4.43092	150.683	4.09575	150.683	4.17857	149.176	4.80173
55.5742	1.41181	142.31	4.21026	150.935	4.44738	150.935	4.1018	150.935	4.178	149.426	4.80026
55.3242	1.4062	142.548	4.21242	151.188	4.46072	151.188	4.10443	151.188	4.17545	149.676	4.79633
55.0743	1.39358	142.786	4.21676	151.44	4.46228	151.44	4.10312	151.44	4.17403	149.926	4.79928
54.8242	1.38797	143.024	4.22651	151.693	4.45855	151.693	4.10364	151.693	4.17971	150.176	4.81498
54.5742	1.39031	143.262	4.2341	151.945	4.45638	151.945	4.11048	151.945	4.18964	150.426	4.83852
54.3242	1.38937	143.501	4.2341	152.198	4.45452	152.198	4.11864	152.198	4.19617	150.676	4.85422
54.0742	1.37395	143.739	4.22976	152.45	4.45638	152.45	4.1218	152.45	4.19872	150.926	4.85324
53.8242	1.34964	143.977	4.2276	152.703	4.466	152.703	4.12127	152.703	4.20071	151.176	4.84
53.5742	1.33234	144.215	4.23265	152.955	4.4809	152.955	4.1218	152.955	4.20326	151.426	4.82528
53.3242	1.32579	144.453	4.2406	153.208	4.49146	153.208	4.12706	153.208	4.20724	151.676	4.81743
53.0742	1.32673	144.691	4.24638	153.46	4.49301	153.46	4.13733	153.46	4.21036	151.926	4.81988
52.8242	1.3314	144.929	4.24819	153.713	4.48929	153.713	4.14759	153.713	4.2078	152.176	4.83313
52.5743	1.33421	145.167	4.24746	153.965	4.48649	153.965	4.15206	153.965	4.2027	152.426	4.84785
52.3243	1.32579	145.405	4.24999	154.218	4.48991	154.218	4.15022	154.218	4.2027	152.676	4.85471
52.0742	1.30476	145.643	4.25902	154.471	4.49984	154.47	4.14338	154.471	4.21036	152.926	4.85913
51.824	1.28325	145.882	4.27203	154.723	4.51257	154.723	4.13759	154.723	4.22398	153.176	4.86452
51.5742	1.27577	146.119	4.27961	154.975	4.52002	154.975	4.1418	154.975	4.24101	153.426	4.86698
51.3242	1.28092	146.358	4.27781	155.228	4.52064	155.228	4.15417	155.228	4.25123	153.676	4.86109
51.0743	1.28325	146.596	4.27131	155.481	4.51412	155.481	4.16469	155.481	4.2447	153.926	4.85471
50.8242	1.27671	146.834	4.2695	155.733	4.50915	155.733	4.1718	155.733	4.23136	154.176	4.85913
50.5742	1.27016	147.072	4.27456	155.986	4.51133	155.986	4.17838	155.986	4.22597	154.426	4.86894
50.3242	1.27016	147.31	4.28359	156.238	4.51785	156.238	4.18154	156.238	4.23051	154.676	4.87826
50.0743	1.2725	147.548	4.2919	156.491	4.52281	156.491	4.17917	156.491	4.23817	154.926	4.88954
49.8243	1.27016	147.786	4.29623	156.743	4.52778	156.743	4.17601	156.743	4.24555	155.176	4.90279
49.5742	1.25754	148.024	4.29623	156.996	4.53771	156.996	4.17733	156.996	4.2552	155.426	4.91653
49.324	1.23697	148.262	4.29623	157.248	4.54889	157.248	4.18575	157.248	4.26514	155.676	4.92388
49.0743	1.2164	148.5	4.29948	157.501	4.55386	157.501	4.19654	157.501	4.27138	155.926	4.9229
48.8243	1.20378	148.739	4.30454	157.753	4.55386	157.753	4.20206	157.753	4.27337	156.176	4.91751
48.5743	1.20705	148.977	4.30851	158.006	4.55262	158.006	4.20075	158.006	4.2728	156.426	4.91603
48.3242	1.21968	149.215	4.31032	158.258	4.55168	158.258	4.19996	158.258	4.2728	156.676	4.91947
48.0742	1.22762	149.453	4.31285	158.511	4.55386	158.511	4.20259	158.511	4.27422	156.926	4.92732
47.8242	1.22529	149.691	4.32007	158.763	4.55944	158.763	4.2068	158.763	4.27791	157.176	4.93958
47.5743	1.21547	149.929	4.32838	159.016	4.56814	159.016	4.21338	159.016	4.28586	157.426	4.9543
47.3242	1.20285	150.167	4.33488	159.268	4.58087	159.268	4.22233	159.268	4.2975	157.676	4.96264
47.0742	1.18695	150.405	4.33741	159.521	4.5939	159.521	4.22654	159.521	4.30346	157.926	4.95577
46.8242	1.16825	150.643	4.33741	159.774	4.60011	159.774	4.22654	159.774	4.30204	158.176	4.94351
46.5742	1.15469	150.881	4.33488	160.026	4.59732	160.026	4.22785	160.026	4.30119	158.426	4.94204
46.3242	1.15376	151.119	4.33019	160.279	4.59235	160.279	4.23311	160.279	4.30346	158.676	4.94988
46.0742	1.1589	151.358	4.32947	160.531	4.58738	160.531	4.23811	160.531	4.30516	158.926	4.96019
45.8242	1.15703	151.596	4.33741	160.784	4.58583	160.784	4.24154	160.784	4.30459	159.176	4.97049
45.5742	1.14815	151.834	4.3515	161.036	4.59359	161.036	4.24285	161.036	4.30658	159.426	4.9803
45.3242	1.1416	152.072	4.36414	161.289	4.61067	161.289	4.24522	161.289	4.31169	159.676	4.9857
45.0743	1.13413	152.31	4.36884	161.541	4.62557	161.541	4.24943	161.541	4.32134	159.926	4.9906
44.8242	1.12057	152.548	4.36667	161.794	4.62867	161.794	4.25443	161.794	4.33241	160.176	4.99698
44.5742	1.11075	152.786	4.36162	162.046	4.62495	162.046	4.26206	162.046	4.33922	160.426	5.00139
44.3242	1.10935	153.024	4.358	162.299	4.62215	162.299	4.2718	162.299	4.34376	160.676	4.99698
44.0743	1.10841	153.262	4.35836	162.551	4.62278	162.551	4.27732	162.551	4.34745	160.926	4.98717
43.8242	1.10093	153.5	4.36667	162.804	4.62371	162.804	4.27417	162.804	4.34688	161.176	4.98373
43.5743	1.09158	153.739	4.38365	163.056	4.62774	163.056	4.2689	163.056	4.34546	161.426	4.99404
43.3242	1.08925	153.977	4.39702	163.309	4.6355	163.309	4.26943	163.309	4.35199	161.676	5.0166
43.0742	1.08831	154.215	4.39882	163.561	4.6442	163.561	4.27654	163.561	4.36306	161.926	5.03426
42.8242	1.0799	154.453	4.39702	163.814	4.65134	163.814	4.28575	163.814	4.3676	162.176	5.04113
42.5743	1.06774	154.691	4.40027	164.066	4.65754	164.066	4.29601	164.066	4.3676	162.426	5.04555
42.3242	1.06166	154.929	4.40858	164.319	4.66406	164.319	4.30496	164.319	4.37016	162.676	5.05143
42.0742	1.06166	155.167	4.41544	164.571	4.66686	164.571	4.31022	164.571	4.37668	162.926	5.05683
41.8242	1.05605	155.405	4.41436	164.824	4.66468	164.824	4.31022	164.824	4.38321	163.176	5.05781
41.5743	1.04296	155.643	4.4093	165.076	4.65972	165.076	4.30838	165.076	4.38775	163.426	5.06026
41.3242	1.03268	155.881	4.41038	165.329	4.65972	165.329	4.31048	165.329	4.39173	163.676	5.06713
41.0742	1.03128	156.119	4.41941	165.582	4.66903	165.582	4.31864	165.582	4.39684	163.926	5.07449
40.8242	1.03455	156.358	4.4317	165.834	4.68486	165.834	4.32785	165.834	4.40138	164.176	5.07498
40.5742	1.03175	156.596	4.44326	166.087	4.69945	166.087	4.33522	166.087	4.40195	164.426	5.07253
40.3242	1.01959	156.834	4.45265	166.339	4.70908	166.339	4.33996	166.339	4.39996	164.676	5.07351
40.0743	1.00276	157.072	4.4559	166.592	4.71404	166.592	4.34338	166.592	4.4028	164.926	5.08038
39.8243	0.99061	157.31	4.45156	166.844	4.71187	166.844	4.34706	166.844	4.41188	165.176	5.09019
39.5742	0.98733	157.548	4.44434	167.097	4.70318	167.097	4.35127	167.097	4.41954	165.426	5.10147
39.3242	0.99388	157.786	4.44615	167.349	4.69945	167.349	4.35601	167.349	4.42494	165.676	5.11177
39.0742	1.00229	158.024	4.45662	167.602	4.70535	167.602	4.35811	167.602	4.43118	165.926	5.11619
38.8243	0.99622	158.262	4.46674	167.854	4.71311	167.854	4.35811	167.854	4.43402	166.176	5.10932
38.5743	0.97237	158.501	4.47252	168.107	4.72025	168.107	4.35601	168.107	4.4326	166.426	5.10294
38.3242	0.94806	158.739	4.47577	168.359	4.73174	168.359	4.3568	168.359	4.43146	166.676	5.11079
38.0742	0.94152	158.977	4.4783	168.612	4.74385	168.612	4.36469	168.612	4.43714	166.926	5.12551
37.8242	0.95134	159.215	4.47721	168.864	4.7485	168.864	4.37732	168.864	4.44764	167.176	5.13532
37.5743	0.96209	159.453	4.46999	169.117	4.74571	169.117	4.38811	169.117	4.45616	167.426	5.13434
37.3242	0.95975	159.691	4.46674	169.369	4.74229	169.369	4.39153	169.369	4.46041	167.676	5.13287
37.0742	0.94573	159.929	4.47396	169.622	4.74664	169.622	4.38996	169.622	4.46638	167.926	5.13875
36.8242	0.9289	160.167	4.4866	169.875	4.76061	169.875	4.38996	169.875	4.47886	168.176	5.1466
36.5742	0.91254	160.405	4.49564	170.127	4.77272	170.127	4.39232	170.127	4.48908	168.426	5.15102
36.3242	0.90506	160.643	4.50033	170.38	4.77489	170.38	4.39706	170.38	4.48397	168.676	5.15347
36.0742	0.90646	160.882	4.50286	170.632	4.77086	170.632	4.40443	170.632	4.4729	168.926	5.15789
35.8242	0.90739	161.119	4.50539	170.885	4.76589	170.885	4.41338	170.885	4.46779	169.176	5.16574
35.5742	0.89991	161.358	4.509	171.137	4.76713	171.137	4.41864	171.137	4.47234	169.426	5.1726
35.3242	0.88823	161.596	4.51478	171.39	4.77303	171.39	4.41706	171.39	4.48511	169.676	5.18045
35.0743	0.88589	161.834	4.5202	171.642	4.78079	171.642	4.41759	171.642	4.50214	169.926	5.1937
34.8242	0.89103	162.072	4.52273	171.895	4.78979	171.895	4.42311	171.895	4.51718	170.176	5.20596
34.5742	0.88776	162.31	4.52526	172.147	4.80004	172.147	4.42785	172.147	4.5257	170.426	5.2094
34.3242	0.87327	162.548	4.53284	172.4	4.80904	172.4	4.43074	172.4	4.5257	170.676	5.20498
34.0743	0.86205	162.786	4.54513	172.652	4.81618	172.652	4.43338	172.652	4.52115	170.926	5.20155
33.8242	0.85784	163.024	4.55343	172.905	4.82549	172.905	4.43811	172.905	4.51633	171.176	5.20253
33.5743	0.84849	163.262	4.55199	173.157	4.82984	173.157	4.44232	173.157	4.51377	171.426	5.20155
33.3242	0.83306	163.501	4.54585	173.41	4.82332	173.41	4.44469	173.41	4.51463	171.676	5.20057
33.0742	0.82278	163.739	4.5426	173.662	4.81556	173.662	4.44785	173.662	4.52229	171.926	5.21038
32.8242	0.82278	163.977	4.54296	173.915	4.81618	173.915	4.45548	173.915	4.53535	172.176	5.23098
32.5743	0.82605	164.215	4.54765	174.167	4.82549	174.167	4.46574	174.167	4.54897	172.426	5.25208
32.3243	0.82558	164.453	4.55921	174.42	4.84164	174.42	4.47074	174.42	4.55692	172.676	5.25895
32.0742	0.81857	164.691	4.57655	174.673	4.85871	174.672	4.47127	174.672	4.55919	172.926	5.25453
31.824	0.80969	164.929	4.59136	174.925	4.86864	174.925	4.47416	174.925	4.55607	173.176	5.24668
31.5743	0.798	165.167	4.59425	175.178	4.87113	175.178	4.48101	175.178	4.55039	173.426	5.24423
31.3243	0.78491	165.405	4.58486	175.43	4.86958	175.43	4.48916	175.43	4.54698	173.676	5.25011
31.0742	0.77883	165.643	4.57655	175.683	4.8615	175.683	4.49548	175.683	4.55011	173.926	5.26483
30.8242	0.78491	165.882	4.57764	175.935	4.8553	175.935	4.50127	175.935	4.56373	174.176	5.28593
30.5742	0.79379	166.12	4.58739	176.188	4.86368	176.188	4.50548	176.188	4.58161	174.426	5.29819
30.3242	0.78631	166.358	4.59823	176.44	4.87951	176.44	4.50732	176.44	4.59325	174.676	5.29819
30.0743	0.76387	166.596	4.60979	176.693	4.891	176.693	4.50864	176.693	4.59495	174.926	5.29966
29.8242	0.74424	166.834	4.62135	176.945	4.90062	176.945	4.51469	176.945	4.59041	175.176	5.30947
29.5742	0.73816	167.072	4.62388	177.198	4.90807	177.198	4.5268	177.198	4.58587	175.426	5.31978
29.3242	0.73723	167.31	4.6181	177.45	4.91211	177.45	4.5368	177.45	4.5853	175.676	5.32076
29.0742	0.73349	167.548	4.61232	177.703	4.91366	177.703	4.53811	177.703	4.58927	175.926	5.31487
28.8243	0.72507	167.786	4.61159	177.955	4.91769	177.955	4.53627	177.955	4.60034	176.176	5.30947
28.5742	0.71479	168.024	4.61232	178.208	4.92359	178.208	4.53495	178.208	4.61766	176.426	5.31046
28.3242	0.70497	168.262	4.61629	178.46	4.92763	178.46	4.53443	178.46	4.63213	176.676	5.32174
28.0742	0.69843	168.501	4.62532	178.713	4.92763	178.713	4.53574	178.713	4.63781	176.926	5.33891
27.8242	0.69656	168.739	4.63941	178.965	4.9298	178.965	4.54232	178.965	4.63554	177.176	5.35461
27.5743	0.69609	168.977	4.65205	179.218	4.93974	179.218	4.55259	179.218	4.63157	177.426	5.36442
27.3243	0.69001	169.215	4.65856	179.471	4.95339	179.47	4.5639	179.471	4.62816	177.676	5.36883
27.0742	0.67832	169.453	4.66289	179.723	4.96457	179.723	4.5718	179.723	4.631	177.926	5.36883
26.8242	0.66523	169.691	4.66686	179.976	4.96954	179.976	4.57548	179.976	4.64065	178.176	5.36785
26.5743	0.65682	169.929	4.66542	180.228	4.96488	180.228	4.57969	180.228	4.6503	178.426	5.36589
26.3242	0.65121	170.167	4.66036	180.481	4.95774	180.481	4.58495	180.481	4.65938	178.676	5.36589
26.0743	0.64513	170.405	4.66433	180.733	4.95712	180.733	4.5868	180.733	4.66648	178.926	5.37276
25.8242	0.63765	170.643	4.68095	180.986	4.96674	180.986	4.58443	180.986	4.67159	179.176	5.38846
25.5742	0.63204	170.882	4.70227	181.238	4.98475	181.238	4.58495	181.238	4.67698	179.426	5.4017
25.3242	0.62223	171.119	4.71671	181.491	5.00462	181.491	4.58943	181.491	4.68464	179.676	5.40514
25.0743	0.6054	171.358	4.72141	181.743	5.01238	181.743	4.59469	181.743	4.68606	179.926	5.4017
24.8242	0.59231	171.596	4.71635	181.996	5.00524	181.996	4.60127	181.996	4.68095	180.176	5.40072
24.5742	0.58903	171.834	4.70407	182.248	4.99655	182.248	4.61153	182.248	4.67897	180.426	5.40857
24.324	0.59231	172.072	4.69396	182.501	4.9953	182.501	4.61995	182.501	4.68549	180.676	5.41985
24.0743	0.59044	172.31	4.69576	182.753	4.99655	182.753	4.62048	182.753	4.69656	180.926	5.4277
23.8243	0.57875	172.548	4.71238	183.006	5.00151	183.006	4.61627	183.006	4.70877	181.176	5.4331
23.5743	0.56145	172.786	4.73369	183.258	5.01517	183.258	4.61574	183.258	4.71728	181.426	5.4385
23.3242	0.54649	173.024	4.74381	183.511	5.02945	183.511	4.62127	183.511	4.7204	181.676	5.44438
23.0742	0.53761	173.262	4.742	183.763	5.03783	183.763	4.63022	183.763	4.71927	181.926	5.45125
22.8242	0.5334	173.5	4.73731	184.016	5.0428	184.016	4.63864	184.016	4.7187	182.176	5.46155
22.5743	0.53247	173.739	4.73803	184.268	5.04777	184.268	4.64785	184.268	4.7204	182.426	5.47136
22.3242	0.52592	173.977	4.74056	184.521	5.0487	184.521	4.65574	184.521	4.7258	182.676	5.47038
22.0742	0.50909	174.215	4.74236	184.774	5.04808	184.774	4.65864	184.774	4.73545	182.926	5.46253
21.8242	0.48946	174.453	4.74561	185.026	5.05087	185.026	4.65864	185.026	4.74567	183.176	5.45763
21.5743	0.48011	174.691	4.75031	185.279	5.05801	185.279	4.66101	185.279	4.75418	183.426	5.46253
21.3243	0.48245	174.929	4.75681	185.531	5.06702	185.531	4.66811	185.531	4.7627	183.676	5.4748
21.0743	0.48665	175.167	4.7644	185.784	5.07353	185.784	4.67653	185.784	4.76866	183.926	5.48804
20.8242	0.47777	175.405	4.77343	186.036	5.07695	186.036	4.68443	186.036	4.76582	184.176	5.49638
20.5742	0.45954	175.643	4.78427	186.289	5.08068	186.289	4.69048	186.289	4.75901	184.426	5.49933
20.3242	0.44458	175.881	4.7886	186.541	5.08688	186.541	4.69522	186.541	4.76014	184.676	5.49933
20.0743	0.44037	176.119	4.78427	186.794	5.08999	186.794	4.69969	186.794	4.77036	184.926	5.50178
19.8242	0.44131	176.358	4.77668	187.046	5.08688	187.046	4.70206	187.046	4.78228	185.176	5.51061
19.5742	0.4385	176.596	4.77668	187.299	5.08285	187.299	4.7039	187.299	4.79335	185.426	5.52336
19.324	0.42775	176.834	4.78752	187.551	5.08719	187.551	4.70995	187.551	4.80045	185.676	5.53416
19.0743	0.40625	177.072	4.80594	187.804	5.10116	187.804	4.71706	187.804	4.79903	185.926	5.53857
18.8242	0.38381	177.31	4.824	188.056	5.11824	188.056	4.72048	188.056	4.79392	186.176	5.53906
18.5743	0.37072	177.548	4.83556	188.309	5.13159	188.309	4.72364	188.309	4.79505	186.426	5.54201
18.3242	0.37399	177.786	4.83665	188.561	5.13655	188.561	4.72916	188.561	4.80641	186.676	5.54887
18.0742	0.3824	178.024	4.82798	188.814	5.13035	188.814	4.73521	188.814	4.82372	186.926	5.55476
17.8242	0.37586	178.262	4.81822	189.066	5.11824	189.066	4.741	189.066	4.83422	187.176	5.56016
17.5743	0.35155	178.501	4.81931	189.319	5.11482	189.319	4.746	189.319	4.83678	187.426	5.5734
17.3242	0.32818	178.739	4.8334	189.571	5.12755	189.571	4.75127	189.571	4.83763	187.676	5.59303
17.0742	0.31415	178.977	4.84893	189.824	5.15177	189.824	4.75679	189.824	4.84217	187.926	5.60284
16.8242	0.30106	179.215	4.85796	190.077	5.17008	190.077	4.75995	190.077	4.84529	188.176	5.59695
16.5743	0.2861	179.453	4.86049	190.329	5.17381	190.329	4.761	190.329	4.8433	188.426	5.5891
16.3243	0.27535	179.691	4.85904	190.582	5.17008	190.582	4.76574	190.582	4.84132	188.676	5.59057
16.0743	0.26927	179.929	4.85796	190.834	5.16884	190.834	4.77495	190.834	4.84444	188.926	5.60038
15.8242	0.2646	180.167	4.85724	191.087	5.17163	191.087	4.78153	191.087	4.85381	189.176	5.60971
15.5742	0.25712	180.405	4.86121	191.339	5.17567	191.339	4.78153	191.339	4.86459	189.426	5.6151
15.3242	0.24637	180.643	4.87205	191.592	5.18219	191.592	4.78021	191.592	4.87197	189.676	5.61608
15.0743	0.23281	180.881	4.88541	191.844	5.1915	191.844	4.78442	191.844	4.87907	189.926	5.61608
14.8243	0.21364	181.119	4.89336	192.097	5.20144	192.097	4.79364	192.097	4.88616	190.176	5.61952
14.5742	0.19307	181.358	4.89372	192.349	5.20982	192.349	4.80732	192.349	4.8907	190.426	5.63325
14.324	0.17905	181.596	4.89444	192.602	5.21789	192.602	4.8189	192.602	4.89468	190.676	5.65091
14.0742	0.17391	181.834	4.89625	192.854	5.22565	192.854	4.82495	192.854	4.90064	190.926	5.66023
13.8242	0.16923	182.072	4.8995	193.107	5.22845	193.107	4.82679	193.107	4.90688	191.176	5.6568
13.5742	0.15661	182.31	4.90095	193.359	5.22689	193.359	4.82548	193.359	4.91086	191.426	5.64895
13.3242	0.14071	182.548	4.90167	193.612	5.22503	193.612	4.82442	193.612	4.91682	191.676	5.6514
13.0742	0.12996	182.786	4.90095	193.864	5.22845	193.864	4.82837	193.864	4.92647	191.926	5.66808
12.8242	0.12529	183.024	4.90203	194.117	5.23559	194.117	4.83679	194.117	4.93299	192.176	5.68918
12.5743	0.11266	183.262	4.91359	194.369	5.24397	194.369	4.84416	194.369	4.93413	192.426	5.70193
12.3242	0.09116	183.501	4.93599	194.622	5.25049	194.622	4.85074	194.622	4.93101	192.676	5.70831
12.0742	0.06966	183.739	4.95911	194.874	5.25825	194.874	4.85969	194.874	4.93158	192.926	5.71273
11.8242	0.05376	183.977	4.96705	195.127	5.27035	195.127	4.86995	195.127	4.94009	193.176	5.71714
11.5743	0.03787	184.215	4.95658	195.38	5.28091	195.38	4.87442	195.38	4.95173	193.426	5.72057
11.3243	0.02291	184.453	4.93996	195.632	5.28091	195.632	4.87311	195.632	4.96081	193.676	5.72646
11.0742	0.01543	184.691	4.93021	195.885	5.27408	195.885	4.87127	195.885	4.96563	193.926	5.73235
10.8242	0.01402	184.929	4.93418	196.137	5.27253	196.137	4.87495	196.137	4.97018	194.176	5.73529
10.5742	0.00327	185.167	4.94971	196.39	5.28184	196.39	4.8839	196.39	4.97443	194.426	5.73431
10.3242	-0.02104	185.405	4.9732	196.642	5.29674	196.642	4.89127	196.642	4.97642	194.676	5.73529
10.0743	-0.04768	185.643	4.99379	196.895	5.31009	196.895	4.89653	196.895	4.97983	194.926	5.74216
9.82417	-0.06498	185.881	5.00029	197.147	5.31723	197.147	4.90206	197.147	4.98692	195.176	5.75688
9.57417	-0.07901	186.12	4.9927	197.4	5.31661	197.4	4.90863	197.4	4.99657	195.426	5.7711
9.32417	-0.09817	186.358	4.98476	197.652	5.3132	197.652	4.91337	197.652	5.00395	195.676	5.77944
9.07433	-0.11827	186.596	4.98476	197.905	5.31288	197.905	4.91653	197.905	5.00963	195.926	5.78582
8.82417	-0.13464	186.834	4.98945	198.157	5.32158	198.157	4.92127	198.157	5.01417	196.176	5.7868
8.57417	-0.1496	187.072	4.9927	198.41	5.33524	198.41	4.92495	198.41	5.01474	196.426	5.77797
8.32417	-0.16456	187.31	4.99704	198.662	5.34486	198.662	4.92916	198.662	5.01303	196.676	5.76669
8.07417	-0.17624	187.548	5.00607	198.915	5.34641	198.915	4.93705	198.915	5.01275	196.926	5.77012
7.82417	-0.18606	187.786	5.01763	199.167	5.34362	199.167	4.94705	199.167	5.01616	197.176	5.79269
7.57433	-0.20008	188.024	5.02738	199.42	5.34486	199.42	4.95679	199.42	5.02609	197.426	5.81624
7.32433	-0.22439	188.262	5.03172	199.672	5.35076	199.672	4.9639	199.672	5.04085	197.676	5.8231
7.07417	-0.24824	188.501	5.0328	199.925	5.36069	199.925	4.96469	199.925	5.05533	197.926	5.81869
6.824	-0.26179	188.739	5.0328	200.178	5.37125	200.178	4.96284	200.178	5.06696	198.176	5.81427
6.57433	-0.2632	188.977	5.03352	200.43	5.37901	200.43	4.96469	200.43	5.07406	198.426	5.81427
6.32433	-0.26226	189.215	5.03605	200.683	5.38273	200.683	4.97258	200.683	5.07406	198.676	5.82065
6.07433	-0.2632	189.453	5.044	200.935	5.38677	200.935	4.98205	200.935	5.06952	198.926	5.83341
5.82417	-0.26507	189.691	5.05556	201.188	5.39422	201.188	4.99126	201.188	5.07094	199.176	5.8491
5.57417	-0.2674	189.929	5.06712	201.44	5.40384	201.44	4.9989	201.44	5.08115	199.426	5.85548
5.32417	-0.27488	190.167	5.07723	201.693	5.40695	201.693	5.00311	201.693	5.09137	199.676	5.85254
5.07433	-0.28003	190.405	5.08482	201.945	5.40695	201.945	5.00863	201.945	5.09989	199.926	5.85695
4.82417	-0.27582	190.643	5.08626	202.198	5.41192	202.198	5.016	202.198	5.10897	200.176	5.87805
4.57417	-0.26553	190.882	5.08048	202.45	5.42402	202.45	5.02205	202.45	5.1155	200.426	5.90405
4.32417	-0.25992	191.12	5.07579	202.703	5.43613	202.703	5.026	202.703	5.11635	200.676	5.91435
4.07433	-0.2632	191.358	5.08157	202.955	5.43954	202.955	5.02969	202.955	5.11238	200.926	5.91043
3.82433	-0.27068	191.596	5.09638	203.208	5.44017	203.208	5.03337	203.208	5.10727	201.176	5.9016
3.57417	-0.27395	191.834	5.11263	203.46	5.44669	203.46	5.03705	203.46	5.10897	201.426	5.89816
3.32417	-0.27161	192.072	5.12203	203.713	5.45445	203.713	5.04047	203.713	5.1189	201.676	5.89963
3.07417	-0.26974	192.31	5.12347	203.965	5.45569	203.965	5.04284	203.965	5.13366	201.926	5.90748
2.82417	-0.26647	192.548	5.12203	204.218	5.45383	204.218	5.04705	204.218	5.14757	202.176	5.92318
2.57433	-0.26226	192.786	5.12203	204.471	5.456	204.471	5.05626	204.471	5.15921	202.426	5.94084
2.32433	-0.2632	193.024	5.12419	204.723	5.46376	204.723	5.06653	204.723	5.16488	202.676	5.95311
2.07417	-0.26974	193.262	5.13106	204.976	5.47649	204.976	5.07021	204.976	5.16545	202.926	5.95801
1.824	-0.27909	193.501	5.14406	205.228	5.49015	205.228	5.06995	205.228	5.1663	203.176	5.96046
1.57417	-0.28563	193.739	5.15345	205.481	5.49791	205.481	5.07205	205.481	5.16943	203.426	5.96046
1.32417	-0.28657	193.977	5.15237	205.733	5.50008	205.733	5.07916	205.733	5.17141	203.676	5.95458
1.08083	-0.28423	194.215	5.14767	205.986	5.5007	205.986	5.09074	205.986	5.17397	203.926	5.95114
0.86083	-0.2833	194.453	5.15237	206.238	5.50225	206.238	5.1039	206.238	5.1805	204.176	5.95997
0.666	-0.27488	194.691	5.16321	206.491	5.50908	206.491	5.11284	206.491	5.19157	204.426	5.97813
0.496	-0.24403	194.929	5.17405	206.743	5.52057	206.743	5.11416	206.743	5.20519	204.676	5.99382
0.351	-0.19447	195.167	5.17982	206.996	5.5305	206.996	5.11047	206.996	5.2137	204.926	6.00167
0.231	-0.14399	195.405	5.18235	207.248	5.53826	207.248	5.10811	207.248	5.21172	205.176	6.00609
0.13617	-0.10892	195.643	5.18488	207.501	5.54696	207.501	5.11521	207.501	5.20859	205.426	6.00952
0.06617	-0.08836	195.882	5.18741	207.753	5.55534	207.753	5.13153	207.753	5.21484	205.676	6.01541
0.02117	-0.08088	196.119	5.19138	208.006	5.55969	208.006	5.14705	208.006	5.22676	205.926	6.02522
0.00133	-0.08415	196.358	5.19644	208.258	5.56093	208.258	5.15495	208.258	5.23896	206.176	6.03307
-0.000166667	-0.09256	196.596	5.20367	208.511	5.55875	208.511	5.15679	208.511	5.24805	206.426	6.03896
-0.000166667	-0.09817	196.834	5.208	208.763	5.55627	208.763	5.15626	208.763	5.25145	206.676	6.04533
0	-0.10378	197.072	5.208	209.016	5.56124	209.016	5.15758	209.016	5.25003	206.926	6.05367
0	-0.12622	197.31	5.20656	209.268	5.57459	209.268	5.16574	209.268	5.24833	207.176	6.06888
-0.000166667	-0.18511	197.548	5.208	209.521	5.59073	209.521	5.17837	209.521	5.25202	207.426	6.08507
		197.786	5.21378	209.773	5.60377	209.773	5.1881	209.773	5.25997	207.676	6.09047
		198.024	5.22462	210.026	5.61215	210.026	5.19179	210.026	5.27104	207.926	6.08164
		198.262	5.24015	210.279	5.61432	210.279	5.19179	210.279	5.28324	208.176	6.07133
		198.5	5.25099	210.531	5.6137	210.531	5.19284	210.531	5.29233	208.426	6.07133
		198.739	5.24954	210.784	5.61525	210.784	5.19547	210.784	5.2963	208.676	6.08458
		198.971	5.24196	211.036	5.61805	211.036	5.20153	211.036	5.2963	208.926	6.10077
		199.18	5.24015	211.289	5.62302	211.289	5.20863	211.289	5.29573	209.176	6.11401
		199.366	5.24521	211.541	5.63295	211.541	5.21574	211.541	5.29942	209.426	6.12088
		199.528	5.24087	211.794	5.64785	211.794	5.226	211.794	5.30936	209.676	6.12677
		199.666	5.21234	212.046	5.66337	212.046	5.23705	212.046	5.32213	209.926	6.1356
		199.78	5.17079	212.299	5.67175	212.299	5.24179	212.299	5.33263	210.176	6.14983
		199.87	5.13503	212.551	5.67269	212.551	5.24468	212.551	5.34058	210.426	6.16896
		199.937	5.11263	212.804	5.67548	212.804	5.25337	212.804	5.3471	210.676	6.18171
		199.98	5.1036	213.056	5.68138	213.056	5.26521	213.056	5.35079	210.926	6.18368
		199.999	5.10288	213.309	5.68821	213.309	5.27258	213.309	5.34966	211.176	6.18024
		200	5.10144	213.561	5.69318	213.561	5.27495	213.561	5.3471	211.426	6.18024
		200	5.0971	213.814	5.69535	213.814	5.27442	213.814	5.34938	211.676	6.18368
		200	5.09313	214.066	5.6969	214.066	5.27363	214.066	5.35676	211.926	6.18466
		200	5.10144	214.319	5.70249	214.319	5.276	214.319	5.36385	212.176	6.18809
		200	5.12419	214.571	5.7118	214.571	5.28521	214.571	5.37293	212.426	6.20428
		200	5.14659	214.824	5.72298	214.824	5.30152	214.824	5.38769	212.676	6.23126
		200	5.15273	215.076	5.73384	215.076	5.31758	215.076	5.4016	212.926	6.25088
		200	5.14442	215.329	5.73943	215.329	5.32205	215.329	5.41012	213.176	6.25137
		199.994	5.12961	215.582	5.73788	215.582	5.31705	215.582	5.41381	213.426	6.24647
		199.965	5.11191	215.834	5.74005	215.834	5.31416	215.834	5.41437	213.676	6.24549
		199.913	5.0906	216.087	5.75092	216.087	5.32205	216.087	5.41437	213.926	6.24549
		199.837	5.05809	216.339	5.76365	216.339	5.33573	216.339	5.41891	214.176	6.24451
		199.736	5.00932	216.592	5.77482	216.592	5.346	216.592	5.42573	214.426	6.24696
		199.612	4.95224	216.844	5.78227	216.844	5.35152	216.844	5.43339	214.676	6.25775
		199.465	4.90528	217.097	5.78786	217.097	5.35626	217.097	5.44559	214.926	6.27247
		199.293	4.87385	217.349	5.79065	217.349	5.36284	217.349	5.45922	215.176	6.28277
		199.098	4.84568	217.602	5.79127	217.602	5.36968	217.602	5.46518	215.426	6.28915
		198.879	4.81497	217.854	5.7919	217.854	5.37547	217.854	5.46518	215.676	6.29847
		198.642	4.78752	218.107	5.79841	218.107	5.37968	218.107	5.46518	215.926	6.30975
		198.404	4.7662	218.359	5.8099	218.359	5.38152	218.359	5.46518	216.176	6.30828
		198.166	4.75139	218.612	5.81766	218.612	5.38231	218.612	5.46603	216.426	6.29504
		197.928	4.74706	218.864	5.82139	218.864	5.38889	218.864	5.47483	216.676	6.28915
		197.69	4.74814	219.117	5.82977	219.117	5.4031	219.117	5.49072	216.926	6.30092
		197.452	4.73803	219.369	5.83908	219.369	5.41705	219.369	5.50804	217.176	6.32545
		197.214	4.71382	219.622	5.84312	219.622	5.42389	219.622	5.51797	217.426	6.34998
		196.975	4.68745	219.874	5.8425	219.874	5.42442	219.874	5.51967	217.676	6.37009
		196.737	4.66506	220.127	5.84746	220.127	5.42626	220.127	5.51769	217.926	6.38285
		196.499	4.63688	220.38	5.85957	220.38	5.43337	220.38	5.51996	218.176	6.38481
		196.261	4.59714	220.632	5.87323	220.632	5.44179	220.632	5.5262	218.426	6.37598
		196.023	4.55271	220.885	5.88223	220.885	5.446	220.885	5.53415	218.676	6.36813
		195.785	4.51478	221.137	5.88658	221.137	5.44968	221.137	5.5438	218.926	6.37255
		195.547	4.48588	221.39	5.88937	221.39	5.45942	221.39	5.55345	219.176	6.38824
		195.309	4.45987	221.642	5.8931	221.642	5.4731	221.642	5.55828	219.426	6.40394
		195.071	4.43206	221.895	5.89713	221.895	5.48231	221.895	5.55941	219.676	6.41621
		194.833	4.4028	222.147	5.90365	222.147	5.48468	222.147	5.56055	219.926	6.42651
		194.594	4.3674	222.4	5.91421	222.4	5.48415	222.4	5.56594	220.176	6.43191
		194.356	4.33163	222.652	5.92694	222.652	5.48521	222.652	5.57814	220.426	6.42896
		194.118	4.30273	222.905	5.93625	222.905	5.49231	222.905	5.59517	220.676	6.42651
		193.88	4.28467	223.157	5.94184	223.157	5.50389	223.157	5.60738	220.926	6.42896
		193.642	4.26805	223.41	5.94681	223.41	5.51758	223.41	5.6122	221.176	6.43534
		193.404	4.2406	223.662	5.9527	223.662	5.52573	223.662	5.61135	221.426	6.44319
		193.166	4.20448	223.915	5.95426	223.915	5.52731	223.915	5.60681	221.676	6.45349
		192.928	4.17522	224.167	5.95332	224.167	5.52442	224.167	5.60568	221.926	6.47017
		192.69	4.15318	224.42	5.95705	224.42	5.52731	224.42	5.61731	222.176	6.4893
		192.452	4.13006	224.672	5.96823	224.672	5.5381	224.672	5.63548	222.426	6.50304
		192.214	4.10405	224.925	5.97847	224.925	5.55152	224.925	5.64711	222.676	6.50745
		191.976	4.07876	225.178	5.98685	225.178	5.56179	225.178	5.65308	222.926	6.50745
		191.738	4.05528	225.43	5.99585	225.43	5.56705	225.43	5.66017	223.176	6.50844
		191.499	4.02891	225.683	6.00331	225.683	5.56942	225.683	5.66869	223.426	6.50844
		191.261	4.00146	225.935	6.00548	225.935	5.57389	225.935	5.67521	223.676	6.51187
		191.023	3.97689	226.188	6.0061	226.188	5.58205	226.188	5.67578	223.926	6.52561
		190.785	3.9545	226.44	6.00951	226.44	5.58889	226.44	5.67578	224.176	6.5467
		190.547	3.92957	226.693	6.02007	226.693	5.59415	226.693	5.68401	224.426	6.55995
		190.309	3.90718	226.945	6.03311	226.945	5.59836	226.945	5.69962	224.676	6.56044
		190.071	3.89164	227.198	6.04584	227.198	5.60284	227.198	5.71353	224.926	6.55896
		189.832	3.87755	227.45	6.05701	227.45	5.61231	227.45	5.72517	225.176	6.5624
		189.595	3.85443	227.703	6.06695	227.703	5.62626	227.703	5.73539	225.426	6.57123
		189.356	3.82301	227.955	6.07347	227.955	5.63994	227.955	5.73737	225.676	6.57957
		189.118	3.79736	228.208	6.07719	228.208	5.64678	228.208	5.72914	225.926	6.58938
		188.88	3.78219	228.46	6.08185	228.46	5.64968	228.46	5.72205	226.176	6.59723
		188.642	3.76738	228.713	6.08619	228.713	5.65257	228.713	5.72261	226.426	6.60164
		188.404	3.74678	228.965	6.0893	228.965	5.65521	228.965	5.73113	226.676	6.60066
		188.166	3.72294	229.218	6.09147	229.218	5.65757	229.218	5.74532	226.926	6.60164
		187.928	3.7038	229.47	6.09644	229.47	5.66178	229.47	5.76547	227.176	6.61047
		187.69	3.68537	229.723	6.10917	229.723	5.67152	229.723	5.78818	227.426	6.62323
		187.452	3.66298	229.975	6.12748	229.976	5.68336	229.976	5.80237	227.676	6.63648
		187.214	3.63769	230.228	6.14238	230.228	5.69126	230.228	5.80038	227.926	6.6458
		186.976	3.61529	230.481	6.14673	230.481	5.69494	230.481	5.78818	228.176	6.65463
		186.738	3.59434	230.733	6.14549	230.733	5.69784	230.733	5.77853	228.426	6.66248
		186.499	3.56869	230.986	6.14611	230.986	5.69968	230.986	5.77824	228.676	6.66591
		186.261	3.54485	231.238	6.14797	231.238	5.70152	231.238	5.78619	228.926	6.66689
		186.023	3.53149	231.491	6.1517	231.491	5.70705	231.491	5.80294	229.176	6.67229
		185.785	3.52245	231.743	6.16318	231.743	5.71942	231.743	5.8265	229.426	6.68357
		185.547	3.50909	231.996	6.18026	231.996	5.73336	231.996	5.84608	229.676	6.69387
		185.309	3.4885	232.248	6.19423	232.248	5.74257	232.248	5.85232	229.926	6.7027
		185.071	3.4661	232.501	6.19857	232.501	5.74678	232.501	5.84722	230.176	6.71497
		184.833	3.44551	232.753	6.19733	232.753	5.75284	232.753	5.84154	230.426	6.73017
		184.595	3.42673	233.006	6.20013	233.006	5.7652	233.006	5.84154	230.676	6.739
		184.357	3.41228	233.258	6.20944	233.258	5.77678	233.258	5.84778	230.926	6.73753
		184.118	3.40324	233.511	6.22155	233.511	5.78152	233.511	5.86226	231.176	6.73214
		183.88	3.39674	233.763	6.23148	233.763	5.78099	233.763	5.88241	231.426	6.73017
		183.642	3.38374	234.016	6.23769	234.016	5.77994	234.016	5.89944	231.676	6.73116
		183.404	3.35954	234.268	6.2439	234.268	5.78336	234.268	5.90767	231.926	6.73753
		183.166	3.33136	234.521	6.24762	234.521	5.7931	234.521	5.90625	232.176	6.75225
		182.928	3.30571	234.773	6.25197	234.774	5.80994	234.773	5.90114	232.426	6.77482
		182.69	3.2844	235.026	6.26097	235.026	5.82626	235.026	5.89944	232.676	6.79591
		182.452	3.2667	235.279	6.27122	235.279	5.83468	235.279	5.90625	232.926	6.80425
		182.214	3.25297	235.531	6.27836	235.531	5.83468	235.531	5.91931	233.176	6.80523
		181.976	3.24213	235.784	6.2855	235.784	5.83336	235.784	5.9352	233.426	6.80523
		181.737	3.22551	236.036	6.29512	236.036	5.83468	236.036	5.94798	233.676	6.80278
		181.499	3.19806	236.289	6.30226	236.289	5.83941	236.289	5.95195	233.926	6.8018
		181.261	3.17097	236.541	6.30505	236.541	5.84599	236.541	5.95252	234.176	6.80965
		181.023	3.1576	236.794	6.31095	236.794	5.85705	236.794	5.95763	234.426	6.8278
		180.785	3.15363	237.046	6.32306	237.046	5.8731	237.046	5.96699	234.676	6.84644
		180.547	3.14532	237.299	6.33424	237.299	5.88757	237.299	5.97664	234.926	6.85331
		180.309	3.12798	237.551	6.3392	237.551	5.89441	237.551	5.98232	235.176	6.85478
		180.071	3.11136	237.804	6.34448	237.804	5.89731	237.804	5.98686	235.426	6.85919
		179.833	3.10125	238.056	6.3541	238.056	5.90336	238.056	5.99538	235.676	6.86557
		179.595	3.09222	238.309	6.36342	238.309	5.91231	238.309	6.00645	235.926	6.8695
		179.356	3.07921	238.561	6.36932	238.561	5.91915	238.561	6.01439	236.176	6.87146
		179.118	3.06476	238.814	6.37211	238.814	5.92441	238.814	6.01638	236.426	6.87833
		178.88	3.04778	239.066	6.37614	239.066	5.93047	239.066	6.01553	236.676	6.89059
		178.642	3.02792	239.319	6.3836	239.319	5.93599	239.319	6.01184	236.926	6.90089
		178.404	3.00877	239.571	6.39198	239.571	5.93994	239.571	6.00928	237.176	6.91316
		178.166	2.99649	239.824	6.39819	239.824	5.94599	239.824	6.01837	237.426	6.93082
		177.928	2.98818	240.076	6.40626	240.076	5.95389	240.076	6.04476	237.676	6.94455
		177.69	2.97662	240.329	6.41899	240.329	5.96073	240.329	6.07485	237.926	6.94652
		177.452	2.96217	240.582	6.43109	240.582	5.96468	240.582	6.09216	238.176	6.94112
		177.214	2.94808	240.834	6.43823	240.834	5.96704	240.834	6.09245	238.426	6.9421
		176.975	2.93761	241.087	6.44103	241.087	5.97441	241.087	6.08563	238.676	6.95338
		176.737	2.9228	241.339	6.44258	241.339	5.98941	241.339	6.07939	238.926	6.97056
		176.499	2.9022	241.592	6.44506	241.592	6.0052	241.592	6.07797	239.176	6.98723
		176.261	2.88703	241.844	6.4522	241.844	6.01415	241.844	6.0845	239.426	6.99606
		176.023	2.88234	242.097	6.46648	242.097	6.01599	242.097	6.09926	239.676	7.00097
		175.785	2.88053	242.349	6.48511	242.349	6.01652	242.349	6.12026	239.926	7.00391
		175.547	2.86969	242.602	6.50125	242.602	6.01836	242.602	6.14041	240.176	7.00391
		175.309	2.85163	242.854	6.50622	242.854	6.02336	242.854	6.15205	240.426	7.00097
		175.071	2.83321	243.107	6.5028	243.107	6.0352	243.107	6.15262	240.676	7.00195
		174.833	2.81587	243.359	6.50156	243.359	6.05099	243.359	6.14552	240.926	7.00882
		174.594	2.80178	243.612	6.50777	243.612	6.06494	243.612	6.13843	241.176	7.02108
		174.356	2.79456	243.864	6.51398	243.864	6.07257	243.864	6.13899	241.426	7.03531
		174.118	2.79419	244.117	6.51926	244.117	6.07441	244.117	6.14893	241.676	7.05003
		173.88	2.7913	244.369	6.53043	244.369	6.07625	244.369	6.16568	241.926	7.06131
		173.642	2.77938	244.622	6.54627	244.622	6.08046	244.622	6.18185	242.176	7.06671
		173.404	2.75988	244.874	6.55962	244.874	6.08415	244.874	6.19179	242.426	7.0672
		173.166	2.74145	245.127	6.56831	245.127	6.08836	245.127	6.19576	242.676	7.07456
		172.928	2.72664	245.38	6.57545	245.38	6.09678	245.38	6.19888	242.926	7.08731
		172.69	2.71147	245.632	6.58259	245.632	6.10888	245.632	6.20286	243.176	7.09516
		172.452	2.69449	245.885	6.586	245.885	6.11888	245.885	6.20484	243.426	7.09958
		172.214	2.6804	246.137	6.58662	246.137	6.12573	246.137	6.20655	243.676	7.10841
		171.975	2.67173	246.39	6.5888	246.39	6.13099	246.39	6.21449	243.926	7.1241
		171.737	2.66523	246.642	6.59749	246.642	6.13467	246.642	6.23124	244.176	7.13882
		171.499	2.66017	246.895	6.61363	246.895	6.13836	246.895	6.25082	244.426	7.14667
		171.261	2.65692	247.147	6.63164	247.147	6.14546	247.147	6.2653	244.676	7.14814
		171.023	2.64717	247.4	6.64437	247.4	6.15467	247.4	6.26984	244.926	7.14765
		170.785	2.62658	247.652	6.64902	247.652	6.16599	247.652	6.26331	245.176	7.14814
		170.547	2.6031	247.905	6.64995	247.905	6.18099	247.905	6.25537	245.426	7.15452
		170.309	2.58901	248.157	6.64902	248.157	6.19678	248.157	6.25593	245.676	7.16727
		170.071	2.58576	248.41	6.6512	248.41	6.2052	248.41	6.26757	245.926	7.1869
		169.833	2.58251	248.662	6.6633	248.662	6.20573	248.662	6.28857	246.176	7.19965
		169.594	2.5742	248.915	6.68038	248.915	6.20467	248.915	6.31128	246.426	7.19965
		169.356	2.56264	249.167	6.69062	249.167	6.20441	249.167	6.32547	246.676	7.19279
		169.118	2.55216	249.42	6.69683	249.42	6.2052	249.42	6.33001	246.926	7.19475
		168.88	2.5388	249.672	6.70304	249.672	6.2123	249.672	6.33143	247.176	7.20652
		168.642	2.51965	249.925	6.7077	249.925	6.22494	249.925	6.332	247.426	7.22516
		168.404	2.49834	250.178	6.7139	250.178	6.23836	250.178	6.33001	247.676	7.2443
		168.166	2.48425	250.43	6.72601	250.43	6.25099	250.43	6.33001	247.926	7.25999
		167.928	2.47594	250.683	6.73936	250.683	6.26178	250.683	6.33938	248.176	7.27177
		167.69	2.46908	250.935	6.74929	250.935	6.2673	250.935	6.35669	248.426	7.2806
		167.452	2.46077	251.188	6.75426	251.188	6.26836	251.188	6.37429	248.676	7.28354
		167.214	2.45354	251.44	6.75426	251.44	6.2673	251.44	6.38678	248.926	7.28158
		166.975	2.44524	251.693	6.75519	251.693	6.27073	251.693	6.39189	249.176	7.2806
		166.738	2.43223	251.945	6.76451	251.945	6.28178	251.945	6.39189	249.426	7.28354
		166.499	2.41778	252.198	6.77786	252.198	6.29678	252.198	6.38933	249.676	7.29139
		166.261	2.40803	252.45	6.78996	252.45	6.30888	252.45	6.38877	249.926	7.30856
		166.023	2.40044	252.703	6.79928	252.703	6.31836	252.703	6.39388	250.176	7.33113
		165.785	2.38816	252.955	6.80859	252.955	6.32757	252.955	6.40949	250.426	7.34584
		165.547	2.37407	253.208	6.81635	253.208	6.33415	253.208	6.43021	250.676	7.34682
		165.309	2.36685	253.46	6.82256	253.46	6.33704	253.46	6.44497	250.926	7.34094
		165.071	2.36757	253.713	6.83187	253.713	6.33941	253.713	6.45291	251.176	7.33898
		164.833	2.36576	253.965	6.84274	253.965	6.34546	253.965	6.45944	251.426	7.34437
		164.595	2.35276	254.218	6.84833	254.218	6.35467	254.218	6.46341	251.676	7.35124
		164.357	2.33361	254.47	6.84739	254.47	6.36415	254.47	6.46086	251.926	7.36007
		164.118	2.31844	254.723	6.84553	254.723	6.37493	254.723	6.45632	252.176	7.37724
		163.88	2.30941	254.976	6.85453	254.975	6.38599	254.975	6.462	252.426	7.40324
		163.642	2.30291	255.228	6.8744	255.228	6.39362	255.228	6.47817	252.676	7.42286
		163.404	2.2964	255.481	6.89582	255.481	6.39625	255.481	6.49889	252.926	7.42679
		163.166	2.28954	255.733	6.9101	255.733	6.39967	255.733	6.51791	253.176	7.4209
		162.928	2.27654	255.986	6.91569	255.986	6.40625	255.986	6.53012	253.426	7.41207
		162.69	2.2592	256.238	6.91445	256.238	6.41599	256.238	6.53097	253.676	7.40864
		162.452	2.24655	256.491	6.90948	256.491	6.42678	256.491	6.52359	253.926	7.41501
		162.214	2.24583	256.743	6.90855	256.743	6.4352	256.743	6.51905	254.176	7.4366
		161.976	2.24764	256.996	6.91569	256.996	6.44309	256.996	6.52444	254.426	7.46554
		161.737	2.24005	257.248	6.92997	257.248	6.44967	257.248	6.53749	254.676	7.48811
		161.499	2.22416	257.501	6.94611	257.501	6.45388	257.501	6.55481	254.926	7.49841
		161.261	2.20862	257.753	6.96071	257.753	6.45835	257.753	6.57184	255.176	7.50086
		161.023	2.19779	258.006	6.97312	258.006	6.4702	258.006	6.58688	255.426	7.50086
		160.785	2.18948	258.258	6.98057	258.258	6.48599	258.258	6.59767	255.676	7.50037
		160.547	2.18153	258.511	6.98119	258.511	6.4973	258.511	6.59909	255.926	7.49841
		160.309	2.17864	258.764	6.98057	258.764	6.50151	258.764	6.59086	256.176	7.50185
		160.071	2.17972	259.016	6.98337	259.016	6.50283	259.016	6.58546	256.426	7.51411
		159.833	2.17864	259.269	6.99516	259.269	6.50651	259.269	6.59256	256.676	7.53422
		159.595	2.16889	259.521	7.01224	259.521	6.51493	259.521	6.60902	256.926	7.55581
		159.356	2.15552	259.773	7.02652	259.773	6.52388	259.773	6.62974	257.176	7.57004
		159.118	2.14396	260.026	7.03366	260.026	6.53099	260.026	6.64932	257.426	7.57249
		158.88	2.13349	260.279	7.03863	260.279	6.53835	260.279	6.6621	257.676	7.56611
		158.642	2.12409	260.531	7.04452	260.531	6.5473	260.531	6.66408	257.926	7.56219
		158.404	2.11434	260.784	7.05073	260.784	6.55572	260.784	6.66096	258.176	7.56905
		158.166	2.10531	261.036	7.0588	261.036	6.56414	261.036	6.65699	258.426	7.58721
		157.928	2.09592	261.289	7.0706	261.289	6.57441	261.289	6.65812	258.676	7.60388
		157.69	2.08869	261.541	7.07774	261.541	6.58309	261.541	6.66607	258.926	7.61419
		157.452	2.08616	261.794	7.0765	261.794	6.58835	261.794	6.67771	259.176	7.62204
		157.214	2.08544	262.046	7.07929	262.046	6.59151	262.046	6.69133	259.426	7.62989
		156.976	2.08038	262.299	7.09202	262.299	6.5973	262.299	6.70893	259.676	7.63234
		156.737	2.06629	262.551	7.10816	262.551	6.60467	262.551	6.72511	259.926	7.63087
		156.499	2.04787	262.804	7.11903	262.804	6.61362	262.804	6.72851	260.176	7.63332
		156.261	2.03162	263.056	7.12834	263.056	6.62467	263.056	6.72199	260.426	7.64804
		156.023	2.02403	263.309	7.13517	263.309	6.63967	263.309	6.71858	260.676	7.66913
		155.785	2.02403	263.561	7.13735	263.561	6.6523	263.561	6.72511	260.926	7.68924
		155.547	2.02909	263.814	7.13828	263.814	6.65704	263.814	6.73958	261.176	7.70396
		155.309	2.03342	264.066	7.14449	264.066	6.65598	264.066	6.75973	261.426	7.71181
		155.071	2.028	264.319	7.15659	264.319	6.65704	264.319	6.77705	261.676	7.71279
		154.833	2.01175	264.572	7.17367	264.572	6.66414	264.572	6.78698	261.926	7.7074
		154.595	1.9926	264.824	7.18919	264.824	6.67335	264.824	6.79209	262.176	7.70396
		154.356	1.97851	265.076	7.19726	265.076	6.68283	265.076	6.79209	262.426	7.70985
		154.118	1.97093	265.329	7.19943	265.329	6.69335	265.329	6.79096	262.676	7.72457
		153.88	1.96695	265.582	7.19881	265.582	6.70519	265.582	6.79521	262.926	7.74223
		153.642	1.96515	265.834	7.2013	265.834	6.71493	265.834	6.80316	263.176	7.75596
		153.404	1.96226	266.087	7.20999	266.087	6.71914	266.087	6.80912	263.426	7.76725
		153.166	1.95973	266.339	7.22706	266.339	6.72204	266.339	6.8182	263.676	7.77804
		152.928	1.95142	266.592	7.24631	266.592	6.72756	266.592	6.8358	263.926	7.78245
		152.69	1.93805	266.844	7.25749	266.844	6.73361	266.844	6.85255	264.176	7.77951
		152.452	1.92649	267.097	7.2578	267.097	6.73888	267.097	6.85964	264.426	7.7751
		152.214	1.92144	267.349	7.25407	267.349	6.74861	267.349	6.86305	264.676	7.77706
		151.975	1.91746	267.602	7.25749	267.602	6.76493	267.602	6.86674	264.926	7.79079
		151.737	1.90663	267.854	7.27177	267.854	6.78098	267.854	6.86702	265.176	7.81091
		151.499	1.89182	268.107	7.29101	268.107	6.79072	268.107	6.86816	265.426	7.83102
		151.261	1.88098	268.359	7.31026	268.359	6.7944	268.359	6.87923	265.676	7.84672
		151.023	1.8752	268.612	7.3264	268.612	6.79256	268.612	6.89796	265.926	7.85212
		150.785	1.87195	268.865	7.33665	268.865	6.78967	268.864	6.91755	266.176	7.8477
		150.547	1.8687	269.117	7.33882	269.117	6.7944	269.117	6.93316	266.426	7.8423
		150.309	1.86364	269.37	7.33727	269.37	6.80782	269.37	6.93968	266.676	7.84917
		150.071	1.85678	269.622	7.33851	269.622	6.82704	269.622	6.93883	266.926	7.86487
		149.833	1.84774	269.874	7.34224	269.874	6.84546	269.874	6.93826	267.176	7.87959
		149.594	1.84052	270.127	7.34845	270.127	6.85572	270.127	6.94479	267.426	7.89381
		149.356	1.83727	270.38	7.35838	270.38	6.85782	270.38	6.95785	267.676	7.91295
		149.118	1.83546	270.632	7.37483	270.632	6.85993	270.632	6.97743	267.926	7.93208
		148.88	1.8286	270.885	7.39532	270.885	6.86309	270.885	6.99673	268.176	7.93993
		148.642	1.81704	271.137	7.41053	271.137	6.86677	271.137	7.00525	268.426	7.93453
		148.404	1.80729	271.39	7.41457	271.39	6.87256	271.39	7.00326	268.676	7.92668
		148.166	1.80295	271.642	7.41457	271.642	6.88282	271.642	7.00156	268.926	7.92423
		147.928	1.79825	271.895	7.41767	271.895	6.89572	271.895	7.00667	269.176	7.92766
		147.69	1.79175	272.147	7.42481	272.147	6.90993	272.147	7.01745	269.426	7.93993
		147.452	1.78561	272.4	7.43537	272.4	6.92098	272.4	7.02938	269.676	7.96348
		147.214	1.78236	272.652	7.4481	272.652	6.92756	272.652	7.03846	269.926	7.99144
		146.975	1.77766	272.905	7.46176	272.905	6.93309	272.905	7.04612	270.176	8.01057
		146.737	1.76936	273.157	7.47573	273.157	6.94151	273.157	7.05804	270.426	8.01646
		146.499	1.76032	273.41	7.48783	273.41	6.9494	273.41	7.0728	270.676	8.01449
		146.261	1.75418	273.662	7.4956	273.662	6.95572	273.662	7.08245	270.926	8.014
		146.023	1.74768	273.915	7.4987	273.915	6.96203	273.915	7.08728	271.176	8.01449
		145.785	1.74046	274.167	7.4987	274.167	6.96967	274.167	7.08784	271.426	8.01744
		145.547	1.7372	274.42	7.49994	274.42	6.97651	274.42	7.08529	271.676	8.02872
		145.309	1.7354	274.673	7.50708	274.673	6.98545	274.673	7.08728	271.926	8.05031
		145.071	1.73106	274.925	7.52416	274.925	6.99624	274.925	7.10204	272.176	8.07631
		144.833	1.72059	275.178	7.54837	275.178	7.00282	275.178	7.12361	272.426	8.09201
		144.594	1.70975	275.43	7.56669	275.43	7.00361	275.43	7.1412	272.676	8.09053
		144.357	1.70397	275.683	7.57383	275.683	7.00598	275.683	7.15029	272.926	8.07827
		144.118	1.70072	275.935	7.57445	275.935	7.01545	275.935	7.15483	273.176	8.06699
		143.88	1.69458	276.188	7.57445	276.188	7.03177	276.188	7.15738	273.426	8.06502
		143.642	1.68591	276.44	7.57693	276.44	7.04914	276.44	7.15738	273.676	8.07729
		143.404	1.6823	276.693	7.5819	276.693	7.05782	276.693	7.16136	273.926	8.09593
		143.166	1.68302	276.945	7.59152	276.945	7.05966	276.945	7.17243	274.176	8.11212
		142.928	1.68085	277.198	7.60797	277.198	7.0644	277.198	7.18719	274.426	8.12193
		142.69	1.67254	277.45	7.62784	277.45	7.07466	277.45	7.19911	274.676	8.12536
		142.452	1.65918	277.703	7.6443	277.703	7.08309	277.703	7.20819	274.926	8.13223
		142.213	1.64328	277.955	7.65423	277.955	7.08914	277.955	7.21443	275.176	8.14204
		141.976	1.62703	278.208	7.65982	278.208	7.09519	278.208	7.21983	275.426	8.14695
		141.738	1.618	278.46	7.66137	278.46	7.10282	278.46	7.22494	275.676	8.14695
		141.499	1.62125	278.713	7.66137	278.713	7.10782	278.713	7.22891	275.926	8.14597
		141.261	1.63028	278.965	7.66572	278.965	7.1144	278.965	7.23657	276.176	8.15333
		141.023	1.63425	279.218	7.67627	279.218	7.12282	279.218	7.24906	276.426	8.1705
		140.785	1.62594	279.471	7.68745	279.471	7.1294	279.471	7.26325	276.676	8.19503
		140.547	1.61113	279.723	7.69335	279.723	7.13414	279.723	7.27432	276.926	8.21661
		140.309	1.59885	279.975	7.69986	279.975	7.14256	279.975	7.28397	277.176	8.22986
		140.071	1.59199	280.228	7.71663	280.228	7.15703	280.228	7.29334	277.426	8.23329
		139.833	1.58729	280.481	7.7337	280.481	7.17203	280.481	7.30157	277.676	8.23329
		139.595	1.58404	280.733	7.73867	280.733	7.18466	280.733	7.30668	277.926	8.23869
		139.357	1.58223	280.986	7.73681	280.986	7.19519	280.986	7.31008	278.176	8.25439
		139.118	1.57898	281.238	7.74146	281.238	7.20545	281.238	7.31519	278.426	8.27156
		138.88	1.5732	281.491	7.75512	281.491	7.21598	281.491	7.32513	278.676	8.28186
		138.642	1.56634	281.743	7.77282	281.743	7.2215	281.743	7.33932	278.926	8.28971
		138.404	1.56092	281.996	7.79051	281.996	7.21993	281.996	7.35351	279.176	8.30099
		138.166	1.55514	282.248	7.802	282.248	7.2215	282.248	7.366	279.426	8.3108
		137.928	1.54755	282.501	7.80355	282.501	7.23229	282.501	7.3731	279.676	8.31178
		137.69	1.54503	282.753	7.79983	282.753	7.24703	282.753	7.3731	279.926	8.31178
		137.452	1.549	283.006	7.80045	283.006	7.26072	283.006	7.37054	280.176	8.32405
		137.214	1.55261	283.258	7.81411	283.258	7.2765	283.258	7.3765	280.426	8.34367
		136.976	1.549	283.511	7.83739	283.511	7.29071	283.511	7.39438	280.676	8.3579
		136.738	1.5378	283.763	7.85664	283.763	7.29282	283.763	7.41737	280.926	8.36035
		136.499	1.52769	284.016	7.86533	284.016	7.28966	284.016	7.43497	281.176	8.35495
		136.261	1.52263	284.268	7.86595	284.268	7.29256	284.268	7.44377	281.426	8.35103
		136.023	1.51613	284.521	7.86533	284.521	7.30335	284.521	7.44462	281.676	8.34907
		135.785	1.50709	284.774	7.86595	284.774	7.31861	284.774	7.44207	281.926	8.3525
		135.547	1.49951	285.026	7.8703	285.026	7.33124	285.026	7.44065	282.176	8.36575
		135.309	1.49698	285.279	7.88023	285.279	7.33861	285.279	7.44718	282.426	8.38488
		135.071	1.49879	285.531	7.89513	285.531	7.3444	285.531	7.46137	282.676	8.40156
		134.833	1.49879	285.784	7.91065	285.784	7.35519	285.784	7.47698	282.926	8.41284
		134.595	1.49301	286.036	7.92773	286.036	7.36808	286.036	7.4906	283.176	8.42412
		134.357	1.4782	286.289	7.9476	286.289	7.37887	286.289	7.50309	283.426	8.43982
		134.118	1.46122	286.541	7.96188	286.541	7.38782	286.541	7.51473	283.676	8.45356
		133.88	1.44894	286.794	7.96064	286.794	7.3944	286.794	7.52069	283.926	8.45699
		133.642	1.44677	287.046	7.94977	287.046	7.39624	287.046	7.52267	284.176	8.4516
		133.404	1.45327	287.299	7.94573	287.299	7.40045	287.299	7.52835	284.426	8.44914
		133.166	1.45905	287.551	7.9597	287.551	7.41019	287.551	7.54084	284.676	8.45895
		132.928	1.4558	287.804	7.98392	287.804	7.42045	287.804	7.55304	284.926	8.47809
		132.69	1.44388	288.056	8.00658	288.056	7.42992	288.056	7.56156	285.176	8.50065
		132.452	1.42979	288.309	8.02303	288.309	7.44098	288.309	7.57206	285.426	8.52224
		132.214	1.42076	288.562	8.03514	288.562	7.45098	288.562	7.58767	285.676	8.53303
		131.976	1.41534	288.814	8.03949	288.814	7.45598	288.814	7.60186	285.926	8.52911
		131.737	1.41534	289.067	8.03607	289.067	7.4594	289.067	7.60953	286.176	8.52077
		131.499	1.41823	289.319	8.03359	289.319	7.4644	289.319	7.61009	286.426	8.5188
		131.261	1.42004	289.572	8.03669	289.572	7.47282	289.572	7.60782	286.676	8.52862
		131.023	1.41859	289.824	8.04507	289.824	7.48492	289.824	7.61237	286.926	8.54431
		130.785	1.41426	290.077	8.05656	290.076	7.49887	290.076	7.62769	287.176	8.56247
		130.547	1.4092	290.329	8.07084	290.329	7.51019	290.329	7.64813	287.426	8.58258
		130.309	1.4027	290.582	8.08761	290.582	7.51808	290.582	7.66743	287.676	8.60171
		130.071	1.38969	290.834	8.10251	290.834	7.52413	290.834	7.68048	287.926	8.61201
		129.833	1.37452	291.087	8.10903	291.087	7.5294	291.087	7.68247	288.176	8.61643
		129.595	1.36621	291.339	8.10778	291.339	7.53677	291.339	7.67708	288.426	8.6179
		129.356	1.36946	291.592	8.10996	291.592	7.5494	291.592	7.67396	288.676	8.62084
		129.118	1.37633	291.844	8.12175	291.844	7.56255	291.844	7.67992	288.926	8.62084
		128.88	1.37705	292.097	8.13603	292.097	7.56755	292.097	7.69354	289.176	8.62182
		128.642	1.37452	292.349	8.14659	292.349	7.56729	292.349	7.71369	289.426	8.63016
		128.404	1.3738	292.602	8.15652	292.602	7.57176	292.602	7.73555	289.676	8.64881
		128.166	1.36946	292.854	8.16894	292.854	7.58492	292.854	7.75144	289.926	8.66499
		127.928	1.35068	293.107	8.18167	293.107	7.60097	293.107	7.75825	290.176	8.67481
		127.69	1.32828	293.359	8.18881	293.359	7.61334	293.359	7.75655	290.426	8.68364
		127.452	1.31672	293.612	8.19222	293.612	7.6215	293.612	7.754	290.676	8.69492
		127.214	1.31817	293.864	8.19564	293.864	7.62834	293.864	7.75712	290.926	8.70081
		126.975	1.32503	294.117	8.19999	294.117	7.63597	294.117	7.76705	291.176	8.69983
		126.737	1.33225	294.369	8.20713	294.369	7.64255	294.369	7.78124	291.426	8.70081
		126.499	1.33659	294.622	8.21923	294.622	7.64808	294.622	7.79686	291.676	8.71552
		126.261	1.33298	294.875	8.23786	294.875	7.65729	294.875	7.81105	291.926	8.74103
		126.023	1.31817	295.127	8.25555	295.127	7.66755	295.127	7.82268	292.176	8.76458
		125.785	1.30083	295.38	8.26611	295.38	7.6765	295.38	7.83006	292.426	8.78028
		125.547	1.29107	295.632	8.27045	295.632	7.68624	295.632	7.83574	292.676	8.78862
		125.309	1.28854	295.885	8.27418	295.885	7.70124	295.885	7.84426	292.926	8.79156
		125.071	1.28782	296.137	8.28163	296.137	7.71571	296.137	7.85589	293.176	8.7896
		124.833	1.28999	296.39	8.29094	296.39	7.72413	296.39	7.86583	293.426	8.7896
		124.594	1.29685	296.642	8.29902	296.642	7.72834	296.642	7.87349	293.676	8.80088
		124.356	1.30336	296.895	8.30802	296.895	7.73439	296.895	7.88314	293.926	8.8156
		124.118	1.30191	297.147	8.31888	297.147	7.74518	297.147	7.89818	294.176	8.82296
		123.88	1.2918	297.4	8.32882	297.4	7.75887	297.4	7.91181	294.426	8.82345
		123.642	1.27626	297.652	8.33658	297.652	7.76992	297.652	7.91748	294.676	8.82885
		123.404	1.26109	297.905	8.34434	297.905	7.77571	297.905	7.91578	294.926	8.84209
		123.166	1.24881	298.157	8.35148	298.157	7.77992	298.157	7.91493	295.176	8.85681
		122.928	1.24447	298.41	8.36017	298.41	7.78676	298.41	7.91976	295.426	8.86466
		122.69	1.25025	298.663	8.37011	298.663	7.7965	298.663	7.93139	295.676	8.86564
		122.452	1.25856	298.908	8.38128	298.915	7.80887	298.915	7.94899	295.926	8.86613
		122.213	1.25965	299.13	8.39215	299.168	7.82281	299.168	7.97028	296.176	8.87153
		121.975	1.25134	299.327	8.39774	299.42	7.83255	299.42	7.98645	296.426	8.88183
		121.737	1.23797	299.499	8.38904	299.673	7.83545	299.673	7.98731	296.676	8.89753
		121.499	1.22244	299.646	8.36514	299.925	7.83781	299.925	7.98135	296.926	8.91764
		121.261	1.21232	299.767	8.33658	300.178	7.8465	300.178	7.97936	297.176	8.93432
		121.023	1.20835	299.863	8.31516	300.43	7.85966	300.43	7.98731	297.426	8.93873
		120.785	1.20654	299.933	8.30243	300.683	7.87097	300.683	8.00462	297.676	8.93579
		120.547	1.20582	299.978	8.29032	300.935	7.88018	300.935	8.02733	297.926	8.93923
		120.309	1.20582	299.999	8.27884	301.188	7.89229	301.188	8.04776	298.176	8.95443
		120.071	1.20329	300	8.27387	301.44	7.9065	301.44	8.05855	298.426	8.97013
		119.832	1.19571	300	8.27325	301.693	7.91676	301.693	8.05855	298.676	8.98191
		119.594	1.1874	300	8.27045	301.945	7.9215	301.945	8.05599	298.926	8.98828
		119.356	1.1827	300	8.26952	302.198	7.92571	302.198	8.05997	299.176	8.99172
		119.118	1.18017	300	8.27418	302.45	7.93492	302.45	8.07473	299.426	8.99172
		118.88	1.18089	300	8.27884	302.703	7.94623	302.703	8.09261	299.676	8.99711
		118.642	1.18415	299.994	8.27666	302.955	7.95597	302.955	8.10481	299.926	9.01183
		118.404	1.18415	299.963	8.26828	303.208	7.96676	303.208	8.11134	300.176	9.03194
		118.166	1.17764	299.908	8.25493	303.46	7.97966	303.46	8.11957	300.426	9.04568
		117.928	1.16789	299.827	8.2301	303.713	7.99044	303.713	8.13093	300.676	9.0501
		117.69	1.16428	299.721	8.18602	303.965	7.99808	303.965	8.14171	300.926	9.0501
		117.452	1.16536	299.589	8.12672	304.218	8.0036	304.218	8.15079	301.176	9.05353
		117.213	1.16175	299.433	8.06805	304.47	8.00887	304.47	8.15874	301.426	9.05893
		116.975	1.15127	299.25	8.02303	304.723	8.01492	304.723	8.1647	301.676	9.06727
		116.737	1.14549	299.043	7.98888	304.976	8.02281	304.976	8.16726	301.926	9.08493
		116.499	1.14874	298.811	7.96188	305.228	8.03202	305.228	8.17293	302.176	9.10945
		116.261	1.15272	298.56	7.93797	305.481	8.04386	305.481	8.18911	302.426	9.12761
		116.023	1.15019	298.307	7.915	305.733	8.05781	305.733	8.21068	302.676	9.13251
		115.785	1.14188	298.055	7.89079	305.986	8.06939	305.986	8.22885	302.926	9.13447
		115.547	1.13213	297.802	7.8675	306.238	8.07465	306.238	8.23623	303.176	9.14036
		115.309	1.12382	297.55	7.84826	306.491	8.07702	306.491	8.23793	303.426	9.14919
		115.071	1.11912	297.297	7.82839	306.743	8.08176	306.743	8.23793	303.676	9.15262
		114.832	1.11912	297.045	7.80045	306.996	8.09044	306.996	8.24077	303.926	9.15164
		114.594	1.12382	296.792	7.76351	307.248	8.10492	307.248	8.25042	304.176	9.15557
		114.356	1.12707	296.54	7.72315	307.501	8.12281	307.501	8.26773	304.426	9.16489
		114.118	1.1249	296.287	7.68341	307.753	8.13913	307.753	8.28476	304.676	9.17912
		113.88	1.11732	296.035	7.64057	308.006	8.14807	308.006	8.2947	304.926	9.19727
		113.642	1.10503	295.782	7.59152	308.258	8.15413	308.258	8.29895	305.176	9.22082
		113.404	1.09167	295.53	7.5434	308.511	8.16255	308.511	8.30435	305.426	9.24093
		113.166	1.07903	295.277	7.50149	308.764	8.17228	308.764	8.31457	305.676	9.24436
		112.928	1.0718	295.025	7.46238	309.016	8.17939	309.016	8.32705	305.926	9.23357
		112.69	1.07686	294.772	7.42264	309.269	8.18202	309.269	8.33954	306.176	9.22327
		112.452	1.08806	294.519	7.38353	309.521	8.18544	309.521	8.35089	306.426	9.22768
		112.213	1.09058	294.267	7.34627	309.774	8.19465	309.774	8.35941	306.676	9.24583
		111.976	1.08408	294.014	7.30964	310.026	8.2086	310.026	8.36338	306.926	9.26595
		111.737	1.0765	293.762	7.27332	310.279	8.21992	310.279	8.36537	307.176	9.28263
		111.499	1.06999	293.509	7.23824	310.531	8.22834	310.531	8.3719	307.426	9.29636
		111.261	1.06241	293.257	7.20564	310.784	8.23386	310.784	8.38694	307.676	9.30617
		111.023	1.05446	293.004	7.17305	311.036	8.23781	311.036	8.40482	307.926	9.30961
		110.785	1.05085	292.752	7.13735	311.289	8.24202	311.289	8.41788	308.176	9.31059
		110.547	1.04796	292.499	7.09761	311.541	8.25228	311.541	8.42526	308.426	9.31844
		110.309	1.04435	292.247	7.06284	311.794	8.26755	311.794	8.4315	308.676	9.33021
		110.071	1.0411	291.994	7.03583	312.046	8.28149	312.046	8.43548	308.926	9.341
		109.832	1.04362	291.742	7.00727	312.299	8.29202	312.299	8.43831	309.176	9.35229
		109.595	1.05013	291.489	6.97623	312.551	8.30255	312.551	8.44456	309.426	9.36799
		109.356	1.04796	291.237	6.94549	312.804	8.31491	312.804	8.45762	309.676	9.38368
		109.118	1.03387	290.984	6.91414	313.056	8.32281	313.056	8.47067	309.926	9.39399
		108.88	1.01725	290.732	6.87813	313.309	8.32518	313.309	8.47777	310.176	9.39938
		108.642	1.00894	290.479	6.84274	313.561	8.32834	313.562	8.4843	310.426	9.40282
		108.404	1.00894	290.227	6.81356	313.814	8.33781	313.814	8.49792	310.676	9.40282
		108.166	1.01111	289.974	6.78841	314.066	8.35228	314.066	8.51665	310.926	9.40331
		107.928	1.01039	289.722	6.76016	314.319	8.36439	314.319	8.53226	311.176	9.41116
		107.69	1.01039	289.469	6.72725	314.572	8.36991	314.571	8.53964	311.426	9.42686
		107.452	1.01039	289.216	6.69342	314.824	8.37307	314.824	8.53964	311.676	9.45138
		107.214	1.00822	288.964	6.66548	315.077	8.38202	315.077	8.54163	311.926	9.47248
		106.976	1.00136	288.712	6.63909	315.329	8.39465	315.329	8.55298	312.176	9.48376
		106.737	0.99305	288.459	6.60742	315.582	8.40597	315.582	8.57143	312.426	9.48818
		106.499	0.98474	288.206	6.57669	315.834	8.41439	315.834	8.59158	312.676	9.48818
		106.261	0.97571	287.954	6.54968	316.087	8.41991	316.087	8.60918	312.926	9.48376
		106.023	0.97174	287.701	6.5236	316.339	8.4236	316.339	8.62025	313.176	9.48376
		105.785	0.97427	287.449	6.49225	316.592	8.43149	316.592	8.62195	313.426	9.49603
		105.547	0.97679	287.196	6.46027	316.844	8.44702	316.844	8.62025	313.676	9.5132
		105.309	0.97427	286.944	6.43544	317.097	8.46439	317.097	8.62195	313.926	9.52644
		105.071	0.96668	286.691	6.41402	317.349	8.47518	317.349	8.62479	314.176	9.53331
		104.833	0.96162	286.439	6.38701	317.602	8.48123	317.602	8.63302	314.426	9.54361
		104.594	0.96162	286.186	6.35441	317.854	8.48675	317.854	8.65204	314.676	9.56029
		104.356	0.96162	285.934	6.32368	318.107	8.4957	318.107	8.67588	314.926	9.57501
		104.118	0.95584	285.681	6.29885	318.359	8.50833	318.359	8.69405	315.176	9.58286
		103.88	0.94862	285.429	6.27618	318.612	8.52307	318.612	8.70143	315.426	9.58825
		103.642	0.945	285.176	6.25321	318.865	8.5357	318.865	8.70313	315.676	9.59267
		103.404	0.94103	284.924	6.2321	319.117	8.54465	319.117	8.7054	315.926	9.59757
		103.166	0.93597	284.671	6.21192	319.369	8.54833	319.37	8.70994	316.176	9.60444
		102.928	0.93344	284.418	6.18491	319.622	8.54939	319.622	8.71164	316.426	9.61867
		102.69	0.93128	284.166	6.15014	319.875	8.5536	319.875	8.71363	316.676	9.63878
		102.452	0.92767	283.913	6.11817	320.127	8.56623	320.127	8.7247	316.926	9.65595
		102.214	0.92297	283.661	6.09768	320.38	8.58123	320.38	8.74798	317.176	9.66135
		101.975	0.92116	283.409	6.08433	320.632	8.59175	320.632	8.77295	317.426	9.65595
		101.737	0.92261	283.156	6.06446	320.885	8.59886	320.885	8.79169	317.676	9.65448
		101.499	0.92514	282.903	6.03528	321.137	8.60675	321.137	8.80134	317.926	9.6638
		101.261	0.92261	282.651	6.003	321.39	8.61675	321.39	8.79878	318.176	9.68048
		101.023	0.9143	282.398	5.96978	321.642	8.62649	321.642	8.78658	318.426	9.69765
		100.785	0.90635	282.146	5.93998	321.895	8.63623	321.895	8.77806	318.676	9.71629
		100.547	0.9031	281.893	5.92135	322.147	8.64649	322.147	8.78573	318.926	9.73445
		100.309	0.90202	281.641	5.91017	322.4	8.65833	322.4	8.80928	319.176	9.74769
		100.071	0.89985	281.388	5.89527	322.652	8.6707	322.652	8.84107	319.426	9.74671
		99.8325	0.89804	281.136	5.86888	322.905	8.68123	322.905	8.86775	319.676	9.73543
		99.5944	0.89551	280.883	5.83815	323.157	8.69044	323.157	8.87939	319.926	9.72807
		99.3564	0.88973	280.631	5.81394	323.41	8.70254	323.41	8.87825	320.176	9.73445
		99.1183	0.8807	280.378	5.79562	323.662	8.71438	323.662	8.87286	320.426	9.74818
		98.8803	0.87492	280.126	5.77513	323.915	8.72307	323.915	8.86832	320.676	9.76388
		98.6421	0.87637	279.873	5.7503	324.167	8.73123	324.167	8.87087	320.926	9.7786
		98.404	0.88143	279.62	5.7267	324.42	8.73807	324.42	8.88648	321.176	9.79184
		98.1659	0.88215	279.368	5.7059	324.672	8.74281	324.672	8.91004	321.426	9.80165
		97.9278	0.87962	279.115	5.68386	324.925	8.74938	324.925	8.92878	321.676	9.81294
		97.6899	0.87709	278.863	5.66275	325.178	8.76017	325.178	8.93928	321.926	9.82471
		97.4517	0.87312	278.61	5.64785	325.43	8.7728	325.43	8.94382	322.176	9.83452
		97.2135	0.86662	278.358	5.63574	325.683	8.78438	325.683	8.94495	322.426	9.83894
		96.9754	0.85903	278.105	5.61867	325.935	8.79359	325.935	8.94382	322.676	9.84433
		96.7373	0.85253	277.853	5.59601	326.188	8.80123	326.188	8.94552	322.926	9.85905
		96.4992	0.84675	277.6	5.57179	326.44	8.80965	326.44	8.95659	323.176	9.87916
		96.2613	0.84097	277.348	5.54478	326.693	8.8228	326.693	8.97476	323.426	9.89437
		96.023	0.83663	277.095	5.51622	326.945	8.83517	326.945	8.99292	323.676	9.89879
		95.7849	0.83736	276.843	5.48984	327.198	8.84333	327.198	9.00598	323.926	9.89977
		95.5468	0.84277	276.59	5.4709	327.45	8.8507	327.45	9.01705	324.176	9.90418
		95.3089	0.84675	276.338	5.46066	327.703	8.86201	327.703	9.02698	324.426	9.91301
		95.0708	0.84241	276.085	5.44886	327.955	8.87228	327.955	9.03152	324.676	9.92233
		94.8325	0.83194	275.833	5.4262	328.208	8.88201	328.208	9.03152	324.926	9.93558
		94.5944	0.81929	275.58	5.39546	328.46	8.89517	328.46	9.03465	325.176	9.95373
		94.3565	0.80593	275.328	5.3697	328.713	8.91017	328.713	9.0477	325.426	9.97041
		94.1184	0.7969	275.075	5.35138	328.966	8.92043	328.966	9.06785	325.676	9.98268
		93.8803	0.7987	274.823	5.3371	329.218	8.92649	329.218	9.08857	325.926	9.992
		93.6421	0.80629	274.57	5.32313	329.47	8.9307	329.471	9.10475	326.176	9.99837
		93.404	0.81026	274.317	5.30668	329.723	8.93491	329.723	9.11412	326.426	10.0008
		93.1659	0.80629	274.065	5.28526	329.976	8.94228	329.976	9.11525	326.676	9.99984
		92.9279	0.80051	273.812	5.26259	330.228	8.95543	330.228	9.11128	326.926	10.0043
		92.6897	0.79726	273.56	5.24614	330.481	8.97122	330.481	9.10958	327.176	10.019
		92.4516	0.79437	273.307	5.23559	330.733	8.98754	330.733	9.12093	327.426	10.0415
		92.2135	0.79112	273.055	5.2241	330.986	9.00122	330.986	9.14108	327.676	10.0607
		91.9756	0.79039	272.802	5.20206	331.238	9.00859	331.238	9.1601	327.926	10.0724
		91.7375	0.79039	272.55	5.17163	331.491	9.01464	331.491	9.1723	328.176	10.0749
		91.4994	0.78714	272.297	5.1409	331.743	9.02543	331.743	9.17826	328.426	10.0739
		91.2611	0.78281	272.045	5.11762	331.996	9.03754	331.996	9.18167	328.676	10.0749
		91.023	0.77883	271.792	5.10179	332.248	9.04412	332.248	9.18167	328.926	10.0842
		90.7849	0.77558	271.54	5.09061	332.501	9.04833	332.501	9.18337	329.176	10.1053
		90.547	0.77161	271.287	5.08005	332.753	9.05806	332.753	9.19387	329.426	10.1279
		90.3087	0.76727	271.035	5.06422	333.006	9.06885	333.006	9.21147	329.676	10.1411
		90.0706	0.76402	270.782	5.04063	333.258	9.07675	333.258	9.22964	329.926	10.15
		89.8325	0.76222	270.53	5.0161	333.511	9.08675	333.511	9.24525	330.176	10.1627
		89.5946	0.75969	270.277	4.9981	333.763	9.10122	333.763	9.25774	330.426	10.1794
		89.3565	0.75499	270.025	4.98661	334.016	9.11464	334.016	9.26455	330.676	10.1838
		89.1184	0.75571	269.772	4.97388	334.268	9.12175	334.268	9.26483	330.926	10.175
		88.8802	0.7633	269.519	4.95836	334.521	9.12306	334.521	9.2654	331.176	10.1706
		88.6421	0.76908	269.267	4.94284	334.773	9.12543	334.773	9.27193	331.426	10.1794
		88.404	0.7633	269.014	4.92421	335.026	9.13438	335.026	9.28555	331.676	10.1966
		88.166	0.74885	268.762	4.90062	335.279	9.14964	335.279	9.30031	331.926	10.2088
		87.9278	0.73729	268.509	4.87889	335.531	9.16701	335.531	9.31081	332.176	10.2152
		87.6897	0.73332	268.257	4.86864	335.784	9.1828	335.784	9.32273	332.426	10.2201
		87.4516	0.73151	268.004	4.86585	336.036	9.19648	336.036	9.34005	332.676	10.2265
		87.2137	0.72934	267.752	4.85809	336.289	9.20306	336.289	9.35424	332.926	10.2309
		86.9756	0.72934	267.499	4.83698	336.541	9.20148	336.541	9.35708	333.176	10.2378
		86.7375	0.72934	267.247	4.80562	336.794	9.20254	336.794	9.3531	333.426	10.2535
		86.4992	0.72898	266.994	4.77551	337.046	9.21333	337.046	9.35112	333.676	10.2726
		86.2611	0.72826	266.742	4.75782	337.299	9.22964	337.299	9.35566	333.926	10.2863
		86.023	0.72754	266.489	4.75068	337.551	9.24412	337.551	9.37184	334.176	10.2986
		85.7851	0.72356	266.237	4.74229	337.804	9.25622	337.804	9.39908	334.426	10.3118
		85.547	0.71489	265.984	4.73081	338.056	9.26464	338.056	9.42463	334.676	10.3202
		85.3087	0.7037	265.732	4.71404	338.309	9.27122	338.309	9.43769	334.926	10.3197
		85.0706	0.69756	265.479	4.69107	338.561	9.27912	338.561	9.43513	335.176	10.3123
		84.8327	0.70117	265.227	4.66748	338.814	9.29096	338.814	9.42718	335.426	10.3109
		84.5946	0.70839	264.974	4.65071	339.067	9.30543	339.067	9.42662	335.676	10.3197
		84.3565	0.71164	264.722	4.63985	339.319	9.32017	339.319	9.43967	335.926	10.3354
		84.1183	0.71092	264.469	4.6265	339.572	9.33017	339.572	9.46096	336.176	10.3516
		83.8802	0.70839	264.216	4.60725	339.824	9.33438	339.824	9.48168	336.426	10.3692
		83.6421	0.70117	263.964	4.58304	340.077	9.33938	340.077	9.49786	336.676	10.3874
		83.4041	0.69033	263.712	4.56317	340.329	9.35017	340.329	9.50581	336.926	10.4011
		83.166	0.68274	263.459	4.54982	340.582	9.36464	340.582	9.50722	337.176	10.409
		82.9278	0.68058	263.207	4.53989	340.834	9.3778	340.834	9.50694	337.426	10.4129
		82.6897	0.68202	262.954	4.52995	341.087	9.38753	341.087	9.50893	337.676	10.4168
		82.4518	0.68022	262.701	4.51754	341.339	9.39517	341.339	9.51631	337.926	10.4242
		82.2135	0.67769	262.449	4.49984	341.592	9.40306	341.592	9.53163	338.176	10.4369
		81.9754	0.67299	262.196	4.47935	341.844	9.41385	341.844	9.55321	338.426	10.4605
		81.7373	0.66649	261.944	4.46228	342.097	9.42727	342.097	9.57534	338.676	10.4885
		81.4992	0.65962	261.691	4.45079	342.349	9.43938	342.349	9.59096	338.926	10.5032
		81.2611	0.65782	261.439	4.44365	342.602	9.44701	342.602	9.59408	339.176	10.4988
		81.0232	0.66288	261.186	4.43651	342.854	9.44885	342.854	9.58755	339.426	10.4894
		80.7849	0.66866	260.934	4.42689	343.107	9.45122	343.107	9.58301	339.676	10.4904
		80.5468	0.66721	260.681	4.41478	343.359	9.4599	343.359	9.5901	339.926	10.5076
		80.3087	0.65565	260.429	4.39677	343.612	9.47727	343.612	9.60458	340.176	10.5346
		80.0708	0.64084	260.176	4.36977	343.865	9.49701	343.865	9.6182	340.426	10.5591
		79.8325	0.63506	259.924	4.34058	344.117	9.51227	344.117	9.63239	340.676	10.5718
		79.5946	0.63795	259.671	4.32134	344.369	9.52201	344.369	9.64999	340.926	10.5714
		79.3564	0.64084	259.418	4.31358	344.622	9.52832	344.622	9.66617	341.176	10.5625
		79.1183	0.64156	259.166	4.30644	344.874	9.53253	344.874	9.6727	341.426	10.5625
		78.8802	0.64048	258.913	4.29309	345.127	9.53753	345.127	9.6727	341.676	10.5782
		78.6422	0.63651	258.661	4.27881	345.38	9.54596	345.38	9.67298	341.926	10.5964
		78.4041	0.63325	258.408	4.26732	345.632	9.55859	345.632	9.67554	342.176	10.6052
		78.1659	0.63145	258.156	4.25677	345.885	9.57543	345.885	9.68377	342.426	10.6087
		77.9276	0.63	257.903	4.24621	346.137	9.59464	346.137	9.70193	342.676	10.6175
		77.6897	0.62675	257.651	4.2341	346.39	9.61148	346.39	9.72663	342.926	10.6347
		77.4518	0.61808	257.398	4.21858	346.642	9.62411	346.642	9.74933	343.176	10.6494
		77.2137	0.60688	257.146	4.19778	346.895	9.63201	346.895	9.76182	343.426	10.6582
		76.9754	0.60255	256.893	4.17574	347.147	9.63385	347.147	9.76296	343.676	10.6626
		76.7373	0.6058	256.641	4.16177	347.4	9.63332	347.4	9.75842	343.926	10.6685
		76.4992	0.60833	256.388	4.15929	347.652	9.63648	347.652	9.75785	344.176	10.6773
		76.2613	0.60652	256.136	4.1568	347.905	9.64727	347.905	9.76381	344.426	10.6862
		76.023	0.60363	255.883	4.14594	348.157	9.66516	348.157	9.77403	344.676	10.6965
		75.7849	0.60255	255.631	4.1298	348.41	9.68701	348.41	9.79162	344.926	10.7097
		75.5468	0.59605	255.378	4.11272	348.662	9.71043	348.662	9.8166	345.176	10.7225
		75.3089	0.58376	255.126	4.09347	348.915	9.7278	348.915	9.84044	345.426	10.7357
		75.0708	0.57437	254.873	4.07361	349.168	9.73148	349.168	9.85293	345.676	10.747
		74.8325	0.5722	254.62	4.05995	349.42	9.7249	349.42	9.85463	345.926	10.7539
		74.5944	0.57618	254.368	4.05343	349.673	9.71937	349.672	9.85208	346.176	10.7514
		74.3564	0.57943	254.115	4.04846	349.925	9.72201	349.925	9.85095	346.426	10.747
		74.1183	0.57943	253.863	4.04225	350.178	9.73648	350.178	9.8535	346.676	10.7558
		73.8803	0.57798	253.61	4.0317	350.43	9.76043	350.43	9.86201	346.926	10.7784
		73.6422	0.5722	253.358	4.01586	350.683	9.78622	350.683	9.87734	347.176	10.8029
		73.404	0.56281	253.105	3.99662	350.935	9.80516	350.935	9.89891	347.426	10.8176
		73.1657	0.55306	252.853	3.97489	351.188	9.81543	351.188	9.9185	347.676	10.8221
		72.9278	0.54981	252.6	3.95533	351.44	9.81964	351.44	9.93155	347.926	10.8255
		72.6897	0.55378	252.348	3.94539	351.693	9.82174	351.693	9.93723	348.176	10.8348
		72.4517	0.55812	252.095	3.94415	351.945	9.82358	351.945	9.93723	348.426	10.8461
		72.2135	0.55956	251.843	3.93825	352.198	9.82806	352.198	9.93524	348.676	10.8549
		71.9754	0.56028	251.59	3.91994	352.45	9.83885	352.45	9.93808	348.926	10.8618
		71.7373	0.56101	251.338	3.90007	352.703	9.85622	352.703	9.95085	349.176	10.8706
		71.4994	0.55776	251.085	3.88951	352.955	9.87727	352.955	9.97243	349.426	10.8794
		71.2611	0.54945	250.833	3.88237	353.208	9.89674	353.208	9.9957	349.676	10.8927
		71.023	0.53969	250.58	3.86965	353.46	9.90911	353.46	10.0122	349.926	10.9079
		70.7848	0.53066	250.328	3.85381	353.713	9.91464	353.713	10.0178	350.176	10.9197
		70.547	0.5256	250.075	3.83612	353.965	9.91648	353.965	10.0167	350.426	10.9187
		70.3089	0.52669	249.823	3.81563	354.218	9.91753	354.218	10.0167	350.676	10.9123
		70.0708	0.53138	249.57	3.79824	354.47	9.91779	354.47	10.0244	350.926	10.9157
		69.8325	0.53138	249.317	3.79545	354.723	9.922	354.723	10.0405	351.176	10.9334
		69.5944	0.5256	249.065	3.80538	354.975	9.93648	354.975	10.0593	351.426	10.9584
		69.3564	0.51802	248.812	3.81035	355.228	9.9599	355.228	10.0723	351.676	10.9805
		69.1184	0.51404	248.56	3.79483	355.481	9.98516	355.481	10.0794	351.926	10.9918
		68.8802	0.5126	248.307	3.76441	355.733	10.0062	355.733	10.086	352.176	10.9952
		68.6421	0.51007	248.055	3.73678	355.986	10.0178	355.986	10.0973	352.426	10.9952
		68.404	0.50429	247.802	3.72312	356.238	10.016	356.238	10.1126	352.676	10.9918
		68.166	0.49923	247.55	3.71939	356.491	10.0057	356.491	10.1282	352.926	10.9898
		67.9278	0.49815	247.297	3.7197	356.743	10.002	356.743	10.1376	353.176	11.0021
		67.6898	0.49851	247.045	3.72312	356.996	10.0152	356.996	10.1387	353.426	11.0246
		67.4516	0.49345	246.792	3.72374	357.248	10.0407	357.248	10.1393	353.676	11.0423
		67.2135	0.48767	246.54	3.70977	357.501	10.0673	357.501	10.1464	353.926	11.0511
		66.9754	0.4884	246.287	3.68338	357.753	10.0852	357.753	10.1634	354.176	11.0595
		66.7375	0.49237	246.035	3.65979	358.006	10.0917	358.006	10.1861	354.426	11.0703
		66.4992	0.49093	245.782	3.64489	358.258	10.0923	358.258	10.2063	354.676	11.0762
		66.2611	0.48587	245.53	3.6393	358.511	10.0944	358.511	10.2159	354.926	11.0806
		66.023	0.48442	245.277	3.63992	358.763	10.102	358.763	10.2168	355.176	11.0919
		65.7851	0.48515	245.025	3.6393	359.016	10.1146	359.016	10.2174	355.426	11.109
		65.5468	0.48262	244.772	3.62874	359.269	10.1296	359.269	10.2213	355.676	11.1213
		65.3089	0.47611	244.519	3.61074	359.521	10.1425	359.521	10.2316	355.926	11.1267
		65.0706	0.47033	244.267	3.59087	359.774	10.1525	359.774	10.2497	356.176	11.1321
		64.8325	0.46672	244.014	3.57224	360.026	10.1628	360.026	10.2719	356.426	11.1424
		64.5944	0.4595	243.762	3.55889	360.279	10.1762	360.279	10.2883	356.676	11.1537
		64.3565	0.44974	243.509	3.54896	360.531	10.1888	360.531	10.294	356.926	11.1615
		64.1183	0.44613	243.257	3.53468	360.784	10.1959	360.784	10.2926	357.176	11.1674
		63.8802	0.45263	243.005	3.52257	361.036	10.1996	361.036	10.2929	357.426	11.1718
		63.6421	0.45841	242.752	3.5235	361.289	10.2062	361.289	10.3045	357.676	11.1787
		63.4041	0.45444	242.499	3.52847	361.541	10.2173	361.541	10.3272	357.926	11.1973
		63.166	0.44433	242.247	3.52257	361.794	10.2309	361.794	10.3519	358.176	11.2258
		62.9279	0.43566	241.994	3.50333	362.046	10.2454	362.046	10.3669	358.426	11.2503
		62.6897	0.43529	241.742	3.47942	362.299	10.2604	362.299	10.3712	358.676	11.2547
		62.4516	0.44144	241.489	3.45738	362.551	10.272	362.551	10.3681	358.926	11.2434
		62.2135	0.44866	241.237	3.44217	362.804	10.2781	362.804	10.3681	359.176	11.2371
		61.9756	0.45119	240.984	3.4372	363.056	10.2817	363.056	10.378	359.426	11.2503
		61.7373	0.44541	240.732	3.44093	363.309	10.2881	363.309	10.3968	359.676	11.2748
		61.4992	0.42988	240.479	3.44434	363.561	10.2991	363.561	10.4183	359.926	11.2964
		61.2611	0.41543	240.227	3.43596	363.814	10.3149	363.814	10.4362	360.176	11.3102
		61.023	0.41145	239.974	3.41733	364.066	10.3323	364.066	10.4467	360.426	11.32
		60.7851	0.41398	239.722	3.39622	364.319	10.3483	364.319	10.4521	360.676	11.3254
		60.547	0.4147	239.469	3.38039	364.571	10.3562	364.571	10.4564	360.926	11.3269
		60.3087	0.41145	239.216	3.36984	364.824	10.3557	364.824	10.4618	361.176	11.3322
		60.0706	0.4082	238.964	3.3627	365.076	10.3528	365.076	10.4703	361.426	11.3425
		59.8325	0.4017	238.712	3.35835	365.329	10.3581	365.329	10.483	361.676	11.3548
		59.5946	0.39231	238.459	3.35431	365.582	10.3754	365.582	10.4981	361.926	11.3636
		59.3565	0.384	238.206	3.34904	365.834	10.3991	365.834	10.5117	362.176	11.3705
		59.1183	0.38183	237.954	3.33941	366.087	10.422	366.087	10.5228	362.426	11.3842
		58.8802	0.38653	237.701	3.32917	366.339	10.4394	366.339	10.537	362.676	11.4063
		58.6422	0.39158	237.449	3.3152	366.592	10.4504	366.592	10.552	362.926	11.4235
		58.4041	0.39303	237.196	3.29719	366.844	10.4546	366.844	10.5597	363.176	11.4304
		58.166	0.39014	236.944	3.27732	367.097	10.4565	367.097	10.5585	363.426	11.4323
		57.9278	0.38508	236.691	3.26335	367.349	10.4623	367.349	10.5611	363.676	11.4358
		57.6897	0.37858	236.439	3.25808	367.602	10.4691	367.602	10.5716	363.926	11.4416
		57.4516	0.37424	236.186	3.25559	367.854	10.4757	367.854	10.5878	364.176	11.4505
		57.2137	0.37352	235.934	3.25187	368.107	10.4857	368.107	10.6048	364.426	11.4637
		56.9754	0.37677	235.681	3.24535	368.359	10.5028	368.359	10.6201	364.676	11.4809
		56.7373	0.37677	235.429	3.23604	368.612	10.5238	368.612	10.6337	364.926	11.4995
		56.4992	0.37027	235.176	3.21865	368.864	10.5388	368.864	10.6457	365.176	11.5133
		56.2613	0.36341	234.924	3.1963	369.117	10.5425	369.117	10.6539	365.426	11.5167
		56.023	0.36666	234.671	3.18202	369.37	10.5399	369.37	10.6587	365.676	11.5089
		55.7851	0.37605	234.418	3.18419	369.622	10.5388	369.622	10.6658	365.926	11.5
		55.5468	0.3793	234.166	3.19288	369.875	10.5459	369.875	10.6769	366.176	11.5
		55.3087	0.3728	233.913	3.19661	370.127	10.5588	370.127	10.6871	366.426	11.5142
		55.0706	0.35943	233.661	3.19133	370.38	10.5752	370.38	10.6982	366.676	11.5412
		54.8327	0.34354	233.408	3.17581	370.632	10.5944	370.632	10.7146	366.926	11.5707
		54.5946	0.33198	233.156	3.15098	370.885	10.6123	370.885	10.7334	367.176	11.5888
		54.3563	0.33053	232.904	3.13049	371.137	10.622	371.137	10.7464	367.426	11.5942
		54.1181	0.33631	232.651	3.12335	371.39	10.6233	371.39	10.7515	367.676	11.5962
		53.8803	0.34101	232.398	3.12304	371.642	10.6262	371.642	10.7547	367.926	11.5996
		53.6422	0.33776	232.146	3.11807	371.895	10.6378	371.895	10.7601	368.176	11.604
		53.4041	0.33053	231.893	3.10844	372.147	10.6546	372.147	10.7697	368.426	11.6055
		53.1659	0.32728	231.641	3.09758	372.4	10.6691	372.4	10.7839	368.676	11.6099
		52.9278	0.32873	231.388	3.08858	372.652	10.6817	372.652	10.8035	368.926	11.6212
		52.6897	0.32692	231.136	3.08113	372.905	10.6959	372.905	10.8242	369.176	11.6393
		52.4517	0.32114	230.883	3.0715	373.157	10.7075	373.157	10.8358	369.426	11.657
		52.2135	0.31789	230.631	3.05846	373.41	10.7149	373.41	10.8353	369.676	11.6717
		51.9754	0.31861	230.378	3.04574	373.662	10.7231	373.662	10.8296	369.926	11.6864
		51.7373	0.31717	230.126	3.0386	373.915	10.7354	373.915	10.8316	370.176	11.6977
		51.4994	0.31067	229.873	3.03208	374.168	10.7504	374.168	10.8483	370.426	11.7021
		51.2613	0.30308	229.62	3.02369	374.42	10.7617	374.42	10.8761	370.676	11.6977
		51.023	0.29802	229.368	3.01718	374.672	10.7691	374.672	10.9042	370.926	11.6928
		50.7849	0.29658	229.115	3.01252	374.925	10.777	374.925	10.9238	371.176	11.6953
		50.5468	0.29549	228.863	3.00383	375.178	10.7878	375.178	10.9309	371.426	11.7085
		50.3087	0.29333	228.61	2.98955	375.43	10.7986	375.43	10.9278	371.676	11.7325
		50.0708	0.29044	228.358	2.97558	375.683	10.8083	375.683	10.9213	371.926	11.7639
		49.8327	0.28502	228.105	2.97092	375.935	10.8167	375.935	10.9218	372.176	11.7885
		49.5944	0.27888	227.853	2.97247	376.188	10.8238	376.188	10.934	372.426	11.7953
		49.3563	0.2749	227.6	2.97185	376.44	10.8294	376.44	10.9536	372.676	11.7885
		49.1184	0.27671	227.348	2.9675	376.693	10.8388	376.693	10.9738	372.926	11.7865
		48.8803	0.27599	227.095	2.96192	376.945	10.8575	376.945	10.9914	373.176	11.7963
		48.6422	0.26768	226.843	2.95136	377.198	10.8809	377.198	11.001	373.426	11.8101
		48.404	0.25756	226.59	2.93336	377.45	10.8962	377.45	11.0024	373.676	11.8209
		48.1659	0.25323	226.338	2.91349	377.703	10.8986	377.703	11.0036	373.926	11.8292
		47.9278	0.25612	226.085	2.90355	377.955	10.8957	377.955	11.0127	374.176	11.8434
		47.6898	0.26009	225.833	2.90511	378.208	10.8973	378.208	11.0308	374.426	11.8562
		47.4517	0.26082	225.58	2.90728	378.46	10.9065	378.46	11.0504	374.676	11.867
		47.2135	0.25829	225.328	2.90449	378.713	10.9238	378.713	11.068	374.926	11.8782
		46.9754	0.25251	225.075	2.89952	378.965	10.9462	378.965	11.0836	375.176	11.8895
		46.7375	0.24348	224.823	2.89145	379.218	10.9678	379.218	11.1012	375.426	11.8964
		46.4994	0.23589	224.57	2.87592	379.471	10.9812	379.471	11.116	375.676	11.8984
		46.2613	0.23372	224.317	2.85823	379.723	10.9852	379.723	11.1211	375.926	11.8988
		46.023	0.23444	224.065	2.8483	379.976	10.9841	379.976	11.1188	376.176	11.9042
		45.7849	0.23264	223.812	2.84674	380.228	10.9846	380.228	11.1185	376.426	11.9136
		45.5468	0.22939	223.56	2.84674	380.481	10.9907	380.481	11.1219	376.676	11.9278
		45.3089	0.23011	223.307	2.84333	380.733	11.0046	380.733	11.1305	376.926	11.9469
		45.0706	0.23517	223.055	2.83681	380.986	11.0238	380.986	11.1498	377.176	11.967
		44.8325	0.2377	222.802	2.82594	381.238	11.0425	381.238	11.1779	377.426	11.9773
		44.5944	0.23264	222.55	2.81135	381.491	11.0538	381.491	11.2026	377.676	11.9793
		44.3565	0.22108	222.297	2.7949	381.743	11.0583	381.743	11.2131	377.926	11.9842
		44.1184	0.21024	222.045	2.77938	381.996	11.0659	381.996	11.2122	378.176	12.0019
		43.8803	0.20193	221.792	2.76727	382.248	11.0812	382.248	11.2122	378.426	12.0225
		43.6421	0.19543	221.54	2.76292	382.501	11.0991	382.501	11.2187	378.676	12.0338
		43.404	0.1929	221.287	2.76354	382.753	11.1122	382.753	11.2324	378.926	12.0367
		43.1659	0.19362	221.035	2.76572	383.006	11.1183	383.006	11.2511	379.176	12.0411
		42.9279	0.19399	220.782	2.76851	383.258	11.1202	383.258	11.2701	379.426	12.0504
		42.6897	0.19362	220.53	2.76789	383.511	11.1267	383.511	11.2837	379.676	12.0627
		42.4516	0.19362	220.277	2.75858	383.764	11.143	383.763	11.2922	379.926	12.074
		42.2135	0.19218	220.025	2.74212	384.016	11.1654	384.016	11.2982	380.176	12.0862
		41.9756	0.18568	219.772	2.7266	384.268	11.1841	384.268	11.3053	380.426	12.0985
		41.7375	0.17159	219.519	2.71729	384.521	11.193	384.521	11.3141	380.676	12.1054
		41.4994	0.15931	219.267	2.71108	384.773	11.1925	384.773	11.324	380.926	12.1044
		41.2611	0.16003	219.014	2.70829	385.026	11.1907	385.026	11.3377	381.176	12.1029
		41.023	0.16834	218.762	2.71015	385.279	11.1996	385.279	11.3538	381.426	12.1074
		40.7849	0.17051	218.509	2.7117	385.531	11.2204	385.531	11.3714	381.676	12.1221
		40.547	0.16256	218.257	2.70673	385.784	11.243	385.784	11.387	381.926	12.1412
		40.3087	0.15497	218.004	2.69401	386.036	11.257	386.036	11.397	382.176	12.1584
		40.0706	0.15064	217.752	2.67973	386.289	11.2625	386.289	11.4046	382.426	12.1706
		39.8325	0.14413	217.499	2.66979	386.541	11.2641	386.541	11.4137	382.676	12.1785
		39.5946	0.13113	217.247	2.66545	386.794	11.2673	386.794	11.4248	382.926	12.1829
		39.3565	0.12174	216.994	2.65924	387.046	11.2794	387.046	11.4359	383.176	12.1898
		39.1184	0.12354	216.742	2.65148	387.299	11.3004	387.299	11.4489	383.426	12.2055
		38.8802	0.13258	216.489	2.64496	387.551	11.3204	387.551	11.4677	383.676	12.2212
		38.6421	0.13836	216.237	2.63906	387.804	11.3341	387.804	11.4858	383.926	12.228
		38.404	0.13908	215.984	2.63006	388.056	11.3407	388.056	11.4975	384.176	12.229
		38.166	0.1351	215.732	2.62012	388.309	11.3452	388.309	11.504	384.426	12.2334
		37.9279	0.12535	215.479	2.61422	388.561	11.3528	388.561	11.5099	384.676	12.2427
		37.6897	0.11524	215.227	2.61205	388.814	11.363	388.814	11.517	384.926	12.257
		37.4516	0.10873	214.974	2.60739	389.066	11.3733	389.066	11.5247	385.176	12.2717
		37.2137	0.10765	214.722	2.60087	389.319	11.3846	389.319	11.5383	385.426	12.2849
		36.9756	0.11126	214.469	2.59311	389.572	11.4004	389.572	11.5588	385.676	12.2933
		36.7375	0.1109	214.216	2.58535	389.824	11.4162	389.824	11.5806	385.926	12.2987
		36.4992	0.10295	213.964	2.57666	390.077	11.4262	390.077	11.5962	386.176	12.3031
		36.2611	0.09681	213.712	2.56828	390.329	11.4317	390.329	11.6033	386.426	12.3124
		36.023	0.09284	213.459	2.56114	390.582	11.4415	390.582	11.6062	386.676	12.3276
		35.7851	0.08778	213.206	2.55586	390.834	11.4551	390.834	11.6104	386.926	12.3404
		35.5468	0.07983	212.954	2.5481	391.087	11.4649	391.087	11.6164	387.176	12.3502
		35.3087	0.07297	212.701	2.5391	391.339	11.4701	391.339	11.626	387.426	12.3605
		35.0706	0.06719	212.449	2.5363	391.592	11.4775	391.592	11.6431	387.676	12.3737
		34.8327	0.06249	212.196	2.53972	391.844	11.4925	391.844	11.6677	387.926	12.385
		34.5945	0.06141	211.944	2.53816	392.097	11.513	392.097	11.689	388.176	12.3929
		34.3563	0.06249	211.691	2.52606	392.349	11.5322	392.349	11.7004	388.426	12.4012
		34.1183	0.06141	211.439	2.50712	392.602	11.5462	392.602	11.7075	388.676	12.4135
		33.8802	0.05491	211.186	2.49005	392.854	11.5536	392.854	11.7132	388.926	12.4243
		33.6421	0.04732	210.934	2.48073	393.107	11.5551	393.107	11.7186	389.176	12.4311
		33.4041	0.0466	210.681	2.48229	393.36	11.5554	393.36	11.7256	389.426	12.436
		33.1659	0.0531	210.429	2.48694	393.612	11.5638	393.612	11.7373	389.676	12.4483
		32.9278	0.05671	210.176	2.49005	393.864	11.5841	393.864	11.754	389.926	12.4684
		32.6897	0.05238	209.924	2.48912	394.117	11.6088	394.117	11.773	390.176	12.4875
		32.4517	0.04227	209.671	2.47918	394.37	11.6265	394.369	11.7898	390.426	12.4998
		32.2135	0.03396	209.418	2.46242	394.622	11.6359	394.622	11.7992	390.676	12.5057
		31.9756	0.02745	209.166	2.44596	394.874	11.6425	394.874	11.8057	390.926	12.5077
		31.7373	0.02023	208.913	2.4351	395.127	11.6486	395.127	11.8148	391.176	12.5057
		31.4992	0.01264	208.661	2.42796	395.38	11.6512	395.38	11.8256	391.426	12.5096
		31.2611	0.00939	208.408	2.42454	395.632	11.6541	395.632	11.8346	391.676	12.5224
		31.0232	0.0112	208.156	2.42672	395.885	11.6638	395.885	11.8457	391.926	12.5405
		30.7851	0.0112	207.903	2.43106	396.137	11.6799	396.137	11.8619	392.176	12.5518
		30.5468	0.00939	207.651	2.43168	396.39	11.698	396.39	11.8769	392.426	12.5562
		30.3086	0.00939	207.398	2.42175	396.642	11.7138	396.642	11.888	392.676	12.5572
		30.0706	0.00433	207.146	2.40685	396.895	11.728	396.895	11.8999	392.926	12.5606
		29.8327	-0.01156	206.893	2.39474	397.147	11.7401	397.147	11.9155	393.176	12.5704
		29.5946	-0.02962	206.641	2.38543	397.4	11.7491	397.4	11.9272	393.426	12.5852
		29.3563	-0.03612	206.388	2.37829	397.652	11.7536	397.652	11.9343	393.676	12.5999
		29.1183	-0.03215	206.136	2.37767	397.905	11.7596	397.905	11.9434	393.926	12.6112
		28.8802	-0.02962	205.883	2.38108	398.157	11.772	398.157	11.957	394.176	12.6175
		28.6422	-0.03432	205.631	2.37984	398.41	11.7843	398.41	11.972	394.426	12.621
		28.404	-0.0401	205.378	2.37332	398.662	11.7951	398.662	11.9873	394.676	12.6293
		28.1659	-0.04371	205.126	2.36494	398.908	11.8083	398.915	12.0044	394.926	12.647
		27.9278	-0.04949	204.873	2.35438	399.13	11.8275	399.167	12.0245	395.176	12.6695
		27.6898	-0.05997	204.62	2.34197	399.327	11.8425	399.42	12.0421	395.426	12.6828
		27.4518	-0.06936	204.368	2.32986	399.499	11.8391	399.673	12.0523	395.676	12.6843
		27.2135	-0.07514	204.115	2.3252	399.646	11.8143	399.925	12.0583	395.926	12.6828
		26.9754	-0.07694	203.863	2.32986	399.767	11.7812	400.178	12.0679	396.176	12.6852
		26.7373	-0.07586	203.611	2.33017	399.863	11.7551	400.43	12.0819	396.426	12.6941
		26.4992	-0.07333	203.358	2.32365	399.933	11.7391	400.683	12.0952	396.676	12.7078
		26.2613	-0.07153	203.105	2.31713	399.979	11.7317	400.935	12.1057	396.926	12.7235
		26.0232	-0.07333	202.853	2.31434	399.999	11.7294	401.188	12.1173	397.176	12.7358
		25.7849	-0.0802	202.6	2.30813	400	11.7241	401.44	12.131	397.426	12.7417
		25.5467	-0.09139	202.348	2.29788	400	11.7083	401.693	12.144	397.676	12.7456
		25.3087	-0.10079	202.095	2.28578	400	11.6865	401.945	12.1596	397.926	12.7583
		25.0706	-0.10909	201.843	2.27522	400	11.672	402.198	12.1786	398.176	12.7794
		24.8327	-0.1156	201.59	2.26963	399.994	11.6691	402.45	12.1948	398.426	12.7951
		24.5944	-0.11632	201.338	2.26684	399.963	11.6644	402.703	12.2033	398.676	12.7956
		24.3563	-0.11162	201.085	2.26405	399.908	11.6457	402.955	12.209	398.926	12.7907
		24.1182	-0.10837	200.833	2.26374	399.827	11.6093	403.208	12.2201	399.176	12.7922
		23.8803	-0.11054	200.58	2.26405	399.721	11.5541	403.46	12.2365	399.426	12.802
		23.6421	-0.1156	200.328	2.25877	399.589	11.4901	403.713	12.2513	399.676	12.8157
		23.404	-0.12138	200.075	2.24604	399.433	11.4349	403.966	12.2624	399.926	12.8324
		23.1657	-0.13041	199.823	2.23673	399.25	11.3938	404.218	12.2749	400.176	12.8506
		22.9279	-0.14269	199.57	2.23486	399.043	11.3546	404.471	12.2911	400.426	12.8638
		22.6898	-0.15028	199.317	2.23486	398.811	11.307	404.723	12.3086	400.676	12.8707
		22.4518	-0.14775	199.065	2.23052	398.56	11.2515	404.976	12.322	400.926	12.8751
		22.2135	-0.13872	198.813	2.22214	398.307	11.1891	405.228	12.3305	401.176	12.882
		21.9754	-0.13113	198.56	2.21406	398.055	11.1275	405.481	12.3376	401.426	12.8888
		21.7373	-0.12788	198.307	2.20848	397.802	11.0812	405.733	12.3467	401.676	12.8967
		21.4994	-0.12535	198.055	2.20413	397.55	11.0559	405.986	12.3612	401.926	12.9124
		21.2611	-0.12318	197.802	2.19792	397.297	11.0359	406.238	12.3819	402.176	12.9349
		21.023	-0.12716	197.55	2.19202	397.045	10.9967	406.491	12.4054	402.426	12.9541
		20.7849	-0.13872	197.297	2.18426	396.792	10.9341	406.743	12.4236	402.676	12.9629
		20.547	-0.14702	197.045	2.17588	396.54	10.8599	406.996	12.4327	402.926	12.9673
		20.3087	-0.14377	196.792	2.17309	396.287	10.7859	407.248	12.4383	403.176	12.9737
		20.0706	-0.13402	196.54	2.17433	396.035	10.7149	407.501	12.4489	403.426	12.983
		19.8325	-0.12788	196.287	2.17278	395.782	10.6509	407.753	12.4679	403.676	12.9889
		19.5944	-0.12788	196.035	2.16533	395.53	10.5996	408.006	12.4866	403.926	12.9928
		19.3563	-0.12969	195.782	2.15601	395.277	10.5588	408.258	12.4982	404.176	12.9963
		19.1184	-0.13113	195.53	2.14794	395.025	10.5188	408.511	12.5048	404.426	12.9997
		18.8802	-0.13474	195.277	2.14173	394.772	10.4725	408.764	12.5138	404.676	13.0066
		18.6421	-0.14052	195.025	2.13676	394.52	10.4191	409.016	12.5269	404.926	13.0233
		18.4038	-0.14124	194.772	2.13521	394.267	10.363	409.268	12.5437	405.176	13.0458
		18.166	-0.13727	194.519	2.13832	394.014	10.3052	409.521	12.5618	405.426	13.064
		17.9278	-0.13474	194.267	2.13894	393.762	10.2436	409.774	12.5803	405.676	13.0694
		17.6898	-0.13474	194.014	2.129	393.51	10.1809	410.026	12.5945	405.926	13.0659
		17.4516	-0.13474	193.762	2.11628	393.257	10.1296	410.279	12.6016	406.176	13.0664
		17.2135	-0.13474	193.509	2.10882	393.004	10.0902	410.531	12.6067	406.426	13.0787
		16.9754	-0.13474	193.257	2.10758	392.752	10.0515	410.784	12.6152	406.676	13.0988
		16.7375	-0.13221	193.004	2.1082	392.499	10.0099	411.036	12.6268	406.926	13.1135
		16.4992	-0.12463	192.752	2.10479	392.247	9.96884	411.289	12.6393	407.176	13.1233
		16.2611	-0.11813	192.5	2.10169	391.994	9.92253	411.541	12.6575	407.426	13.1356
		16.023	-0.11993	192.247	2.10169	391.742	9.86358	411.794	12.6796	407.676	13.1493
		15.7851	-0.12571	191.994	2.0961	391.489	9.79911	412.046	12.6958	407.926	13.1616
		15.547	-0.12571	191.742	2.07716	391.237	9.74411	412.299	12.7018	408.176	13.1729
		15.3089	-0.11993	191.489	2.06071	390.984	9.7049	412.551	12.7054	408.426	13.1827
		15.0706	-0.1156	191.237	2.06071	390.732	9.67201	412.804	12.7148	408.676	13.1861
		14.8325	-0.11632	190.984	2.06909	390.479	9.63385	413.056	12.731	408.926	13.1807
		14.5944	-0.12282	190.732	2.07188	390.227	9.59069	413.309	12.7497	409.176	13.1797
		14.3565	-0.12969	190.479	2.06692	389.974	9.54727	413.562	12.7665	409.426	13.191
		14.1182	-0.13547	190.227	2.05853	389.722	9.50332	413.814	12.7784	409.676	13.2097
		13.8802	-0.13799	189.974	2.05077	389.469	9.45753	414.066	12.786	409.926	13.2258
		13.6421	-0.13691	189.722	2.04301	389.216	9.41411	414.319	12.7931	410.176	13.2435
		13.4041	-0.12969	189.469	2.03587	388.964	9.37411	414.571	12.8062	410.426	13.2675
		13.166	-0.12391	189.216	2.03153	388.712	9.33096	414.824	12.8269	410.676	13.2842
		12.9279	-0.12788	188.964	2.02563	388.459	9.28385	415.076	12.8474	410.926	13.2808
		12.6897	-0.13799	188.712	2.01662	388.206	9.24122	415.329	12.8581	411.176	13.2705
		12.4516	-0.14305	188.459	2.00948	387.954	9.20859	415.582	12.8615	411.426	13.272
		12.2135	-0.1398	188.206	2.00576	387.701	9.17859	415.834	12.8681	411.676	13.2872
		11.9756	-0.13366	187.954	2.00514	387.449	9.14175	416.087	12.8837	411.926	13.3009
		11.7375	-0.12824	187.701	2.00607	387.196	9.1007	416.339	12.9044	412.176	13.3142
		11.4992	-0.12318	187.449	2.0039	386.944	9.06043	416.592	12.9277	412.426	13.3333
		11.2611	-0.1221	187.196	1.99614	386.691	9.02122	416.844	12.9478	412.676	13.3539
		11.0232	-0.12824	186.944	1.989	386.439	8.9807	417.097	12.9603	412.926	13.3642
		10.7851	-0.1398	186.691	1.98403	386.186	8.94122	417.349	12.9649	413.176	13.3652
		10.5468	-0.1463	186.439	1.97689	385.934	8.90622	417.602	12.9705	413.426	13.3671
		10.3087	-0.14197	186.186	1.97161	385.681	8.87465	417.854	12.9842	413.676	13.3706
		10.0706	-0.13366	185.934	1.97378	385.429	8.84333	418.107	13.0032	413.926	13.3696
		9.83254	-0.12788	185.681	1.97968	385.176	8.81386	418.359	13.0213	414.176	13.3715
		9.5946	-0.12716	185.429	1.97906	384.924	8.78517	418.612	13.0335	414.426	13.3863
		9.35635	-0.12643	185.176	1.97037	384.671	8.75438	418.864	13.0426	414.676	13.4123
		9.11825	-0.12788	184.924	1.95702	384.419	8.71438	419.117	13.0546	414.926	13.4348
		8.88016	-0.13221	184.671	1.94336	384.166	8.66807	419.369	13.0682	415.176	13.4456
		8.64206	-0.13402	184.418	1.93343	383.914	8.62702	419.622	13.0793	415.426	13.4471
		8.40397	-0.12896	184.166	1.93218	383.661	8.59412	419.875	13.0934	415.676	13.4481
		8.16603	-0.12716	183.913	1.94119	383.408	8.56386	420.127	13.1122	415.926	13.4491
		7.92778	-0.13294	183.661	1.94709	383.156	8.53254	420.38	13.1312	416.176	13.4559
		7.68968	-0.13727	183.408	1.93715	382.903	8.5036	420.632	13.1423	416.426	13.4726
		7.45159	-0.13149	183.156	1.91697	382.651	8.47544	420.885	13.1459	416.676	13.4957
		7.21365	-0.11993	182.903	1.90269	382.398	8.44386	421.137	13.1508	416.926	13.5168
		6.97556	-0.11415	182.651	1.90362	382.146	8.40912	421.39	13.1644	417.176	13.5271
		6.7373	-0.1174	182.399	1.91418	381.893	8.37518	421.642	13.1837	417.426	13.5315
		6.49905	-0.12643	182.146	1.92132	381.641	8.34202	421.895	13.2019	417.676	13.5393
		6.26127	-0.13799	181.893	1.9207	381.388	8.3086	422.147	13.2189	417.926	13.5526
		6.02318	-0.14775	181.641	1.91138	381.136	8.27544	422.4	13.2365	418.176	13.5639
		5.78508	-0.15028	181.388	1.8971	380.883	8.24518	422.652	13.2532	418.426	13.5727
		5.54683	-0.14052	181.136	1.88562	380.631	8.22044	422.905	13.2671	418.676	13.581
		5.30873	-0.12716	180.883	1.87941	380.378	8.19649	423.157	13.2794	418.926	13.5889
		5.07064	-0.11993	180.631	1.87724	380.126	8.16571	423.41	13.2898	419.176	13.5962
		4.8327	-0.12282	180.378	1.8732	379.873	8.13018	423.663	13.2981	419.426	13.6046
		4.59444	-0.13041	180.126	1.86575	379.621	8.0965	423.915	13.308	419.676	13.6188
		4.35635	-0.14052	179.873	1.86016	379.368	8.06623	424.167	13.3268	419.926	13.6379
		4.11825	-0.15028	179.62	1.86078	379.115	8.03386	424.42	13.3529	420.176	13.6551
		3.88032	-0.15353	179.368	1.86171	378.863	8.00413	424.673	13.3775	420.426	13.6615
		3.64222	-0.1463	179.115	1.85892	378.61	7.97887	424.925	13.3932	420.676	13.6561
		3.40397	-0.13366	178.863	1.84961	378.358	7.95466	425.178	13.3974	420.926	13.6551
		3.16587	-0.12535	178.611	1.83905	378.105	7.92755	425.43	13.3963	421.176	13.6674
		2.92778	-0.12643	178.358	1.8316	377.853	7.89571	425.683	13.4003	421.426	13.6895
		2.68968	-0.13149	178.105	1.82663	377.6	7.8615	425.935	13.4125	421.676	13.7145
		2.45175	-0.13221	177.853	1.8226	377.348	7.82781	426.188	13.4286	421.926	13.7326
		2.21365	-0.12824	177.6	1.82322	377.095	7.79755	426.44	13.4457	422.176	13.7405
		1.9754	-0.12535	177.348	1.82819	376.843	7.77097	426.693	13.4644	422.426	13.739
		1.73714	-0.12643	177.095	1.82819	376.59	7.74992	426.945	13.4809	422.676	13.7395
		1.49937	-0.12969	176.843	1.81763	376.338	7.73176	427.198	13.4945	422.926	13.7537
		1.26127	-0.13113	176.59	1.80459	376.085	7.70597	427.45	13.5081	423.176	13.7763
		1.02937	-0.13149	176.338	1.7928	375.833	7.66966	427.703	13.5178	423.426	13.7944
		0.81984	-0.12896	176.085	1.78255	375.58	7.63203	427.955	13.5209	423.676	13.7988
		0.63429	-0.11379	175.833	1.77976	375.328	7.60466	428.208	13.5243	423.926	13.7964
		0.47238	-0.08164	175.58	1.78783	375.075	7.58255	428.46	13.5379	424.176	13.7974
		0.33429	-0.04371	175.328	1.79621	374.822	7.5594	428.713	13.5606	424.426	13.8042
		0.22	-0.01228	175.075	1.79187	374.57	7.53361	428.965	13.5833	424.676	13.8155
		0.12968	0.00506	174.823	1.7779	374.317	7.50834	429.218	13.6029	424.926	13.8356
		0.06302	0.01192	174.57	1.76765	374.065	7.4844	429.47	13.6185	425.176	13.8572
		0.02016	0.01517	174.317	1.76641	373.812	7.45966	429.723	13.6302	425.426	13.8739
		0.00111	0.01842	174.065	1.76765	373.56	7.43177	429.976	13.6393	425.676	13.8832
		-0.00015873	0.02095	173.812	1.76361	373.307	7.40229	430.228	13.6478	425.926	13.893
		-0.00015873	0.01987	173.56	1.7571	373.055	7.37229	430.481	13.6568	426.176	13.9024
		-0.00015873	0.00542	173.307	1.75306	372.802	7.34098	430.733	13.6705	426.426	13.9068
				173.055	1.75089	372.55	7.31308	430.986	13.6881	426.676	13.9102
				172.802	1.75058	372.297	7.29387	431.238	13.7076	426.926	13.9225
				172.55	1.75492	372.045	7.27835	431.491	13.7264	427.176	13.947
				172.297	1.76082	371.792	7.2565	431.743	13.7426	427.426	13.9696
				172.045	1.75585	371.54	7.22756	431.996	13.7536	427.676	13.9774
				171.792	1.73816	371.287	7.19861	432.248	13.7607	427.926	13.9764
				171.54	1.71798	371.035	7.17414	432.501	13.7678	428.176	13.9784
				171.287	1.70587	370.782	7.15177	432.753	13.7803	428.426	13.9872
				171.035	1.70587	370.53	7.12651	433.006	13.7985	428.676	13.9985
				170.782	1.71022	370.277	7.09993	433.258	13.8166	428.926	14.0103
				170.53	1.71177	370.025	7.0744	433.511	13.8291	429.176	14.0225
				170.277	1.71457	369.772	7.05151	433.764	13.8402	429.426	14.0324
				170.025	1.71891	369.52	7.0294	434.016	13.8538	429.676	14.0436
				169.772	1.71612	369.267	7.00993	434.268	13.868	429.926	14.0603
				169.519	1.70401	369.014	6.99072	434.521	13.8799	430.176	14.0819
				169.267	1.68818	368.762	6.96624	434.773	13.8927	430.426	14.0976
				169.014	1.677	368.509	6.93546	435.026	13.9063	430.676	14.0956
				168.762	1.67545	368.257	6.90782	435.279	13.9188	430.926	14.0863
				168.509	1.68042	368.004	6.89072	435.531	13.9299	431.176	14.0888
				168.257	1.68383	367.752	6.87809	435.784	13.941	431.426	14.1069
				168.004	1.68166	367.499	6.8594	436.036	13.9551	431.676	14.1305
				167.752	1.67824	367.247	6.83125	436.289	13.9713	431.926	14.1457
				167.499	1.67545	366.994	6.79967	436.541	13.9884	432.176	14.1535
				167.247	1.67452	366.742	6.76967	436.794	14.0045	432.426	14.1584
				166.994	1.6739	366.489	6.74388	437.046	14.0196	432.676	14.1648
				166.742	1.66676	366.237	6.72625	437.299	14.0326	432.926	14.1731
				166.489	1.64968	365.984	6.71625	437.551	14.0437	433.176	14.1839
				166.237	1.63571	365.732	6.70572	437.804	14.0534	433.426	14.1962
				165.984	1.63758	365.479	6.68651	438.056	14.0641	433.676	14.2055
				165.732	1.64999	365.227	6.65888	438.309	14.078	433.926	14.2134
				165.479	1.65713	364.974	6.62941	438.562	14.0954	434.176	14.2247
				165.227	1.64906	364.722	6.60283	438.814	14.1135	434.426	14.2404
				164.974	1.63292	364.469	6.58125	439.066	14.13	434.676	14.2561
				164.722	1.62081	364.217	6.56256	439.319	14.1456	434.926	14.2664
				164.469	1.61585	363.964	6.54362	439.571	14.1572	435.176	14.2727
				164.216	1.61926	363.712	6.52256	439.824	14.1672	435.426	14.2811
				163.964	1.62857	363.459	6.49967	440.077	14.1819	435.676	14.2928
				163.712	1.63571	363.206	6.47572	440.329	14.1995	435.926	14.3002
				163.459	1.62919	362.954	6.45467	440.582	14.2126	436.176	14.3076
				163.206	1.61212	362.701	6.43941	440.834	14.2211	436.426	14.3179
				162.954	1.59598	362.449	6.42283	441.087	14.2353	436.676	14.3336
				162.701	1.59008	362.196	6.39862	441.339	14.256	436.926	14.3473
				162.449	1.58728	361.944	6.3673	441.592	14.2762	437.176	14.3571
				162.196	1.58387	361.691	6.33888	441.844	14.2904	437.426	14.3659
				161.944	1.58449	361.439	6.32072	442.097	14.2989	437.676	14.3718
				161.691	1.5907	361.186	6.31178	442.349	14.3043	437.926	14.3709
				161.439	1.59287	360.934	6.30467	442.602	14.3119	438.176	14.3684
				161.186	1.5817	360.681	6.28941	442.854	14.3244	438.426	14.3763
				160.934	1.56586	360.429	6.25941	443.107	14.3437	438.676	14.391
				160.681	1.55686	360.176	6.21888	443.359	14.3678	438.926	14.4013
				160.429	1.55966	359.924	6.18336	443.612	14.3917	439.176	14.4023
				160.176	1.5668	359.671	6.17073	443.865	14.4067	439.426	14.4042
				159.924	1.57176	359.418	6.17994	444.117	14.4158	439.676	14.4145
				159.671	1.57238	359.166	6.18941	444.369	14.4232	439.926	14.4278
				159.418	1.56959	358.913	6.17494	444.622	14.4308	440.176	14.4336
				159.166	1.56307	358.661	6.13599	444.874	14.4385	440.426	14.4336
				158.913	1.55252	358.408	6.09073	445.127	14.4502	440.676	14.4356
				158.661	1.54258	358.156	6.05573	445.38	14.4678	440.926	14.4395
				158.408	1.53606	357.903	6.03783	445.632	14.4882	441.176	14.4415
				158.156	1.53047	357.651	6.03415	445.885	14.5049	441.426	14.4449
				157.903	1.52395	357.398	6.03757	446.137	14.5171	441.676	14.4528
				157.651	1.52116	357.146	6.03652	446.39	14.5296	441.926	14.4616
				157.398	1.52706	356.894	6.01968	446.642	14.5464	442.176	14.4704
				157.146	1.53451	356.641	5.99125	446.895	14.5623	442.426	14.4773
				156.893	1.53203	356.388	5.96125	447.147	14.5765	442.676	14.4842
				156.641	1.51899	356.136	5.93283	447.4	14.5915	442.926	14.494
				156.388	1.50284	355.883	5.90757	447.652	14.6077	443.176	14.5033
				156.136	1.4926	355.631	5.88994	447.905	14.6213	443.426	14.5092
				155.883	1.49012	355.378	5.8781	448.157	14.6341	443.676	14.5166
				155.631	1.4957	355.126	5.86783	448.41	14.6477	443.926	14.5268
				155.378	1.50502	354.873	5.85626	448.663	14.6591	444.176	14.5401
				155.126	1.50905	354.62	5.84073	448.915	14.6701	444.426	14.5514
				154.873	1.50471	354.368	5.82257	449.167	14.6815	444.676	14.5637
				154.62	1.49757	354.115	5.80389	449.42	14.6925	444.926	14.5788
				154.368	1.48981	353.863	5.78231	449.672	14.7076	445.176	14.5985
				154.115	1.48049	353.611	5.75468	449.925	14.7292	445.426	14.6112
				153.863	1.47087	353.358	5.72678	450.178	14.7499	445.676	14.6098
				153.61	1.46652	353.105	5.7081	450.43	14.7641	445.926	14.6009
				153.358	1.46559	352.853	5.70073	450.683	14.7757	446.176	14.6009
				153.105	1.46776	352.6	5.69678	450.935	14.7862	446.426	14.6147
				152.853	1.47273	352.348	5.69257	451.188	14.7933	446.676	14.6407
				152.6	1.47708	352.095	5.68205	451.44	14.8007	446.926	14.6686
				152.348	1.47366	351.843	5.65678	451.693	14.8174	447.176	14.6887
				152.095	1.46652	351.59	5.61889	451.945	14.8416	447.426	14.6956
				151.843	1.45938	351.338	5.58468	452.198	14.8654	447.676	14.6932
				151.59	1.45224	351.085	5.56652	452.45	14.883	447.926	14.6956
				151.338	1.4451	350.833	5.56179	452.703	14.8941	448.176	14.7054
				151.085	1.44014	350.58	5.56126	452.955	14.9012	448.426	14.7147
				150.833	1.43951	350.328	5.55915	453.208	14.9071	448.676	14.7221
				150.58	1.44231	350.075	5.55152	453.46	14.9168	448.926	14.7349
				150.328	1.44665	349.823	5.53415	453.713	14.9324	449.176	14.755
				150.075	1.44945	349.57	5.50494	453.965	14.9551	449.426	14.7751
				149.823	1.44169	349.318	5.46968	454.218	14.9798	449.676	14.7908
				149.57	1.42368	349.065	5.44258	454.471	14.9988	449.926	14.8011
				149.317	1.40816	348.812	5.43152	454.723	15.013	450.176	14.8089
				149.065	1.40537	348.56	5.43152	454.976	15.0249	450.426	14.8133
				148.812	1.41095	348.307	5.43205	455.228	15.036	450.676	14.8187
				148.56	1.4153	348.055	5.42389	455.481	15.0468	450.926	14.8291
				148.307	1.41809	347.802	5.40442	455.733	15.0598	451.176	14.8472
				148.055	1.41872	347.55	5.37258	455.986	15.0766	451.426	14.8653
				147.802	1.41375	347.297	5.33863	456.238	15.0967	451.676	14.8806
				147.55	1.40381	347.045	5.31652	456.491	15.1163	451.926	14.8923
				147.297	1.39543	346.792	5.30863	456.743	15.1339	452.176	14.9041
				147.045	1.39326	346.54	5.30389	456.996	15.1495	452.426	14.909
				146.792	1.3945	346.287	5.2931	457.248	15.162	452.676	14.911
				146.54	1.39326	346.035	5.27863	457.501	15.1716	452.926	14.9178
				146.287	1.38891	345.782	5.26416	457.753	15.1796	453.176	14.9345
				146.035	1.38488	345.53	5.24968	458.006	15.1918	453.426	14.9551
				145.782	1.38177	345.277	5.23231	458.258	15.208	453.676	14.9728
				145.53	1.37618	345.025	5.21153	458.511	15.2262	453.926	14.9855
				145.277	1.3706	344.772	5.18863	458.764	15.2452	454.176	14.9968
				145.025	1.36998	344.519	5.16705	459.016	15.2653	454.426	15.0056
				144.772	1.37277	344.267	5.14968	459.268	15.2826	454.676	15.0091
				144.519	1.37463	344.014	5.14547	459.521	15.2957	454.926	15.0125
				144.267	1.37401	343.762	5.15021	459.773	15.3062	455.176	15.0223
				144.014	1.37277	343.51	5.14705	460.026	15.3167	455.426	15.039
				143.762	1.3706	343.257	5.126	460.279	15.3289	455.676	15.0562
				143.509	1.36563	343.004	5.09284	460.531	15.3456	455.926	15.0704
				143.257	1.35694	342.752	5.05969	460.784	15.3678	456.176	15.0822
				143.004	1.34545	342.499	5.0339	461.036	15.3905	456.426	15.092
				142.752	1.33428	342.247	5.02258	461.289	15.407	456.676	15.0974
				142.499	1.32869	341.994	5.02732	461.541	15.4172	456.926	15.1008
				142.247	1.33055	341.742	5.03942	461.794	15.4245	457.176	15.1087
				141.994	1.33862	341.489	5.04284	462.046	15.4353	457.426	15.1214
				141.742	1.3498	341.237	5.02442	462.299	15.4509	457.676	15.1347
				141.489	1.34918	340.984	4.98705	462.551	15.4711	457.926	15.1484
				141.237	1.3321	340.732	4.94548	462.804	15.4921	458.176	15.167
				140.984	1.31068	340.479	4.91653	463.056	15.5142	458.426	15.1911
				140.732	1.29888	340.227	4.90548	463.309	15.5344	458.676	15.2092
				140.479	1.29951	339.974	4.90811	463.561	15.5491	458.926	15.2156
				140.227	1.30509	339.722	4.91469	463.814	15.5577	459.176	15.2156
				139.974	1.31223	339.469	4.91469	464.067	15.5659	459.426	15.2215
				139.722	1.31875	339.217	4.90258	464.319	15.5778	459.676	15.2338
				139.469	1.32062	338.964	4.87916	464.571	15.594	459.926	15.2505
				139.216	1.31348	338.712	4.85363	464.824	15.6127	460.176	15.275
				138.964	1.30075	338.459	4.83074	465.076	15.6323	460.426	15.301
				138.712	1.29019	338.206	4.80969	465.329	15.653	460.676	15.3167
				138.459	1.28305	337.954	4.79179	465.582	15.6715	460.926	15.3201
				138.206	1.27871	337.702	4.78074	465.834	15.6871	461.176	15.3216
				137.954	1.27809	337.449	4.77732	466.087	15.7019	461.426	15.328
				137.701	1.28243	337.196	4.776	466.339	15.716	461.676	15.3383
				137.449	1.2874	336.944	4.77021	466.592	15.7285	461.926	15.3525
				137.196	1.28678	336.691	4.75495	466.844	15.741	462.176	15.3721
				136.944	1.27964	336.439	4.73021	467.097	15.7598	462.426	15.3986
				136.691	1.27157	336.186	4.70127	467.349	15.7844	462.676	15.4236
				136.439	1.26381	335.934	4.67653	467.602	15.8091	462.926	15.4403
				136.186	1.25449	335.681	4.66285	467.854	15.8267	463.176	15.4447
				135.934	1.24673	335.429	4.66206	468.107	15.8369	463.426	15.4452
				135.681	1.2427	335.176	4.6639	468.36	15.8435	463.676	15.454
				135.429	1.24456	334.924	4.65548	468.612	15.8526	463.926	15.4663
				135.176	1.25325	334.671	4.63706	468.865	15.8682	464.176	15.4766
				134.924	1.26443	334.418	4.62048	469.117	15.8892	464.426	15.4889
				134.671	1.26691	334.166	4.60785	469.369	15.9124	464.676	15.5021
				134.419	1.26039	333.914	4.58943	469.622	15.9312	464.926	15.5124
				134.166	1.24828	333.661	4.56337	469.874	15.9437	465.176	15.5227
				133.913	1.23493	333.408	4.53864	470.127	15.9553	465.426	15.5463
				133.661	1.22841	333.156	4.52785	470.38	15.9709	465.676	15.5762
				133.408	1.23245	332.903	4.53153	470.632	15.9902	465.926	15.5943
				133.156	1.23897	332.651	4.53732	470.885	16.0061	466.176	15.5889
				132.903	1.24052	332.398	4.53311	471.137	16.0178	466.426	15.5728
				132.651	1.23493	332.146	4.51574	471.39	16.0314	466.676	15.5693
				132.398	1.22562	331.893	4.48943	471.642	16.051	466.926	15.5889
				132.146	1.21631	331.641	4.46153	471.895	16.0748	467.176	15.6203
				131.893	1.20917	331.388	4.44232	472.147	16.0978	467.426	15.6483
				131.641	1.20544	331.136	4.43759	472.4	16.1171	467.676	15.6616
				131.388	1.20793	330.883	4.43811	472.652	16.1327	467.926	15.662
				131.136	1.21258	330.631	4.43259	472.905	16.1469	468.176	15.6606
				130.883	1.21196	330.378	4.41943	473.157	16.1605	468.426	15.663
				130.631	1.20637	330.126	4.40259	473.41	16.173	468.676	15.6753
				130.378	1.20079	329.873	4.38627	473.662	16.1852	468.926	15.6954
				130.126	1.19706	329.621	4.37048	473.915	16.1997	469.176	15.7126
				129.873	1.19302	329.368	4.3568	474.168	16.219	469.426	15.7248
				129.62	1.18837	329.115	4.34759	474.42	16.2391	469.676	15.7391
				129.368	1.18495	328.863	4.3418	474.672	16.2573	469.926	15.7597
				129.115	1.18371	328.61	4.3339	474.925	16.2729	470.176	15.7798
				128.863	1.18154	328.358	4.31943	475.178	16.2894	470.426	15.7901
				128.61	1.17719	328.105	4.3018	475.43	16.3061	470.676	15.7945
				128.358	1.17781	327.853	4.2868	475.683	16.3223	470.926	15.8014
				128.105	1.18371	327.6	4.27311	475.935	16.3399	471.176	15.8156
				127.853	1.18495	327.348	4.25627	476.188	16.3561	471.426	15.8323
				127.6	1.17285	327.095	4.23917	476.44	16.3686	471.676	15.845
				127.348	1.15577	326.843	4.22706	476.693	16.3808	471.926	15.8529
				127.095	1.14863	326.59	4.21811	476.945	16.3984	472.176	15.8597
				126.843	1.15143	326.338	4.21206	477.198	16.4199	472.426	15.8651
				126.59	1.15732	326.085	4.20838	477.45	16.4427	472.676	15.872
				126.338	1.16074	325.833	4.20206	477.703	16.4637	472.926	15.8852
				126.085	1.1595	325.58	4.18759	477.955	16.4835	473.176	15.9034
				125.833	1.15236	325.328	4.16759	478.208	16.5	473.426	15.9167
				125.58	1.14398	325.075	4.14759	478.46	16.5128	473.676	15.9235
				125.328	1.13683	324.823	4.13022	478.713	16.5244	473.926	15.9368
				125.075	1.13094	324.57	4.11996	478.966	16.54	474.176	15.9583
				124.823	1.12938	324.317	4.11891	479.218	16.5585	474.426	15.9794
				124.57	1.13373	324.065	4.12285	479.47	16.5746	474.676	15.9863
				124.317	1.14149	323.812	4.12285	479.723	16.5863	474.926	15.9853
				124.065	1.1446	323.56	4.11154	479.976	16.5993	475.176	15.9888
				123.812	1.14087	323.307	4.08917	480.228	16.62	475.426	16.0025
				123.56	1.12969	323.055	4.06443	480.481	16.6453	475.676	16.0202
				123.307	1.11883	322.802	4.04575	480.733	16.668	475.926	16.0359
				123.055	1.11045	322.55	4.03312	480.986	16.6856	476.176	16.0437
				122.802	1.10455	322.297	4.0247	481.238	16.7012	476.426	16.0462
				122.55	1.10238	322.045	4.02048	481.491	16.7174	476.676	16.0471
				122.297	1.10331	321.792	4.01812	481.743	16.733	476.926	16.0574
				122.045	1.10765	321.54	4.00917	481.996	16.7486	477.176	16.0761
				121.792	1.11479	321.287	3.99233	482.248	16.7671	477.426	16.0923
				121.54	1.11945	321.035	3.97233	482.501	16.7889	477.676	16.1065
				121.287	1.11386	320.782	3.95443	482.753	16.8116	477.926	16.1227
				121.035	1.10113	320.53	3.9397	483.006	16.8326	478.176	16.1438
				120.782	1.08996	320.277	3.92654	483.258	16.8522	478.426	16.1619
				120.53	1.08499	320.025	3.91575	483.511	16.8678	478.676	16.1727
				120.277	1.08127	319.772	3.90838	483.763	16.8775	478.926	16.1776
				120.025	1.07847	319.519	3.90601	484.016	16.8851	479.176	16.1855
				119.772	1.08468	319.267	3.90496	484.269	16.9007	479.426	16.1968
				119.519	1.09772	319.014	3.89759	484.521	16.9274	479.676	16.2081
				119.267	1.10238	318.762	3.88075	484.773	16.9561	479.926	16.2188
				119.014	1.08996	318.51	3.86154	485.026	16.9788	480.176	16.2336
				118.762	1.07195	318.257	3.84417	485.279	16.997	480.426	16.2507
				118.509	1.06047	318.004	3.83128	485.531	17.016	480.676	16.262
				118.257	1.0586	317.752	3.82522	485.784	17.0347	480.926	16.2708
				118.004	1.06419	317.499	3.8218	486.036	17.0498	481.176	16.2831
				117.752	1.06916	317.247	3.81443	486.288	17.0614	481.426	16.2924
				117.499	1.06699	316.994	3.8018	486.541	17.0722	481.676	16.2934
				117.247	1.06202	316.742	3.78865	486.794	17.0855	481.926	16.2944
				116.994	1.06047	316.489	3.77707	487.046	17.1062	482.176	16.3076
				116.742	1.06264	316.237	3.76628	487.299	17.1355	482.426	16.3268
				116.489	1.06264	315.984	3.75496	487.551	17.1658	482.676	16.3459
				116.237	1.05426	315.732	3.74391	487.804	17.1894	482.926	16.3606
				115.984	1.04091	315.479	3.73549	488.056	17.203	483.176	16.3739
				115.732	1.03563	315.227	3.73075	488.309	17.2096	483.426	16.3832
				115.479	1.04153	314.974	3.72654	488.562	17.2152	483.676	16.3891
				115.227	1.04836	314.722	3.71865	488.814	17.2237	483.926	16.392
				114.974	1.04836	314.469	3.70601	489.067	17.2419	484.176	16.3969
				114.722	1.04494	314.216	3.68917	489.319	17.2697	484.426	16.4102
				114.469	1.04339	313.964	3.67102	489.571	17.3012	484.676	16.4278
				114.216	1.04153	313.712	3.6568	489.824	17.3271	484.926	16.4425
				113.964	1.03594	313.459	3.65233	490.076	17.3433	485.176	16.4573
				113.712	1.02942	313.206	3.65496	490.329	17.3543	485.426	16.471
				113.459	1.02383	312.954	3.65654	490.582	17.3654	485.676	16.4754
				113.206	1.02166	312.701	3.64759	490.834	17.377	485.926	16.4666
				112.954	1.02383	312.449	3.62759	491.087	17.3895	486.176	16.4553
				112.701	1.02942	312.196	3.60365	491.339	17.4057	486.426	16.4528
				112.449	1.03097	311.944	3.58391	491.592	17.4284	486.676	16.4597
				112.196	1.02663	311.691	3.57286	491.844	17.4551	486.926	16.4627
				111.944	1.01638	311.439	3.56944	492.097	17.4798	487.176	16.4563
				111.691	1.00645	311.186	3.57181	492.349	17.5011	487.426	16.446
				111.439	1.00179	310.934	3.57233	492.602	17.5221	487.676	16.4327
				111.186	1.00459	310.681	3.5626	492.854	17.5422	487.926	16.42
				110.934	1.00862	310.429	3.54339	493.107	17.5544	488.176	16.4165
				110.681	1.00583	310.176	3.52286	493.359	17.5598	488.426	16.4293
				110.429	0.99745	309.924	3.50681	493.612	17.5709	488.676	16.4504
				110.176	0.99093	309.671	3.49865	493.864	17.593	488.926	16.4744
				109.924	0.99155	309.418	3.49575	494.117	17.6223	489.176	16.5043
				109.671	0.99527	309.166	3.49102	494.37	17.6515	489.426	16.5402
				109.418	0.99683	308.913	3.48207	494.622	17.6733	489.676	16.5789
				109.166	0.99652	308.661	3.47286	494.874	17.6864	489.926	16.6103
				108.913	0.99372	308.408	3.46523	495.127	17.6949	490.176	16.625
				108.661	0.98969	308.156	3.4597	495.38	17.706	490.426	16.6324
				108.408	0.98596	307.903	3.45365	495.632	17.7261	490.676	16.6471
				108.156	0.98255	307.651	3.44233	495.885	17.7554	490.926	16.6697
				107.903	0.97882	307.398	3.42575	496.137	17.7821	491.176	16.6864
				107.651	0.96982	307.146	3.40918	496.39	17.7994	491.426	16.6976
				107.398	0.95895	306.893	3.40181	496.642	17.8085	491.676	16.7148
				107.146	0.95616	306.641	3.40181	496.895	17.8198	491.926	16.7418
				106.893	0.96268	306.388	3.40312	497.147	17.838	492.176	16.7644
				106.641	0.9723	306.136	3.40128	497.4	17.8598	492.426	16.7786
				106.388	0.97385	305.883	3.39207	497.652	17.8814	492.676	16.7899
				106.136	0.96485	305.631	3.37049	497.905	17.903	492.926	16.8011
				105.883	0.95398	305.378	3.34102	498.157	17.9237	493.176	16.8149
				105.631	0.94622	305.126	3.31812	498.41	17.941	493.426	16.8316
				105.378	0.94188	304.873	3.31155	498.663	17.9555	493.676	16.8517
				105.126	0.94033	304.62	3.31812	498.908	17.9745	493.926	16.8718
				104.873	0.94064	304.368	3.32523	499.13	17.9978	494.176	16.8865
				104.621	0.94281	304.115	3.32233	499.327	18.0139	494.426	16.8934
				104.368	0.94405	303.863	3.30891	499.499	18.0094	494.676	16.9002
				104.116	0.94529	303.611	3.2897	499.645	17.9861	494.926	16.9135
				103.863	0.94467	303.358	3.27181	499.767	17.9589	495.176	16.9302
				103.61	0.94033	303.105	3.25839	499.863	17.9393	495.426	16.9429
				103.358	0.93132	302.853	3.25312	499.933	17.9294	495.676	16.9508
				103.105	0.92698	302.6	3.25497	499.978	17.9203	495.926	16.9606
				102.853	0.92977	302.348	3.25418	499.999	17.9027	496.176	16.9753
				102.6	0.93287	302.095	3.24523	500	17.8715	496.426	16.992
				102.348	0.93474	301.843	3.23497	500	17.8286	496.676	17.0067
				102.095	0.93287	301.59	3.22707	500	17.7826	496.926	17.018
				101.843	0.92542	301.338	3.21813	500	17.7443	497.176	17.0249
				101.59	0.91363	301.085	3.20839	500	17.7222	497.426	17.0312
				101.338	0.90587	300.833	3.19813	500	17.7074	497.676	17.0484
				101.085	0.90369	300.58	3.18418	500	17.6833	497.926	17.0788
				100.833	0.90494	300.328	3.16865	500	17.6404	498.176	17.1058
[truncated: 2,833 more rows]

## Sheet: Fig. 4b
1		2		3		4		5		6
Strain (%）	Stress (MPa)	Strain (%）	Stress (MPa)	Strain (%）	Stress (MPa)	Strain (%）	Stress (MPa)	Strain (%）	Stress (MPa)	Strain (%）	Stress (MPa)
0.00633	0.01542	0.00633	0.00464	0.00633	0.00993	0.00633	-0.000806831	0.00633	-0.01762	0.006	-0.0053
0.0365	0.01582	0.0365	0.00433	0.0365	-0.00373	0.0365	0	0.0365	-0.01188	0.03617	-0.00442
0.09167	0.00316	0.09167	0.00371	0.09167	-0.00455	0.09167	0.00686	0.09167	-0.000819308	0.09133	0.00147
0.17183	-0.00158	0.17183	0.01794	0.17183	0.02401	0.17167	0.03268	0.17167	0.0254	0.1715	0.02119
0.27683	0.02096	0.277	0.05473	0.27683	0.08113	0.27683	0.07907	0.27683	0.06964	0.27667	0.06152
0.407	0.06801	0.407	0.10514	0.407	0.14818	0.407	0.1295	0.40683	0.11962	0.40683	0.11215
0.562	0.12811	0.562	0.15585	0.562	0.20241	0.56217	0.17226	0.562	0.16345	0.56183	0.15718
0.74217	0.19769	0.74217	0.20348	0.74217	0.24132	0.74217	0.21018	0.74217	0.20565	0.74183	0.19898
0.94717	0.27361	0.94717	0.25295	0.94733	0.27816	0.94717	0.25456	0.94717	0.2548	0.94683	0.24901
1.1775	0.34636	1.17733	0.3049	1.17733	0.33114	1.17733	0.31184	1.1775	0.31175	1.17717	0.30906
1.42583	0.41041	1.42583	0.36489	1.42583	0.40523	1.42583	0.38567	1.42583	0.37729	1.42567	0.37647
1.676	0.46853	1.67583	0.4422	1.67583	0.49215	1.67583	0.47159	1.67583	0.45717	1.67567	0.44976
1.92583	0.52547	1.92583	0.53559	1.92583	0.57866	1.92567	0.55752	1.92583	0.54197	1.9255	0.52452
2.17567	0.57647	2.17583	0.62558	2.17583	0.65565	2.17583	0.63054	2.17583	0.61571	2.1755	0.5934
2.42583	0.62867	2.42583	0.69887	2.42583	0.72022	2.42583	0.69347	2.42583	0.67306	2.4255	0.65079
2.67583	0.6939	2.67583	0.76164	2.67583	0.78852	2.67583	0.76649	2.67567	0.72673	2.6755	0.70054
2.92583	0.77456	2.92583	0.8207	2.92583	0.87627	2.92583	0.85887	2.92567	0.78654	2.92567	0.75264
3.17583	0.85878	3.17583	0.88131	3.17583	0.97396	3.17567	0.95488	3.17583	0.85536	3.1755	0.81739
3.42583	0.93509	3.42583	0.94594	3.42583	1.06502	3.42567	1.04565	3.42567	0.93688	3.4255	0.89157
3.67583	1.00033	3.67583	1.01738	3.67567	1.14408	3.67583	1.1344	3.676	1.02905	3.6755	0.96692
3.92583	1.05371	3.92583	1.09036	3.92567	1.21403	3.92583	1.22316	3.92567	1.11795	3.9255	1.03491
4.176	1.09601	4.17567	1.15715	4.17583	1.27943	4.17567	1.30344	4.17567	1.18636	4.17567	1.09437
4.42583	1.13437	4.42583	1.21714	4.42567	1.34111	4.42567	1.37081	4.42583	1.23224	4.4255	1.14765
4.67583	1.17786	4.67583	1.27466	4.67567	1.40195	4.67567	1.4289	4.67583	1.26829	4.6755	1.19827
4.92583	1.22689	4.92583	1.33001	4.92583	1.46031	4.92583	1.48376	4.92583	1.30557	4.9255	1.25273
5.17583	1.27829	5.17583	1.38011	5.17567	1.51826	5.17583	1.53822	5.17567	1.34612	5.1755	1.31366
5.426	1.32811	5.42583	1.42711	5.42583	1.57538	5.42583	1.58905	5.42567	1.38996	5.42567	1.37959
5.67583	1.37318	5.67583	1.47566	5.67583	1.61967	5.67567	1.63585	5.67583	1.43993	5.6755	1.4364
5.92567	1.40521	5.92583	1.52174	5.92583	1.64368	5.92567	1.68023	5.92583	1.4895	5.9255	1.47466
6.17583	1.42498	6.17583	1.5573	6.17567	1.66355	6.17567	1.71855	6.17583	1.52432	6.1755	1.49968
6.42567	1.44158	6.42583	1.5842	6.42567	1.69459	6.42567	1.74719	6.42583	1.54317	6.4255	1.52853
6.67583	1.46926	6.67583	1.61481	6.67583	1.73557	6.67583	1.77463	6.67567	1.56078	6.67567	1.57091
6.92567	1.50564	6.92583	1.65996	6.92567	1.78028	6.92567	1.80892	6.92583	1.58741	6.9255	1.61742
7.17583	1.54122	7.17583	1.71315	7.17583	1.82374	7.17567	1.84966	7.17583	1.621	7.1755	1.65598
7.42583	1.57087	7.42583	1.76077	7.42567	1.85768	7.42583	1.89041	7.42583	1.65582	7.4255	1.68836
7.67583	1.59262	7.67583	1.79541	7.67583	1.87796	7.67583	1.92913	7.67583	1.68777	7.6755	1.72015
7.92583	1.60725	7.92567	1.81953	7.92583	1.89369	7.92583	1.96141	7.92567	1.71604	7.9255	1.75252
8.17583	1.6199	8.17583	1.8387	8.17583	1.9119	8.17567	1.98723	8.17583	1.73857	8.17567	1.78225
8.42567	1.63769	8.42567	1.85973	8.42567	1.93963	8.42567	2.00457	8.42567	1.75905	8.4255	1.80963
8.67583	1.66616	8.67567	1.88941	8.67567	1.97275	8.67583	2.0195	8.676	1.78445	8.6755	1.83612
8.92583	1.70689	8.92583	1.92776	8.92583	1.998	8.92583	2.0429	8.92583	1.81804	8.9255	1.86025
9.17583	1.75038	9.17567	1.96548	9.17583	2.01704	9.17583	2.07678	9.17567	1.84426	9.17567	1.88056
9.42583	1.78003	9.42583	1.99208	9.42567	2.04187	9.42567	2.10744	9.42583	1.85205	9.4255	1.90264
9.67583	1.7919	9.67583	2.01063	9.67583	2.06836	9.67567	2.13124	9.67583	1.85	9.6755	1.92913
9.92583	1.79545	9.92583	2.03135	9.92567	2.08534	9.92583	2.15747	9.92583	1.85573	9.9255	1.95798
10.1758	1.79625	10.1758	2.05547	10.1758	2.09775	10.1758	2.18208	10.1758	1.87826	10.1755	1.98241
10.4258	1.80257	10.4258	2.07866	10.4258	2.11224	10.4257	2.19498	10.4257	1.91472	10.4255	2.00448
10.6758	1.82155	10.6758	2.1	10.6757	2.13169	10.6757	2.20265	10.6758	1.95487	10.6755	2.02832
10.9257	1.85239	10.9258	2.12103	10.9258	2.1528	10.9257	2.21717	10.9258	1.98682	10.9255	2.05187
11.1758	1.88679	11.1757	2.13958	11.1758	2.17267	11.1758	2.23775	11.176	2.00198	11.1755	2.06718
11.4258	1.91328	11.4258	2.15597	11.4258	2.19047	11.4258	2.25913	11.4258	2.00321	11.4255	2.07483
11.676	1.92672	11.6758	2.17638	11.6758	2.20868	11.6758	2.27849	11.6758	2.00034	11.6757	2.08631
11.9258	1.93068	11.9258	2.2039	11.9257	2.22317	11.9257	2.29947	11.9258	2.00976	11.9255	2.10691
12.1757	1.9287	12.1758	2.23173	12.1757	2.23352	12.1757	2.32932	12.1758	2.03844	12.1755	2.12811
12.4258	1.92435	12.4258	2.25214	12.4257	2.24925	12.4258	2.3616	12.4258	2.07162	12.4255	2.14753
12.6757	1.92435	12.6757	2.2642	12.6757	2.27533	12.6758	2.37813	12.6757	2.09702	12.6755	2.16578
12.9258	1.937	12.9257	2.27503	12.9258	2.29768	12.9258	2.37894	12.9257	2.11545	12.9255	2.18197
13.1758	1.96389	13.1758	2.29111	13.1758	2.30761	13.1757	2.37612	13.1758	2.12856	13.1755	2.19522
13.4257	1.9975	13.4258	2.30966	13.4258	2.31961	13.4257	2.37612	13.4257	2.13553	13.4255	2.20876
13.6758	2.0319	13.6758	2.32605	13.6757	2.33783	13.6758	2.38298	13.6758	2.14003	13.6755	2.22701
13.9258	2.05918	13.9258	2.34028	13.9258	2.35977	13.9258	2.41041	13.9258	2.15027	13.9255	2.24584
14.1758	2.07064	14.1757	2.3579	14.1758	2.37922	14.1758	2.45236	14.1758	2.17076	14.1757	2.25938
14.4258	2.06432	14.4258	2.37769	14.4257	2.38998	14.4257	2.48827	14.4258	2.19534	14.4255	2.26615
14.6758	2.04811	14.6758	2.39377	14.6758	2.39826	14.6757	2.504	14.6758	2.21336	14.6755	2.27557
14.9258	2.04099	14.9258	2.40614	14.9257	2.41068	14.9258	2.50198	14.9258	2.22237	14.9257	2.29117
15.1758	2.0572	15.1758	2.41882	15.1758	2.42599	15.1758	2.49553	15.1758	2.23098	15.1755	2.30942
15.4258	2.09002	15.4257	2.43305	15.4258	2.44214	15.4257	2.49634	15.4257	2.24531	15.4257	2.32473
15.6758	2.12442	15.6758	2.44974	15.6758	2.45828	15.6757	2.50561	15.6758	2.2658	15.6757	2.33945
15.9258	2.1517	15.9258	2.46706	15.9257	2.47318	15.9257	2.52135	15.9258	2.2871	15.9255	2.35328
16.1758	2.17028	16.1758	2.48407	16.1757	2.47815	16.1758	2.54797	16.1758	2.3043	16.1755	2.36535
16.4258	2.17582	16.4258	2.50077	16.4257	2.4827	16.4257	2.58146	16.4258	2.31373	16.4255	2.37388
16.676	2.17028	16.6758	2.51375	16.6758	2.49719	16.6758	2.6101	16.6758	2.31373	16.6757	2.37948
16.9258	2.16079	16.9258	2.52303	16.9257	2.51706	16.9257	2.62422	16.9258	2.31373	16.9255	2.38684
17.1758	2.15961	17.1758	2.532	17.1757	2.52906	17.1757	2.62583	17.1758	2.3211	17.1755	2.39684
17.4258	2.17226	17.4258	2.5419	17.4258	2.53485	17.4257	2.6222	17.4258	2.33503	17.4255	2.41038
17.6758	2.19519	17.6758	2.55179	17.6757	2.54355	17.6758	2.62099	17.6758	2.34937	17.6755	2.42657
17.9258	2.22208	17.9258	2.56323	17.9258	2.56052	17.9258	2.62664	17.9257	2.36125	17.9255	2.44423
18.1758	2.24857	18.1758	2.58024	18.1758	2.58121	18.1757	2.64076	18.1758	2.36985	18.1755	2.46013
18.4257	2.26755	18.4258	2.60003	18.4258	2.59777	18.4257	2.66012	18.4258	2.37927	18.4255	2.46896
18.6758	2.2719	18.6758	2.61704	18.6757	2.60315	18.6758	2.67949	18.6758	2.39811	18.6755	2.47102
18.9258	2.26399	18.9258	2.62632	18.9258	2.60315	18.9257	2.69885	18.9257	2.42065	18.9255	2.47367
19.1758	2.25489	19.1758	2.6291	19.1758	2.60977	19.1758	2.7166	19.1758	2.43662	19.1757	2.48397
19.4258	2.25489	19.4258	2.63003	19.4257	2.62302	19.4257	2.7287	19.4258	2.44236	19.4255	2.49927
19.6758	2.26557	19.6758	2.63745	19.6758	2.63833	19.6758	2.73475	19.6758	2.444	19.6755	2.51075
19.9258	2.28811	19.9257	2.6526	19.9257	2.65655	19.9258	2.73112	19.9258	2.444	19.9255	2.51811
20.1758	2.31816	20.1757	2.67146	20.1758	2.67269	20.1758	2.72265	20.1757	2.44891	20.1755	2.52429
20.4258	2.34465	20.4258	2.68383	20.4258	2.6818	20.4257	2.72386	20.4258	2.45915	20.4255	2.53165
20.6758	2.3569	20.6758	2.69095	20.6758	2.68552	20.6757	2.74323	20.6758	2.47144	20.6757	2.53931
20.9257	2.35097	20.9258	2.69806	20.9257	2.69214	20.9257	2.77268	20.9257	2.48455	20.9255	2.55078
21.1758	2.33516	21.1757	2.70579	21.1757	2.69918	21.1758	2.80132	21.176	2.49766	21.1755	2.56697
21.4258	2.32369	21.4258	2.71476	21.4257	2.70456	21.4257	2.81907	21.4258	2.50995	21.4255	2.58081
21.6758	2.32646	21.6758	2.7228	21.6758	2.70829	21.6757	2.82351	21.6758	2.52101	21.6757	2.58434
21.9258	2.34346	21.9258	2.7262	21.9257	2.71698	21.9257	2.81907	21.9258	2.52593	21.9255	2.58316
22.1758	2.36798	22.1758	2.72774	22.1757	2.73519	22.1757	2.81624	22.1758	2.52183	22.1755	2.58493
22.4258	2.39249	22.4257	2.73671	22.4257	2.75299	22.4258	2.82068	22.4258	2.51609	22.4255	2.59376
22.6758	2.4087	22.6758	2.75465	22.6758	2.76168	22.6758	2.83198	22.6758	2.52306	22.6755	2.6073
22.9258	2.40949	22.9258	2.77073	22.9258	2.76706	22.9258	2.84569	22.9257	2.54518	22.9255	2.61878
23.1758	2.39961	23.1758	2.78093	23.1758	2.7741	23.1757	2.8578	23.1758	2.57058	23.1755	2.62614
23.4258	2.39051	23.4258	2.79052	23.4258	2.777	23.4257	2.86869	23.4258	2.59229	23.4255	2.63291
23.6758	2.39328	23.6758	2.80258	23.6758	2.77658	23.6758	2.87998	23.6758	2.60376	23.6757	2.64027
23.9258	2.40672	23.9258	2.81247	23.9258	2.77948	23.9257	2.88644	23.9258	2.59966	23.9257	2.64645
24.176	2.42531	24.1757	2.81464	24.1758	2.789	24.1758	2.88644	24.1757	2.5841	24.1757	2.65263
24.4258	2.45022	24.4258	2.81062	24.4257	2.79935	24.4257	2.88765	24.4258	2.56976	24.4255	2.66058
24.6757	2.47236	24.6758	2.81031	24.6758	2.80804	24.6757	2.90015	24.6758	2.56812	24.6755	2.67117
24.9258	2.48461	24.9258	2.81959	24.9257	2.81922	24.9258	2.91992	24.9258	2.57918	24.9255	2.68059
25.1758	2.48501	25.1758	2.83536	25.1758	2.83081	25.1758	2.93808	25.1758	2.59885	25.1755	2.68677
25.4258	2.48106	25.4257	2.85175	25.4258	2.83826	25.4258	2.94735	25.4257	2.62588	25.4257	2.68883
25.6757	2.47829	25.6758	2.86381	25.6758	2.8366	25.6757	2.94856	25.6758	2.65415	25.6755	2.69089
25.9257	2.4775	25.9258	2.86721	25.9257	2.83081	25.9257	2.94655	25.9258	2.66849	25.9255	2.69678
26.1758	2.4775	26.1758	2.8635	26.1757	2.83288	26.1758	2.94493	26.1758	2.66644	26.1755	2.70767
26.4258	2.48145	26.4258	2.86071	26.4258	2.84902	26.4257	2.94735	26.4258	2.65824	26.4255	2.7218
26.676	2.49569	26.6758	2.86504	26.6758	2.86765	26.6757	2.95139	26.6758	2.65497	26.6757	2.73122
26.9258	2.51585	26.9258	2.87432	26.9257	2.88089	26.9257	2.96026	26.9258	2.6562	26.9255	2.73475
27.1758	2.53483	27.1758	2.8836	27.1758	2.89041	27.1757	2.97358	27.1758	2.66193	27.1755	2.73622
27.4258	2.54748	27.4258	2.89133	27.4257	2.89703	27.4258	2.99092	27.4258	2.67135	27.4255	2.74064
27.6758	2.54985	27.6758	2.89968	27.6758	2.89828	27.6758	3.00827	27.6758	2.68815	27.6755	2.74682
27.9258	2.53839	27.9258	2.90772	27.9258	2.89703	27.9257	3.02158	27.9257	2.70658	27.9255	2.75212
28.1758	2.52297	28.1758	2.91607	28.1758	2.89828	28.1757	3.02158	28.1758	2.72092	28.1755	2.75712
28.4258	2.51901	28.4258	2.92442	28.4257	2.90573	28.4257	3.01029	28.4257	2.73198	28.4253	2.76448
28.6758	2.53285	28.6758	2.93246	28.6757	2.91607	28.6758	3.00222	28.6758	2.73977	28.6755	2.77301
28.9258	2.5546	28.9258	2.93926	28.9257	2.92766	28.9258	3.00585	28.9257	2.73772	28.9255	2.77861
29.176	2.57476	29.1757	2.94297	29.1758	2.93967	29.1758	3.01876	29.1757	2.72297	29.1757	2.78126
29.4258	2.58702	29.4258	2.94575	29.4258	2.94836	29.4258	3.0353	29.4258	2.70945	29.4255	2.78449
29.6757	2.589	29.6758	2.9507	29.6758	2.95002	29.6757	3.05184	29.6758	2.70863	29.6755	2.79009
29.9258	2.58188	29.9257	2.95658	29.9258	2.94836	29.9258	3.06313	29.9258	2.72379	29.9255	2.79803
30.1758	2.57081	30.1758	2.96338	30.1757	2.95209	30.1758	3.06677	30.1758	2.75001	30.1755	2.80598
30.4258	2.56527	30.4258	2.97327	30.4258	2.95995	30.4258	3.06677	30.4257	2.77541	30.4255	2.81305
30.6758	2.572	30.6758	2.98626	30.6758	2.96657	30.6757	3.06757	30.6758	2.79138	30.6755	2.81952
30.9257	2.58821	30.9258	2.99832	30.9258	2.97195	30.9257	3.06878	30.9258	2.79302	30.9255	2.82099
31.1758	2.60798	31.1758	3.00451	31.1757	2.97775	31.1758	3.06878	31.1758	2.78073	31.1755	2.82158
31.4257	2.62537	31.4258	3.00327	31.4258	2.9852	31.4257	3.0704	31.4257	2.76516	31.4255	2.82717
31.6758	2.63882	31.6758	3.00049	31.6758	2.99306	31.6758	3.07846	31.6758	2.76394	31.6757	2.83924
31.9258	2.64316	31.9258	3.00389	31.9257	2.99886	31.9257	3.09541	31.9258	2.77991	31.9255	2.84807
32.1758	2.63802	32.1758	3.01317	32.1758	3.00134	32.1757	3.11114	32.1758	2.79712	32.1755	2.84748
32.4258	2.63249	32.4258	3.02306	32.4257	3.00507	32.4257	3.11679	32.4258	2.80818	32.4255	2.8466
32.6758	2.6317	32.6758	3.02956	32.6758	3.0121	32.6758	3.1176	32.6758	2.81637	32.6755	2.85396
32.9258	2.63802	32.9257	3.03574	32.9257	3.01749	32.9257	3.12123	32.9257	2.82415	32.9255	2.86544
33.1758	2.64712	33.1758	3.04162	33.1758	3.02038	33.1757	3.12324	33.1758	2.82866	33.1755	2.87368
33.4257	2.65582	33.4257	3.04656	33.4257	3.03073	33.4257	3.12042	33.4257	2.82907	33.4255	2.87751
33.6758	2.66135	33.6757	3.0512	33.6757	3.04149	33.6758	3.11639	33.676	2.83358	33.6755	2.88016
33.9258	2.66531	33.9258	3.05646	33.9258	3.03942	33.9258	3.11961	33.9258	2.84832	33.9255	2.88016
34.1758	2.66768	34.1758	3.05986	34.1758	3.03156	34.1758	3.13131	34.1757	2.86348	34.1757	2.87898
34.4258	2.67045	34.4258	3.05491	34.4257	3.03446	34.4257	3.14704	34.4258	2.86799	34.4255	2.88163
34.6757	2.67124	34.6758	3.0478	34.6758	3.04812	34.6757	3.16197	34.6758	2.86143	34.6755	2.88781
34.9258	2.67124	34.9257	3.04935	34.9257	3.06302	34.9258	3.17206	34.9258	2.85529	34.9255	2.89517
35.1758	2.67242	35.1758	3.06326	35.1758	3.07461	35.1758	3.17407	35.1758	2.85816	35.1755	2.89988
35.4258	2.67519	35.4257	3.08182	35.4258	3.08578	35.4257	3.1656	35.4257	2.86471	35.4255	2.90311
35.6757	2.68073	35.6758	3.09728	35.6757	3.09323	35.6757	3.1535	35.6758	2.86635	35.6755	2.90812
35.9257	2.69219	35.9258	3.10501	35.9258	3.09323	35.9258	3.14826	35.9257	2.8684	35.9255	2.91283
36.1758	2.70682	36.1757	3.10377	36.1758	3.08495	36.1758	3.15713	36.1758	2.87946	36.1755	2.91489
36.4258	2.71671	36.4258	3.09604	36.4258	3.07833	36.4258	3.17125	36.4257	2.89461	36.4255	2.91813
36.676	2.72501	36.6758	3.08955	36.6758	3.08371	36.6758	3.18497	36.6758	2.90486	36.6757	2.92607
36.9258	2.73371	36.9258	3.09326	36.9258	3.09613	36.9257	3.19788	36.9258	2.91059	36.9255	2.93549
37.1757	2.73371	37.1758	3.10594	37.1757	3.10648	37.1757	3.21078	37.1758	2.91141	37.1755	2.9402
37.4258	2.72501	37.4258	3.11645	37.4257	3.11434	37.4258	3.21724	37.4258	2.90281	37.4255	2.94315
37.6758	2.71868	37.6757	3.1214	37.6757	3.12097	37.6758	3.2128	37.6758	2.88888	37.6755	2.94962
37.9258	2.72224	37.9257	3.12635	37.9258	3.12469	37.9257	3.20514	37.9257	2.88151	37.9257	2.95992
38.1758	2.73371	38.1758	3.13439	38.1757	3.12469	38.1757	3.19707	38.1758	2.8897	38.1755	2.9661
38.4257	2.74478	38.4258	3.13902	38.4257	3.12262	38.4257	3.19223	38.4258	2.91059	38.4255	2.96581
38.6758	2.74755	38.6758	3.13779	38.6757	3.12262	38.6758	3.19505	38.6758	2.93189	38.6755	2.96463
38.9258	2.74557	38.9258	3.13562	38.9257	3.12304	38.9257	3.21159	38.9258	2.94213	38.9255	2.96404
39.176	2.7432	39.1758	3.13841	39.1758	3.12552	39.1758	3.23862	39.1758	2.9405	39.1757	2.96257
39.4258	2.74201	39.4258	3.14428	39.4257	3.13131	39.4257	3.26	39.4258	2.93025	39.4255	2.96139
39.6758	2.74003	39.6758	3.14861	39.6758	3.14539	39.6757	3.26081	39.6758	2.9151	39.6755	2.96669
39.9258	2.74399	39.9257	3.15108	39.9257	3.1636	39.9258	3.24508	39.9258	2.90322	39.9257	2.97876
40.1758	2.7519	40.1758	3.15634	40.1758	3.17395	40.1758	3.22934	40.1758	2.90404	40.1755	2.98759
40.4258	2.75546	40.4257	3.16624	40.4258	3.17022	40.4258	3.22652	40.4257	2.92247	40.4257	2.98818
40.6758	2.75585	40.6758	3.17242	40.6758	3.1607	40.6757	3.23378	40.6758	2.94992	40.6757	2.98465
40.9257	2.7602	40.9258	3.1718	40.9257	3.15408	40.9257	3.24346	40.9258	2.97327	40.9255	2.98671
41.1758	2.76929	41.1758	3.16902	41.1757	3.15201	41.1758	3.25597	41.1758	2.98392	41.1755	2.99377
41.4258	2.78116	41.4258	3.1684	41.4258	3.15863	41.4257	3.26888	41.4258	2.98064	41.4255	3.00172
41.676	2.78985	41.6758	3.17026	41.6758	3.17685	41.6758	3.27735	41.6758	2.96508	41.6757	3.0079
41.9258	2.78985	41.9258	3.17613	41.9257	3.19754	41.9257	3.27816	41.9258	2.94541	41.9255	3.0132
42.1758	2.78471	42.1758	3.18726	42.1757	3.20706	42.1757	3.27735	42.1758	2.93886	42.1755	3.01644
42.4258	2.77918	42.4258	3.19592	42.4258	3.20334	42.4257	3.28098	42.4258	2.94869	42.4255	3.01585
42.6758	2.77562	42.6758	3.19747	42.6757	3.19589	42.6757	3.28582	42.6758	2.96221	42.6755	3.01526
42.9258	2.77562	42.9258	3.19716	42.9258	3.19382	42.9258	3.29026	42.9257	2.97327	42.9255	3.01909
43.1758	2.7855	43.1758	3.19932	43.1757	3.19961	43.1757	3.29591	43.1758	2.9872	43.1755	3.02733
43.4258	2.79895	43.4258	3.20706	43.4257	3.20541	43.4257	3.30438	43.4257	3.0044	43.4255	3.03351
43.6758	2.80567	43.6758	3.21571	43.6757	3.20913	43.6757	3.31164	43.6758	3.01833	43.6755	3.03557
43.9258	2.80527	43.9258	3.2219	43.9257	3.21368	43.9258	3.31245	43.9257	3.01751	43.9255	3.03734
44.1758	2.80369	44.1758	3.22437	44.1758	3.22031	44.1758	3.30962	44.1758	3.00235	44.1757	3.0394
44.4258	2.80725	44.4258	3.22623	44.4257	3.2261	44.4257	3.31083	44.4258	2.98474	44.4255	3.0394
44.6758	2.81358	44.6758	3.22221	44.6758	3.22817	44.6757	3.31366	44.6758	2.97818	44.6755	3.03822
44.9258	2.82109	44.9257	3.21448	44.9257	3.22693	44.9258	3.31366	44.9258	2.98556	44.9255	3.04263
45.1758	2.83256	45.1757	3.21417	45.1758	3.22238	45.1758	3.31325	45.1757	3.00358	45.1755	3.05088
45.4258	2.84086	45.4257	3.22623	45.4258	3.21741	45.4257	3.3189	45.4257	3.02693	45.4255	3.05706
45.6758	2.84284	45.6758	3.24385	45.6758	3.21865	45.6757	3.32657	45.6758	3.04455	45.6757	3.06088
45.9257	2.83967	45.9257	3.25591	45.9257	3.22734	45.9257	3.331	45.9257	3.04742	45.9255	3.06765
46.1758	2.83453	46.1757	3.25684	46.1757	3.24349	46.1758	3.33181	46.1758	3.04168	46.1755	3.07913
46.4258	2.83453	46.4258	3.24911	46.4257	3.26211	46.4258	3.33262	46.4257	3.03554	46.4255	3.08796
46.6758	2.84363	46.6757	3.24385	46.6758	3.27536	46.6757	3.33544	46.6757	3.03062	46.6757	3.08796
46.9258	2.8543	46.9258	3.2454	46.9257	3.27743	46.9257	3.33947	46.9258	3.02693	46.9255	3.08178
47.1758	2.86142	47.1758	3.25344	47.1757	3.26998	47.1757	3.34472	47.1758	3.02775	47.1755	3.07737
47.4258	2.86774	47.4257	3.2655	47.4257	3.25466	47.4258	3.35117	47.4258	3.03799	47.4255	3.07854
47.6758	2.87091	47.6758	3.2754	47.6758	3.23935	47.6758	3.35682	47.6758	3.05479	47.6755	3.08443
47.9258	2.86893	47.9258	3.27787	47.9258	3.23935	47.9257	3.35521	47.9257	3.06544	47.9255	3.09326
48.1758	2.86458	48.1758	3.27509	48.1758	3.25756	48.1757	3.34875	48.1758	3.06339	48.1755	3.10297
48.4258	2.8626	48.4258	3.27787	48.4257	3.27826	48.4257	3.34835	48.4258	3.05397	48.4255	3.1121
48.6758	2.85786	48.6758	3.28436	48.6757	3.28571	48.6758	3.35763	48.6758	3.04537	48.6755	3.11769
48.9258	2.85351	48.9258	3.28746	48.9258	3.28033	48.9257	3.36812	48.9258	3.03881	48.9255	3.11828
49.176	2.85786	49.1757	3.28374	49.1758	3.27163	49.1758	3.37376	49.1758	3.03881	49.1757	3.11563
49.4258	2.87407	49.4258	3.27942	49.4257	3.26418	49.4257	3.37699	49.4258	3.04824	49.4255	3.11357
49.6758	2.89345	49.6758	3.28003	49.6758	3.26335	49.6757	3.38103	49.6758	3.05971	49.6755	3.11298
49.9258	2.90531	49.9258	3.28498	49.9257	3.27453	49.9258	3.38345	49.9258	3.0679	49.9255	3.11681
50.1758	2.90412	50.1758	3.29302	50.1758	3.29357	50.1758	3.38183	50.1758	3.07118	50.1755	3.12505
50.4258	2.89226	50.4257	3.30199	50.4258	3.30847	50.4258	3.38103	50.4257	3.072	50.4257	3.13506
50.6758	2.88237	50.6758	3.3091	50.6758	3.31137	50.6757	3.38345	50.6758	3.07077	50.6755	3.14124
50.9257	2.87802	50.9258	3.31127	50.9258	3.30392	50.9257	3.38546	50.9258	3.06462	50.9255	3.14065
51.1758	2.88237	51.1758	3.30725	51.1757	3.29233	51.1758	3.38546	51.1758	3.05766	51.1755	3.13859
51.4258	2.89859	51.4258	3.30199	51.4258	3.28198	51.4257	3.38627	51.4258	3.06175	51.4255	3.13918
51.6758	2.91796	51.6757	3.3023	51.6758	3.27743	51.6758	3.39273	51.6757	3.08142	51.6757	3.14242
51.9257	2.92943	51.9258	3.30787	51.9257	3.28695	51.9257	3.40321	51.9258	3.10395	51.9255	3.1433
52.1758	2.92784	52.1758	3.31776	52.1758	3.30847	52.1757	3.4133	52.1758	3.11501	52.1755	3.14242
52.4258	2.91954	52.4258	3.32982	52.4257	3.32668	52.4258	3.42056	52.4258	3.1105	52.4255	3.14448
52.6758	2.90966	52.6758	3.33879	52.6758	3.33041	52.6758	3.42258	52.6758	3.09821	52.6755	3.15066
52.9258	2.90254	52.9258	3.34033	52.9258	3.32586	52.9257	3.41612	52.9257	3.08674	52.9255	3.15743
53.1758	2.90175	53.1758	3.33817	53.1758	3.32379	53.1757	3.39958	53.1758	3.08224	53.1755	3.16479
53.4258	2.91045	53.4258	3.33817	53.4257	3.32503	53.4257	3.38385	53.4257	3.08428	53.4253	3.17214
53.6758	2.92587	53.6758	3.34126	53.6757	3.32379	53.6757	3.38466	53.6758	3.09248	53.6755	3.17568
53.9258	2.93773	53.9258	3.34621	53.9257	3.32089	53.9257	3.40483	53.9257	3.10477	53.9255	3.17214
54.176	2.93773	54.1758	3.34807	54.1758	3.32213	54.1758	3.43065	54.1758	3.11296	54.1757	3.16626
54.4258	2.93496	54.4258	3.34683	54.4257	3.32751	54.4258	3.44477	54.4258	3.11501	54.4255	3.1642
54.6758	2.93931	54.6758	3.35023	54.6757	3.33124	54.6757	3.44638	54.6758	3.11951	54.6755	3.16802
54.9258	2.94405	54.9257	3.35827	54.9258	3.33993	54.9258	3.44194	54.9258	3.12361	54.9255	3.17627
55.1758	2.93971	55.1758	3.36507	55.1757	3.35732	55.1758	3.43186	55.1758	3.11992	55.1755	3.18716
55.4258	2.93061	55.4258	3.36662	55.4258	3.37222	55.4258	3.42137	55.4257	3.11214	55.4255	3.19569
55.6758	2.92666	55.6758	3.36817	55.6758	3.36849	55.6757	3.42137	55.6758	3.10845	55.6755	3.19805
55.9257	2.92982	55.9258	3.3694	55.9258	3.34655	55.9257	3.43347	55.9258	3.1105	55.9255	3.19393
56.1758	2.94247	56.1758	3.36538	56.1757	3.32172	56.1758	3.44678	56.1758	3.11992	56.1755	3.19098
56.4257	2.95789	56.4258	3.36074	56.4258	3.31178	56.4258	3.45324	56.4258	3.13467	56.4255	3.19452
56.6758	2.97055	56.6758	3.36445	56.6758	3.32462	56.6758	3.45404	56.6757	3.14901	56.6757	3.20335
56.9257	2.97687	56.9258	3.37868	56.9257	3.34738	56.9257	3.45687	56.9258	3.16089	56.9255	3.20923
57.1757	2.96936	57.1758	3.39198	57.1758	3.36932	57.1757	3.46292	57.1758	3.16294	57.1755	3.20982
57.4258	2.9488	57.4258	3.39414	57.4257	3.38339	57.4257	3.46292	57.4258	3.15065	57.4255	3.20923
57.6758	2.93298	57.6758	3.38857	57.6758	3.38174	57.6758	3.45646	57.6757	3.13262	57.6755	3.20982
57.9258	2.93694	57.9257	3.38579	57.9258	3.36642	57.9257	3.45324	57.9257	3.12894	57.9255	3.20805
58.1758	2.95671	58.1758	3.38796	58.1758	3.354	58.1757	3.45203	58.1758	3.14328	58.1755	3.20658
58.4257	2.98043	58.4258	3.39476	58.4257	3.35607	58.4257	3.4484	58.4258	3.1613	58.4255	3.21188
58.6758	2.99585	58.6758	3.40558	58.6757	3.36849	58.6758	3.44678	58.676	3.17523	58.6755	3.22424
58.9258	2.99546	58.9258	3.4161	58.9258	3.38091	58.9257	3.45324	58.9258	3.18342	58.9255	3.23484
59.1758	2.97766	59.1758	3.41702	59.1758	3.39291	59.1757	3.46574	59.1757	3.17769	59.1757	3.23837
59.4258	2.95789	59.4258	3.40775	59.4257	3.40285	59.4257	3.47543	59.4258	3.16007	59.4255	3.23837
59.6758	2.9488	59.6758	3.39692	59.6757	3.40616	59.6758	3.47785	59.6758	3.14901	59.6755	3.23896
59.9258	2.95513	59.9257	3.39569	59.9257	3.39664	59.9258	3.47422	59.9258	3.1527	59.9255	3.24102
60.1758	2.96936	60.1758	3.40435	60.1758	3.38256	60.1758	3.46978	60.1758	3.16212	60.1755	3.24102
60.4258	2.9828	60.4257	3.41548	60.4258	3.37511	60.4257	3.46615	60.4257	3.16785	60.4257	3.24102
60.6758	2.99111	60.6758	3.42321	60.6757	3.37511	60.6758	3.46332	60.6758	3.16744	60.6755	3.24426
60.9257	2.99546	60.9258	3.42816	60.9258	3.37511	60.9258	3.46574	60.9257	3.16744	60.9255	3.24985
61.1758	2.99546	61.1757	3.42816	61.1758	3.37387	61.1758	3.47502	61.1758	3.17605	61.1755	3.25515
61.4258	2.98834	61.4258	3.42259	61.4258	3.37801	61.4258	3.48067	61.4257	3.18711	61.4255	3.25839
61.676	2.98122	61.6757	3.41702	61.6758	3.39126	61.6758	3.47865	61.6758	3.19039	61.6757	3.26192
61.9258	2.98122	61.9258	3.41888	61.9258	3.40078	61.9257	3.48067	61.9258	3.18834	61.9255	3.26604
62.1757	2.98597	62.1758	3.42537	62.1757	3.40367	62.1757	3.49277	62.1758	3.18547	62.1755	3.26663
62.4258	2.98834	62.4258	3.42908	62.4257	3.40657	62.4258	3.50649	62.4258	3.18096	62.4255	3.26192
62.6758	2.99229	62.6758	3.43032	62.6757	3.4103	62.6758	3.51294	62.6757	3.17973	62.6755	3.25721
62.9258	3.00376	62.9258	3.43403	62.9258	3.4074	62.9258	3.51375	62.9257	3.19039	62.9257	3.25721
63.1758	3.01641	63.1758	3.44084	63.1758	3.39953	63.1757	3.51052	63.1758	3.208	63.1755	3.2631
63.4257	3.0172	63.4258	3.44795	63.4258	3.39953	63.4257	3.50568	63.4258	3.21742	63.4255	3.27281
63.6758	3.00732	63.6758	3.45444	63.6757	3.40823	63.6758	3.50366	63.676	3.21619	63.6755	3.28547
63.9258	2.99664	63.9258	3.46094	63.9258	3.42065	63.9257	3.50568	63.9258	3.21005	63.9255	3.29577
64.176	2.99308	64.1758	3.46372	64.1758	3.43099	64.1758	3.51415	64.1758	3.20513	64.1755	3.29901
64.4258	2.99664	64.4258	3.45939	64.4257	3.43389	64.4257	3.52626	64.4258	3.20145	64.4255	3.29548
64.6758	3.00771	64.6758	3.45104	64.6757	3.43223	64.6757	3.53513	64.6758	3.19407	64.6755	3.28812
64.9258	3.0255	64.9258	3.44795	64.9257	3.43099	64.9258	3.53634	64.9258	3.18752	64.9257	3.28164
65.1758	3.04369	65.1758	3.45506	65.1758	3.43099	65.1758	3.53594	65.1758	3.19489	65.1755	3.27958
65.4258	3.052	65.4257	3.46774	65.4258	3.43306	65.4258	3.53432	65.4257	3.21374	65.4257	3.28282
65.6758	3.04804	65.6758	3.47702	65.6758	3.43844	65.6757	3.52585	65.6758	3.22766	65.6757	3.29283
65.9257	3.0346	65.9258	3.48073	65.9258	3.44134	65.9257	3.51496	65.9258	3.22848	65.9255	3.30843
66.1758	3.02036	66.1758	3.48134	66.1757	3.43886	66.1758	3.51657	66.1758	3.22562	66.1755	3.32108
66.4258	3.01404	66.4258	3.47856	66.4258	3.44134	66.4257	3.5315	66.4258	3.22275	66.4255	3.32403
66.6758	3.01997	66.6757	3.47269	66.6758	3.45086	66.6758	3.54844	66.6758	3.21906	66.6757	3.32049
66.9258	3.03658	66.9258	3.47083	66.9257	3.45666	66.9257	3.55813	66.9258	3.21824	66.9255	3.3152
67.1758	3.05714	67.1758	3.48134	67.1758	3.4521	67.1757	3.55853	67.1758	3.22316	67.1755	3.31049
67.4258	3.07176	67.4257	3.49773	67.4258	3.44796	67.4258	3.55449	67.4258	3.23217	67.4255	3.30784
67.6758	3.07176	67.6758	3.50547	67.6757	3.45376	67.6758	3.54441	67.6757	3.23913	67.6755	3.31196
67.9258	3.0599	67.9258	3.50423	67.9258	3.46535	67.9258	3.53271	67.9257	3.24815	67.9255	3.32314
68.1758	3.04804	68.1758	3.50392	68.1758	3.47156	68.1757	3.52424	68.1758	3.25757	68.1755	3.33609
68.4258	3.03934	68.4258	3.5067	68.4258	3.467	68.4257	3.52868	68.4258	3.26535	68.4255	3.34434
68.6758	3.03262	68.6758	3.50608	68.6757	3.46121	68.6758	3.54562	68.6758	3.26412	68.6755	3.34816
68.9258	3.03539	68.9258	3.50423	68.9257	3.46411	68.9257	3.5666	68.9258	3.25388	68.9255	3.34875
69.1758	3.05279	69.1758	3.50485	69.1758	3.4728	69.1758	3.58031	69.1758	3.24528	69.1755	3.34669
69.4258	3.07335	69.4258	3.50825	69.4257	3.48025	69.4257	3.58354	69.4258	3.24528	69.4255	3.3408
69.6758	3.08165	69.6758	3.51165	69.6757	3.48315	69.6757	3.57588	69.6758	3.25306	69.6755	3.33609
69.9258	3.07809	69.9258	3.5132	69.9257	3.48397	69.9257	3.55934	69.9258	3.26453	69.9255	3.34022
70.1758	3.06979	70.1757	3.51691	70.1758	3.48397	70.1758	3.54643	70.1757	3.27559	70.1755	3.35228
70.4258	3.06109	70.4257	3.52618	70.4258	3.48232	70.4257	3.55167	70.4258	3.28297	70.4255	3.36494
70.6758	3.05634	70.6758	3.53515	70.6758	3.48149	70.6757	3.57023	70.6758	3.28297	70.6757	3.36965
70.9257	3.05634	70.9258	3.53608	70.9257	3.48232	70.9257	3.58798	70.9258	3.27846	70.9255	3.36759
71.1758	3.06465	71.1757	3.53175	71.1757	3.48315	71.1758	3.59927	71.176	3.27477	71.1755	3.36435
71.4258	3.08284	71.4258	3.5268	71.4257	3.48397	71.4258	3.60169	71.4258	3.27436	71.4255	3.36288
71.6758	3.1034	71.6757	3.52526	71.6758	3.48811	71.6757	3.59242	71.6757	3.27109	71.6757	3.36111
71.9258	3.11328	71.9258	3.52866	71.9257	3.49639	71.9257	3.57789	71.9258	3.26781	71.9255	3.36111
72.1757	3.10972	72.1758	3.5367	72.1758	3.50219	72.1757	3.57023	72.1758	3.26986	72.1755	3.36288
72.4258	3.09984	72.4257	3.54659	72.4258	3.49846	72.4258	3.57951	72.4258	3.28297	72.4255	3.367
72.6758	3.08798	72.6758	3.55587	72.6758	3.4877	72.6758	3.6025	72.6758	3.2973	72.6755	3.37583
72.9258	3.07611	72.9258	3.55773	72.9258	3.48439	72.9258	3.62469	72.9257	3.29812	72.9255	3.38613
73.1758	3.07256	73.1758	3.55092	73.1758	3.49474	73.1757	3.62953	73.1758	3.28665	73.1755	3.39202
73.4258	3.08244	73.4258	3.54597	73.4258	3.50426	73.4257	3.62025	73.4258	3.2801	73.4255	3.38878
73.6758	3.10102	73.6758	3.55061	73.6757	3.50302	73.6758	3.60573	73.6758	3.28747	73.6755	3.38142
73.9258	3.12	73.9258	3.55432	73.9258	3.49639	73.9257	3.59322	73.9258	3.29894	73.9255	3.37848
74.176	3.1291	74.1758	3.55309	74.1758	3.49639	74.1758	3.58717	74.1758	3.30673	74.1757	3.3826
74.4258	3.12712	74.4258	3.55494	74.4257	3.50384	74.4257	3.59524	74.4258	3.31123	74.4255	3.39084
74.6758	3.11526	74.6758	3.56298	74.6758	3.5146	74.6757	3.61017	74.6758	3.31	74.6755	3.3982
74.9258	3.0943	74.9258	3.57257	74.9257	3.52413	74.9258	3.62106	74.9258	3.30263	74.9255	3.40409
75.1758	3.07453	75.1758	3.57721	75.1758	3.52868	75.1758	3.62469	75.1758	3.29812	75.1755	3.40703
75.4258	3.06979	75.4258	3.57566	75.4258	3.52661	75.4258	3.62509	75.4257	3.30099	75.4257	3.40821
75.6758	3.08521	75.6758	3.57257	75.6757	3.51916	75.6757	3.62671	75.6758	3.30755	75.6755	3.40615
75.9257	3.10972	75.9258	3.57009	75.9258	3.51254	75.9257	3.62872	75.9258	3.31123	75.9255	3.40291
76.1758	3.1287	76.1758	3.57133	76.1758	3.51171	76.1758	3.62792	76.176	3.31123	76.1755	3.40026
76.4258	3.137	76.4258	3.5769	76.4258	3.51833	76.4258	3.62025	76.4258	3.31328	76.4255	3.40232
76.6758	3.13424	76.6758	3.58679	76.6758	3.52702	76.6758	3.61097	76.6758	3.32229	76.6757	3.40968
76.9258	3.12237	76.9258	3.59391	76.9258	3.5353	76.9257	3.60896	76.9258	3.3309	76.9255	3.41969
77.1757	3.10893	77.1758	3.59483	77.1758	3.5411	77.1757	3.62106	77.1758	3.33294	77.1755	3.42764
77.4258	3.10419	77.4258	3.59545	77.4257	3.54027	77.4258	3.64405	77.4258	3.33008	77.4255	3.4297
77.6758	3.10893	77.6758	3.59916	77.6758	3.53323	77.6758	3.66463	77.6757	3.32803	77.6755	3.42557
77.9258	3.11961	77.9257	3.6038	77.9258	3.52661	77.9257	3.66745	77.9257	3.32434	77.9255	3.42028
78.1758	3.13147	78.1758	3.60318	78.1758	3.52661	78.1757	3.64809	78.1757	3.31943	78.1755	3.42116
78.4257	3.14135	78.4258	3.6004	78.4257	3.5324	78.4257	3.61944	78.4257	3.32229	78.4253	3.43176
78.6758	3.14333	78.6758	3.60318	78.6757	3.53903	78.6758	3.6029	78.6758	3.33663	78.6755	3.44382
78.9258	3.13779	78.9258	3.61246	78.9257	3.54482	78.9257	3.60533	78.9257	3.35425	78.9255	3.44853
79.176	3.12791	79.1758	3.62174	79.1758	3.54772	79.1757	3.62227	79.1758	3.35834	79.1757	3.44412
79.4258	3.12317	79.4258	3.62854	79.4257	3.54979	79.4258	3.64688	79.4258	3.34523	79.4255	3.43588
79.6758	3.1287	79.6758	3.63163	79.6757	3.55144	79.6757	3.67189	79.6758	3.32352	79.6755	3.43058
79.9258	3.14333	79.9258	3.62947	79.9258	3.556	79.9258	3.68762	79.9258	3.30755	79.9255	3.43117
80.1758	3.15796	80.1758	3.62081	80.1757	3.56303	80.1758	3.68883	80.1758	3.30632	80.1755	3.43588
80.4258	3.16784	80.4258	3.61524	80.4258	3.56841	80.4258	3.6731	80.4257	3.32147	80.4257	3.44176
80.6758	3.17219	80.6758	3.61957	80.6757	3.56552	80.6757	3.64688	80.6758	3.34769	80.6755	3.4453
80.9257	3.16943	80.9258	3.62947	80.9258	3.55724	80.9257	3.62872	80.9258	3.37227	80.9255	3.44677
81.1758	3.15717	81.1758	3.6372	81.1757	3.55434	81.1758	3.62953	81.1758	3.38169	81.1755	3.45059
81.4257	3.14491	81.4258	3.63874	81.4258	3.56262	81.4258	3.64607	81.4258	3.37227	81.4255	3.45678
81.6758	3.14333	81.6758	3.63782	81.6758	3.57793	81.6758	3.67028	81.6757	3.35711	81.6757	3.46031
81.9257	3.15321	81.9258	3.63782	81.9257	3.5887	81.9257	3.69327	81.9258	3.34892	81.9255	3.4556
82.1758	3.16705	82.1758	3.63813	82.1758	3.5887	82.1757	3.70174	82.1758	3.34892	82.1755	3.44853
82.4258	3.18247	82.4257	3.63813	82.4257	3.58083	82.4257	3.69609	82.4258	3.35179	82.4255	3.44795
82.6758	3.19513	82.6758	3.63874	82.6758	3.57504	82.6758	3.6852	82.6758	3.35793	82.6755	3.45678
82.9258	3.19671	82.9257	3.64215	82.9258	3.57793	82.9257	3.67229	82.9257	3.36858	82.9255	3.46825
83.1758	3.18247	83.1758	3.64771	83.1758	3.5858	83.1757	3.65979	83.1758	3.38169	83.1755	3.47915
83.4257	3.15954	83.4257	3.65513	83.4257	3.59201	83.4257	3.65535	83.4257	3.39071	83.4255	3.48856
83.6758	3.14412	83.6758	3.66286	83.6757	3.5887	83.6758	3.66261	83.676	3.39112	83.6755	3.49504
83.9258	3.15163	83.9258	3.66565	83.9258	3.58	83.9257	3.67673	83.9257	3.3862	83.9255	3.49386
84.1758	3.17773	84.1758	3.66286	84.1758	3.57338	84.1758	3.69488	84.1758	3.37596	84.1757	3.4865
84.4258	3.2058	84.4258	3.65761	84.4257	3.57587	84.4257	3.70537	84.4258	3.36449	84.4255	3.47915
84.6758	3.22557	84.6758	3.65421	84.6757	3.5829	84.6757	3.69892	84.6758	3.35998	84.6755	3.47767
84.9258	3.23031	84.9257	3.65513	84.9257	3.5887	84.9258	3.6848	84.9258	3.37145	84.9255	3.48179
85.1758	3.2149	85.1758	3.66256	85.1758	3.59532	85.1757	3.67471	85.1758	3.3948	85.1755	3.48827
85.4258	3.1884	85.4258	3.67121	85.4258	3.6065	85.4257	3.67028	85.4257	3.41447	85.4257	3.49592
85.6758	3.16943	85.6758	3.67833	85.6757	3.61477	85.6757	3.67229	85.6758	3.42102	85.6755	3.50534
85.9257	3.16784	85.9258	3.68544	85.9257	3.61146	85.9258	3.6852	85.9258	3.41733	85.9255	3.51123
86.1758	3.17971	86.1757	3.68946	86.1757	3.60277	86.1758	3.70416	86.1758	3.40996	86.1755	3.50799
86.4258	3.19671	86.4258	3.68451	86.4258	3.59987	86.4258	3.71747	86.4258	3.40013	86.4255	3.5021
86.676	3.21213	86.6757	3.67462	86.6758	3.60525	86.6758	3.72474	86.6758	3.3862	86.6757	3.50269
86.9258	3.22557	86.9258	3.6706	86.9258	3.61146	86.9257	3.72837	86.9258	3.37801	86.9255	3.50858
87.1757	3.22834	87.1758	3.67678	87.1757	3.61891	87.1757	3.72675	87.1758	3.38251	87.1755	3.51123
87.4258	3.21648	87.4258	3.68606	87.4257	3.62802	87.4258	3.71828	87.4258	3.39685	87.4255	3.51123
87.6757	3.19671	87.6757	3.69533	87.6758	3.63464	87.6758	3.70618	87.6757	3.41447	87.6755	3.51476
87.9258	3.18129	87.9257	3.70245	87.9258	3.63506	87.9258	3.69771	87.9257	3.42921	87.9257	3.52212
88.1758	3.17417	88.1757	3.70678	88.1758	3.63133	88.1757	3.69972	88.1758	3.43208	88.1755	3.52771
88.4257	3.17615	88.4258	3.70739	88.4258	3.62802	88.4257	3.71102	88.4257	3.42184	88.4255	3.52948
88.6758	3.19157	88.6758	3.70306	88.6757	3.62719	88.6758	3.72554	88.6758	3.40504	88.6755	3.52742
88.9257	3.22043	88.9258	3.69657	88.9258	3.62636	88.9257	3.73321	88.9258	3.39685	88.9255	3.52271
89.176	3.25127	89.1758	3.6941	89.1758	3.6214	89.1758	3.73563	89.1757	3.40586	89.1755	3.51829
89.4258	3.2663	89.4258	3.69904	89.4257	3.62181	89.4257	3.732	89.4258	3.42594	89.4255	3.52006
89.6758	3.25562	89.6758	3.70863	89.6758	3.63671	89.6757	3.72312	89.6758	3.44642	89.6755	3.53213
89.9258	3.22873	89.9258	3.72162	89.9257	3.65741	89.9258	3.71707	89.9258	3.45871	89.9255	3.54861
90.1758	3.20303	90.1758	3.7343	90.1758	3.66734	90.1758	3.71909	90.1758	3.46321	90.1755	3.55862
90.4258	3.1888	90.4257	3.73801	90.4258	3.66444	90.4257	3.72917	90.4258	3.45953	90.4255	3.55656
90.6758	3.19513	90.6758	3.73306	90.6758	3.65741	90.6757	3.73926	90.6758	3.4456	90.6757	3.54979
90.9257	3.22201	90.9258	3.7278	90.9257	3.64996	90.9257	3.74612	90.9258	3.42471	90.9255	3.54832
91.1758	3.25918	91.1758	3.72595	91.1757	3.64706	91.1758	3.75177	91.1758	3.41365	91.1755	3.55303
91.4258	3.28646	91.4258	3.72719	91.4257	3.6512	91.4257	3.75136	91.4258	3.42184	91.4255	3.55715
91.6758	3.292	91.6757	3.72935	91.6758	3.66693	91.6758	3.74329	91.6758	3.44519	91.6757	3.55862
91.9258	3.27381	91.9258	3.73553	91.9258	3.6868	91.9257	3.73401	91.9258	3.47059	91.9255	3.56068
92.1758	3.24376	92.1758	3.74543	92.1758	3.69632	92.1757	3.7328	92.1758	3.48493	92.1755	3.56451
92.4258	3.21924	92.4258	3.75749	92.4258	3.68969	92.4258	3.74571	92.4258	3.48206	92.4255	3.56539
92.6758	3.21015	92.6758	3.76553	92.6758	3.67645	92.6758	3.75903	92.6758	3.4669	92.6755	3.56274
92.9258	3.21845	92.9258	3.76677	92.9258	3.66734	92.9258	3.76185	92.9257	3.44929	92.9255	3.56009
93.1758	3.24099	93.1758	3.76337	93.1758	3.66155	93.1757	3.75822	93.1758	3.44273	93.1755	3.56009
93.4257	3.2663	93.4258	3.7578	93.4258	3.65741	93.4257	3.75983	93.4257	3.45092	93.4255	3.56186
93.6758	3.28092	93.6758	3.75038	93.6757	3.65782	93.6758	3.76467	93.6758	3.46526	93.6755	3.56745
93.9258	3.2829	93.9258	3.74543	93.9257	3.66527	93.9257	3.7679	93.9257	3.47837	93.9255	3.57863
94.1758	3.27658	94.1758	3.75069	94.1758	3.67686	94.1758	3.76709	94.1757	3.48738	94.1755	3.58835
94.4258	3.26471	94.4258	3.76398	94.4257	3.68804	94.4257	3.76548	94.4258	3.49148	94.4255	3.591
94.6758	3.25127	94.6758	3.77326	94.6757	3.69921	94.6757	3.76427	94.6758	3.48861	94.6755	3.58629
94.9258	3.24455	94.9258	3.77604	94.9257	3.70501	94.9257	3.76467	94.9258	3.47714	94.9255	3.58275
95.1758	3.25048	95.1757	3.77543	95.1758	3.70211	95.1758	3.77274	95.1758	3.46608	95.1755	3.58275
95.4258	3.27025	95.4257	3.77326	95.4258	3.69176	95.4257	3.78767	95.4258	3.46485	95.4255	3.58364
95.6758	3.29279	95.6758	3.7711	95.6758	3.68348	95.6757	3.79775	95.6758	3.47182	95.6755	3.5857
95.9257	3.30742	95.9258	3.77048	95.9257	3.68059	95.9257	3.79211	95.9258	3.47837	95.9255	3.59011
96.1758	3.31256	96.1757	3.77388	96.1757	3.68224	96.1758	3.77557	96.176	3.48656	96.1755	3.59777
96.4258	3.31018	96.4258	3.78192	96.4257	3.68804	96.4258	3.76145	96.4258	3.5009	96.4255	3.60424
96.6758	3.3003	96.6758	3.79089	96.6758	3.70128	96.6757	3.76064	96.6758	3.51278	96.6757	3.6066
96.9258	3.28448	96.9258	3.79305	96.9257	3.71743	96.9257	3.77073	96.9258	3.51278	96.9255	3.60571
97.1757	3.27381	97.1758	3.79151	97.1758	3.7286	97.1757	3.78363	97.1758	3.50254	97.1755	3.60365
97.4258	3.27855	97.4257	3.79181	97.4257	3.72322	97.4258	3.79775	97.4258	3.4923	97.4255	3.60159
97.6758	3.29279	97.6758	3.79645	97.6758	3.70956	97.6758	3.80703	97.6758	3.48779	97.6755	3.59983
97.9258	3.30544	97.9258	3.79955	97.9258	3.70418	97.9258	3.80139	97.9257	3.49148	97.9255	3.60189
98.1758	3.31256	98.1758	3.80233	98.1758	3.70998	98.1757	3.78041	98.1758	3.49803	98.1755	3.60983
98.4257	3.31453	98.4258	3.80635	98.4258	3.71825	98.4257	3.76548	98.4258	3.5091	98.4255	3.61925
98.6758	3.31295	98.6758	3.80851	98.6757	3.72488	98.6758	3.76992	98.6758	3.52589	98.6755	3.62514
98.9193	3.31256	98.9258	3.80635	98.9258	3.72984	98.9257	3.78767	98.9257	3.539	98.9255	3.6272
99.1392	3.31256	99.1757	3.8014	99.1758	3.73067	99.1758	3.80865	99.1757	3.53449	99.1757	3.62808
99.3342	3.30346	99.4258	3.80016	99.4257	3.7286	99.4257	3.82196	99.4258	3.51852	99.4255	3.6272
99.5038	3.27302	99.6758	3.80635	99.6758	3.72488	99.6757	3.82075	99.6758	3.50541	99.6755	3.6219
99.6488	3.22755	99.9258	3.81563	99.9257	3.72032	99.9258	3.80703	99.9258	3.50008	99.9255	3.61572
99.7688	3.1884	100.176	3.82212	100.176	3.7195	100.176	3.79291	100.176	3.50623	100.175	3.61602
99.8637	3.17298	100.426	3.82428	100.426	3.7257	100.426	3.79049	100.426	3.5222	100.425	3.62602
99.9337	3.17575	100.676	3.82583	100.676	3.73357	100.676	3.8034	100.676	3.54105	100.675	3.63691
99.9785	3.17694	100.926	3.82707	100.926	3.74185	100.926	3.82156	100.926	3.55252	100.925	3.64339
99.9985	3.16508	101.176	3.82861	101.176	3.75137	101.176	3.83003	101.176	3.55539	101.175	3.64604
100	3.14531	101.426	3.83294	101.426	3.75509	101.426	3.82801	101.426	3.54883	101.425	3.64751
100	3.12514	101.676	3.83696	101.676	3.74847	101.676	3.82196	101.676	3.53736	101.676	3.6481
100	3.11526	101.926	3.83573	101.926	3.73936	101.926	3.82075	101.926	3.52794	101.925	3.64604
100	3.12712	102.176	3.83263	102.176	3.73812	102.176	3.82478	102.176	3.52057	102.175	3.64604
100	3.16073	102.426	3.83542	102.426	3.74185	102.426	3.83366	102.426	3.51975	102.425	3.65016
99.9938	3.19473	102.676	3.84531	102.676	3.74847	102.676	3.84011	102.676	3.53286	102.675	3.65516
99.9635	3.20857	102.926	3.85397	102.926	3.75799	102.926	3.8385	102.926	3.55252	102.925	3.65958
99.9085	3.19868	103.176	3.85737	103.176	3.76792	103.176	3.82801	103.176	3.56481	103.175	3.66429
99.8283	3.16508	103.426	3.85737	103.426	3.77455	103.426	3.82075	103.426	3.56645	103.425	3.67047
99.7232	3.10537	103.676	3.85675	103.676	3.77413	103.676	3.83083	103.676	3.56276	103.675	3.674
99.5932	3.0346	103.926	3.85614	103.926	3.76586	103.926	3.85141	103.926	3.55252	103.925	3.66929
99.438	2.98122	104.176	3.85459	104.176	3.75509	104.176	3.86593	104.176	3.53941	104.176	3.66105
99.258	2.95789	104.426	3.85273	104.426	3.74971	104.426	3.86714	104.426	3.53286	104.425	3.65634
99.0528	2.94959	104.676	3.85675	104.676	3.75344	104.676	3.86069	104.676	3.53736	104.675	3.6584
98.8228	2.93575	104.926	3.86727	104.926	3.76503	104.926	3.85222	104.926	3.54883	104.925	3.66458
98.5743	2.91045	105.176	3.87685	105.176	3.78117	105.176	3.8502	105.176	3.56481	105.175	3.67371
98.3243	2.87684	105.426	3.88304	105.426	3.79607	105.426	3.85786	105.426	3.58324	105.425	3.68342
98.0743	2.85074	105.676	3.88799	105.676	3.79897	105.676	3.86956	105.676	3.59553	105.675	3.68931
97.8243	2.85074	105.926	3.88953	105.926	3.78655	105.926	3.87803	105.926	3.59389	105.925	3.6899
97.5743	2.87407	106.176	3.8852	106.176	3.77041	106.176	3.87924	106.176	3.57792	106.175	3.68813
97.3243	2.88989	106.426	3.88026	106.426	3.76503	106.426	3.87239	106.426	3.55498	106.425	3.68725
97.0743	2.87802	106.676	3.87871	106.676	3.77041	106.676	3.86149	106.676	3.54596	106.676	3.68813
96.8242	2.84877	106.926	3.88026	106.926	3.7762	106.926	3.85665	106.926	3.56153	106.925	3.6899
96.5743	2.82109	107.176	3.88737	107.176	3.78117	107.176	3.86149	107.176	3.58447	107.175	3.69254
96.3243	2.79895	107.426	3.89726	107.426	3.79028	107.426	3.87521	107.426	3.60127	107.425	3.69814
96.0743	2.77483	107.676	3.90283	107.676	3.80104	107.676	3.89457	107.676	3.60946	107.675	3.70638
95.8243	2.74755	107.926	3.90159	107.926	3.80932	107.926	3.90668	107.926	3.61233	107.925	3.71374
95.5742	2.7175	108.176	3.90005	108.176	3.81221	108.176	3.90022	108.176	3.60495	108.176	3.7155
95.3243	2.68231	108.426	3.90005	108.426	3.80932	108.426	3.88086	108.426	3.59062	108.425	3.71285
95.0743	2.64672	108.676	3.90345	108.676	3.79814	108.676	3.86634	108.676	3.58038	108.675	3.70873
94.8243	2.6226	108.926	3.90994	108.926	3.78738	108.926	3.86714	108.926	3.57956	108.925	3.70608
94.5743	2.61232	109.176	3.91427	109.176	3.78655	109.176	3.87924	109.176	3.58693	109.176	3.70873
94.3243	2.59967	109.426	3.91211	109.426	3.7998	109.426	3.89296	109.426	3.59922	109.425	3.7158
94.0743	2.57279	109.676	3.90932	109.676	3.81801	109.676	3.90305	109.676	3.61151	109.675	3.72698
93.8243	2.53839	109.926	3.90932	109.926	3.82919	109.926	3.90668	109.926	3.6197	109.925	3.73434
93.5743	2.50952	110.176	3.91334	110.176	3.83125	110.176	3.90789	110.176	3.62257	110.175	3.73464
93.3243	2.48659	110.426	3.91829	110.426	3.82836	110.426	3.91071	110.426	3.62011	110.425	3.73199
93.0743	2.46287	110.676	3.92417	110.676	3.82339	110.676	3.91676	110.676	3.61438	110.675	3.73258
92.8242	2.44112	110.926	3.92911	110.926	3.81884	110.926	3.92039	110.926	3.61315	110.925	3.73522
92.5743	2.42886	111.176	3.93066	111.176	3.81801	111.176	3.91313	111.176	3.61602	111.175	3.7367
92.3243	2.42056	111.426	3.92973	111.426	3.81966	111.426	3.8982	111.426	3.61888	111.425	3.73729
92.0743	2.40079	111.676	3.92973	111.676	3.82173	111.676	3.89014	111.676	3.62175	111.676	3.74141
91.8242	2.3743	111.926	3.93282	111.926	3.82339	111.926	3.90224	111.926	3.63035	111.925	3.74729
91.5743	2.35335	112.176	3.93777	112.176	3.83001	112.176	3.92806	112.176	3.63978	112.175	3.74994
91.3242	2.33714	112.426	3.94272	112.426	3.84326	112.426	3.94904	112.426	3.64223	112.425	3.74818
91.0745	2.31539	112.676	3.94612	112.676	3.85568	112.676	3.95186	112.676	3.63978	112.675	3.7467
90.8243	2.29008	112.926	3.94983	112.926	3.85857	112.926	3.93895	112.926	3.63855	112.926	3.74818
90.5743	2.2719	113.176	3.95323	113.176	3.85278	113.176	3.91959	113.176	3.63896	113.175	3.75289
90.3242	2.25924	113.426	3.95447	113.426	3.8445	113.426	3.90748	113.426	3.63855	113.425	3.75936
90.0743	2.24106	113.676	3.95664	113.676	3.84077	113.676	3.91152	113.676	3.63855	113.675	3.76701
89.8243	2.2201	113.926	3.96251	113.926	3.84077	113.926	3.93088	113.926	3.64223	113.925	3.77349
89.5743	2.20231	114.176	3.9687	114.176	3.84367	114.176	3.95186	114.176	3.6537	114.176	3.77496
89.3243	2.18886	114.426	3.96931	114.426	3.85278	114.426	3.96235	114.426	3.66681	114.425	3.77349
89.0743	2.17147	114.676	3.96653	114.676	3.87182	114.676	3.96154	114.676	3.6705	114.675	3.7729
88.8243	2.14537	114.926	3.96591	114.926	3.88879	114.926	3.95226	114.926	3.66149	114.925	3.77437
88.5743	2.1173	115.176	3.96931	115.176	3.89003	115.176	3.9446	115.176	3.65288	115.175	3.77702
88.3243	2.09634	115.426	3.97519	115.426	3.88217	115.426	3.94016	115.426	3.65002	115.425	3.77967
88.0742	2.08448	115.676	3.98168	115.676	3.87389	115.676	3.93814	115.676	3.6537	115.675	3.78379
87.8242	2.07737	115.926	3.9888	115.926	3.86934	115.926	3.93935	115.926	3.66313	115.925	3.78968
87.5742	2.07183	116.176	3.99282	116.176	3.87306	116.176	3.94581	116.176	3.67705	116.175	3.79527
87.3243	2.05997	116.426	3.99158	116.426	3.88258	116.426	3.95468	116.426	3.6873	116.425	3.80057
87.0743	2.03664	116.676	3.98663	116.676	3.89003	116.676	3.96154	116.676	3.68852	116.676	3.80469
86.8243	2.00857	116.926	3.98447	116.926	3.8921	116.926	3.968	116.926	3.68279	116.925	3.80587
86.5742	1.98761	117.176	3.99065	117.176	3.89169	117.176	3.97405	117.176	3.6746	117.175	3.80116
86.3243	1.97654	117.426	3.99993	117.426	3.88879	117.426	3.97889	117.426	3.66681	117.425	3.7938
86.0743	1.97101	117.676	4.00549	117.676	3.88713	117.676	3.97768	117.676	3.66476	117.676	3.79174
85.8243	1.9631	117.926	4.00704	117.926	3.89003	117.926	3.96759	117.926	3.67132	117.926	3.79851
85.5743	1.94966	118.176	4.00828	118.176	3.8921	118.176	3.95388	118.176	3.6873	118.175	3.8094
85.3243	1.93226	118.426	4.00982	118.426	3.89086	118.426	3.94742	118.426	3.7045	118.425	3.81882
85.0743	1.9117	118.676	4.01477	118.676	3.88796	118.676	3.95226	118.676	3.71638	118.675	3.82412
84.8243	1.88718	118.926	4.02127	118.926	3.88796	118.926	3.96679	118.926	3.71556	118.925	3.82294
84.5743	1.86623	119.176	4.02467	119.176	3.89169	119.176	3.98534	119.176	3.70655	119.175	3.81676
84.3243	1.85713	119.426	4.02188	119.426	3.89831	119.426	4.00027	119.426	3.69672	119.425	3.80999
84.0743	1.85239	119.676	4.01694	119.676	3.90907	119.676	4.00269	119.676	3.68771	119.675	3.80734
83.8243	1.84251	119.926	4.01477	119.926	3.92232	119.926	3.9918	119.926	3.68566	119.925	3.81323
83.5745	1.82748	120.176	4.01972	120.176	3.9306	120.176	3.97808	120.176	3.69385	120.175	3.82412
83.3243	1.81206	120.426	4.03116	120.426	3.92811	120.426	3.97405	120.426	3.70983	120.425	3.83354
83.0742	1.79901	120.676	4.0426	120.676	3.91859	120.676	3.97687	120.676	3.7258	120.675	3.83854
82.8242	1.78636	120.926	4.04724	120.926	3.91156	120.926	3.98454	120.926	3.73359	120.925	3.84089
82.5743	1.77213	121.176	4.04446	121.176	3.91487	121.176	3.99623	121.176	3.73154	121.175	3.84031
82.3243	1.75671	121.426	4.04013	121.426	3.92604	121.426	4.00672	121.426	3.72498	121.425	3.8356
82.0743	1.74129	121.676	4.03765	121.676	3.93763	121.676	4.01197	121.676	3.71925	121.676	3.83089
81.8243	1.72508	121.926	4.04106	121.926	3.94757	121.926	4.01035	121.926	3.71556	121.925	3.83148
81.5742	1.71242	122.176	4.04972	122.176	3.94964	122.176	4.00834	122.176	3.71679	122.175	3.83766
81.3243	1.71045	122.426	4.06147	122.426	3.94384	122.426	4.01318	122.426	3.72785	122.425	3.84443
81.0743	1.71203	122.676	4.07291	122.676	3.93763	122.676	4.01963	122.676	3.74014	122.675	3.84855
80.8243	1.70056	122.926	4.08157	122.926	3.94094	122.926	4.0156	122.926	3.7467	122.925	3.85031
80.5743	1.67249	123.176	4.08559	123.176	3.94674	123.176	4.0039	123.176	3.74874	123.175	3.85178
80.3242	1.64086	123.426	4.08651	123.426	3.94425	123.426	3.99906	123.426	3.75243	123.425	3.85385
80.0743	1.62148	123.676	4.0862	123.676	3.93763	123.676	4.00834	123.676	3.7553	123.676	3.85649
79.8243	1.61911	123.926	4.0828	123.926	3.93556	123.926	4.02326	123.926	3.75243	123.925	3.86003
79.5743	1.62702	124.176	4.07785	124.176	3.94384	124.176	4.03617	124.176	3.74874	124.176	3.86474
79.3243	1.63255	124.426	4.07507	124.426	3.95833	124.426	4.04707	124.426	3.7512	124.425	3.86886
79.0743	1.62544	124.676	4.07724	124.676	3.97157	124.676	4.05352	124.676	3.7598	124.675	3.87121
78.8243	1.60606	124.926	4.08126	124.926	3.97985	124.926	4.0507	124.926	3.768	124.925	3.87209
78.5745	1.58076	125.176	4.08651	125.176	3.98109	125.176	4.04061	125.176	3.77127	125.175	3.87592
78.3243	1.56099	125.426	4.09486	125.426	3.9782	125.426	4.03537	125.426	3.77086	125.426	3.88151
78.0743	1.55387	125.676	4.10259	125.676	3.97157	125.676	4.03819	125.676	3.77086	125.675	3.88269
77.8242	1.54992	125.926	4.10476	125.926	3.96661	125.926	4.04343	125.926	3.77005	125.925	3.87886
77.5743	1.53489	126.176	4.10321	126.176	3.97075	126.176	4.04707	126.176	3.76431	126.175	3.87739
77.3243	1.51196	126.426	4.10105	126.426	3.98399	126.426	4.04828	126.426	3.76144	126.425	3.88299
77.0743	1.49496	126.676	4.10105	126.676	3.99641	126.676	4.0511	126.676	3.76718	126.676	3.89211
76.8242	1.49377	126.926	4.10259	126.926	4.00303	126.926	4.05675	126.926	3.77742	126.925	3.89888
76.5743	1.49733	127.176	4.10538	127.176	4.00262	127.176	4.06482	127.176	3.78602	127.175	3.90123
76.3242	1.49377	127.426	4.11125	127.426	3.99807	127.426	4.06764	127.426	3.79381	127.425	3.90123
76.0743	1.48112	127.676	4.12053	127.676	3.99061	127.676	4.06683	127.676	3.79913	127.675	3.90035
75.8243	1.46214	127.926	4.12764	127.926	3.98482	127.926	4.0632	127.926	3.80118	127.925	3.89917
75.5742	1.43763	128.176	4.12671	128.176	3.98648	128.176	4.06038	128.176	3.79995	128.175	3.90123
75.3242	1.4143	128.426	4.12053	128.426	3.996	128.426	4.06118	128.426	3.79831	128.425	3.90594
75.0742	1.40323	128.676	4.11836	128.676	4.00303	128.676	4.07046	128.676	3.80118	128.675	3.91183
74.8243	1.40797	128.926	4.123	128.926	4.00593	128.926	4.08257	128.926	3.80978	128.925	3.91448
74.5743	1.41944	129.176	4.13042	129.176	4.01131	129.176	4.09063	129.176	3.81798	129.176	3.91654
74.3243	1.42498	129.426	4.13816	129.426	4.01876	129.426	4.09507	129.426	3.82002	129.425	3.9186
74.0743	1.41707	129.676	4.14589	129.676	4.02083	129.676	4.0979	129.676	3.82084	129.675	3.91742
73.8243	1.3969	129.926	4.15207	129.926	4.01628	129.926	4.09991	129.926	3.81961	129.925	3.91124
73.5743	1.36725	130.176	4.15516	130.176	4.01255	130.176	4.0979	130.176	3.81347	130.175	3.90653
73.3243	1.3372	130.426	4.15795	130.426	4.00965	130.426	4.09144	130.426	3.80855	130.425	3.91036
73.0743	1.32178	130.676	4.16011	130.676	4.00593	130.676	4.08418	130.676	3.81306	130.675	3.9186
72.8243	1.33008	130.926	4.16197	130.926	4.00676	130.926	4.08499	130.926	3.82371	130.925	3.92684
72.5743	1.34511	131.176	4.16197	131.176	4.01793	131.176	4.09265	131.176	3.83477	131.175	3.93479
72.3243	1.34353	131.426	4.16197	131.426	4.03035	131.426	4.10153	131.426	3.84419	131.425	3.94274
72.0743	1.32653	131.676	4.16289	131.676	4.0349	131.676	4.10717	131.676	3.85198	131.676	3.94774
71.8242	1.30992	131.926	4.16444	131.926	4.02911	131.926	4.11081	131.926	3.85361	131.925	3.94774
71.5743	1.29924	132.176	4.1663	132.176	4.02166	132.176	4.11403	132.176	3.84133	132.175	3.94362
71.3243	1.29213	132.426	4.16506	132.426	4.02373	132.426	4.11645	132.426	3.82453	132.425	3.94068
71.0743	1.28461	132.676	4.16661	132.676	4.0349	132.676	4.11847	132.676	3.81593	132.675	3.94362
70.8243	1.27552	132.926	4.17495	132.926	4.05022	132.926	4.1221	132.926	3.82084	132.925	3.95039
70.5742	1.26564	133.176	4.18485	133.176	4.06346	133.176	4.12291	133.176	3.83846	133.176	3.95687
70.3243	1.25456	133.426	4.19134	133.426	4.07298	133.426	4.11928	133.426	3.85812	133.425	3.96364
70.0743	1.24587	133.676	4.1932	133.676	4.07671	133.676	4.11766	133.676	3.87164	133.675	3.97129
69.8243	1.24547	133.926	4.19134	133.926	4.07091	133.926	4.12129	133.926	3.87697	133.925	3.9757
69.5743	1.24942	134.176	4.18609	134.176	4.06139	134.176	4.12654	134.176	3.8741	134.176	3.97188
69.3243	1.24587	134.426	4.1799	134.426	4.05601	134.426	4.13057	134.426	3.86468	134.425	3.9657
69.0743	1.22689	134.676	4.18114	134.676	4.05519	134.676	4.13622	134.676	3.85525	134.675	3.9657
68.8243	1.20158	134.926	4.19134	134.926	4.05519	134.926	4.14267	134.926	3.85361	134.925	3.97188
68.5743	1.18419	135.176	4.20619	135.176	4.05767	135.176	4.14792	135.176	3.8573	135.175	3.97924
68.3243	1.17509	135.426	4.2167	135.426	4.06719	135.426	4.15276	135.426	3.86222	135.425	3.98483
68.0743	1.17153	135.676	4.21886	135.676	4.07754	135.676	4.1572	135.676	3.87246	135.675	3.99189
67.8243	1.17035	135.926	4.21608	135.926	4.08044	135.926	4.15841	135.926	3.88925	135.925	3.99749
67.5743	1.16797	136.176	4.21515	136.176	4.07671	136.176	4.15841	136.176	3.90441	136.175	3.99807
67.3243	1.16244	136.426	4.21454	136.426	4.07216	136.426	4.15518	136.426	3.9081	136.425	3.99484
67.0743	1.15137	136.676	4.21515	136.676	4.07464	136.676	4.15276	136.676	3.8995	136.676	3.99278
66.8242	1.13951	136.926	4.22227	136.926	4.08044	136.926	4.16164	136.926	3.88639	136.925	3.99189
66.5742	1.13081	137.176	4.23525	137.176	4.08706	137.176	4.17939	137.176	3.87983	137.175	3.9913
66.3242	1.12409	137.426	4.24453	137.426	4.09575	137.426	4.1931	137.426	3.88188	137.425	3.99395
66.0745	1.1142	137.676	4.24422	137.676	4.10817	137.676	4.18947	137.676	3.89007	137.675	4.00102
65.8243	1.10432	137.926	4.23742	137.926	4.11852	137.926	4.17737	137.926	3.8995	137.926	4.01102
65.5743	1.10076	138.176	4.23495	138.176	4.12059	138.176	4.16648	138.176	3.90974	138.175	4.01897
65.3242	1.09878	138.426	4.23711	138.426	4.11562	138.426	4.16164	138.426	3.91547	138.425	4.02162
65.0743	1.09008	138.676	4.24237	138.676	4.10817	138.676	4.16486	138.676	3.91383	138.675	4.02044
64.8243	1.07743	138.926	4.24917	138.926	4.10072	138.926	4.17575	138.926	3.90892	138.925	4.0178
64.5743	1.06992	139.176	4.2535	139.176	4.1003	139.176	4.19028	139.176	3.90441	139.176	4.01573
64.3243	1.06794	139.426	4.25443	139.426	4.10982	139.426	4.19875	139.426	3.90032	139.425	4.01573
64.0743	1.06359	139.676	4.25566	139.676	4.12721	139.676	4.19794	139.676	3.89786	139.675	4.02044
63.8243	1.05371	139.926	4.26061	139.926	4.14128	139.926	4.19794	139.926	3.90441	139.925	4.02927
63.5743	1.04106	140.176	4.26834	140.176	4.14501	140.176	4.2044	140.176	3.92203	140.175	4.03928
63.3243	1.02919	140.426	4.27607	140.426	4.13963	140.426	4.21287	140.426	3.94005	140.426	4.04546
63.0742	1.01852	140.676	4.27917	140.676	4.13176	140.676	4.21811	140.676	3.94947	140.675	4.04723
62.8242	1.01219	140.926	4.27917	140.926	4.12514	140.926	4.21731	140.926	3.95234	140.925	4.04546
62.5743	1.01022	141.176	4.27978	141.176	4.12307	141.176	4.21368	141.176	3.95316	141.175	4.04517
62.3243	1.00824	141.426	4.28102	141.426	4.12969	141.426	4.20883	141.426	3.95234	141.425	4.04811
62.0743	0.99954	141.676	4.28195	141.676	4.14418	141.676	4.2044	141.676	3.94743	141.676	4.05488
61.8243	0.98689	141.926	4.28473	141.926	4.16115	141.926	4.2044	141.926	3.94292	141.925	4.06371
61.5742	0.97661	142.176	4.29246	142.176	4.1686	142.176	4.21247	142.176	3.94579	142.175	4.06813
61.3242	0.97226	142.426	4.29957	142.426	4.16488	142.426	4.2282	142.426	3.95521	142.425	4.06695
61.0743	0.96949	142.676	4.30174	142.676	4.16032	142.676	4.23949	142.676	3.96422	142.676	4.0643
60.8243	0.96237	142.926	4.3005	142.926	4.16239	142.926	4.23748	142.926	3.96463	142.926	4.06548
60.5743	0.95051	143.176	4.30174	143.176	4.1657	143.176	4.22941	143.176	3.96053	143.175	4.07107
60.3242	0.94023	143.426	4.30607	143.426	4.16612	143.426	4.22658	143.426	3.96258	143.425	4.07549
60.0743	0.92956	143.676	4.31164	143.676	4.17067	143.676	4.23465	143.676	3.97446	143.675	4.07755
59.8243	0.91769	143.926	4.31535	143.926	4.18102	143.926	4.24877	143.926	3.99085	143.925	4.07902
59.5743	0.909	144.176	4.31658	144.176	4.19137	144.176	4.2633	144.176	4.00396	144.176	4.08049
59.3243	0.909	144.426	4.31658	144.426	4.19551	144.426	4.27015	144.426	4.00928	144.425	4.08108
59.0743	0.91137	144.676	4.3172	144.676	4.19344	144.676	4.26733	144.676	4.00273	144.675	4.08255
58.8243	0.90425	144.926	4.31875	144.926	4.19054	144.926	4.25886	144.926	3.98798	144.925	4.08638
58.5745	0.88725	145.176	4.32246	145.176	4.18847	145.176	4.25079	145.176	3.97938	145.175	4.08991
58.3243	0.86985	145.426	4.33204	145.426	4.18599	145.426	4.2516	145.426	3.98429	145.425	4.08903
58.0742	0.85997	145.676	4.34287	145.676	4.18474	145.676	4.2637	145.676	3.9974	145.675	4.08697
57.8243	0.85799	145.926	4.34998	145.926	4.18971	145.926	4.27661	145.926	4.00764	145.925	4.09109
57.5743	0.85918	146.176	4.35214	146.176	4.20171	146.176	4.28024	146.176	4.01215	146.175	4.10404
57.3243	0.86076	146.426	4.35122	146.426	4.21248	146.426	4.27943	146.426	4.01502	146.425	4.11611
57.0743	0.85997	146.676	4.3472	146.676	4.21827	146.676	4.28105	146.676	4.01584	146.675	4.11669
56.8243	0.85166	146.926	4.34194	146.926	4.2162	146.926	4.28105	146.926	4.01625	146.925	4.10786
56.5742	0.83624	147.176	4.33947	147.176	4.20751	147.176	4.28266	147.176	4.01952	147.175	4.1008
56.3242	0.82359	147.426	4.34349	147.426	4.19923	147.426	4.29032	147.426	4.02157	147.425	4.10198
56.0743	0.82161	147.676	4.35184	147.676	4.20006	147.676	4.30041	147.676	4.01952	147.675	4.10875
55.8243	0.82161	147.926	4.36142	147.926	4.21537	147.926	4.2996	147.926	4.0142	147.925	4.11758
55.5742	0.81529	148.176	4.37132	148.176	4.23897	148.176	4.28831	148.176	4.01338	148.175	4.12759
55.3242	0.80382	148.426	4.37843	148.426	4.25801	148.426	4.27943	148.426	4.01993	148.425	4.13583
55.0743	0.79394	148.676	4.37905	148.676	4.26339	148.676	4.28266	148.676	4.03304	148.676	4.14054
54.8243	0.7884	148.926	4.37132	148.926	4.25966	148.926	4.29315	148.926	4.04902	148.925	4.14436
54.5743	0.78722	149.176	4.36204	149.176	4.25594	149.176	4.30525	149.176	4.0609	149.176	4.14789
54.3242	0.79117	149.426	4.3639	149.426	4.25138	149.426	4.31413	149.426	4.05926	149.425	4.14966
54.0743	0.79631	149.676	4.37843	149.676	4.24725	149.676	4.31695	149.676	4.04861	149.675	4.14731
53.8243	0.79196	149.926	4.39606	149.926	4.25138	149.926	4.31614	149.926	4.03837	149.925	4.14583
53.5745	0.77219	150.176	4.40657	150.176	4.26918	150.176	4.31735	150.176	4.03386	150.175	4.14789
53.3243	0.74847	150.426	4.41028	150.426	4.28905	150.426	4.32058	150.426	4.04042	150.426	4.15437
53.0743	0.73661	150.676	4.40873	150.676	4.29774	150.676	4.32462	150.676	4.05721	150.675	4.15996
52.8243	0.73779	150.926	4.40162	150.926	4.29485	150.926	4.32744	150.926	4.07524	150.925	4.16408
52.5743	0.74214	151.176	4.39606	151.176	4.28822	151.176	4.32542	151.176	4.08548	151.175	4.16614
52.3243	0.74214	151.426	4.39822	151.426	4.27953	151.426	4.32098	151.426	4.08425	151.425	4.1682
52.0743	0.74017	151.676	4.40719	151.676	4.26753	151.676	4.32462	151.676	4.07401	151.676	4.17085
51.8243	0.73582	151.926	4.41987	151.926	4.25884	151.926	4.33954	151.926	4.06377	151.925	4.17203
51.5743	0.72237	152.176	4.43131	152.176	4.26049	152.176	4.35608	152.176	4.06008	152.175	4.17144
51.3242	0.703	152.426	4.43842	152.426	4.26918	152.426	4.36173	152.426	4.06745	152.425	4.17262
51.0743	0.68679	152.676	4.43997	152.676	4.2816	152.676	4.36052	152.676	4.08466	152.675	4.17762
50.8243	0.67967	152.926	4.43687	152.926	4.30064	152.926	4.35689	152.926	4.10227	152.925	4.18704
50.5742	0.6769	153.176	4.42976	153.176	4.32134	153.176	4.35487	153.176	4.10883	153.175	4.19852
50.3242	0.67255	153.426	4.42698	153.426	4.3292	153.426	4.35689	153.426	4.10719	153.425	4.20647
50.0742	0.66939	153.676	4.43409	153.676	4.31554	153.676	4.36697	153.676	4.10965	153.675	4.20529
49.8243	0.67058	153.926	4.44615	153.926	4.29029	153.926	4.37787	153.926	4.11661	153.925	4.19764
49.5743	0.67137	154.176	4.45326	154.176	4.27581	154.176	4.38109	154.176	4.11948	154.176	4.19087
49.3243	0.66623	154.426	4.45636	154.426	4.28243	154.426	4.37625	154.426	4.11661	154.425	4.19087
49.0743	0.66148	154.676	4.45821	154.676	4.30437	154.676	4.3706	154.676	4.11334	154.675	4.19911
48.8242	0.65595	154.926	4.45759	154.926	4.32879	154.926	4.36899	154.926	4.11334	154.925	4.20912
48.5743	0.64132	155.176	4.45419	155.176	4.3441	155.176	4.3706	155.176	4.11334	155.175	4.21707
48.3243	0.62353	155.426	4.45388	155.426	4.34534	155.426	4.37181	155.426	4.1117	155.425	4.22325
48.0743	0.61878	155.676	4.46192	155.676	4.33458	155.676	4.37988	155.676	4.11374	155.675	4.23002
47.8243	0.62511	155.926	4.47615	155.926	4.31844	155.926	4.39562	155.926	4.12194	155.925	4.23532
47.5743	0.62906	156.176	4.48573	156.176	4.31099	156.176	4.40772	156.176	4.13218	156.175	4.23561
47.3243	0.62155	156.426	4.48728	156.426	4.31678	156.426	4.40691	156.426	4.13914	156.425	4.23355
47.0743	0.60534	156.676	4.48604	156.676	4.32879	156.676	4.40126	156.676	4.14242	156.676	4.23149
46.8243	0.5915	156.926	4.48821	156.926	4.33541	156.926	4.39763	156.926	4.14283	156.925	4.23267
46.5743	0.58438	157.176	4.49223	157.176	4.33955	157.176	4.39683	157.176	4.13709	157.175	4.23738
46.3243	0.58359	157.426	4.49377	157.426	4.34907	157.426	4.40005	157.426	4.13218	157.425	4.24679
46.0743	0.58636	157.676	4.49501	157.676	4.36149	157.676	4.40691	157.676	4.13791	157.675	4.2571
45.8243	0.58834	157.926	4.49996	157.926	4.3648	157.926	4.41579	157.926	4.15594	157.926	4.26239
45.5742	0.58201	158.176	4.50522	158.176	4.35735	158.176	4.42063	158.176	4.17192	158.176	4.26239
45.3242	0.56619	158.426	4.50769	158.426	4.34617	158.426	4.42224	158.426	4.17642	158.425	4.26298
45.0743	0.54801	158.676	4.51078	158.676	4.33665	158.676	4.42628	158.676	4.17437	158.675	4.26652
44.8243	0.53654	158.926	4.51573	158.926	4.33582	158.926	4.43434	158.926	4.17642	158.925	4.26975
44.5743	0.5318	159.176	4.51697	159.176	4.3499	159.176	4.4408	159.176	4.18216	159.176	4.27034
44.3243	0.52824	159.426	4.51356	159.426	4.37556	159.426	4.43919	159.426	4.18584	159.425	4.26975
44.0743	0.52389	159.676	4.5114	159.676	4.4004	159.676	4.43515	159.676	4.18584	159.675	4.2724
43.8242	0.51993	159.926	4.51356	159.926	4.41323	159.926	4.43919	159.926	4.18298	159.925	4.27917
43.5743	0.51638	160.176	4.52068	160.176	4.41157	160.176	4.45129	160.176	4.18011	160.175	4.28653
43.3243	0.51282	160.426	4.53119	160.426	4.40371	160.426	4.46218	160.426	4.18093	160.425	4.29153
43.0743	0.50926	160.676	4.54263	160.676	4.39088	160.676	4.46863	160.676	4.19076	160.675	4.29271
42.8242	0.50728	160.926	4.5516	160.926	4.37763	160.926	4.47227	160.926	4.21001	160.925	4.29065
42.5743	0.50214	161.176	4.55315	161.176	4.37266	161.176	4.46944	161.176	4.22722	161.175	4.28947
42.3243	0.48949	161.426	4.54603	161.426	4.38508	161.426	4.45936	161.426	4.23582	161.425	4.29595
42.0743	0.47328	161.676	4.53614	161.676	4.40867	161.676	4.45209	161.676	4.23459	161.676	4.31155
41.8242	0.46853	161.926	4.53614	161.926	4.42192	161.926	4.45936	161.926	4.22804	161.925	4.32509
41.5743	0.47842	162.176	4.55098	162.176	4.41819	162.176	4.47711	162.176	4.21985	162.175	4.32715
41.3243	0.49226	162.426	4.57077	162.426	4.40661	162.426	4.49647	162.426	4.21288	162.425	4.32097
41.0745	0.4974	162.676	4.585	162.676	4.39915	162.676	4.50857	162.676	4.20919	162.675	4.31567
40.8243	0.48593	162.926	4.58933	162.926	4.39998	162.926	4.51099	162.926	4.21493	162.925	4.3142
40.5743	0.46418	163.176	4.58592	163.176	4.40785	163.176	4.50454	163.176	4.23254	163.175	4.31508
40.3242	0.43967	163.426	4.57881	163.426	4.42192	163.426	4.49203	163.426	4.25508	163.425	4.32038
40.0743	0.41872	163.676	4.5717	163.676	4.43599	163.676	4.48074	163.676	4.27515	163.675	4.33039
39.8243	0.4116	163.926	4.56892	163.926	4.44262	163.926	4.47993	163.926	4.28826	163.925	4.33922
39.5743	0.42306	164.176	4.57232	164.176	4.44096	164.176	4.49203	164.176	4.28908	164.176	4.34393
39.3243	0.44046	164.426	4.58283	164.426	4.44096	164.426	4.50736	164.426	4.27679	164.425	4.34658
39.0742	0.446	164.676	4.59427	164.676	4.44924	164.676	4.51382	164.676	4.25549	164.675	4.34952
38.8243	0.43572	164.926	4.60293	164.926	4.45338	164.926	4.51503	164.926	4.23951	164.925	4.35158
38.5743	0.41437	165.176	4.60912	165.176	4.44634	165.176	4.52067	165.176	4.24197	165.175	4.3507
38.3243	0.38788	165.426	4.6119	165.426	4.43641	165.426	4.52955	165.426	4.25794	165.425	4.3507
38.0742	0.3689	165.676	4.60788	165.676	4.43972	165.676	4.53237	165.676	4.27597	165.675	4.35629
37.8242	0.36336	165.926	4.602	165.926	4.45338	165.926	4.52431	165.926	4.29276	165.925	4.36748
37.5742	0.3689	166.176	4.60139	166.176	4.47035	166.176	4.51583	166.176	4.31079	166.175	4.37689
37.3243	0.37957	166.426	4.60572	166.426	4.48194	166.426	4.51503	166.426	4.32472	166.425	4.38308
37.0743	0.38867	166.676	4.61252	166.676	4.48566	166.676	4.5239	166.676	4.32185	166.676	4.38778
36.8243	0.38629	166.926	4.62056	166.926	4.47987	166.926	4.53802	166.926	4.30423	166.925	4.39132
36.5743	0.37364	167.176	4.62829	167.176	4.46828	167.176	4.55376	167.176	4.28744	167.175	4.38926
36.3243	0.3598	167.426	4.63417	167.426	4.46	167.426	4.56586	167.426	4.28088	167.425	4.3819
36.0743	0.34517	167.676	4.63757	167.676	4.46455	167.676	4.56586	167.676	4.28703	167.675	4.37631
35.8243	0.32817	167.926	4.6354	167.926	4.48152	167.926	4.55295	167.926	4.30301	167.925	4.37984
35.5743	0.3171	168.176	4.632	168.176	4.50057	168.176	4.53722	168.176	4.32308	168.175	4.39308
35.3242	0.3175	168.426	4.63819	168.426	4.51381	168.426	4.53439	168.426	4.33701	168.425	4.40662
35.0742	0.3254	168.676	4.65365	168.676	4.51754	168.676	4.54891	168.676	4.33905	168.676	4.4128
34.8243	0.33015	168.926	4.66787	168.926	4.51091	168.926	4.56828	168.926	4.33045	168.925	4.41192
34.5743	0.33015	169.176	4.67498	169.176	4.4985	169.176	4.58401	169.176	4.3198	169.176	4.40662
34.3242	0.32659	169.426	4.6756	169.426	4.48732	169.426	4.59168	169.426	4.31611	169.425	4.40133
34.0743	0.32066	169.676	4.67096	169.676	4.48649	169.676	4.59369	169.676	4.31898	169.675	4.40074
33.8243	0.30643	169.926	4.66447	169.926	4.50181	169.926	4.59168	169.926	4.32758	169.925	4.40868
33.5745	0.28547	170.176	4.66385	170.176	4.52747	170.176	4.58603	170.176	4.34151	170.175	4.42075
33.3243	0.26649	170.426	4.67282	170.426	4.54817	170.426	4.58119	170.426	4.35872	170.425	4.42958
33.0742	0.26214	170.676	4.68426	170.676	4.55562	170.676	4.58401	170.676	4.37347	170.676	4.43282
32.8243	0.27203	170.926	4.69137	170.926	4.55396	170.926	4.5945	170.926	4.37838	170.925	4.43635
32.5743	0.28389	171.176	4.69694	171.176	4.5461	171.176	4.6066	171.176	4.37551	171.175	4.44312
32.3243	0.28903	171.426	4.70343	171.426	4.53285	171.426	4.61386	171.426	4.3706	171.425	4.44577
32.0743	0.27914	171.676	4.70962	171.676	4.52043	171.676	4.61467	171.676	4.36691	171.676	4.44165
31.8243	0.25463	171.926	4.71055	171.926	4.51878	171.926	4.60983	171.926	4.36691	171.925	4.43635
31.5743	0.22498	172.176	4.70683	172.176	4.53202	172.176	4.60176	172.176	4.37142	172.175	4.43694
31.3243	0.20837	172.426	4.70251	172.426	4.55479	172.426	4.59974	172.426	4.38084	172.425	4.44312
31.0745	0.20758	172.676	4.70343	172.676	4.57673	172.676	4.60378	172.676	4.39313	172.675	4.45313
30.8243	0.2147	172.926	4.70838	172.926	4.59453	172.926	4.6066	172.926	4.40091	172.925	4.46461
30.5743	0.223	173.176	4.71611	173.176	4.60115	173.176	4.60459	173.176	4.40173	173.175	4.47462
30.3243	0.22774	173.426	4.73095	173.426	4.5937	173.426	4.61023	173.426	4.396	173.425	4.47697
30.0743	0.22142	173.676	4.74858	173.676	4.57631	173.676	4.62597	173.676	4.39026	173.676	4.4702
29.8243	0.20481	173.926	4.75508	173.926	4.56141	173.926	4.64049	173.926	4.3878	173.925	4.46078
29.5743	0.18504	174.176	4.74642	174.176	4.55686	174.176	4.64614	174.176	4.39231	174.176	4.46049
29.3242	0.17239	174.426	4.73405	174.426	4.56017	174.426	4.64533	174.426	4.40542	174.425	4.46932
29.0743	0.17239	174.676	4.72879	174.676	4.5701	174.676	4.63767	174.676	4.42303	174.675	4.48021
28.8243	0.18069	174.926	4.73312	174.926	4.5879	174.926	4.63121	174.926	4.43532	174.925	4.48904
28.5743	0.18346	175.176	4.74642	175.176	4.60777	175.176	4.63484	175.176	4.43737	175.175	4.49758
28.3243	0.17397	175.426	4.76373	175.426	4.62184	175.426	4.64533	175.426	4.43737	175.426	4.50376
28.0743	0.15974	175.676	4.77765	175.676	4.62474	175.676	4.65985	175.676	4.43901	175.675	4.50464
27.8242	0.14708	175.926	4.7826	175.926	4.61439	175.926	4.67276	175.926	4.43573	175.925	4.50229
27.5743	0.13522	176.176	4.78074	176.176	4.59742	176.176	4.67841	176.176	4.43082	176.175	4.50258
27.3243	0.12811	176.426	4.77487	176.426	4.58707	176.426	4.67478	176.426	4.43246	176.425	4.50788
27.0743	0.12811	176.676	4.7693	176.676	4.59453	176.676	4.67397	176.676	4.44311	176.676	4.51582
26.8242	0.12731	176.926	4.76992	176.926	4.61563	176.926	4.67841	176.926	4.45704	176.925	4.52201
26.5743	0.12138	177.176	4.77858	177.176	4.63923	177.176	4.6776	177.176	4.47096	177.175	4.5273
26.3243	0.11348	177.426	4.79497	177.426	4.65165	177.426	4.67478	177.426	4.48079	177.425	4.53143
26.0743	0.10636	177.676	4.81105	177.676	4.64958	177.676	4.6768	177.676	4.48448	177.675	4.53349
25.8243	0.09885	177.926	4.81754	177.926	4.63923	177.926	4.68285	177.926	4.48161	177.925	4.53407
25.5742	0.08817	178.176	4.81321	178.176	4.63136	178.176	4.6885	178.176	4.47506	178.175	4.53731
25.3243	0.07196	178.426	4.80888	178.426	4.62764	178.426	4.69616	178.426	4.46932	178.425	4.54084
25.0743	0.05654	178.676	4.81166	178.676	4.62764	178.676	4.70786	178.676	4.47096	178.675	4.54232
24.8243	0.04903	178.926	4.81816	178.926	4.63136	178.926	4.71835	178.926	4.48243	178.925	4.54202
24.5743	0.04824	179.176	4.82187	179.176	4.63799	179.176	4.72359	179.176	4.49718	179.176	4.54555
24.3243	0.04903	179.426	4.82527	179.426	4.64585	179.426	4.724	179.426	4.50701	179.425	4.55556
24.0742	0.05021	179.676	4.83084	179.676	4.6562	179.676	4.72279	179.676	4.51439	179.675	4.56498
23.8242	0.051	179.926	4.83795	179.926	4.66779	179.926	4.72077	179.926	4.51971	179.925	4.56704
23.5743	0.03993	180.176	4.84166	180.176	4.67897	180.176	4.72198	180.176	4.52258	180.175	4.5638
23.3243	0.01819	180.426	4.84135	180.426	4.68476	180.426	4.72722	180.426	4.52176	180.425	4.56233
23.0743	-0.00237	180.676	4.84073	180.676	4.68352	180.676	4.73368	180.676	4.51971	180.675	4.56586
22.8242	-0.00988	180.926	4.8429	180.926	4.67607	180.926	4.74134	180.926	4.51807	180.925	4.57587
22.5743	-0.00514	181.176	4.84784	181.176	4.67027	181.176	4.74699	181.176	4.52299	181.175	4.59
22.3243	0.00474	181.426	4.85341	181.426	4.67027	181.426	4.74578	181.426	4.532	181.425	4.60236
22.0743	0.01186	181.676	4.85867	181.676	4.67814	181.676	4.74054	181.676	4.53978	181.676	4.60707
21.8242	0.0083	181.926	4.86423	181.926	4.69221	181.926	4.73933	181.926	4.54142	181.925	4.60413
21.5743	-0.00514	182.176	4.86764	182.176	4.71001	182.176	4.74336	182.176	4.53692	182.175	4.59942
21.3243	-0.02807	182.426	4.8698	182.426	4.72077	182.426	4.75143	182.426	4.53487	182.425	4.60001
21.0743	-0.05417	182.676	4.87568	182.676	4.72325	182.676	4.76434	182.676	4.54347	182.675	4.60442
20.8243	-0.07196	182.926	4.88526	182.926	4.72077	182.926	4.77644	182.926	4.5615	182.925	4.61031
20.5742	-0.0775	183.176	4.89052	183.176	4.7187	183.176	4.78088	183.176	4.57624	183.175	4.61502
20.3243	-0.07671	183.426	4.89114	183.426	4.71953	183.426	4.78007	183.426	4.57911	183.425	4.61973
20.0743	-0.07315	183.676	4.8899	183.676	4.71953	183.676	4.78128	183.676	4.57706	183.675	4.62532
19.8243	-0.06603	183.926	4.89268	183.926	4.71953	183.926	4.78774	183.926	4.57829	183.925	4.62915
19.5743	-0.06603	184.176	4.89732	184.176	4.72325	184.176	4.79217	184.176	4.58362	184.176	4.63003
19.3243	-0.08026	184.426	4.90103	184.426	4.73112	184.426	4.78935	184.426	4.58731	184.425	4.62797
19.0742	-0.1032	184.676	4.90258	184.676	4.74271	184.676	4.78935	184.676	4.59427	184.675	4.6265
18.8242	-0.12573	184.926	4.9032	184.926	4.75388	184.926	4.80065	184.926	4.60697	184.925	4.6265
18.5743	-0.14353	185.176	4.90227	185.176	4.76423	185.176	4.81638	185.176	4.61762	185.175	4.62532
18.3243	-0.1546	185.426	4.90382	185.426	4.77168	185.426	4.82566	185.426	4.61844	185.425	4.62503
18.0743	-0.15736	185.676	4.91433	185.676	4.7721	185.676	4.82929	185.676	4.61311	185.675	4.62974
17.8243	-0.14985	185.926	4.93134	185.926	4.76547	185.926	4.83292	185.926	4.61393	185.925	4.63945
17.5743	-0.13918	186.176	4.94587	186.176	4.75761	186.176	4.83373	186.176	4.61967	186.175	4.65005
17.3243	-0.1372	186.426	4.95206	186.426	4.75844	186.426	4.82888	186.426	4.62499	186.425	4.66005
17.0743	-0.15539	186.676	4.95051	186.676	4.77003	186.676	4.82808	186.676	4.62499	186.676	4.66682
16.8243	-0.18979	186.926	4.94494	186.926	4.78245	186.926	4.84099	186.926	4.62786	186.925	4.66565
16.5743	-0.21984	187.176	4.94123	187.176	4.79072	187.176	4.86398	187.176	4.63523	187.175	4.65799
16.3242	-0.23526	187.426	4.94123	187.426	4.79486	187.426	4.88093	187.426	4.64302	187.425	4.65328
16.0745	-0.23802	187.676	4.94587	187.676	4.79445	187.676	4.87891	187.676	4.64834	187.675	4.66035
15.8243	-0.23526	187.926	4.957	187.926	4.78907	187.926	4.86802	187.926	4.65121	187.925	4.67713
15.5743	-0.2317	188.176	4.97061	188.176	4.787	188.176	4.86075	188.176	4.65531	188.175	4.69273
15.3242	-0.23249	188.426	4.9802	188.426	4.79197	188.426	4.85874	188.426	4.65899	188.425	4.69979
15.0743	-0.24158	188.676	4.98391	188.676	4.80231	188.676	4.85591	188.676	4.65899	188.675	4.69743
14.8243	-0.25898	188.926	4.98236	188.926	4.81183	188.926	4.85591	188.926	4.65858	188.925	4.69037
14.5743	-0.27717	189.176	4.97772	189.176	4.81763	189.176	4.86802	189.176	4.65899	189.176	4.68331
14.3243	-0.28982	189.426	4.97278	189.426	4.82135	189.426	4.88657	189.426	4.66268	189.425	4.68301
14.0742	-0.30049	189.676	4.97123	189.676	4.82384	189.676	4.9011	189.676	4.6721	189.675	4.69243
13.8242	-0.3088	189.926	4.97741	189.926	4.82425	189.926	4.90674	189.926	4.68726	189.925	4.70744
13.5743	-0.31157	190.176	4.9904	190.176	4.82384	190.176	4.90755	190.176	4.70651	190.175	4.71951
13.3243	-0.31315	190.426	5.00432	190.426	4.82756	190.426	4.90473	190.426	4.71635	190.426	4.72304
13.0742	-0.32224	190.676	5.01236	190.676	4.83543	190.676	4.89827	190.676	4.71307	190.675	4.72275
12.8242	-0.34043	190.926	5.01576	190.926	4.84495	190.926	4.89464	190.926	4.69996	190.925	4.72304
12.5742	-0.35941	191.176	5.01576	191.176	4.84702	191.176	4.89868	191.176	4.68726	191.175	4.7251
12.3243	-0.3768	191.426	5.01359	191.426	4.84578	191.426	4.90957	191.426	4.68439	191.425	4.72687
12.0743	-0.39539	191.676	5.01019	191.676	4.84702	191.676	4.92328	191.676	4.69177	191.676	4.72834
11.8243	-0.41278	191.926	5.00926	191.926	4.85157	191.926	4.93619	191.926	4.7102	191.925	4.73158
11.5743	-0.42465	192.176	5.01576	192.176	4.85364	192.176	4.94466	192.176	4.73027	192.175	4.73511
11.3243	-0.42623	192.426	5.02875	192.426	4.85612	192.426	4.94749	192.426	4.74133	192.425	4.73923
11.0743	-0.42188	192.676	5.04266	192.676	4.86399	192.676	4.94184	192.676	4.74215	192.675	4.74512
10.8243	-0.41911	192.926	5.04916	192.926	4.87806	192.926	4.93055	192.926	4.73765	192.925	4.75395
10.5743	-0.42465	193.176	5.0507	193.176	4.88841	193.176	4.92328	193.176	4.73314	193.175	4.7619
10.3243	-0.43928	193.426	5.05348	193.426	4.88965	193.426	4.92893	193.426	4.73273	193.425	4.76484
10.0743	-0.4626	193.676	5.05627	193.676	4.88468	193.676	4.94749	193.676	4.73683	193.675	4.76396
9.82433	-0.48435	193.926	5.05565	193.926	4.87889	193.926	4.96887	193.926	4.74133	193.925	4.76278
9.57433	-0.48712	194.176	5.05812	194.176	4.87806	194.176	4.98178	194.176	4.74707	194.176	4.7669
9.32433	-0.46814	194.426	5.06462	194.426	4.87723	194.426	4.98622	194.426	4.75854	194.425	4.77632
9.07433	-0.44362	194.676	5.07235	194.676	4.87889	194.676	4.98339	194.676	4.77247	194.675	4.7875
8.82433	-0.43018	194.926	5.07884	194.926	4.88758	194.926	4.97532	194.926	4.78066	194.925	4.79486
8.57433	-0.43374	195.176	5.08379	195.176	4.90455	195.176	4.96766	195.176	4.78271	195.175	4.79633
8.32433	-0.4543	195.426	5.08534	195.426	4.91987	195.426	4.96766	195.426	4.78189	195.425	4.79575
8.07417	-0.47881	195.676	5.08472	195.676	4.92649	195.676	4.97774	195.676	4.77697	195.675	4.79633
7.82433	-0.49503	195.926	5.08441	195.926	4.92649	195.926	4.99267	195.926	4.76878	195.925	4.80046
7.57433	-0.49898	196.176	5.08657	196.176	4.92276	196.176	5.00639	196.176	4.7696	196.175	4.80929
7.32433	-0.48909	196.426	5.09307	196.426	4.91573	196.426	5.01567	196.426	4.78189	196.425	4.81812
7.07433	-0.46616	196.676	5.10234	196.676	4.912	196.676	5.0197	196.676	4.80032	196.676	4.82194
6.82433	-0.44244	196.926	5.10791	196.926	4.91614	196.926	5.01688	196.926	4.81466	196.925	4.82283
6.57417	-0.43097	197.176	5.10791	197.176	4.93021	197.176	5.01002	197.176	4.82122	197.175	4.82459
6.32433	-0.43611	197.426	5.10915	197.426	4.95132	197.426	5.00921	197.426	4.82122	197.425	4.82606
6.0745	-0.45549	197.676	5.11564	197.676	4.97285	197.676	5.01849	197.676	4.81384	197.675	4.82812
5.82433	-0.48435	197.926	5.12213	197.926	4.98899	197.926	5.02777	197.926	4.80319	197.925	4.83224
5.57433	-0.50689	198.176	5.12646	198.176	4.99272	198.176	5.02979	198.176	4.79705	198.175	4.8396
5.32433	-0.50886	198.426	5.13358	198.426	4.98237	198.426	5.0314	198.426	4.80237	198.425	4.84843
5.07433	-0.4887	198.676	5.14347	198.676	4.96457	198.676	5.03866	198.676	4.81671	198.675	4.85432
4.82433	-0.45984	198.919	5.14842	198.926	4.95464	198.926	5.04794	198.926	4.83228	198.925	4.8552
4.57433	-0.43888	199.139	5.14811	199.176	4.96043	199.176	5.05278	199.176	4.84006	199.176	4.85491
4.32433	-0.43255	199.334	5.14316	199.426	4.97657	199.426	5.05117	199.426	4.8458	199.425	4.85638
4.07433	-0.43928	199.504	5.12708	199.676	4.99644	199.676	5.04834	199.676	4.8503	199.675	4.85962
3.82433	-0.45786	199.649	5.09709	199.926	5.01383	199.926	5.04915	199.926	4.85194	199.925	4.86315
3.57433	-0.48158	199.769	5.064	200.176	5.02211	200.176	5.05762	200.176	4.84744	200.175	4.86786
3.32433	-0.497	199.864	5.04359	200.426	5.01672	200.426	5.07416	200.426	4.84457	200.426	4.87316
3.07417	-0.49265	199.934	5.03617	200.676	5.00348	200.676	5.09352	200.676	4.84744	200.675	4.87787
2.82417	-0.47605	199.978	5.03215	200.926	4.99396	200.926	5.10522	200.926	4.85235	200.925	4.88405
2.57433	-0.45786	199.999	5.0272	201.176	4.99272	201.176	5.10159	201.176	4.85972	201.175	4.89553
2.32433	-0.4456	200	5.01638	201.426	5.00141	201.426	5.08989	201.426	4.87365	201.425	4.90966
2.07433	-0.44521	200	4.99875	201.676	5.01921	201.676	5.07941	201.676	4.8925	201.676	4.91849
1.82417	-0.45628	200	4.98051	201.926	5.03949	201.926	5.07658	201.926	4.90847	201.925	4.91437
1.57433	-0.47526	200	4.97123	202.176	5.05522	202.176	5.08586	202.176	4.91052	202.175	4.90348
1.32433	-0.48988	200	4.97772	202.426	5.05729	202.426	5.10563	202.426	4.897	202.425	4.89759
1.08083	-0.49068	199.994	4.99257	202.676	5.04694	202.676	5.1258	202.676	4.88307	202.675	4.90348
0.861	-0.47881	199.964	5.0003	202.926	5.03908	202.926	5.13709	202.926	4.88226	202.925	4.91702
0.666	-0.46102	199.909	4.99226	203.176	5.0428	203.176	5.13588	203.176	4.89455	203.175	4.93114
0.49617	-0.4373	199.828	4.96257	203.426	5.05356	203.426	5.12378	203.426	4.91216	203.425	4.94115
0.35117	-0.39895	199.723	4.90969	203.676	5.06391	203.676	5.1137	203.676	4.93264	203.675	4.94321
0.23117	-0.35466	199.593	4.84506	203.926	5.07343	203.926	5.1145	203.926	4.9478	203.925	4.9388
0.13617	-0.32382	199.438	4.78909	204.176	5.08461	204.176	5.12136	204.176	4.94616	204.176	4.93527
0.06633	-0.31315	199.258	4.75291	204.426	5.09123	204.426	5.13306	204.426	4.93592	204.425	4.9388
0.02133	-0.31671	199.053	4.72879	204.676	5.09123	204.676	5.14879	204.676	4.92814	204.675	4.94527
0.00133	-0.33054	198.823	4.70962	204.926	5.08295	204.926	5.16574	204.926	4.92609	204.925	4.94792
0	-0.3428	198.574	4.68859	205.176	5.0726	205.176	5.17461	205.176	4.92814	205.175	4.94822
0	-0.34043	198.324	4.65859	205.426	5.06764	205.426	5.17098	205.426	4.93387	205.425	4.95028
		198.074	4.6218	205.676	5.07426	205.676	5.16251	205.676	4.94493	205.675	4.95499
		197.824	4.59087	205.926	5.09123	205.926	5.15605	205.926	4.9564	205.925	4.96234
		197.574	4.56954	206.176	5.11524	206.176	5.15162	206.176	4.96746	206.175	4.97088
		197.324	4.5482	206.426	5.13676	206.426	5.15	206.426	4.97443	206.425	4.97971
		197.074	4.52006	206.676	5.14463	206.676	5.15807	206.676	4.97607	206.676	4.98442
		196.824	4.48821	206.926	5.13593	206.926	5.17744	206.926	4.97402	206.925	4.98324
		196.574	4.45419	207.176	5.12269	207.176	5.19962	207.176	4.96951	207.175	4.9803
		196.324	4.41863	207.426	5.11151	207.426	5.21173	207.426	4.96583	207.425	4.98177
		196.074	4.38183	207.676	5.10655	207.676	5.21011	207.676	4.96828	207.675	4.9906
		195.824	4.34441	207.926	5.11027	207.926	5.20245	207.926	4.97443	207.925	5.00385
		195.574	4.3039	208.176	5.12559	208.176	5.19236	208.176	4.98631	208.175	5.01562
		195.324	4.25783	208.426	5.14752	208.426	5.18591	208.426	4.99655	208.425	5.0221
		195.074	4.21052	208.676	5.16325	208.676	5.19236	208.676	5.00515	208.675	5.02151
		194.824	4.16908	208.926	5.16822	208.926	5.21253	208.926	5.01621	208.925	5.01621
		194.574	4.13599	209.176	5.16739	209.176	5.23553	209.176	5.02482	209.176	5.0115
		194.324	4.10971	209.426	5.16367	209.426	5.25247	209.426	5.02686	209.425	5.01415
		194.074	4.0893	209.676	5.15497	209.676	5.25973	209.676	5.02686	209.675	5.02357
		193.824	4.07167	209.926	5.14628	209.926	5.25812	209.926	5.0285	209.925	5.03622
		193.574	4.04879	210.176	5.14628	210.176	5.25328	210.176	5.03137	210.175	5.04329
		193.324	4.01199	210.426	5.15953	210.426	5.24682	210.426	5.03342	210.426	5.04299
		193.074	3.96375	210.676	5.18147	210.676	5.244	210.676	5.03915	210.675	5.03858
		192.824	3.91705	210.926	5.20423	210.926	5.24763	210.926	5.04817	210.925	5.03858
		192.574	3.88366	211.176	5.21872	211.176	5.25893	211.176	5.05677	211.175	5.04506
		192.324	3.86108	211.426	5.22203	211.426	5.26901	211.426	5.0625	211.425	5.05389
		192.074	3.84407	211.676	5.21582	211.676	5.27183	211.676	5.06168	211.676	5.06183
		191.824	3.8283	211.926	5.20216	211.926	5.27264	211.926	5.05677	211.925	5.06654
		191.574	3.80944	212.176	5.18436	212.176	5.27708	212.176	5.05308	212.175	5.06595
		191.324	3.77883	212.426	5.17857	212.426	5.2791	212.426	5.05103	212.425	5.06536
		191.074	3.7377	212.676	5.19388	212.676	5.27345	212.676	5.05226	212.675	5.07007
		190.824	3.6975	212.926	5.22244	212.926	5.2682	212.926	5.06168	212.925	5.07949
		190.574	3.66781	213.176	5.24893	213.176	5.27345	213.176	5.08422	213.175	5.08685
		190.324	3.64586	213.426	5.2659	213.426	5.28636	213.426	5.10838	213.425	5.08832
		190.074	3.62576	213.676	5.2688	213.676	5.30209	213.676	5.11576	213.675	5.08773
		189.824	3.60411	213.926	5.25473	213.926	5.3154	213.926	5.10757	213.925	5.08773
		189.574	3.58401	214.176	5.23362	214.176	5.32428	214.176	5.09814	214.175	5.09097
		189.324	3.56422	214.426	5.22203	214.426	5.32186	214.426	5.09323	214.425	5.09833
		189.074	3.54072	214.676	5.22907	214.676	5.30895	214.676	5.09241	214.675	5.10981
		188.824	3.51165	214.926	5.25059	214.926	5.29685	214.926	5.0961	214.926	5.12129
		188.574	3.48134	215.176	5.27336	215.176	5.29846	215.176	5.10634	215.175	5.12482
		188.324	3.45568	215.426	5.28784	215.426	5.315	215.426	5.11699	215.426	5.11923
		188.074	3.43125	215.676	5.29529	215.676	5.33396	215.676	5.126	215.676	5.11246
		187.824	3.40837	215.926	5.29529	215.926	5.34647	215.926	5.13296	215.925	5.1154
		187.574	3.38734	216.176	5.28577	216.176	5.35131	216.176	5.14198	216.175	5.12747
		187.324	3.37002	216.426	5.27046	216.426	5.3505	216.426	5.14853	216.425	5.14219
		187.074	3.35301	216.676	5.26301	216.676	5.34485	216.676	5.14771	216.676	5.15426
		186.824	3.33199	216.926	5.26673	216.926	5.34001	216.926	5.14034	216.925	5.15838
		186.574	3.3057	217.176	5.27336	217.176	5.34405	217.176	5.13255	217.175	5.15161
		186.324	3.27447	217.426	5.28412	217.426	5.35938	217.426	5.13665	217.425	5.14072
		186.074	3.242	217.676	5.30481	217.676	5.3735	217.676	5.15549	217.675	5.13807
		185.824	3.21417	217.926	5.32634	217.926	5.37874	217.926	5.17803	217.925	5.14837
		185.574	3.19592	218.176	5.33337	218.176	5.37874	218.176	5.19564	218.175	5.16632
		185.324	3.18726	218.426	5.32758	218.426	5.38156	218.426	5.20424	218.425	5.17928
		185.074	3.17892	218.676	5.31889	218.676	5.38479	218.676	5.2022	218.675	5.18251
		184.824	3.16407	218.926	5.31516	218.926	5.3864	218.926	5.1854	218.925	5.18075
		184.574	3.14397	219.176	5.31806	219.176	5.38721	219.176	5.16737	219.175	5.18281
		184.324	3.12202	219.426	5.32841	219.426	5.39084	219.426	5.16574	219.425	5.18869
		184.074	3.09759	219.676	5.34372	219.676	5.3977	219.676	5.18253	219.675	5.19164
		183.824	3.07068	219.926	5.35987	219.926	5.40698	219.926	5.20588	219.926	5.19164
		183.574	3.04502	220.176	5.37104	220.176	5.41343	220.176	5.22964	220.175	5.19282
		183.324	3.02708	220.426	5.37228	220.426	5.42069	220.426	5.24726	220.425	5.19605
		183.074	3.01533	220.676	5.36814	220.676	5.42997	220.676	5.25012	220.676	5.20165
		182.824	3.00234	220.926	5.36732	220.926	5.43522	220.926	5.23906	220.925	5.21254
		182.574	2.98348	221.176	5.37228	221.176	5.43239	221.176	5.22677	221.175	5.22667
		182.324	2.96431	221.426	5.37477	221.426	5.42594	221.426	5.22391	221.425	5.2352
		182.074	2.94854	221.676	5.37228	221.676	5.42513	221.676	5.23046	221.676	5.23344
		181.824	2.93153	221.926	5.37394	221.926	5.43159	221.926	5.2407	221.925	5.22784
		181.574	2.91019	222.176	5.38263	222.176	5.44651	222.176	5.24726	222.175	5.22637
		181.324	2.89133	222.426	5.39505	222.426	5.46588	222.426	5.25217	222.425	5.23049
		181.074	2.87989	222.676	5.40829	222.676	5.47879	222.676	5.26037	222.675	5.23785
		180.824	2.86999	222.926	5.42154	222.926	5.47717	222.926	5.27143	222.925	5.24756
		180.574	2.85391	223.176	5.42733	223.176	5.46386	223.176	5.28003	223.175	5.26169
		180.324	2.83381	223.426	5.4232	223.426	5.45176	223.426	5.28413	223.425	5.27523
		180.074	2.81495	223.676	5.41657	223.676	5.44934	223.676	5.28658	223.675	5.27906
		179.824	2.79763	223.926	5.41657	223.926	5.45579	223.926	5.2829	223.925	5.27111
		179.574	2.77939	224.176	5.4232	224.176	5.46588	224.176	5.2747	224.176	5.26228
		179.324	2.763	224.426	5.42982	224.426	5.47879	224.426	5.2747	224.425	5.26346
		179.074	2.7497	224.676	5.43272	224.676	5.49371	224.676	5.2874	224.675	5.27317
		178.824	2.73764	224.926	5.43934	224.926	5.50582	224.926	5.30379	224.925	5.28436
		178.574	2.72403	225.176	5.45341	225.176	5.50541	225.176	5.31567	225.175	5.29407
		178.324	2.71074	225.426	5.46997	225.426	5.49291	225.426	5.32304	225.426	5.30261
		178.074	2.69806	225.676	5.47742	225.676	5.48322	225.676	5.32796	225.675	5.30467
		177.824	2.68167	225.926	5.47287	225.926	5.48161	225.926	5.33001	225.925	5.30143
		177.574	2.65693	226.176	5.46293	226.176	5.48887	226.176	5.33165	226.175	5.30055
		177.324	2.63188	226.426	5.45383	226.426	5.5038	226.426	5.33738	226.425	5.30732
		177.074	2.61487	226.676	5.45341	226.676	5.52599	226.676	5.34885	226.676	5.31497
		176.824	2.60591	226.926	5.46417	226.926	5.54817	226.926	5.35786	226.925	5.31938
		176.574	2.59848	227.176	5.48404	227.176	5.55826	227.176	5.35254	227.175	5.32233
		176.324	2.58581	227.426	5.50391	227.426	5.55463	227.426	5.3382	227.425	5.33233
		176.074	2.56911	227.676	5.52005	227.676	5.54696	227.676	5.32796	227.675	5.34499
		175.824	2.55117	227.926	5.53164	227.926	5.5389	227.926	5.33165	227.925	5.35323
		175.574	2.53416	228.176	5.53413	228.176	5.52881	228.176	5.34557	228.175	5.35647
		175.324	2.5187	228.426	5.52171	228.426	5.52397	228.426	5.36565	228.425	5.35647
		175.074	2.50881	228.676	5.50019	228.676	5.53688	228.676	5.38736	228.675	5.3547
		174.824	2.50169	228.926	5.48611	228.926	5.56391	228.926	5.40129	228.925	5.35176
		174.574	2.49304	229.176	5.49356	229.176	5.58892	229.176	5.39924	229.176	5.35382
		174.324	2.47696	229.426	5.52005	229.426	5.599	229.426	5.38818	229.425	5.36471
		174.074	2.45778	229.676	5.54861	229.676	5.59174	229.676	5.37958	229.675	5.37943
		173.824	2.43985	229.926	5.56186	229.926	5.57601	229.926	5.38244	229.925	5.38973
		173.574	2.42222	230.176	5.55979	230.176	5.56471	230.176	5.39391	230.175	5.39444
		173.324	2.40583	230.426	5.55151	230.426	5.56108	230.426	5.40415	230.426	5.39562
		173.074	2.39315	230.676	5.54075	230.676	5.56471	230.676	5.41317	230.675	5.39385
		172.824	2.38326	230.926	5.52833	230.926	5.57601	230.926	5.42464	230.925	5.3912
		172.574	2.37058	231.176	5.52502	231.176	5.59336	231.176	5.43857	231.175	5.39356
		172.324	2.35512	231.426	5.54158	231.426	5.60707	231.426	5.44635	231.425	5.40239
		172.074	2.34306	231.676	5.56724	231.676	5.61635	231.676	5.44348	231.676	5.41475
		171.824	2.33595	231.926	5.59001	231.926	5.62644	231.926	5.43488	231.925	5.42594
		171.574	2.32574	232.176	5.60656	232.176	5.62966	232.176	5.42628	232.175	5.43065
		171.324	2.30812	232.426	5.61401	232.426	5.622	232.426	5.42259	232.425	5.42947
		171.074	2.28771	232.676	5.60656	232.676	5.61111	232.676	5.43324	232.675	5.42682
		170.824	2.27286	232.926	5.58918	232.926	5.6103	232.926	5.45946	232.925	5.42682
		170.574	2.26359	233.176	5.57386	233.176	5.62039	233.176	5.48731	233.176	5.43153
		170.324	2.25647	233.426	5.57428	233.426	5.63047	233.426	5.50165	233.425	5.44213
		170.074	2.25153	233.676	5.58711	233.676	5.64136	233.676	5.50165	233.675	5.45449
		169.824	2.24936	233.926	5.6016	233.926	5.65508	233.926	5.49223	233.925	5.46391
		169.574	2.24379	234.176	5.61691	234.176	5.66436	234.176	5.4783	234.176	5.46773
		169.324	2.22617	234.426	5.63595	234.426	5.66073	234.426	5.46765	234.425	5.4692
		169.074	2.19896	234.676	5.64713	234.676	5.65185	234.676	5.46888	234.675	5.47068
		168.824	2.17855	234.926	5.64257	234.926	5.64903	234.926	5.4865	234.925	5.47185
		168.574	2.1736	235.176	5.62809	235.176	5.65992	235.176	5.51025	235.175	5.47127
		168.324	2.17453	235.426	5.61774	235.426	5.67928	235.426	5.52623	235.426	5.47244
		168.074	2.17082	235.676	5.61774	235.676	5.69784	235.676	5.52992	235.675	5.47862
		167.824	2.16247	235.926	5.63181	235.926	5.7051	235.926	5.52582	235.925	5.48951
		167.574	2.15041	236.176	5.65582	236.176	5.70147	236.176	5.51845	236.175	5.50217
		167.324	2.1334	236.426	5.68107	236.426	5.693	236.426	5.50739	236.425	5.51247
		167.074	2.11608	236.676	5.69059	236.676	5.68695	236.676	5.50247	236.676	5.51836
		166.824	2.10217	236.926	5.67734	236.926	5.68977	236.926	5.51394	236.925	5.51777
		166.574	2.09072	237.176	5.65085	237.176	5.7043	237.176	5.53647	237.175	5.51159
		166.324	2.08021	237.426	5.63388	237.426	5.72205	237.426	5.55532	237.425	5.50747
		166.074	2.07155	237.676	5.64257	237.676	5.73455	237.676	5.56638	237.675	5.51188
		165.824	2.06382	237.926	5.67362	237.926	5.7402	237.926	5.57293	237.926	5.52454
		165.574	2.05733	238.176	5.70797	238.176	5.74302	238.176	5.57662	238.175	5.53661
		165.324	2.05021	238.426	5.73074	238.426	5.7406	238.426	5.57744	238.425	5.54338
		165.074	2.03846	238.676	5.73695	238.676	5.73576	238.676	5.57498	238.675	5.54809
		164.824	2.02486	238.926	5.72577	238.926	5.73375	238.926	5.57211	238.925	5.54956
		164.574	2.01218	239.176	5.70673	239.176	5.73939	239.176	5.57457	239.175	5.54868
		164.324	2.00012	239.426	5.68976	239.426	5.75069	239.426	5.58522	239.425	5.54956
		164.074	1.98528	239.676	5.68976	239.676	5.76279	239.676	5.60284	239.675	5.55604
		163.824	1.97383	239.926	5.70756	239.926	5.7757	239.926	5.62168	239.925	5.56634
		163.574	1.97105	240.176	5.73074	240.176	5.78538	240.176	5.63684	240.175	5.57635
		163.324	1.97322	240.426	5.75019	240.426	5.78659	240.426	5.63848	240.426	5.584
		163.074	1.9695	240.676	5.76096	240.676	5.77651	240.676	5.62291	240.676	5.59106
		162.824	1.95837	240.926	5.76013	240.926	5.7636	240.926	5.60693	240.925	5.59783
		162.574	1.94136	241.176	5.74771	241.176	5.75997	241.176	5.60857	241.175	5.60254
		162.324	1.92126	241.426	5.73529	241.426	5.77368	241.426	5.62373	241.425	5.6046
		162.074	1.90364	241.676	5.73322	241.676	5.79506	241.676	5.64052	241.676	5.60666
		161.824	1.89436	241.926	5.73985	241.926	5.81604	241.926	5.65281	241.925	5.60814
		161.574	1.89312	242.176	5.75309	242.176	5.83016	242.176	5.66101	242.175	5.60814
		161.324	1.89374	242.426	5.77337	242.426	5.83823	242.426	5.66756	242.425	5.60931
		161.074	1.88941	242.676	5.80069	242.676	5.83379	242.676	5.67125	242.676	5.61402
		160.824	1.87828	242.926	5.82429	242.926	5.82169	242.926	5.67166	242.925	5.62432
		160.574	1.86746	243.176	5.82801	243.176	5.81604	243.176	5.6733	243.175	5.63845
		160.324	1.86065	243.426	5.80566	243.426	5.8233	243.426	5.6778	243.425	5.64787
		160.074	1.85261	243.676	5.77337	243.676	5.83662	243.676	5.68477	243.675	5.64993
		159.824	1.83653	243.926	5.75433	243.926	5.85033	243.926	5.69009	243.925	5.64993
		159.574	1.82015	244.176	5.76302	244.176	5.86486	244.176	5.69214	244.175	5.65317
		159.324	1.80685	244.426	5.79614	244.426	5.87534	244.426	5.69665	244.425	5.65935
		159.074	1.79726	244.676	5.84043	244.676	5.87534	244.676	5.70074	244.675	5.66671
		158.824	1.7917	244.926	5.87561	244.926	5.86768	244.926	5.70074	244.925	5.67613
		158.574	1.7917	245.176	5.88513	245.176	5.85961	245.176	5.70074	245.175	5.68349
		158.324	1.79046	245.426	5.86526	245.426	5.8588	245.426	5.70894	245.425	5.68614
		158.074	1.78335	245.676	5.83215	245.676	5.86526	245.676	5.72041	245.676	5.6882
		157.824	1.76974	245.926	5.80856	245.926	5.87413	245.926	5.7286	245.925	5.69526
		157.574	1.75335	246.176	5.80566	246.176	5.88341	246.176	5.73638	246.175	5.70792
		157.324	1.74005	246.426	5.82139	246.426	5.8931	246.426	5.74744	246.425	5.71675
		157.074	1.73232	246.676	5.84912	246.676	5.90036	246.676	5.75605	246.676	5.71793
		156.824	1.72521	246.926	5.88058	246.926	5.90278	246.926	5.76055	246.925	5.71734
		156.574	1.71439	247.176	5.90665	247.176	5.90318	247.176	5.75769	247.175	5.71999
		156.324	1.70449	247.426	5.91245	247.426	5.9056	247.426	5.75318	247.425	5.72322
		156.074	1.69738	247.676	5.89631	247.676	5.90842	247.676	5.75769	247.675	5.7247
		155.824	1.69058	247.926	5.87064	247.926	5.90842	247.926	5.77284	247.925	5.72558
		155.574	1.68501	248.176	5.8545	248.176	5.90963	248.176	5.78964	248.175	5.72999
		155.324	1.68254	248.426	5.85492	248.426	5.92174	248.426	5.80029	248.425	5.73706
		155.074	1.6779	248.676	5.87478	248.676	5.94272	248.676	5.80684	248.676	5.74412
		154.824	1.66646	248.926	5.90707	248.926	5.95845	248.926	5.8093	248.925	5.74707
		154.574	1.651	249.176	5.94101	249.176	5.96208	249.176	5.8048	249.176	5.74913
		154.324	1.63584	249.426	5.96005	249.426	5.95562	249.426	5.79701	249.425	5.75442
		154.074	1.62533	249.676	5.95715	249.676	5.94715	249.676	5.79169	249.675	5.76237
		153.824	1.61976	249.926	5.94101	249.926	5.94191	249.926	5.79455	249.925	5.77061
		153.574	1.61822	250.176	5.9257	250.176	5.94554	250.176	5.8093	250.175	5.77679
		153.324	1.61945	250.426	5.91452	250.426	5.95643	250.426	5.83019	250.426	5.7815
		153.074	1.62038	250.676	5.90955	250.676	5.96934	250.676	5.84863	250.675	5.78356
		152.824	1.61605	250.926	5.91659	250.926	5.97862	250.926	5.85355	250.925	5.78592
		152.574	1.60059	251.176	5.94184	251.176	5.98507	251.176	5.84986	251.175	5.79298
		152.324	1.57925	251.426	5.97412	251.426	5.9879	251.426	5.84863	251.425	5.80505
		152.074	1.56225	251.676	5.99896	251.676	5.98911	251.676	5.85436	251.676	5.81506
		151.824	1.5539	251.926	6.00558	251.926	5.99153	251.926	5.86297	251.925	5.81653
		151.574	1.54895	252.176	5.99151	252.176	5.99476	252.176	5.86665	252.175	5.81388
		151.324	1.54524	252.426	5.96667	252.426	6.00444	252.426	5.86747	252.425	5.81388
		151.074	1.54153	252.676	5.94846	252.676	6.01936	252.676	5.87239	252.675	5.81918
		150.824	1.53905	252.926	5.95508	252.926	6.03348	252.926	5.88099	252.925	5.82772
		150.574	1.53751	253.176	5.9882	253.176	6.03953	253.176	5.88837	253.175	5.83684
		150.324	1.53596	253.426	6.02545	253.426	6.03711	253.426	5.89369	253.425	5.8439
		150.074	1.53163	253.676	6.04532	253.676	6.03147	253.676	5.89779	253.675	5.84626
		149.824	1.51772	253.926	6.04532	253.926	6.02663	253.926	5.90025	253.925	5.84626
		149.574	1.49638	254.176	6.0358	254.176	6.02299	254.176	5.89861	254.176	5.84744
		149.324	1.47659	254.426	6.02379	254.426	6.02299	254.426	5.90025	254.425	5.85097
		149.074	1.47009	254.676	6.01014	254.676	6.02945	254.676	5.90721	254.675	5.85362
		148.824	1.47566	254.926	6.00434	254.926	6.04438	254.926	5.91991	254.925	5.85538
		148.574	1.48308	255.176	6.01428	255.176	6.06374	255.176	5.93138	255.175	5.85892
		148.324	1.48432	255.426	6.04077	255.426	6.07786	255.426	5.93916	255.425	5.86716
		148.074	1.47782	255.676	6.06891	255.676	6.0823	255.676	5.94531	255.675	5.87923
		147.824	1.46236	255.926	6.08712	255.926	6.07746	255.926	5.94899	255.925	5.88982
		147.574	1.44041	256.176	6.09168	256.176	6.06656	256.176	5.95309	256.176	5.89541
		147.324	1.41907	256.426	6.08257	256.426	6.05446	256.426	5.95555	256.425	5.89747
		147.074	1.40794	256.676	6.06519	256.676	6.05446	256.676	5.95883	256.676	5.89954
		146.824	1.40701	256.926	6.04739	256.926	6.07423	256.926	5.96702	256.925	5.90336
		146.574	1.41072	257.176	6.04325	257.176	6.10368	257.176	5.97808	257.175	5.90895
		146.324	1.41412	257.426	6.06146	257.426	6.12385	257.426	5.98791	257.425	5.91837
		146.074	1.4135	257.676	6.09871	257.676	6.1303	257.676	5.99733	257.675	5.92985
		145.824	1.40639	257.926	6.13721	257.926	6.12506	257.926	6.00348	257.925	5.93721
		145.574	1.39309	258.176	6.15915	258.176	6.11296	258.176	6.00184	258.175	5.93927
		145.324	1.37732	258.426	6.15708	258.426	6.10005	258.426	5.99733	258.425	5.94192
		145.074	1.36403	258.676	6.13555	258.676	6.09601	258.676	5.99979	258.675	5.94722
		144.824	1.35599	258.926	6.10906	258.926	6.1061	258.926	6.01126	258.925	5.95075
		144.574	1.35104	259.176	6.0954	259.176	6.12829	259.176	6.02355	259.176	5.95134
		144.324	1.34702	259.426	6.1041	259.426	6.15451	259.426	6.02888	259.425	5.95252
		144.074	1.34547	259.676	6.13431	259.676	6.17589	259.676	6.02724	259.675	5.95723
		143.824	1.34826	259.926	6.1695	259.926	6.18476	259.926	6.02806	259.925	5.964
		143.574	1.34918	260.176	6.19309	260.176	6.17952	260.176	6.03379	260.175	5.96959
		143.324	1.34053	260.426	6.19723	260.426	6.16379	260.426	6.03953	260.425	5.97548
		143.074	1.32197	260.676	6.18564	260.676	6.14684	260.676	6.04608	260.675	5.98313
		142.824	1.30156	260.926	6.16577	260.926	6.14039	260.926	6.05632	260.925	5.99108
		142.574	1.28734	261.176	6.15252	261.176	6.15047	261.176	6.07025	261.175	5.99579
		142.324	1.28084	261.426	6.15625	261.426	6.16822	261.426	6.08336	261.425	5.99902
		142.074	1.28239	261.676	6.17446	261.676	6.18476	261.676	6.09647	261.676	6.00373
		141.824	1.2895	261.926	6.19599	261.926	6.19969	261.926	6.10589	261.925	6.00991
		141.574	1.296	262.176	6.21503	262.176	6.21099	262.176	6.10384	262.175	6.01345
		141.324	1.29538	262.426	6.232	262.426	6.21099	262.426	6.08746	262.425	6.01668
		141.074	1.28455	262.676	6.24276	262.676	6.19808	262.676	6.07025	262.675	6.02022
		140.824	1.27033	262.926	6.24235	262.926	6.1884	262.926	6.06493	262.926	6.0261
		140.574	1.26198	263.176	6.23034	263.176	6.19243	263.176	6.07312	263.175	6.03346
		140.324	1.25425	263.426	6.21627	263.426	6.20816	263.426	6.0891	263.425	6.04112
		140.074	1.24281	263.676	6.20965	263.676	6.22753	263.676	6.10671	263.675	6.04965
		139.824	1.23508	263.926	6.2171	263.926	6.24608	263.926	6.12187	263.925	6.0573
		139.574	1.2357	264.176	6.23572	264.176	6.2598	264.176	6.1358	264.175	6.06378
		139.324	1.23848	264.426	6.25973	264.426	6.2598	264.426	6.14358	264.425	6.06672
		139.074	1.23631	264.676	6.28167	264.676	6.24608	264.676	6.14153	264.675	6.07055
		138.824	1.22982	264.926	6.29077	264.926	6.23196	264.926	6.1358	264.925	6.07467
		138.574	1.22147	265.176	6.28043	265.176	6.23035	265.176	6.13293	265.175	6.07673
		138.324	1.21374	265.426	6.2618	265.426	6.24205	265.426	6.13621	265.425	6.07585
		138.074	1.20601	265.676	6.25311	265.676	6.2598	265.676	6.14522	265.675	6.07791
		137.824	1.19673	265.926	6.25973	265.926	6.27553	265.926	6.16038	265.925	6.08674
		137.574	1.18807	266.176	6.2796	266.176	6.29046	266.176	6.18004	266.175	6.09675
		137.324	1.18313	266.426	6.30899	266.426	6.30216	266.426	6.19724	266.425	6.10352
		137.074	1.17911	266.676	6.33548	266.676	6.30619	266.676	6.20339	266.676	6.10705
		136.824	1.17539	266.926	6.34583	266.926	6.29974	266.926	6.19602	266.925	6.11117
		136.574	1.17416	267.176	6.33341	267.176	6.29369	267.176	6.18496	267.175	6.115
		136.324	1.17137	267.426	6.30981	267.426	6.29409	267.426	6.18209	267.425	6.11764
		136.074	1.16148	267.676	6.29491	267.676	6.30216	267.676	6.18946	267.676	6.12118
		135.824	1.14911	267.926	6.30029	267.926	6.31345	267.926	6.20052	267.925	6.12942
		135.574	1.14293	268.176	6.31768	268.176	6.32999	268.176	6.2165	268.175	6.13943
		135.324	1.14293	268.426	6.33631	268.426	6.34734	268.426	6.23534	268.425	6.1462
		135.074	1.14138	268.676	6.35328	268.676	6.35501	268.676	6.24476	268.675	6.15032
		134.824	1.13519	268.926	6.36859	268.926	6.35016	268.926	6.24026	268.925	6.15503
		134.574	1.12592	269.176	6.37604	269.176	6.3429	269.176	6.23452	269.175	6.15885
		134.324	1.11881	269.426	6.37232	269.426	6.34008	269.426	6.23657	269.425	6.15944
		134.074	1.11602	269.676	6.36404	269.676	6.34008	269.676	6.24108	269.675	6.15974
		133.824	1.11664	269.926	6.35824	269.926	6.34452	269.926	6.2419	269.925	6.16415
		133.574	1.11509	270.176	6.35907	270.176	6.35783	270.176	6.24476	270.175	6.17298
		133.324	1.11046	270.426	6.36942	270.426	6.38284	270.426	6.25214	270.425	6.18063
		133.074	1.1018	270.676	6.38846	270.676	6.40785	270.676	6.26074	270.675	6.18652
		132.824	1.08634	270.926	6.41164	270.926	6.41592	270.926	6.26648	270.925	6.19329
		132.574	1.07118	271.176	6.42861	271.176	6.40099	271.176	6.27303	271.175	6.20359
		132.324	1.06345	271.426	6.43151	271.426	6.37881	271.426	6.27958	271.425	6.20889
		132.074	1.06438	271.676	6.42074	271.676	6.36711	271.676	6.28327	271.676	6.20595
		131.824	1.06624	271.926	6.4075	271.926	6.37356	271.926	6.2845	271.925	6.19947
		131.574	1.0616	272.176	6.40584	272.176	6.39454	272.176	6.28614	272.175	6.20065
		131.324	1.05418	272.426	6.41247	272.426	6.42157	272.426	6.28983	272.425	6.21066
		131.074	1.04366	272.676	6.42447	272.676	6.44456	272.676	6.29925	272.675	6.22302
		130.824	1.0316	272.926	6.44061	272.926	6.45223	272.926	6.31441	272.925	6.23303
		130.574	1.02232	273.176	6.45965	273.176	6.44376	273.176	6.32751	273.175	6.24186
		130.324	1.01954	273.426	6.4729	273.426	6.43367	273.426	6.33407	273.425	6.25275
		130.074	1.02232	273.676	6.47662	273.676	6.43327	273.676	6.33407	273.676	6.26158
		129.824	1.02511	273.926	6.47207	273.926	6.43811	273.926	6.33489	273.925	6.26393
		129.574	1.02387	274.176	6.4671	274.176	6.44658	274.176	6.33694	274.176	6.26217
		129.324	1.01769	274.426	6.46462	274.426	6.46312	274.426	6.34349	274.425	6.26158
		129.074	1.01026	274.676	6.4671	274.676	6.4845	274.676	6.35455	274.675	6.26599
		128.824	1.00192	274.926	6.47869	274.926	6.49822	274.926	6.36479	274.925	6.27482
		128.574	0.99326	275.176	6.49939	275.176	6.49822	275.176	6.37258	275.175	6.28483
		128.324	0.98831	275.426	6.51595	275.426	6.49378	275.426	6.37913	275.426	6.2916
		128.074	0.98769	275.676	6.52257	275.676	6.49096	275.676	6.382	275.675	6.29572
		127.824	0.98429	275.926	6.52588	275.926	6.48612	275.926	6.38118	275.925	6.30043
		127.574	0.97718	276.176	6.53002	276.176	6.48047	276.176	6.38364	276.175	6.30602
		127.324	0.97285	276.426	6.5325	276.426	6.48168	276.426	6.39716	276.425	6.30985
		127.074	0.97285	276.676	6.53292	276.676	6.49983	276.676	6.41764	276.676	6.30985
		126.824	0.9713	276.926	6.5383	276.926	6.52686	276.926	6.42993	276.925	6.31044
		126.574	0.96233	277.176	6.54865	277.176	6.54824	277.176	6.42583	277.175	6.31515
		126.324	0.95244	277.426	6.55817	277.426	6.55389	277.426	6.4119	277.425	6.32398
		126.074	0.94718	277.676	6.56396	277.676	6.54986	277.676	6.40166	277.675	6.33487
		125.824	0.94594	277.926	6.56893	277.926	6.54138	277.926	6.4033	277.925	6.34311
		125.574	0.94378	278.176	6.57348	278.176	6.52888	278.176	6.41559	278.175	6.34782
		125.324	0.93976	278.426	6.57183	278.426	6.52242	278.426	6.43362	278.425	6.35165
		125.074	0.93667	278.676	6.56769	278.676	6.53412	278.676	6.45123	278.675	6.35695
		124.824	0.93388	278.926	6.57183	278.926	6.56034	278.926	6.4627	278.925	6.3646
		124.574	0.92894	279.176	6.58797	279.176	6.58495	279.176	6.46434	279.176	6.3752
		124.324	0.9212	279.426	6.60577	279.426	6.59867	279.426	6.4627	279.425	6.38697
		124.074	0.91347	279.676	6.61322	279.676	6.60069	279.676	6.46721	279.675	6.39403
		123.824	0.90853	279.926	6.61322	279.926	6.59221	279.926	6.47663	279.925	6.39286
		123.574	0.90636	280.176	6.61901	280.176	6.57769	280.176	6.48154	280.175	6.39138
		123.324	0.90543	280.426	6.62853	280.426	6.57003	280.426	6.48032	280.425	6.39609
		123.074	0.90482	280.676	6.6306	280.676	6.57769	280.676	6.4795	280.675	6.40551
		122.824	0.90327	280.926	6.62936	280.926	6.59907	280.926	6.48318	280.925	6.41258
		122.574	0.8977	281.176	6.63226	281.176	6.62126	281.176	6.4881	281.175	6.41523
		122.324	0.88843	281.426	6.63971	281.426	6.63578	281.426	6.49834	281.425	6.41846
		122.074	0.87915	281.676	6.6455	281.676	6.64304	281.676	6.51596	281.676	6.42317
		121.824	0.87296	281.926	6.64964	281.926	6.64506	281.926	6.53316	281.925	6.42671
		121.574	0.86802	282.176	6.65337	282.176	6.64062	282.176	6.53849	282.175	6.42847
		121.324	0.86183	282.426	6.65627	282.426	6.63699	282.426	6.53029	282.425	6.43348
		121.074	0.85596	282.676	6.65792	282.676	6.63941	282.676	6.52169	282.675	6.44407
		120.824	0.85256	282.926	6.65958	282.926	6.64789	282.926	6.51882	282.925	6.45408
		120.574	0.85225	283.176	6.66289	283.176	6.65999	283.176	6.52005	283.176	6.46114
		120.324	0.84884	283.426	6.67034	283.426	6.67209	283.426	6.52661	283.425	6.46762
		120.074	0.84019	283.676	6.67986	283.676	6.68379	283.676	6.54217	283.675	6.47439
		119.824	0.83029	283.926	6.68731	283.926	6.69428	283.926	6.55815	283.925	6.47998
		119.574	0.82472	284.176	6.69476	284.176	6.69872	284.176	6.56593	284.176	6.4844
		119.324	0.82287	284.426	6.70345	284.426	6.69145	284.426	6.56593	284.425	6.48852
		119.074	0.82534	284.676	6.70842	284.676	6.67935	284.676	6.56757	284.675	6.49058
		118.824	0.83029	284.926	6.70801	284.926	6.67855	284.926	6.58068	284.925	6.49323
		118.574	0.83029	285.176	6.71008	285.176	6.69307	285.176	6.59952	285.175	6.49853
		118.324	0.8207	285.426	6.72622	285.426	6.71283	285.426	6.6069	285.425	6.5053
		118.074	0.80833	285.676	6.74898	285.676	6.7322	285.676	6.59952	285.675	6.51148
		117.824	0.80122	285.926	6.76306	285.926	6.74672	285.926	6.58765	285.925	6.51619
		117.574	0.79999	286.176	6.7614	286.176	6.74793	286.176	6.57986	286.175	6.51884
		117.324	0.80153	286.426	6.75188	286.426	6.73381	286.426	6.58109	286.425	6.52237
		117.074	0.8006	286.676	6.74402	286.676	6.71808	286.676	6.59952	286.675	6.52825
		116.824	0.79442	286.926	6.74402	286.926	6.71889	286.926	6.63148	286.925	6.5365
		116.574	0.78576	287.176	6.75395	287.176	6.73462	287.176	6.66138	287.175	6.5465
		116.324	0.77679	287.426	6.77051	287.426	6.75519	287.426	6.67736	287.425	6.55681
		116.074	0.77154	287.676	6.78665	287.676	6.77254	287.676	6.67449	287.675	6.56475
		115.824	0.77154	287.926	6.79824	287.926	6.78303	287.926	6.65401	287.926	6.56681
		115.574	0.77432	288.176	6.80486	288.176	6.78585	288.176	6.62779	288.175	6.56358
		115.324	0.7737	288.426	6.81066	288.426	6.78303	288.426	6.60977	288.425	6.5621
		115.074	0.76597	288.676	6.81521	288.676	6.77819	288.676	6.61018	288.675	6.56829
		114.824	0.75607	288.926	6.81521	288.926	6.77819	288.926	6.63435	288.925	6.58035
		114.574	0.75175	289.176	6.80693	289.176	6.78666	289.176	6.67367	289.176	6.59095
		114.324	0.74989	289.426	6.80114	289.426	6.80038	289.426	6.70767	289.425	6.59713
		114.074	0.74463	289.676	6.81231	289.676	6.81167	289.676	6.7216	289.675	6.59978
		113.824	0.73845	289.926	6.83881	289.926	6.81893	289.926	6.71669	289.925	6.60066
		113.574	0.73752	290.176	6.85992	290.176	6.82539	290.176	6.70481	290.175	6.59919
		113.324	0.74123	290.426	6.86861	290.426	6.82983	290.426	6.69702	290.426	6.60037
		113.074	0.74278	290.676	6.86944	290.676	6.82821	290.676	6.69456	290.675	6.60802
		112.824	0.73969	290.926	6.86488	290.926	6.82418	290.926	6.70112	290.925	6.62215
		112.574	0.73072	291.176	6.85536	291.176	6.82095	291.176	6.71505	291.175	6.63687
		112.324	0.71835	291.426	6.84957	291.426	6.82256	291.426	6.73184	291.425	6.64452
		112.074	0.70381	291.676	6.85785	291.676	6.82821	291.676	6.747	291.676	6.64687
		111.824	0.69299	291.926	6.87482	291.926	6.84273	291.926	6.75806	291.925	6.64835
		111.574	0.68897	292.176	6.8893	292.176	6.8625	292.176	6.76298	292.175	6.65188
		111.324	0.68959	292.426	6.90172	292.426	6.88146	292.426	6.7638	292.425	6.65629
		111.074	0.69144	292.676	6.91372	292.676	6.88832	292.676	6.76584	292.676	6.66041
		110.824	0.69175	292.926	6.92035	292.926	6.88146	292.926	6.7724	292.925	6.66454
		110.574	0.69175	293.176	6.91869	293.176	6.86896	293.176	6.77895	293.175	6.66983
		110.324	0.69083	293.426	6.91124	293.426	6.86331	293.426	6.78182	293.425	6.67866
		110.074	0.68402	293.676	6.90917	293.676	6.87057	293.676	6.78182	293.675	6.69162
		109.824	0.67104	293.926	6.92076	293.926	6.88711	293.926	6.77895	293.925	6.70427
		109.574	0.65403	294.176	6.94146	294.176	6.90688	294.176	6.77813	294.176	6.71104
		109.324	0.64197	294.426	6.95843	294.426	6.92342	294.426	6.78551	294.425	6.70957
		109.074	0.6398	294.676	6.96422	294.676	6.93149	294.676	6.79944	294.675	6.70251
		108.824	0.64475	294.926	6.96215	294.926	6.92866	294.926	6.81173	294.925	6.69809
		108.574	0.65341	295.176	6.95677	295.176	6.92221	295.176	6.82115	295.175	6.70221
		108.324	0.66052	295.426	6.95305	295.426	6.91938	295.426	6.82852	295.425	6.71516
		108.074	0.65959	295.676	6.95553	295.676	6.92221	295.676	6.83508	295.675	6.73194
		107.824	0.64908	295.926	6.96712	295.926	6.92624	295.926	6.83999	295.925	6.74872
		107.574	0.63702	296.176	6.98326	296.176	6.93512	296.176	6.84163	296.175	6.75843
		107.324	0.62991	296.426	6.99527	296.426	6.94722	296.426	6.83917	296.425	6.75843
		107.074	0.62774	296.676	7.00189	296.676	6.96295	296.676	6.82975	296.676	6.75137
		106.824	0.62496	296.926	7.00769	296.926	6.97788	296.926	6.81828	296.925	6.74666
		106.574	0.62156	297.176	7.01431	297.176	6.98635	297.176	6.81828	297.175	6.75019
		106.324	0.62218	297.426	7.01555	297.426	6.98716	297.426	6.84368	297.425	6.75961
		106.074	0.62774	297.676	7.01638	297.676	6.9799	297.676	6.88382	297.675	6.7705
		105.824	0.62991	297.926	7.023	297.926	6.96779	297.926	6.9166	297.925	6.78198
		105.574	0.62372	298.176	7.03252	298.176	6.96134	298.176	6.92971	298.175	6.79464
		105.324	0.61383	298.426	7.04287	298.426	6.97142	298.426	6.92151	298.425	6.80611
		105.074	0.60517	298.676	7.04949	298.676	6.99563	298.676	6.89693	298.676	6.80965
		104.824	0.59651	298.919	7.05156	298.926	7.01782	298.926	6.86908	298.925	6.80611
		104.574	0.58661	299.139	7.05239	299.176	7.02669	299.176	6.85556	299.176	6.80199
		104.324	0.57827	299.334	7.04784	299.426	7.02508	299.426	6.8699	299.425	6.80464
		104.074	0.57672	299.504	7.02466	299.676	7.02024	299.676	6.90922	299.675	6.80965
		103.824	0.58043	299.649	6.98037	299.926	7.01661	299.926	6.9551	299.925	6.81436
		103.574	0.586	299.769	6.9369	300.176	7.01459	300.176	6.98706	300.175	6.82083
		103.324	0.58816	299.864	6.90834	300.426	7.01862	300.426	6.99197	300.426	6.83172
		103.074	0.58383	299.933	6.89427	300.676	7.03032	300.676	6.96944	300.675	6.84202
		102.824	0.57208	299.978	6.88765	300.926	7.04444	300.926	6.93093	300.925	6.84938
		102.574	0.55786	299.998	6.88434	301.176	7.05654	301.176	6.89816	301.175	6.85586
		102.324	0.54982	300	6.87151	301.426	7.06582	301.426	6.89734	301.425	6.86057
		102.074	0.54982	300	6.84584	301.676	7.07228	301.676	6.92971	301.676	6.8588
		101.824	0.55198	300	6.81728	301.926	7.07228	301.926	6.97149	301.925	6.85527
		101.574	0.55136	300	6.80321	302.176	7.06744	302.176	7.0014	302.175	6.85821
		101.324	0.54641	300	6.81231	302.426	7.06582	302.426	7.0145	302.425	6.87146
		101.074	0.5427	300	6.83342	302.676	7.07309	302.676	7.01614	302.675	6.88559
		100.824	0.54209	300	6.84667	302.926	7.08156	302.926	7.00713	302.925	6.89059
		100.574	0.53992	300	6.84294	303.176	7.08882	303.176	6.99279	303.175	6.8903
		100.324	0.53559	300	6.82473	303.426	7.10052	303.426	6.97764	303.425	6.89118
		100.074	0.53064	299.994	6.79741	303.676	7.11907	303.676	6.97313	303.675	6.89707
		99.8243	0.52662	299.964	6.76885	303.926	7.13198	303.926	6.98419	303.925	6.90472
		99.5743	0.52291	299.909	6.74029	304.176	7.12956	304.176	7.00713	304.176	6.91414
		99.3243	0.51673	299.828	6.70345	304.426	7.11827	304.426	7.03581	304.425	6.92267
		99.0743	0.50962	299.723	6.64633	304.676	7.10899	304.676	7.05875	304.675	6.92944
		98.8242	0.50189	299.593	6.57721	304.926	7.11262	304.926	7.06694	304.925	6.93474
		98.5743	0.49817	299.438	6.51843	305.176	7.12835	305.176	7.05465	305.175	6.94092
		98.3243	0.49756	299.258	6.48035	305.426	7.14812	305.426	7.02925	305.425	6.94711
		98.0742	0.4991	299.053	6.44724	305.676	7.16426	305.676	7.01614	305.675	6.94975
		97.8243	0.5025	298.823	6.4075	305.926	7.17273	305.926	7.03048	305.925	6.94828
		97.5742	0.5025	298.574	6.36114	306.176	7.17273	306.176	7.06325	306.175	6.94858
		97.3243	0.49323	298.324	6.31561	306.426	7.16627	306.426	7.09603	306.425	6.95711
		97.0743	0.48271	298.074	6.27463	306.676	7.15982	306.676	7.11856	306.676	6.97006
		96.8243	0.47776	297.824	6.24566	306.926	7.16063	306.926	7.12511	306.925	6.98125
		96.5742	0.47344	297.574	6.23489	307.176	7.1691	307.176	7.11364	307.175	6.98802
		96.3242	0.46694	297.324	6.22537	307.426	7.18039	307.426	7.09398	307.425	6.99361
		96.0743	0.46261	297.074	6.19806	307.676	7.1925	307.676	7.08128	307.675	6.99832
		95.8243	0.46478	296.824	6.15045	307.926	7.20541	307.926	7.08578	307.925	7.00097
		95.5743	0.46972	296.574	6.09292	308.176	7.21509	308.176	7.10709	308.176	7.00421
		95.3243	0.47344	296.324	6.03414	308.426	7.21791	308.426	7.13945	308.425	7.01304
		95.0742	0.47282	296.074	5.9733	308.676	7.21993	308.676	7.17304	308.675	7.0254
		94.8242	0.46756	295.824	5.91452	308.926	7.22356	308.926	7.19066	308.925	7.03453
		94.5743	0.45797	295.574	5.86816	309.176	7.22195	309.176	7.18246	309.176	7.03806
		94.3243	0.44715	295.324	5.8396	309.426	7.21912	309.426	7.15993	309.425	7.0413
		94.0743	0.4388	295.074	5.81228	309.676	7.22437	309.676	7.13904	309.675	7.04394
		93.8242	0.4388	294.824	5.76634	309.926	7.23929	309.926	7.13371	309.925	7.04336
		93.5743	0.44375	294.574	5.7059	310.176	7.25624	310.176	7.14477	310.175	7.0413
		93.3243	0.44653	294.324	5.65209	310.426	7.26995	310.426	7.16526	310.425	7.04218
		93.0743	0.44158	294.074	5.60987	310.676	7.27721	310.676	7.18902	310.675	7.05013
		92.8242	0.43324	293.824	5.56724	310.926	7.27802	310.926	7.21319	310.925	7.06425
		92.5742	0.42674	293.574	5.52668	311.176	7.27197	311.176	7.23203	311.175	7.07838
		92.3243	0.42025	293.324	5.49356	311.426	7.26511	311.426	7.23695	311.425	7.0881
		92.0743	0.41035	293.074	5.465	311.676	7.2643	311.676	7.22671	311.676	7.09546
		91.8242	0.39891	292.824	5.42899	311.926	7.27641	311.926	7.2095	311.925	7.09928
		91.5743	0.39334	292.574	5.38636	312.176	7.2994	312.176	7.19434	312.175	7.09928
		91.3242	0.39551	292.324	5.34538	312.426	7.31796	312.426	7.19066	312.425	7.10075
		91.0743	0.402	292.074	5.30854	312.676	7.32078	312.676	7.20213	312.675	7.10899
		90.8243	0.40912	291.824	5.27087	312.926	7.31312	312.926	7.22957	312.926	7.12018
		90.5743	0.40973	291.574	5.22865	313.176	7.30868	313.176	7.2648	313.175	7.12695
		90.3243	0.39891	291.324	5.18726	313.426	7.31029	313.426	7.28651	313.425	7.13048
		90.0742	0.38128	291.074	5.15663	313.676	7.31513	313.676	7.28774	313.675	7.13578
		89.8243	0.36582	290.824	5.12931	313.926	7.3228	313.926	7.27791	313.925	7.14402
		89.5743	0.35871	290.574	5.09703	314.176	7.33531	314.176	7.26603	314.176	7.1505
		89.3243	0.36026	290.324	5.05894	314.426	7.34821	314.426	7.25948	314.425	7.15256
		89.0743	0.36706	290.074	5.02211	314.676	7.35588	314.676	7.2603	314.675	7.15521
		88.8243	0.37479	289.824	4.98899	314.926	7.36112	314.926	7.27177	314.925	7.16286
		88.5743	0.37912	289.574	4.95381	315.176	7.36395	315.176	7.2943	315.175	7.17169
		88.3243	0.37479	289.324	4.91573	315.426	7.36112	315.426	7.31642	315.426	7.17758
		88.0743	0.36026	289.074	4.87972	315.676	7.35306	315.676	7.32789	315.675	7.18111
		87.8243	0.3482	288.824	4.8466	315.926	7.35104	315.926	7.32871	315.925	7.18758
		87.5742	0.34572	288.574	4.81183	316.176	7.36395	316.176	7.32338	316.175	7.197
		87.3243	0.34881	288.324	4.78038	316.426	7.38331	316.426	7.31683	316.425	7.20377
		87.0743	0.35314	288.074	4.75761	316.676	7.39904	316.676	7.31273	316.676	7.20583
		86.8243	0.355	287.824	4.73774	316.926	7.40873	316.926	7.3156	316.925	7.20525
		86.5743	0.35222	287.574	4.71042	317.176	7.4168	317.176	7.32871	317.175	7.2026
		86.3242	0.3451	287.324	4.67441	317.426	7.42607	317.426	7.34469	317.425	7.2026
		86.0743	0.33675	287.074	4.64006	317.676	7.43051	317.676	7.35861	317.675	7.21084
		85.8243	0.33243	286.824	4.60901	317.926	7.42688	317.926	7.36844	317.926	7.2282
		85.5743	0.33459	286.574	4.57259	318.176	7.42164	318.176	7.37377	318.175	7.24439
		85.3243	0.3383	286.324	4.53492	318.426	7.42446	318.426	7.37295	318.425	7.25057
		85.0742	0.33459	286.074	4.51133	318.676	7.43535	318.676	7.37172	318.675	7.25057
		84.8243	0.32253	285.824	4.49767	318.926	7.44665	318.926	7.37172	318.925	7.25175
		84.5743	0.30831	285.574	4.47863	319.176	7.45472	319.176	7.37664	319.176	7.25734
		84.3242	0.29841	285.324	4.45586	319.426	7.46198	319.426	7.38811	319.425	7.26441
		84.0743	0.29717	285.074	4.43517	319.676	7.46924	319.676	7.40409	319.675	7.26853
		83.8242	0.29996	284.824	4.41737	319.926	7.47206	319.926	7.41719	319.925	7.27324
		83.5743	0.30057	284.574	4.39708	320.176	7.46964	320.176	7.4217	320.175	7.28089
		83.3243	0.29841	284.324	4.37059	320.426	7.46964	320.426	7.41719	320.425	7.28943
		83.0743	0.29501	284.074	4.33955	320.676	7.47408	320.676	7.41146	320.675	7.29708
		82.8243	0.29068	283.824	4.30602	320.926	7.47852	320.926	7.41228	320.925	7.30444
		82.5742	0.28573	283.574	4.27001	321.176	7.48497	321.176	7.42375	321.175	7.31062
		82.3243	0.28357	283.324	4.2369	321.426	7.49627	321.426	7.44341	321.425	7.31504
		82.0743	0.28078	283.074	4.21248	321.676	7.51039	321.676	7.46021	321.676	7.31975
		81.8242	0.27367	282.824	4.20006	321.926	7.51846	321.926	7.46676	321.925	7.32445
		81.5743	0.26532	282.574	4.19426	322.176	7.51765	322.176	7.46758	322.175	7.3271
		81.3242	0.26223	282.324	4.17729	322.426	7.51563	322.426	7.47127	322.425	7.32916
		81.0743	0.26316	282.074	4.14625	322.676	7.51926	322.676	7.477	322.675	7.3327
		80.8243	0.26439	281.824	4.11396	322.926	7.53056	322.926	7.47987	322.925	7.34064
		80.5743	0.26316	281.574	4.08913	323.176	7.5471	323.176	7.48274	323.175	7.35212
		80.3243	0.26006	281.324	4.06346	323.426	7.56283	323.426	7.49421	323.425	7.36154
		80.0742	0.25172	281.074	4.03615	323.676	7.5709	323.676	7.51387	323.676	7.36507
		79.8243	0.24027	280.824	4.01586	323.926	7.56848	323.926	7.53067	323.925	7.36419
		79.5743	0.22883	280.574	4.00303	324.176	7.56203	324.176	7.53313	324.176	7.36655
		79.3242	0.22141	280.324	3.98689	324.426	7.56445	324.426	7.52329	324.425	7.37773
		79.0743	0.22203	280.074	3.96371	324.676	7.57695	324.676	7.51182	324.675	7.39186
		78.8242	0.23038	279.824	3.94012	324.926	7.59349	324.926	7.50527	324.925	7.40363
		78.5743	0.23842	279.574	3.92232	325.176	7.60721	325.176	7.50527	325.175	7.4104
		78.3243	0.24027	279.324	3.90493	325.426	7.61366	325.426	7.51387	325.426	7.41364
		78.0743	0.23316	279.074	3.88424	325.676	7.61528	325.676	7.53231	325.675	7.41629
		77.8243	0.21832	278.824	3.86437	325.926	7.61447	325.926	7.55197	325.925	7.42306
		77.5743	0.20069	278.574	3.8445	326.176	7.61568	326.176	7.57163	326.175	7.43366
		77.3243	0.19203	278.324	3.82339	326.426	7.62173	326.426	7.59253	326.425	7.44131
		77.0743	0.19946	278.074	3.7998	326.676	7.63101	326.676	7.60727	326.676	7.44308
		76.8243	0.21399	277.824	3.77786	326.926	7.64029	326.926	7.60359	326.925	7.44131
		76.5742	0.22203	277.574	3.75923	327.176	7.64392	327.176	7.58474	327.175	7.4419
		76.3242	0.21894	277.324	3.74226	327.426	7.6415	327.426	7.56795	327.425	7.44985
		76.0743	0.20904	277.074	3.72115	327.676	7.64069	327.676	7.56631	327.675	7.46074
		75.8243	0.19853	276.824	3.69549	327.926	7.64392	327.926	7.58147	327.925	7.46898
		75.5743	0.18925	276.574	3.67272	328.176	7.64513	328.176	7.60563	328.175	7.47428
		75.3242	0.17997	276.324	3.6541	328.426	7.64513	328.426	7.62898	328.425	7.47899
		75.0742	0.17286	276.074	3.63671	328.676	7.65239	328.676	7.64578	328.675	7.48428
		74.8242	0.17008	275.824	3.61602	328.926	7.66449	328.926	7.6507	328.925	7.48958
		74.5743	0.17162	275.574	3.59698	329.176	7.67175	329.176	7.6425	329.176	7.49665
		74.3243	0.17595	275.324	3.58249	329.426	7.67296	329.426	7.62817	329.425	7.50459
		74.0743	0.1809	275.074	3.56676	329.676	7.68224	329.676	7.61997	329.675	7.50871
		73.8242	0.17874	274.824	3.54689	329.926	7.70322	329.926	7.62448	329.925	7.51019
		73.5743	0.16544	274.574	3.52702	330.176	7.72097	330.176	7.63677	330.175	7.51489
		73.3243	0.14967	274.324	3.51171	330.426	7.7246	330.426	7.65234	330.425	7.52608
		73.0743	0.13761	274.074	3.49763	330.676	7.71452	330.676	7.67487	330.675	7.53697
		72.8243	0.13266	273.824	3.47942	330.926	7.70322	330.926	7.70026	330.925	7.54374
		72.5742	0.13544	273.574	3.45748	331.176	7.70161	331.176	7.71747	331.175	7.54786
		72.3243	0.14472	273.324	3.43555	331.426	7.71331	331.426	7.71747	331.425	7.55375
		72.0743	0.15585	273.074	3.41402	331.676	7.73388	331.676	7.70231	331.676	7.55993
		71.8242	0.16111	272.824	3.39498	331.926	7.75526	331.926	7.68142	331.925	7.56376
		71.5742	0.15523	272.574	3.38091	332.176	7.76535	332.176	7.66749	332.175	7.56317
		71.3242	0.13544	272.324	3.36725	332.426	7.76051	332.426	7.66954	332.425	7.56523
		71.0743	0.11225	272.074	3.35069	332.676	7.74961	332.676	7.69125	332.675	7.57259
		70.8243	0.10143	271.824	3.33827	332.926	7.7484	332.926	7.72689	332.925	7.58348
		70.5743	0.10576	271.574	3.33041	333.176	7.75768	333.176	7.76335	333.175	7.5929
		70.3242	0.11905	271.324	3.32213	333.426	7.77261	333.426	7.78465	333.425	7.60114
		70.0742	0.13142	271.074	3.30599	333.676	7.78915	333.676	7.78465	333.675	7.60791
		69.8243	0.13544	270.824	3.2795	333.926	7.80488	333.926	7.77073	333.925	7.61262
		69.5743	0.12648	270.574	3.25301	334.176	7.81537	334.176	7.74738	334.176	7.61939
		69.3242	0.10792	270.324	3.23769	334.426	7.81779	334.426	7.72402	334.425	7.62851
		69.0743	0.0872	270.074	3.22817	334.676	7.81698	334.676	7.71829	334.675	7.63617
		68.8242	0.07174	269.824	3.21493	334.926	7.819	334.926	7.74451	334.925	7.64029
		68.5743	0.06525	269.574	3.19961	335.176	7.82344	335.176	7.78957	335.175	7.64146
		68.3243	0.06834	269.324	3.18719	335.426	7.82424	335.426	7.82972	335.425	7.6447
		68.0743	0.07885	269.074	3.17478	335.676	7.82182	335.676	7.85143	335.675	7.65353
		67.8243	0.09153	268.824	3.15615	335.926	7.82424	335.926	7.85921	335.925	7.66648
		67.5743	0.10081	268.574	3.13711	336.176	7.83473	336.176	7.85511	336.175	7.67855
		67.3243	0.09957	268.324	3.12262	336.426	7.84845	336.426	7.83176	336.425	7.68532
		67.0743	0.08597	268.074	3.10855	336.676	7.86055	336.676	7.79817	336.676	7.68738
		66.8243	0.06401	267.824	3.09158	336.926	7.87144	336.926	7.78015	336.925	7.68532
		66.5743	0.04422	267.574	3.07543	337.176	7.88153	337.176	7.79121	337.175	7.68267
		66.3242	0.0334	267.324	3.06219	337.426	7.88556	337.426	7.82234	337.425	7.6865
		66.0743	0.0334	267.074	3.04977	337.676	7.88193	337.676	7.86658	337.675	7.69945
		65.8243	0.04638	266.824	3.0357	337.926	7.88072	337.926	7.91247	337.925	7.71505
		65.5743	0.06556	266.574	3.01956	338.176	7.88919	338.176	7.94155	338.175	7.72359
		65.3243	0.07607	266.324	3.00258	338.426	7.90493	338.426	7.93868	338.425	7.72565
		65.0742	0.06834	266.074	2.98727	338.676	7.91945	338.676	7.90714	338.675	7.72712
		64.8243	0.04824	265.824	2.9732	338.926	7.92671	338.926	7.86658	338.925	7.72977
		64.5743	0.02505	265.574	2.96078	339.176	7.92792	339.176	7.83914	339.176	7.73242
		64.3243	0.00866	265.324	2.95126	339.426	7.92429	339.426	7.84037	339.425	7.73595
		64.0743	0.00433	265.074	2.94339	339.676	7.91945	339.676	7.87314	339.675	7.74242
		63.8242	0.01144	264.824	2.93139	339.926	7.92227	339.926	7.92394	339.926	7.75125
		63.5743	0.02567	264.574	2.91152	340.176	7.93518	340.176	7.9735	340.175	7.75891
		63.3243	0.03834	264.324	2.88876	340.426	7.9493	340.426	7.99767	340.426	7.76568
		63.0743	0.03896	264.074	2.87137	340.676	7.95657	340.676	7.98497	340.676	7.7748
		62.8243	0.02567	263.824	2.85647	340.926	7.95939	340.926	7.94647	340.925	7.78363
		62.5742	0.00928	263.574	2.8424	341.176	7.96302	341.176	7.90796	341.175	7.78834
		62.3243	-0.00402	263.324	2.83081	341.426	7.96947	341.426	7.89649	341.425	7.78922
		62.0743	-0.01392	263.074	2.82501	341.676	7.97593	341.676	7.91533	341.676	7.79305
		61.8243	-0.01824	262.824	2.82211	341.926	7.98158	341.926	7.95179	341.925	7.80129
		61.5743	-0.01484	262.574	2.81632	342.176	7.99086	342.176	7.99399	342.175	7.80747
		61.3242	-0.00742	262.324	2.80639	342.426	8.00376	342.426	8.02881	342.425	7.80924
		61.0743	-0.00124	262.074	2.79273	342.676	8.01103	342.676	8.04396	342.675	7.81218
		60.8243	0.00247	261.824	2.77203	342.926	8.01103	342.926	8.03618	342.925	7.82219
		60.5742	0.00216	261.574	2.74471	343.176	8.01022	343.176	8.01037	343.175	7.8322
		60.3243	-0.00835	261.324	2.7207	343.426	8.01466	343.426	7.98129	343.425	7.83485
		60.0742	-0.02876	261.074	2.70663	343.676	8.02313	343.676	7.9649	343.676	7.83485
		59.8243	-0.04948	260.824	2.70456	343.926	8.03321	343.926	7.97801	343.925	7.83897
		59.5743	-0.05875	260.574	2.7058	344.176	8.04169	344.176	8.01857	344.176	7.8478
		59.3243	-0.05133	260.324	2.70208	344.426	8.04975	344.426	8.06731	344.425	7.85574
		59.0742	-0.03309	260.074	2.68966	344.676	8.05823	344.676	8.09845	344.675	7.86075
		58.8242	-0.01608	259.824	2.67145	344.926	8.0667	344.926	8.09927	344.925	7.86722
		58.5743	-0.01175	259.574	2.64868	345.176	8.07477	345.176	8.07387	345.175	7.87399
		58.3243	-0.02319	259.324	2.62674	345.426	8.08122	345.426	8.03905	345.425	7.87753
		58.0743	-0.04515	259.074	2.61102	345.676	8.08404	345.676	8.01488	345.676	7.87959
		57.8243	-0.06556	258.824	2.60108	345.926	8.07961	345.926	8.01488	345.925	7.88636
		57.5742	-0.0736	258.574	2.59653	346.176	8.07396	346.176	8.04274	346.175	7.8996
		57.3243	-0.0671	258.324	2.59736	346.426	8.07678	346.426	8.09107	346.425	7.9099
		57.0743	-0.05442	258.074	2.60149	346.676	8.09131	346.676	8.14228	346.676	7.91255
		56.8243	-0.04638	257.824	2.60398	346.926	8.10986	346.926	8.17137	346.925	7.91108
		56.5743	-0.04453	257.574	2.59487	347.176	8.12035	347.176	8.16399	347.175	7.91049
		56.3242	-0.04886	257.324	2.57459	347.426	8.1264	347.426	8.12999	347.425	7.91579
		56.0743	-0.05999	257.074	2.54644	347.676	8.13407	347.676	8.09107	347.675	7.92521
		55.8243	-0.07545	256.824	2.52285	347.926	8.14254	347.926	8.06731	347.925	7.93728
		55.5742	-0.08844	256.574	2.51126	348.176	8.14577	348.176	8.07182	348.175	7.95023
		55.3243	-0.09277	256.324	2.50836	348.426	8.14214	348.426	8.11156	348.425	7.96053
		55.0742	-0.08906	256.074	2.50381	348.676	8.14052	348.676	8.17055	348.675	7.96377
		54.8243	-0.08411	255.824	2.49594	348.926	8.14496	348.926	8.21643	348.925	7.9623
		54.5743	-0.08287	255.574	2.49015	349.176	8.15263	349.176	8.22667	349.176	7.96377
		54.3242	-0.08287	255.324	2.48353	349.426	8.16352	349.426	8.20742	349.425	7.97231
		54.0743	-0.08751	255.074	2.47235	349.676	8.17481	349.676	8.17341	349.675	7.97996
		53.8242	-0.09957	254.824	2.45704	349.926	8.18369	349.926	8.13982	349.925	7.98408
		53.5743	-0.11473	254.574	2.43841	350.176	8.18691	350.176	8.12467	350.175	7.98791
		53.3243	-0.12524	254.324	2.41813	350.426	8.18772	350.426	8.14064	350.426	7.99468
		53.0743	-0.12586	254.074	2.40116	350.676	8.19216	350.676	8.18284	350.675	8.00498
		52.8243	-0.12091	253.824	2.39536	350.926	8.19781	350.926	8.23077	350.925	8.01705
		52.5743	-0.11658	253.574	2.39578	351.176	8.20225	351.176	8.26723	351.175	8.02911
		52.3243	-0.11318	253.324	2.39288	351.426	8.20507	351.426	8.28402	351.425	8.03794
		52.0743	-0.11163	253.074	2.38626	351.676	8.21273	351.676	8.27296	351.676	8.03912
		51.8243	-0.11658	252.824	2.38129	351.926	8.22363	351.926	8.23896	351.925	8.03471
		51.5743	-0.13235	252.574	2.37384	352.176	8.2329	352.176	8.20086	352.175	8.03382
		51.3242	-0.15276	252.324	2.35687	352.426	8.23775	352.426	8.18202	352.425	8.04177
		51.0743	-0.1642	252.074	2.33369	352.676	8.24097	352.676	8.19758	352.675	8.05472
		50.8243	-0.16328	251.824	2.31423	352.926	8.24138	352.926	8.24388	352.925	8.0662
		50.5743	-0.15616	251.574	2.3043	353.176	8.24097	353.176	8.29836	353.175	8.07562
		50.3242	-0.14936	251.324	2.30057	353.426	8.2438	353.426	8.33277	353.425	8.08298
		50.0742	-0.14719	251.074	2.29892	353.676	8.25671	353.676	8.33646	353.675	8.08769
		49.8242	-0.15369	250.824	2.29768	353.926	8.27284	353.926	8.31352	353.925	8.09122
		49.5743	-0.16977	250.574	2.2923	354.176	8.28252	354.176	8.27296	354.176	8.09593
		49.3242	-0.18894	250.324	2.28195	354.426	8.28454	354.426	8.23732	354.425	8.10182
		49.0743	-0.20038	250.074	2.26829	354.676	8.28817	354.676	8.23363	354.675	8.108
		48.8242	-0.201	249.824	2.25215	354.926	8.29503	354.926	8.26641	354.925	8.1133
		48.5743	-0.19389	249.574	2.23807	355.176	8.30229	355.176	8.31802	355.175	8.11742
		48.3243	-0.18554	249.324	2.2269	355.426	8.30754	355.426	8.36595	355.425	8.12301
		48.0742	-0.18183	249.074	2.21655	355.676	8.31117	355.676	8.39586	355.675	8.13213
		47.8243	-0.18399	248.824	2.20786	355.926	8.3152	355.926	8.3975	355.925	8.14038
		47.5742	-0.19327	248.574	2.20289	356.176	8.31722	356.176	8.36964	356.175	8.14508
		47.3243	-0.2075	248.324	2.19627	356.426	8.31964	356.426	8.33113	356.425	8.14832
		47.0743	-0.22141	248.074	2.18219	356.676	8.32811	356.676	8.30573	356.676	8.15244
		46.8243	-0.22667	247.824	2.16605	356.926	8.34183	356.926	8.30737	356.925	8.15568
		46.5743	-0.22667	247.574	2.15487	357.176	8.35474	357.176	8.33195	357.175	8.1601
		46.3242	-0.22358	247.324	2.14784	357.426	8.362	357.426	8.36964	357.425	8.16952
		46.0743	-0.21739	247.074	2.13832	357.676	8.36603	357.676	8.4061	357.675	8.181
		45.8243	-0.20966	246.824	2.12549	357.926	8.36966	357.926	8.42945	357.925	8.18835
		45.5743	-0.20935	246.574	2.11597	358.176	8.37249	358.176	8.43232	358.175	8.19041
		45.3242	-0.22079	246.324	2.11183	358.426	8.3741	358.426	8.41757	358.425	8.19365
		45.0742	-0.23873	246.074	2.10893	358.676	8.3741	358.676	8.39299	358.675	8.19954
		44.8242	-0.25697	245.824	2.10355	358.926	8.37773	358.926	8.37333	358.925	8.20454
		44.5743	-0.26903	245.574	2.09693	359.176	8.38701	359.176	8.36882	359.176	8.21102
		44.3242	-0.27058	245.324	2.08906	359.426	8.39831	359.426	8.38725	359.425	8.21985
		44.0743	-0.26192	245.074	2.07954	359.676	8.41283	359.676	8.42289	359.675	8.2328
		43.8242	-0.24862	244.824	2.06754	359.926	8.42856	359.926	8.46427	359.925	8.24487
		43.5743	-0.24213	244.574	2.05429	360.176	8.43986	360.176	8.49131	360.175	8.25223
		43.3243	-0.25141	244.324	2.04353	360.426	8.44066	360.426	8.48885	360.425	8.25546
		43.0743	-0.27243	244.074	2.03815	360.676	8.43623	360.676	8.4655	360.675	8.25841
		42.8242	-0.29161	243.824	2.03235	360.926	8.43421	360.926	8.44297	360.925	8.26165
		42.5743	-0.29934	243.574	2.0249	361.176	8.43421	361.176	8.43641	361.175	8.26429
		42.3243	-0.30027	243.324	2.01828	361.426	8.43703	361.426	8.44584	361.425	8.26989
		42.0743	-0.30027	243.074	2.01042	361.676	8.44833	361.676	8.46796	361.676	8.28048
		41.8243	-0.29934	242.824	1.99717	361.926	8.46971	361.926	8.49827	361.925	8.29137
		41.5743	-0.29439	242.574	1.98475	362.176	8.48867	362.176	8.52531	362.175	8.29667
		41.3242	-0.29037	242.324	1.98185	362.426	8.49634	362.426	8.53268	362.425	8.29667
		41.0743	-0.29253	242.074	1.98475	362.676	8.49149	362.676	8.51793	362.675	8.29873
		40.8243	-0.30212	241.824	1.98517	362.926	8.4798	362.926	8.49991	362.926	8.30697
		40.5743	-0.31233	241.574	1.97854	363.176	8.47052	363.176	8.49172	363.175	8.31787
		40.3243	-0.31944	241.324	1.96613	363.426	8.47132	363.426	8.49991	363.425	8.32581
		40.0743	-0.32655	241.074	1.94998	363.676	8.47939	363.676	8.51957	363.675	8.33052
		39.8243	-0.33119	240.824	1.93839	363.926	8.48907	363.926	8.54333	363.925	8.3367
		39.5743	-0.32779	240.574	1.93301	364.176	8.5036	364.176	8.563	364.175	8.34406
		39.3243	-0.31944	240.324	1.93467	364.426	8.52296	364.426	8.5716	364.425	8.35142
		39.0743	-0.31511	240.074	1.93757	364.676	8.5395	364.676	8.56873	364.675	8.35819
		38.8242	-0.31573	239.824	1.93094	364.926	8.54434	364.926	8.56177	364.926	8.36231
		38.5743	-0.31665	239.574	1.91025	365.176	8.54152	365.176	8.55808	365.175	8.36231
		38.3243	-0.31913	239.324	1.88707	365.426	8.53668	365.426	8.56095	365.426	8.36202
		38.0743	-0.32284	239.074	1.87796	365.676	8.53426	365.676	8.57119	365.676	8.3682
		37.8243	-0.32408	238.824	1.87962	365.926	8.53869	365.926	8.59085	365.925	8.38027
		37.5742	-0.31851	238.574	1.87672	366.176	8.5508	366.176	8.61912	366.175	8.39175
		37.3243	-0.30954	238.324	1.86927	366.426	8.56572	366.426	8.64902	366.425	8.3991
		37.0743	-0.30521	238.074	1.8643	366.676	8.58025	366.676	8.65967	366.676	8.4047
		36.8243	-0.30954	237.824	1.85809	366.926	8.59154	366.926	8.64534	366.925	8.41088
		36.5743	-0.31665	237.574	1.84816	367.176	8.60163	367.176	8.6183	367.175	8.41323
		36.3242	-0.31913	237.324	1.84071	367.426	8.60889	367.426	8.60068	367.425	8.41323
		36.0743	-0.31665	237.074	1.84071	367.676	8.60969	367.676	8.60232	367.675	8.41559
		35.8243	-0.31233	236.824	1.83905	367.926	8.60324	367.926	8.62281	367.925	8.4256
		35.5743	-0.30459	236.574	1.8287	368.176	8.598	368.176	8.65681	368.175	8.44178
		35.3243	-0.29594	236.324	1.81339	368.426	8.60445	368.426	8.69327	368.425	8.45856
		35.0742	-0.29439	236.074	1.8047	368.676	8.6218	368.676	8.71948	368.675	8.47063
		34.8243	-0.30459	235.824	1.80304	368.926	8.63834	368.926	8.72235	368.925	8.47681
		34.5743	-0.32284	235.574	1.80014	369.176	8.646	369.176	8.69818	369.175	8.4774
		34.3242	-0.33985	235.324	1.79352	369.426	8.64963	369.426	8.66336	369.425	8.47416
		34.0742	-0.34541	235.074	1.78566	369.676	8.65326	369.676	8.64165	369.675	8.4721
		33.8242	-0.33645	234.824	1.77821	369.926	8.65407	369.926	8.6482	369.925	8.47622
		33.5743	-0.31851	234.574	1.76703	370.176	8.64963	370.176	8.67811	370.175	8.48682
		33.3243	-0.30027	234.324	1.75171	370.426	8.64802	370.426	8.71948	370.425	8.49683
		33.0743	-0.29161	234.074	1.74013	370.676	8.65447	370.676	8.75512	370.676	8.5036
		32.8243	-0.29655	233.824	1.7335	370.926	8.66698	370.926	8.7711	370.925	8.50919
		32.5742	-0.31016	233.574	1.72895	371.176	8.6811	371.176	8.76455	371.175	8.51802
		32.3243	-0.32624	233.324	1.7215	371.426	8.69603	371.426	8.74611	371.425	8.52744
		32.0743	-0.33861	233.074	1.71446	371.676	8.70773	371.676	8.72891	371.676	8.53274
		31.8242	-0.34325	232.824	1.71115	371.926	8.71257	371.926	8.71662	371.925	8.53126
		31.5743	-0.33552	232.574	1.70991	372.176	8.71418	372.176	8.7158	372.175	8.52744
		31.3242	-0.32006	232.324	1.70329	372.426	8.71821	372.426	8.73382	372.425	8.53009
		31.0743	-0.30738	232.074	1.69501	372.676	8.72547	372.676	8.76577	372.675	8.54098
		30.8243	-0.30243	231.824	1.69211	372.926	8.73112	372.926	8.79486	372.925	8.55687
		30.5743	-0.30459	231.574	1.69087	373.176	8.73556	373.176	8.81329	373.175	8.56982
		30.3243	-0.308	231.324	1.68176	373.426	8.74565	373.426	8.81903	373.425	8.57777
		30.0742	-0.31449	231.074	1.66893	373.676	8.75977	373.676	8.80961	373.675	8.58071
		29.8243	-0.32655	230.824	1.66065	373.926	8.76904	373.926	8.78626	373.925	8.58071
		29.5743	-0.33923	230.574	1.66065	374.176	8.77066	374.176	8.76537	374.176	8.58248
		29.3242	-0.34108	230.324	1.66231	374.426	8.77066	374.426	8.76577	374.425	8.58719
		29.0743	-0.32779	230.074	1.65858	374.676	8.77631	374.676	8.79076	374.675	8.59278
		28.8242	-0.30954	229.824	1.64823	374.926	8.7876	374.926	8.82763	374.925	8.59749
		28.5743	-0.29655	229.574	1.63416	375.176	8.80212	375.176	8.85959	375.175	8.60338
		28.3243	-0.29532	229.324	1.62299	375.426	8.81423	375.426	8.87433	375.426	8.61515
		28.0743	-0.30645	229.074	1.61967	375.676	8.81705	375.676	8.86901	375.675	8.62987
		27.8243	-0.32284	228.824	1.61967	375.926	8.80979	375.926	8.85467	375.925	8.64194
		27.5743	-0.33552	228.574	1.61719	376.176	8.80212	376.176	8.84074	376.175	8.64812
		27.3243	-0.33923	228.324	1.60767	376.426	8.80495	376.426	8.83624	376.425	8.65077
		27.0743	-0.33212	228.074	1.59732	376.676	8.81987	376.676	8.84525	376.676	8.65136
		26.8243	-0.31944	227.824	1.59401	376.926	8.83924	376.926	8.86614	376.925	8.65224
		26.5743	-0.31202	227.574	1.59732	377.176	8.85416	377.176	8.89031	377.175	8.65813
		26.3242	-0.31016	227.324	1.59732	377.426	8.86304	377.426	8.90915	377.425	8.66843
		26.0743	-0.31202	227.074	1.58408	377.676	8.86788	377.676	8.92144	377.675	8.67755
		25.8243	-0.31789	226.824	1.56379	377.926	8.86869	377.926	8.92595	377.925	8.68109
		25.5743	-0.32933	226.574	1.54517	378.176	8.86667	378.176	8.91858	378.175	8.68521
		25.3242	-0.3383	226.324	1.53358	378.426	8.86667	378.426	8.90547	378.425	8.69168
		25.0742	-0.33614	226.074	1.52985	378.676	8.87514	378.676	8.90055	378.675	8.69845
		24.8243	-0.32439	225.824	1.53565	378.926	8.88644	378.926	8.90752	378.925	8.70346
		24.5743	-0.31233	225.574	1.54682	379.176	8.89652	379.176	8.92308	379.176	8.70875
		24.3243	-0.30645	225.324	1.55138	379.426	8.905	379.426	8.94193	379.425	8.71965
		24.0743	-0.30583	225.074	1.54517	379.676	8.9179	379.676	8.95913	379.675	8.73495
		23.8242	-0.30861	224.824	1.53275	379.926	8.93162	379.926	8.96569	379.925	8.74702
		23.5743	-0.31449	224.574	1.51578	380.176	8.93687	380.176	8.95585	380.175	8.74996
		23.3243	-0.32222	224.324	1.49922	380.426	8.93364	380.426	8.93947	380.425	8.74908
		23.0742	-0.32624	224.074	1.4926	380.676	8.9296	380.676	8.93332	380.675	8.74967
		22.8243	-0.325	223.824	1.49839	380.926	8.92799	380.926	8.94029	380.925	8.7532
		22.5742	-0.32006	223.574	1.50792	381.176	8.93364	381.176	8.9579	381.175	8.76321
		22.3243	-0.3114	223.324	1.50998	381.426	8.94735	381.426	8.98166	381.425	8.77881
		22.0743	-0.29965	223.074	1.49964	381.676	8.9647	381.676	9.00501	381.676	8.79352
		21.8243	-0.29315	222.824	1.48225	381.926	8.98124	381.926	9.01525	381.925	8.79853
		21.5743	-0.29717	222.574	1.46901	382.176	8.99254	382.176	9.00501	382.175	8.79647
		21.3242	-0.31356	222.324	1.46652	382.426	8.99455	382.426	8.98412	382.425	8.79647
		21.0743	-0.3315	222.074	1.46901	382.676	8.98689	382.676	8.97224	382.675	8.80118
		20.8243	-0.33645	221.824	1.46238	382.926	8.97882	382.926	8.9833	382.925	8.80706
		20.5743	-0.32655	221.574	1.44914	383.176	8.9768	383.176	9.01362	383.175	8.81325
		20.3243	-0.31294	221.324	1.43962	383.426	8.97882	383.426	9.04803	383.425	8.8206
		20.0742	-0.30212	221.074	1.43755	383.676	8.98891	383.676	9.06892	383.675	8.83002
		19.8243	-0.29872	220.824	1.43879	383.926	9.01029	383.926	9.07138	383.925	8.84003
		19.5743	-0.30429	220.574	1.44086	384.176	9.0349	384.176	9.05581	384.176	8.84974
		19.3243	-0.31449	220.324	1.44169	384.426	9.04821	384.426	9.03328	384.425	8.85769
		19.0743	-0.32439	220.074	1.43424	384.676	9.05265	384.676	9.01976	384.675	8.86181
		18.8242	-0.32995	219.824	1.41809	384.926	9.05466	384.926	9.02754	384.925	8.86299
		18.5742	-0.32902	219.574	1.40154	385.176	9.05628	385.176	9.05581	385.175	8.86181
		18.3243	-0.3216	219.324	1.39698	385.426	9.05426	385.426	9.08653	385.425	8.86446
		18.0743	-0.31202	219.074	1.40278	385.676	9.04901	385.676	9.10702	385.675	8.87329
		17.8242	-0.30429	218.824	1.40733	385.926	9.04901	385.926	9.11931	385.925	8.88477
		17.5742	-0.30305	218.574	1.40485	386.176	9.05466	386.176	9.12504	386.175	8.89478
		17.3243	-0.31449	218.324	1.39781	386.426	9.06717	386.426	9.12013	386.425	8.90155
		17.0743	-0.33119	218.074	1.38953	386.676	9.08048	386.676	9.10456	386.676	8.90773
		16.8242	-0.33985	217.824	1.38001	386.926	9.09581	386.926	9.09104	386.925	8.91215
		16.5743	-0.33768	217.574	1.37132	387.176	9.10832	387.176	9.08653	387.175	8.91362
		16.3242	-0.33119	217.324	1.37132	387.426	9.11558	387.426	9.09514	387.425	8.9145
		16.0743	-0.32439	217.074	1.37505	387.676	9.11639	387.676	9.11767	387.675	8.92098
		15.8243	-0.31665	216.824	1.37339	387.926	9.11437	387.926	9.15249	387.925	8.93334
		15.5743	-0.30861	216.574	1.36387	388.176	9.11356	388.176	9.18526	388.175	8.94688
		15.3243	-0.30429	216.324	1.35228	388.426	9.11275	388.426	9.19919	388.425	8.95806
		15.0743	-0.30954	216.074	1.34193	388.676	9.11275	388.676	9.18485	388.675	8.96483
		14.8243	-0.32346	215.824	1.33365	388.926	9.12203	388.926	9.15126	388.925	8.96895
		14.5743	-0.33706	215.574	1.33076	389.176	9.14503	389.176	9.12217	389.175	8.97013
		14.3243	-0.34325	215.324	1.33614	389.426	9.17367	389.426	9.11644	389.425	8.97101
		14.0743	-0.33985	215.074	1.34483	389.676	9.19223	389.676	9.13979	389.675	8.97572
		13.8242	-0.32655	214.824	1.34317	389.926	9.19102	389.926	9.18239	389.925	8.98161
		13.5743	-0.30738	214.574	1.32496	390.176	9.17811	390.176	9.22664	390.175	8.98397
		13.3243	-0.29377	214.324	1.30427	390.426	9.1652	390.426	9.25081	390.426	8.98661
		13.0742	-0.29655	214.074	1.29764	390.676	9.15713	390.676	9.2422	390.676	8.99574
		12.8242	-0.31511	213.824	1.2993	390.926	9.15511	390.926	9.20943	390.925	9.01193
		12.5742	-0.33552	213.574	1.29847	391.176	9.16721	391.176	9.17952	391.175	9.02576
		12.3243	-0.34479	213.324	1.29475	391.426	9.19303	391.426	9.17379	391.425	9.02959
		12.0743	-0.34263	213.074	1.29061	391.676	9.22369	391.676	9.19181	391.676	9.02547
		11.8243	-0.33335	212.824	1.2844	391.926	9.24871	391.926	9.22377	391.925	9.02282
		11.5743	-0.3216	212.574	1.2815	392.176	9.26444	392.176	9.25736	392.175	9.02753
		11.3242	-0.31078	212.324	1.28316	392.426	9.26444	392.426	9.28358	392.425	9.03783
		11.0743	-0.308	212.074	1.28233	392.676	9.24588	392.676	9.29218	392.675	9.05137
		10.8243	-0.31294	211.824	1.27446	392.926	9.21724	392.926	9.27907	392.925	9.06756
		10.5743	-0.32067	211.574	1.25956	393.176	9.20029	393.176	9.25818	393.175	9.08081
		10.3243	-0.32624	211.324	1.24508	393.426	9.20796	393.426	9.24138	393.425	9.08757
		10.0742	-0.32902	211.074	1.24052	393.676	9.24023	393.676	9.23688	393.675	9.09081
		9.82433	-0.32841	210.824	1.24921	393.926	9.28259	393.926	9.24507	393.925	9.09493
		9.57433	-0.32006	210.574	1.25873	394.176	9.31607	394.176	9.26883	394.175	9.09699
		9.32433	-0.308	210.324	1.25749	394.426	9.32898	394.426	9.30529	394.425	9.09493
		9.07417	-0.30088	210.074	1.24839	394.676	9.32132	394.676	9.33806	394.675	9.09552
		8.82417	-0.30429	209.824	1.23969	394.926	9.2959	394.926	9.34625	394.925	9.10523
		8.57433	-0.31418	209.574	1.22728	395.176	9.26686	395.176	9.32782	395.175	9.12113
		8.32433	-0.325	209.324	1.21031	395.426	9.24871	395.426	9.29873	395.425	9.13408
		8.07433	-0.33428	209.074	1.19706	395.676	9.25314	395.676	9.27702	395.676	9.14085
		7.82433	-0.33923	208.824	1.19334	395.926	9.27815	395.926	9.27416	395.925	9.14291
		7.57417	-0.3383	208.574	1.19623	396.176	9.31809	396.176	9.29464	396.175	9.14497
		7.32433	-0.32902	208.324	1.20368	396.426	9.36206	396.426	9.33315	396.425	9.14968
		7.07433	-0.31233	208.074	1.21196	396.676	9.3899	396.676	9.37452	396.676	9.15557
		6.82433	-0.30027	207.824	1.2132	396.926	9.38829	396.926	9.40074	396.925	9.16116
		6.57433	-0.30088	207.574	1.20534	397.176	9.35924	397.176	9.3991	397.175	9.16705
		6.32417	-0.31078	207.324	1.1892	397.426	9.32616	397.426	9.37206	397.425	9.17382
		6.07433	-0.32346	207.074	1.17223	397.676	9.31123	397.676	9.33888	397.675	9.18206
		5.82433	-0.3349	206.824	1.16105	397.926	9.31406	397.926	9.31758	397.925	9.19148
		5.57433	-0.33923	206.574	1.15815	398.176	9.33181	398.176	9.32126	398.175	9.20001
		5.32433	-0.3349	206.324	1.1627	398.426	9.36489	398.426	9.3524	398.425	9.20413
		5.07417	-0.32624	206.074	1.17057	398.676	9.40725	398.676	9.40279	398.675	9.20502
		4.82433	-0.31851	205.824	1.18175	398.919	9.43871	398.926	9.44949	398.925	9.20914
		4.57433	-0.31418	205.574	1.18754	399.139	9.44355	399.176	9.46956	399.176	9.22121
		4.32433	-0.31233	205.324	1.18257	399.334	9.41975	399.426	9.46178	399.425	9.24005
		4.07433	-0.31449	205.074	1.16353	399.504	9.37255	399.676	9.43638	399.675	9.25535
		3.82417	-0.32067	204.824	1.13828	399.649	9.31123	399.926	9.40483	399.925	9.26094
		3.57433	-0.32717	204.574	1.12131	399.769	9.25798	400.176	9.38026	400.175	9.26094
		3.32433	-0.32779	204.324	1.118	399.864	9.23297	400.426	9.37862	400.426	9.263
		3.07433	-0.31851	204.074	1.12669	399.934	9.23378	400.676	9.40852	400.675	9.26889
		2.82433	-0.30738	203.824	1.14201	399.978	9.24185	400.926	9.45809	400.925	9.27419
		2.57417	-0.30305	203.574	1.15318	399.998	9.24023	401.176	9.50028	401.175	9.2789
		2.32433	-0.30429	203.324	1.14863	400	9.2245	401.426	9.51708	401.425	9.28596
		2.07433	-0.30583	203.074	1.13539	400	9.19142	401.676	9.5052	401.676	9.29509
		1.82433	-0.30707	202.824	1.12794	400	9.14785	401.926	9.47202	401.925	9.30333
		1.57433	-0.31016	202.574	1.12587	400	9.11558	402.176	9.43187	402.175	9.3101
		1.32417	-0.31727	202.324	1.118	400	9.10832	402.426	9.41139	402.425	9.31481
		1.08083	-0.32562	202.074	1.10393	400	9.118	402.676	9.429	402.675	9.31687
		0.86083	-0.32779	201.824	1.08985	400	9.12849	402.926	9.47611	402.925	9.31805
		0.666	-0.31727	201.574	1.0853	400	9.1301	403.176	9.52691	403.175	9.32482
		0.496	-0.28821	201.324	1.08985	399.994	9.11719	403.426	9.55887	403.425	9.33777
		0.351	-0.2477	201.074	1.09565	399.964	9.0833	403.676	9.56706	403.675	9.34866
		0.23117	-0.21461	200.824	1.09565	399.909	9.03126	403.926	9.55272	403.925	9.35396
		0.13617	-0.20595	200.574	1.09731	399.828	8.96389	404.176	9.51995	404.176	9.35778
		0.06633	-0.21584	200.324	1.09648	399.723	8.88523	404.426	9.48799	404.425	9.36131
		0.02133	-0.2279	200.074	1.08779	399.593	8.80697	404.676	9.47816	404.675	9.36485
		0.00133	-0.2279	199.824	1.07371	399.438	8.74766	404.926	9.4966	404.925	9.36926
		0	-0.21244	199.574	1.06709	399.258	8.70974	405.176	9.52978	405.175	9.37485
		0	-0.19544	199.324	1.06916	399.053	8.67949	405.426	9.56501	405.425	9.3828
				199.074	1.07288	398.823	8.64156	405.676	9.59328	405.675	9.39369
				198.824	1.07081	398.574	8.59154	405.926	9.6072	405.925	9.40841
				198.574	1.06626	398.324	8.53426	406.176	9.60065	406.176	9.42342
				198.324	1.06212	398.074	8.47697	406.426	9.5773	406.425	9.43549
				198.074	1.05302	397.824	8.42614	406.676	9.55313	406.676	9.44138
				197.824	1.04143	397.574	8.3862	406.926	9.54453	406.925	9.43814
				197.574	1.03398	397.324	8.34949	407.176	9.556	407.175	9.43284
				197.324	1.03398	397.074	8.30754	407.426	9.58303	407.425	9.43431
				197.074	1.03646	396.824	8.25429	407.676	9.62031	407.675	9.44609
				196.824	1.0348	396.574	8.19135	407.926	9.65349	407.925	9.45904
				196.574	1.02735	396.324	8.11914	408.176	9.67029	408.175	9.46934
				196.324	1.01866	396.074	8.04612	408.426	9.658	408.425	9.48052
				196.074	1.01659	395.824	7.98359	408.676	9.62892	408.675	9.49083
				195.824	1.02032	395.574	7.92792	408.926	9.60843	408.925	9.49612
				195.574	1.02528	395.324	7.86499	409.176	9.61212	409.176	9.49671
				195.324	1.02363	395.074	7.7948	409.426	9.63547	409.425	9.49553
				195.074	1.01204	394.824	7.72743	409.676	9.6666	409.675	9.4976
				194.824	0.99424	394.574	7.66651	409.926	9.69733	409.925	9.50289
				194.574	0.98099	394.324	7.60922	410.176	9.71371	410.175	9.51172
				194.324	0.9781	394.074	7.55799	410.426	9.70798	410.425	9.52526
				194.074	0.98348	393.824	7.51483	410.676	9.68791	410.675	9.5441
				193.824	0.99093	393.574	7.47408	410.926	9.67521	410.925	9.56147
				193.574	0.99507	393.324	7.42244	411.176	9.67971	411.175	9.56824
				193.324	0.99424	393.074	7.36516	411.426	9.69487	411.425	9.56412
				193.074	0.9872	392.824	7.31352	411.676	9.71453	411.676	9.55676
				192.824	0.97437	392.574	7.2643	411.926	9.73502	411.925	9.55352
				192.574	0.96733	392.324	7.20783	412.176	9.74812	412.175	9.55676
				192.324	0.9694	392.074	7.14973	412.426	9.74526	412.425	9.56765
				192.074	0.97685	391.824	7.10536	412.676	9.73297	412.675	9.58531
				191.824	0.97892	391.574	7.07107	412.926	9.72273	412.926	9.60209
				191.574	0.9752	391.324	7.03315	413.176	9.72559	413.175	9.60886
				191.324	0.96733	391.074	6.98796	413.426	9.73502	413.425	9.6068
				191.074	0.95988	390.824	6.94359	413.676	9.74526	413.675	9.60474
				190.824	0.9516	390.574	6.90123	413.926	9.75837	413.925	9.60209
				190.574	0.94374	390.324	6.8504	414.176	9.77721	414.176	9.59267
				190.324	0.93795	390.074	6.78747	414.426	9.79319	414.425	9.57766
				190.074	0.94001	389.824	6.72897	414.676	9.79319	414.675	9.56559
				189.824	0.94167	389.574	6.68782	414.926	9.78376	414.925	9.56029
				189.574	0.93712	389.324	6.66281	415.176	9.77926	415.175	9.55764
				189.324	0.93215	389.074	6.64062	415.426	9.78376	415.426	9.55764
				189.074	0.93049	388.824	6.6148	415.676	9.7895	415.675	9.56147
				188.824	0.92677	388.574	6.58132	415.926	9.80056	415.925	9.56706
				188.574	0.91725	388.324	6.53412	416.176	9.82227	416.175	9.57501
				188.324	0.90856	388.074	6.47603	416.426	9.84562	416.425	9.58796
				188.074	0.90566	387.824	6.42157	416.676	9.85504	416.676	9.60739
				187.824	0.90856	387.574	6.38163	416.926	9.84972	416.925	9.62976
				187.574	0.91063	387.324	6.3542	417.176	9.84275	417.175	9.65183
				187.324	0.9098	387.074	6.33161	417.426	9.84112	417.425	9.6689
				187.074	0.9069	386.824	6.30498	417.676	9.84562	417.676	9.68215
				186.824	0.90276	386.574	6.27553	417.926	9.85341	417.925	9.6951
				186.574	0.89283	386.324	6.24286	418.176	9.8657	418.175	9.70835
				186.324	0.88	386.074	6.20171	418.426	9.88126	418.425	9.71806
				186.074	0.87006	385.824	6.1537	418.676	9.89437	418.675	9.72807
				185.824	0.86675	385.574	6.10892	418.926	9.90134	418.925	9.73896
				185.574	0.86799	385.324	6.07221	419.176	9.90093	419.176	9.75044
				185.324	0.87544	385.074	6.04074	419.426	9.89642	419.425	9.75927
				185.074	0.88579	384.824	6.01493	419.676	9.89355	419.675	9.76574
				184.824	0.89283	384.574	6	419.926	9.89929	419.925	9.77516
				184.574	0.89241	384.324	5.98548	420.176	9.91158	420.175	9.78723
				184.324	0.87834	384.074	5.95361	420.426	9.92755	420.425	9.79694
				184.074	0.8564	383.824	5.90318	420.676	9.94353	420.675	9.80077
				183.824	0.83653	383.574	5.85517	420.926	9.9509	420.925	9.80548
				183.574	0.82619	383.324	5.81967	421.176	9.94517	421.175	9.81578
				183.324	0.82908	383.074	5.78821	421.426	9.94066	421.425	9.82903
				183.074	0.84233	382.824	5.75593	421.676	9.94885	421.676	9.83933
				182.824	0.8564	382.574	5.72931	421.926	9.96196	421.925	9.84875
				182.574	0.86054	382.324	5.71075	422.176	9.9718	422.175	9.85905
				182.324	0.85268	382.074	5.68937	422.426	9.98081	422.425	9.86847
				182.074	0.83571	381.824	5.66073	422.676	9.98736	422.675	9.87494
				181.824	0.82039	381.574	5.62765	422.926	9.9849	422.925	9.88054
				181.574	0.81129	381.324	5.59174	423.176	9.97999	423.175	9.88701
				181.324	0.80839	381.074	5.55342	423.426	9.98654	423.425	9.89319
				181.074	0.81004	380.824	5.5159	423.676	10.0017	423.676	9.90055
				180.824	0.8146	380.574	5.48605	423.926	10.0128	423.925	9.90997
				180.574	0.81791	380.324	5.46789	424.176	10.0177	424.176	9.92027
				180.324	0.81791	380.074	5.4566	424.426	10.0271	424.425	9.9291
				180.074	0.81501	379.824	5.44288	424.676	10.0373	424.675	9.93175
				179.824	0.80922	379.574	5.41989	424.926	10.039	424.925	9.93175
				179.574	0.80508	379.324	5.38802	425.176	10.0324	425.175	9.93558
				179.324	0.80052	379.074	5.34848	425.426	10.03	425.426	9.94382
				179.074	0.79473	378.824	5.30491	425.676	10.0353	425.675	9.95265
				178.824	0.78852	378.574	5.2674	425.926	10.0476	425.925	9.9606
				178.574	0.7939	378.324	5.24682	426.176	10.0615	426.175	9.97061
				178.324	0.80715	378.074	5.24239	426.426	10.0717	426.425	9.9815
				178.074	0.81501	377.824	5.23472	426.676	10.0759	426.676	9.98827
				177.824	0.81377	377.574	5.21253	426.926	10.0775	426.925	9.98886
				177.574	0.80425	377.324	5.18147	427.176	10.0803	427.175	9.98974
				177.324	0.78438	377.074	5.1496	427.426	10.0849	427.425	9.99651
				177.074	0.75913	376.824	5.1137	427.676	10.0926	427.676	10.0071
				176.824	0.74671	376.574	5.07658	427.926	10.1008	427.925	10.018
				176.574	0.75623	376.324	5.04915	428.176	10.1049	428.175	10.028
				176.324	0.78066	376.074	5.03624	428.426	10.1094	428.425	10.0377
				176.074	0.80135	375.824	5.02575	428.676	10.1238	428.675	10.0457
				175.824	0.80177	375.574	5.0084	428.926	10.1443	428.925	10.051
				175.574	0.78355	375.324	4.98904	429.176	10.1557	429.176	10.0551
				175.324	0.75913	375.074	4.96605	429.426	10.1516	429.425	10.061
				175.074	0.74464	374.824	4.93377	429.676	10.1365	429.675	10.0657
				174.824	0.74382	374.574	4.89464	429.926	10.1209	429.925	10.0692
				174.574	0.74837	374.324	4.85954	430.176	10.118	430.175	10.0766
				174.324	0.75127	374.074	4.83937	430.426	10.1332	430.425	10.0886
				174.074	0.74961	373.824	4.82929	430.676	10.1631	430.675	10.1001
				173.824	0.7463	373.574	4.81719	430.926	10.1938	430.925	10.1078
				173.574	0.74382	373.324	4.79782	431.176	10.211	431.175	10.1137
				173.324	0.74464	373.074	4.77805	431.426	10.2098	431.425	10.1184
				173.074	0.74175	372.824	4.75909	431.676	10.1959	431.676	10.1219
				172.824	0.73595	372.574	4.73206	431.926	10.1799	431.925	10.124
				172.574	0.7343	372.324	4.69777	432.176	10.1725	432.175	10.1272
				172.324	0.73802	372.074	4.66994	432.426	10.182	432.425	10.1346
				172.074	0.73719	371.824	4.65703	432.676	10.2069	432.675	10.1469
				171.824	0.73223	371.574	4.64775	432.926	10.2372	432.925	10.1602
				171.574	0.73016	371.324	4.63202	433.176	10.2569	433.175	10.1705
				171.324	0.73637	371.074	4.61306	433.426	10.2577	433.425	10.1758
				171.074	0.73968	370.824	4.59087	433.676	10.2438	433.675	10.1793
				170.824	0.7285	370.574	4.56303	433.926	10.2287	433.925	10.1825
				170.574	0.71029	370.324	4.53237	434.176	10.2205	434.176	10.1867
				170.324	0.69994	370.074	4.50817	434.426	10.2229	434.425	10.194
				170.074	0.69828	369.824	4.49365	434.676	10.2352	434.675	10.2049
				169.824	0.70118	369.574	4.48356	434.926	10.2569	434.925	10.2155
				169.574	0.70574	369.324	4.47348	435.176	10.2803	435.175	10.2234
				169.324	0.70946	369.074	4.46218	435.426	10.2926	435.425	10.2305
				169.074	0.70574	368.824	4.44483	435.676	10.2934	435.675	10.2385
				168.824	0.69042	368.574	4.41982	435.926	10.2881	435.925	10.2464
				168.574	0.67345	368.324	4.38835	436.176	10.2831	436.175	10.2526
				168.324	0.666	368.074	4.35608	436.426	10.2766	436.425	10.2573
				168.074	0.6689	367.824	4.33107	436.676	10.2729	436.676	10.2626
				167.824	0.67262	367.574	4.31897	436.926	10.2795	436.925	10.2694
				167.574	0.67469	367.324	4.31534	437.176	10.2983	437.175	10.277
				167.324	0.67718	367.074	4.31171	437.426	10.3216	437.425	10.2891
				167.074	0.67552	366.824	4.30243	437.676	10.3429	437.675	10.3026
				166.824	0.66972	366.574	4.28024	437.926	10.3552	437.926	10.312
				166.574	0.66145	366.324	4.24434	438.176	10.356	438.175	10.3138
				166.324	0.65565	366.074	4.20359	438.426	10.3462	438.425	10.3117
				166.074	0.65275	365.824	4.17374	438.676	10.3356	438.675	10.3168
				165.824	0.65068	365.574	4.16002	438.926	10.3347	438.925	10.3303
				165.574	0.64903	365.324	4.15437	439.176	10.3499	439.176	10.3456
				165.324	0.65193	365.074	4.14792	439.426	10.3741	439.425	10.3559
				165.074	0.65482	364.824	4.14227	439.676	10.395	439.675	10.3606
				164.824	0.65193	364.574	4.13622	439.926	10.4077	439.925	10.3644
				164.574	0.64489	364.324	4.11766	440.176	10.4077	440.175	10.3712
				164.324	0.63744	364.074	4.0862	440.426	10.395	440.425	10.3833
				164.074	0.63082	363.824	4.05755	440.676	10.3769	440.675	10.3983
				163.824	0.62419	363.574	4.03819	440.926	10.3688	440.925	10.4115
				163.574	0.61757	363.324	4.02044	441.176	10.3835	441.175	10.4183
				163.324	0.61302	363.074	4.00108	441.426	10.4146	441.425	10.4186
				163.074	0.61923	362.824	3.98817	441.676	10.4437	441.676	10.4207
				162.824	0.63206	362.574	3.98615	441.926	10.4605	441.925	10.4277
				162.574	0.64034	362.324	3.98252	442.176	10.4634	442.175	10.436
				162.324	0.63371	362.074	3.96679	442.426	10.4556	442.425	10.4421
				162.074	0.62047	361.824	3.94177	442.676	10.4417	442.675	10.4474
				161.824	0.61095	361.574	3.91434	442.926	10.4306	442.926	10.4542
				161.574	0.60722	361.324	3.88852	443.176	10.4322	443.175	10.4636
				161.324	0.60805	361.074	3.86795	443.426	10.4495	443.425	10.4731
				161.074	0.60888	360.824	3.85786	443.676	10.4781	443.675	10.4825
				160.824	0.60639	360.574	3.85706	443.926	10.5027	443.925	10.4907
				160.574	0.6006	360.324	3.85665	444.176	10.5121	444.175	10.4966
				160.324	0.59398	360.074	3.84495	444.426	10.5064	444.425	10.4975
				160.074	0.59687	359.824	3.82438	444.676	10.4912	444.675	10.4987
				159.824	0.60639	359.574	3.80139	444.926	10.4765	444.925	10.5048
				159.574	0.60929	359.324	3.78202	445.176	10.472	445.175	10.5148
				159.324	0.60226	359.074	3.76266	445.426	10.4839	445.425	10.5252
				159.074	0.59315	358.824	3.74612	445.676	10.5043	445.676	10.5363
				158.824	0.59108	358.574	3.73684	445.926	10.5215	445.925	10.5484
				158.574	0.59025	358.324	3.73119	446.176	10.5355	446.175	10.5608
				158.324	0.58653	358.074	3.7199	446.426	10.5494	446.425	10.5693
				158.074	0.58156	357.824	3.70093	446.676	10.5601	446.676	10.5696
				157.824	0.57659	357.574	3.68197	446.926	10.558	446.925	10.5693
				157.574	0.57204	357.324	3.66301	447.176	10.5441	447.175	10.574
				157.324	0.57287	357.074	3.64042	447.426	10.5334	447.425	10.5855
				157.074	0.57701	356.824	3.61299	447.676	10.5404	447.675	10.5993
				156.824	0.5799	356.574	3.59161	447.926	10.5666	447.925	10.612
				156.574	0.57783	356.324	3.58314	448.176	10.5994	448.175	10.6208
				156.324	0.56997	356.074	3.58031	448.426	10.6256	448.425	10.6276
				156.074	0.55962	355.824	3.57426	448.676	10.6342	448.676	10.6349
				155.824	0.55383	355.574	3.56297	448.926	10.6248	448.925	10.6438
				155.574	0.553	355.324	3.55086	449.176	10.6043	449.176	10.6529
				155.324	0.553	355.074	3.53634	449.426	10.5891	449.425	10.657
				155.074	0.55424	354.824	3.51778	449.676	10.5891	449.675	10.6549
				154.824	0.55962	354.574	3.4964	449.926	10.6051	449.925	10.6538
				154.574	0.56086	354.324	3.47906	450.176	10.6293	450.175	10.6638
				154.324	0.55672	354.074	3.46897	450.426	10.6547	450.426	10.6826
				154.074	0.54762	353.824	3.45687	450.676	10.6772	450.675	10.7009
				153.824	0.53686	353.574	3.4371	450.926	10.6858	450.925	10.7097
				153.574	0.52775	353.324	3.41612	451.176	10.6756	451.175	10.7118
				153.324	0.52444	353.074	3.40483	451.426	10.6567	451.425	10.7118
				153.074	0.52444	352.824	3.39676	451.676	10.6473	451.676	10.7132
				152.824	0.52941	352.574	3.38627	451.926	10.6531	451.925	10.718
				152.574	0.5381	352.324	3.37619	452.176	10.667	452.175	10.7274
				152.324	0.54058	352.074	3.36731	452.426	10.685	452.425	10.74
				152.074	0.53437	351.824	3.35521	452.676	10.7055	452.676	10.7509
				151.824	0.52775	351.574	3.33746	452.926	10.7194	452.925	10.7583
				151.574	0.52485	351.324	3.32172	453.176	10.7206	453.175	10.765
				151.324	0.52195	351.074	3.31043	453.426	10.7157	453.425	10.7736
				151.074	0.51616	350.824	3.30155	453.676	10.712	453.675	10.7818
				150.824	0.51036	350.574	3.28864	453.926	10.7108	453.925	10.788
				150.574	0.50954	350.324	3.2717	454.176	10.7112	454.176	10.7933
				150.324	0.51533	350.074	3.25798	454.426	10.7206	454.425	10.7974
				150.074	0.52195	349.824	3.24992	454.676	10.7399	454.675	10.8007
				149.824	0.52071	349.574	3.23943	454.926	10.7624	454.925	10.8033
				149.574	0.51036	349.324	3.22289	455.176	10.7776	455.175	10.8083
				149.324	0.49836	349.074	3.20715	455.426	10.7776	455.425	10.8189
				149.074	0.4876	348.824	3.19344	455.676	10.7653	455.675	10.8336
				148.824	0.47932	348.574	3.17649	455.926	10.7506	455.925	10.8477
				148.574	0.47891	348.324	3.15834	456.176	10.744	456.175	10.8575
				148.324	0.48305	348.074	3.14906	456.426	10.7522	456.425	10.8628
				148.074	0.4847	347.824	3.14906	456.676	10.7739	456.676	10.8663
				147.824	0.48553	347.574	3.14987	456.926	10.8013	456.925	10.871
				147.574	0.4876	347.324	3.14503	457.176	10.8218	457.175	10.8795
				147.324	0.48553	347.074	3.12849	457.426	10.8263	457.425	10.8931
				147.074	0.47518	346.824	3.10186	457.676	10.8239	457.675	10.9057
				146.824	0.46028	346.574	3.0712	457.926	10.8239	457.925	10.9105
				146.574	0.44993	346.324	3.05265	458.176	10.8235	458.176	10.9099
				146.324	0.44993	346.074	3.05386	458.426	10.8206	458.425	10.9134
				146.074	0.45945	345.824	3.06556	458.676	10.8276	458.675	10.9261
				145.824	0.46939	345.574	3.06677	458.926	10.8501	458.925	10.9402
				145.574	0.46856	345.324	3.05305	459.176	10.8751	459.176	10.9511
				145.324	0.45738	345.074	3.0353	459.426	10.8886	459.425	10.9573
				145.074	0.44497	344.824	3.0232	459.676	10.8886	459.675	10.9584
				144.824	0.43751	344.574	3.00867	459.926	10.882	459.925	10.9564
				144.574	0.43751	344.324	2.98649	460.176	10.8755	460.175	10.9558
				144.324	0.4429	344.074	2.96309	460.426	10.8763	460.425	10.964
				144.074	0.44579	343.824	2.94937	460.676	10.8886	460.675	10.9814
				143.824	0.4429	343.574	2.94574	460.926	10.9083	460.925	11.0011
				143.574	0.43751	343.324	2.94211	461.176	10.9267	461.175	11.0132
				143.324	0.43545	343.074	2.93808	461.426	10.9382	461.425	11.0179
				143.074	0.43338	342.824	2.93646	461.676	10.9398	461.676	11.0197
				142.824	0.42965	342.574	2.93243	461.926	10.9374	461.925	11.0205
				142.574	0.42882	342.324	2.91791	462.176	10.9361	462.175	11.0238
				142.324	0.43172	342.074	2.89572	462.426	10.9345	462.425	11.0326
				142.074	0.43172	341.824	2.87514	462.676	10.9345	462.675	11.0482
				141.824	0.42344	341.574	2.86264	462.926	10.9419	462.926	11.0638
				141.574	0.41268	341.324	2.85497	463.176	10.9607	463.175	11.0729
				141.324	0.4044	341.074	2.8469	463.426	10.9795	463.425	11.0776
				141.074	0.40316	340.824	2.84287	463.676	10.9869	463.675	11.0832
				140.824	0.40399	340.574	2.84126	463.926	10.9861	463.925	11.0938
				140.574	0.40233	340.324	2.83399	464.176	10.984	464.176	11.1047
				140.324	0.40068	340.074	2.81624	464.426	10.9804	464.425	11.1115
				140.074	0.4015	339.824	2.79607	464.676	10.9795	464.675	11.1121
				139.824	0.40316	339.574	2.78316	464.926	10.9877	464.925	11.1115
				139.574	0.40233	339.324	2.77752	465.176	11.0013	465.175	11.1162
				139.324	0.40316	339.074	2.77469	465.426	11.0103	465.425	11.1286
				139.074	0.40688	338.824	2.77469	465.676	11.014	465.675	11.1459
				138.824	0.40813	338.574	2.77268	465.926	11.0209	465.925	11.1601
				138.574	0.40523	338.324	2.7638	466.176	11.0349	466.175	11.1642
				138.324	0.39943	338.074	2.74887	466.426	11.048	466.425	11.1589
				138.074	0.39654	337.824	2.73193	466.676	11.0566	466.676	11.1547
				137.824	0.39861	337.574	2.71458	466.926	11.0602	466.925	11.1612
				137.574	0.40399	337.324	2.69804	467.176	11.0631	467.175	11.1768
				137.324	0.4073	337.074	2.6811	467.426	11.066	467.425	11.1936
				137.074	0.4044	336.824	2.66738	467.676	11.0705	467.676	11.208
				136.824	0.39736	336.574	2.66174	467.926	11.0779	467.925	11.2207
				136.574	0.38702	336.324	2.66012	468.176	11.0881	468.175	11.2322
				136.324	0.37874	336.074	2.65447	468.426	11.0979	468.425	11.2404
				136.074	0.37501	335.824	2.63955	468.676	11.1053	468.675	11.2469
				135.824	0.37377	335.574	2.62301	468.926	11.1061	468.925	11.251
				135.574	0.37212	335.324	2.61292	469.176	11.1053	469.176	11.2525
				135.324	0.37212	335.074	2.60808	469.426	11.111	469.425	11.2519
				135.074	0.37501	334.824	2.60485	469.676	11.1242	469.675	11.2551
				134.824	0.3746	334.574	2.60445	469.926	11.1389	469.925	11.2672
				134.574	0.36425	334.324	2.60284	470.176	11.1495	470.175	11.2843
				134.324	0.34728	334.074	2.59356	470.426	11.1549	470.425	11.299
				134.074	0.33693	333.824	2.575	470.676	11.1504	470.675	11.3096
				133.824	0.34066	333.574	2.55402	470.926	11.1401	470.925	11.3166
				133.574	0.35307	333.324	2.53708	471.176	11.1352	471.175	11.3193
				133.324	0.36508	333.074	2.52538	471.426	11.1446	471.425	11.3158
				133.074	0.37212	332.824	2.52215	471.676	11.1672	471.676	11.3099
				132.824	0.37212	332.574	2.52619	471.926	11.1913	471.925	11.3125
				132.574	0.3597	332.324	2.53345	472.176	11.2036	472.175	11.3272
				132.324	0.33776	332.074	2.53506	472.426	11.2028	472.425	11.347
				132.074	0.31499	331.824	2.52498	472.676	11.1971	472.675	11.3628
				131.824	0.30465	331.574	2.50481	472.926	11.1913	472.925	11.3699
				131.574	0.30961	331.324	2.48343	473.176	11.1876	473.175	11.3711
				131.324	0.32286	331.074	2.4685	473.426	11.1946	473.425	11.3717
				131.074	0.33859	330.824	2.45882	473.676	11.2143	473.676	11.377
				130.824	0.35183	330.574	2.45317	473.926	11.2364	473.925	11.3858
				130.574	0.35307	330.324	2.45317	474.176	11.2528	474.176	11.3988
				130.324	0.33569	330.074	2.45478	474.426	11.2675	474.425	11.4108
				130.074	0.3063	329.824	2.45035	474.676	11.279	474.675	11.4164
				129.824	0.28354	329.574	2.43663	474.926	11.2753	474.925	11.4161
				129.574	0.27816	329.324	2.42049	475.176	11.2573	475.175	11.4188
				129.324	0.28974	329.074	2.40032	475.426	11.2434	475.426	11.4311
				129.074	0.30837	328.824	2.37894	475.676	11.2495	475.675	11.4465
				128.824	0.32576	328.574	2.36442	475.926	11.272	475.925	11.4562
				128.574	0.33776	328.324	2.36361	476.176	11.2987	476.175	11.462
				128.324	0.33859	328.074	2.37168	476.426	11.3204	476.425	11.4662
				128.074	0.32451	327.824	2.3745	476.676	11.3302	476.676	11.4729
				127.824	0.30009	327.574	2.36442	476.926	11.3257	476.925	11.4835
				127.574	0.27691	327.324	2.34667	477.176	11.3126	477.175	11.4965
				127.324	0.26491	327.074	2.33013	477.426	11.2974	477.425	11.51
				127.074	0.26574	326.824	2.31641	477.676	11.2892	477.675	11.5186
				126.824	0.28105	326.574	2.30431	477.926	11.2946	477.925	11.5209
				126.574	0.30754	326.324	2.29422	478.176	11.3155	478.175	11.5233
				126.324	0.33569	326.074	2.29059	478.426	11.3503	478.425	11.5303
				126.074	0.34728	325.824	2.29221	478.676	11.3884	478.675	11.5418
				125.824	0.33403	325.574	2.29221	478.926	11.4109	478.925	11.5539
				125.574	0.30465	325.324	2.28737	479.176	11.4064	479.176	11.566
				125.324	0.26657	325.074	2.28011	479.426	11.3773	479.425	11.5754
				125.074	0.23345	324.824	2.27083	479.676	11.3425	479.675	11.5795
				124.824	0.22476	324.574	2.25872	479.926	11.3237	479.925	11.5786
				124.574	0.2467	324.324	2.24299	480.176	11.3331	480.175	11.5774
				124.324	0.28643	324.074	2.23008	480.426	11.3691	480.425	11.5842
				124.074	0.32162	323.824	2.22403	480.676	11.4195	480.675	11.5974
				123.824	0.33569	323.574	2.22282	480.926	11.458	480.925	11.6098
				123.574	0.31913	323.324	2.22	481.176	11.4674	481.175	11.6186
				123.324	0.27898	323.074	2.21717	481.426	11.4449	481.425	11.6254
				123.074	0.2318	322.824	2.21112	481.676	11.4101	481.676	11.6281
				122.824	0.20406	322.574	2.19619	481.926	11.3818	481.925	11.6286
				122.574	0.20903	322.324	2.17925	482.176	11.3728	482.175	11.6328
				122.324	0.24214	322.074	2.16957	482.426	11.3867	482.425	11.6448
				122.074	0.28188	321.824	2.16836	482.676	11.4232	482.675	11.6584
				121.824	0.3063	321.574	2.16836	482.926	11.4674	482.925	11.6678
				121.574	0.30837	321.324	2.16917	483.176	11.4974	483.175	11.6737
				121.324	0.28768	321.074	2.16917	483.426	11.5014	483.425	11.6819
				121.074	0.25332	320.824	2.16029	483.676	11.4883	483.675	11.6928
				120.824	0.21731	320.574	2.14456	483.926	11.4711	483.925	11.7028
				120.574	0.19744	320.324	2.12882	484.176	11.4523	484.176	11.7075
				120.324	0.20324	320.074	2.11834	484.426	11.4347	484.425	11.7075
				120.074	0.226	319.824	2.1147	484.676	11.4347	484.675	11.7069
				119.824	0.25084	319.574	2.11753	484.926	11.4625	484.925	11.7087
				119.574	0.26781	319.324	2.11834	485.176	11.5051	485.175	11.7158
				119.324	0.27443	319.074	2.10825	485.426	11.5408	485.425	11.7305
				119.074	0.26657	318.824	2.09252	485.676	11.5567	485.675	11.7467
				118.824	0.2409	318.574	2.08082	485.926	11.5473	485.925	11.7567
				118.574	0.20613	318.324	2.07315	486.176	11.5219	486.175	11.7599
				118.324	0.1813	318.074	2.06508	486.426	11.4965	486.425	11.762
				118.074	0.18047	317.824	2.05863	486.676	11.4879	486.676	11.767
				117.824	0.19868	317.574	2.05581	486.926	11.5023	486.925	11.7735
				117.574	0.22683	317.324	2.05218	487.176	11.5334	487.175	11.7782
				117.324	0.25332	317.074	2.05097	487.426	11.569	487.425	11.7864
				117.074	0.26408	316.824	2.05177	487.676	11.5953	487.675	11.7994
				116.824	0.24877	316.574	2.04814	487.926	11.6006	487.926	11.812
				116.574	0.21731	316.324	2.03443	488.176	11.5867	488.175	11.8179
				116.324	0.18709	316.074	2.01667	488.426	11.5621	488.425	11.8209
				116.074	0.17178	315.824	2.00659	488.676	11.5399	488.675	11.8273
				115.824	0.1755	315.574	2.00457	488.926	11.535	488.925	11.835
				115.574	0.19206	315.324	2.00094	489.176	11.5576	489.176	11.8409
				115.324	0.20986	315.074	1.99368	489.426	11.5961	489.425	11.8459
				115.074	0.22103	314.824	1.98924	489.676	11.6272	489.675	11.8538
				114.824	0.21938	314.574	1.98723	489.926	11.6399	489.926	11.8665
				114.574	0.20489	314.324	1.98359	490.176	11.6374	490.175	11.8809
				114.324	0.18544	314.074	1.97351	490.426	11.6288	490.426	11.8944
				114.074	0.17261	313.824	1.9606	490.676	11.6174	490.675	11.9044
				113.824	0.16433	313.574	1.95294	490.926	11.6129	490.925	11.9065
				113.574	0.16226	313.324	1.95213	491.176	11.6231	491.175	11.9024
				113.324	0.17178	313.074	1.95051	491.426	11.6448	491.425	11.8956
				113.074	0.19206	312.824	1.94769	491.676	11.6657	491.676	11.8944
				112.824	0.20903	312.574	1.94729	491.926	11.676	491.925	11.9071
				112.574	0.21151	312.324	1.94487	492.176	11.6776	492.175	11.928
				112.324	0.19827	312.074	1.93559	492.426	11.6755	492.425	11.9454
				112.074	0.17592	311.824	1.92429	492.676	11.6747	492.675	11.953
				111.824	0.15481	311.574	1.91784	492.926	11.6731	492.925	11.9557
				111.574	0.14363	311.324	1.91259	493.176	11.6755	493.175	11.9568
				111.324	0.14653	311.074	1.90412	493.426	11.6854	493.425	11.9589
				111.074	0.16226	310.824	1.89646	493.676	11.7038	493.675	11.9657
				110.824	0.18254	310.574	1.89041	493.926	11.7255	493.925	11.978
				110.574	0.19372	310.324	1.88355	494.176	11.7431	494.176	11.9922
				110.324	0.18544	310.074	1.87427	494.426	11.7509	494.425	12.0016
				110.074	0.16722	309.824	1.86257	494.676	11.7464	494.675	12.0081
				109.824	0.14984	309.574	1.85208	494.926	11.7313	494.925	12.0148
				109.574	0.13411	309.324	1.8424	495.176	11.7218	495.175	12.0216
				109.324	0.12749	309.074	1.83554	495.426	11.7321	495.425	12.0263
				109.074	0.13701	308.824	1.82989	495.676	11.7575	495.675	12.0316
				108.824	0.15481	308.574	1.82909	495.926	11.7808	495.925	12.0384
				108.574	0.1664	308.324	1.8311	496.176	11.7948	496.175	12.0472
				108.324	0.16805	308.074	1.8303	496.426	11.7988	496.425	12.0549
				108.074	0.15936	307.824	1.82183	496.676	11.7948	496.676	12.0634
				107.824	0.14156	307.574	1.80892	496.926	11.7817	496.925	12.0728
				107.574	0.12335	307.324	1.79762	497.176	11.7685	497.175	12.081
				107.324	0.11134	307.074	1.78874	497.426	11.7714	497.425	12.0872
				107.074	0.10928	306.824	1.7831	497.676	11.7894	497.675	12.0899
				106.824	0.11962	306.574	1.7831	497.926	11.8083	497.925	12.0919
				106.574	0.13784	306.324	1.78592	498.176	11.8206	498.175	12.0952
[truncated: 2,833 more rows]

## Sheet: Fig. 4c
PU-RM2	Damping capacity (%)	Energy Dissipation (MJ/m3)
100	57.4407	2.22397
200	69.2304	6.42213
300	74.3456	12.5918
400	77.1298	20.7528
500	77.9406	34.6701
600	82.3994	57.1477
PU-MCM
100	58.5777	1.85417
200	70.2093	5.69617
300	75.4308	10.1897
400	73.9373	16.6944
500	78.0437	26.1224
600	81.5966	38.0493

## Sheet: Fig. 4d
Before tensile		1		2		3		4		5		6
Wavenumber (cm-1)	Transmittance (a. u.)	Wavenumber (cm-1)	Transmittance (a. u.)	Wavenumber (cm-1)	Transmittance (a. u.)	Wavenumber (cm-1)	Transmittance (a. u.)	Wavenumber (cm-1)	Transmittance (a. u.)	Wavenumber (cm-1)	Transmittance (a. u.)	Wavenumber (cm-1)	Transmittance (a. u.)
399.193	93.0455	399.193	93.1666	399.193	92.1822	399.193	92.5428	399.193	87.8551	399.193	91.149	399.193	91.4068
400.157	93.1438	400.157	93.151	400.157	91.8437	400.157	91.6361	400.157	88.8952	400.157	91.6751	400.157	91.377
401.121	93.0256	401.121	93.0935	401.121	91.6154	401.121	90.5205	401.121	89.6226	401.121	92.2163	401.121	91.1694
402.085	92.8307	402.085	93.0647	402.085	91.5083	402.085	89.6314	402.085	90.047	402.085	92.6928	402.085	90.9661
403.05	92.6343	403.05	93.0389	403.05	91.4758	403.05	89.1594	403.05	90.2721	403.05	93.0573	403.05	90.8315
404.014	92.4574	404.014	92.9597	404.014	91.4793	404.014	89.1342	404.014	90.3933	404.014	93.2708	404.014	90.7661
404.978	92.2879	404.978	92.7883	404.978	91.5028	404.978	89.4675	404.978	90.475	404.978	93.3002	404.978	90.7514
405.942	92.102	405.942	92.5374	405.942	91.5443	405.942	89.978	405.942	90.5414	405.942	93.1362	405.942	90.7747
406.906	91.8897	406.906	92.2789	406.906	91.602	406.906	90.4543	406.906	90.5736	406.906	92.8148	406.906	90.836
407.871	91.6757	407.871	92.1101	407.871	91.6659	407.871	90.7529	407.871	90.528	407.871	92.4194	407.871	90.9411
408.835	91.5156	408.835	92.0931	408.835	91.7227	408.835	90.8543	408.835	90.372	408.835	92.0546	408.835	91.0858
409.799	91.4649	409.799	92.2115	409.799	91.7658	409.799	90.8347	409.799	90.1173	409.799	91.807	409.799	91.2447
410.764	91.5375	410.764	92.3714	410.764	91.7982	410.764	90.7872	410.764	89.828	410.764	91.7147	410.764	91.3736
411.728	91.6822	411.728	92.4521	411.728	91.8235	411.728	90.76	411.728	89.5946	411.728	91.7526	411.728	91.4284
412.692	91.8041	412.692	92.3814	412.692	91.8337	412.692	90.7496	412.692	89.4857	412.692	91.8497	412.692	91.3886
413.656	91.8192	413.656	92.1772	413.656	91.8056	413.656	90.7398	413.656	89.5184	413.656	91.9314	413.656	91.2625
414.62	91.6914	414.62	91.9274	414.62	91.7082	414.62	90.7384	414.62	89.6757	414.62	91.9556	414.62	91.0703
415.585	91.4296	415.585	91.7489	415.585	91.5115	415.585	90.7846	415.585	89.9469	415.585	91.9187	415.585	90.8243
416.549	91.0804	416.549	91.766	416.549	91.2018	416.549	90.9328	416.549	90.3542	416.549	91.8453	416.549	90.5285
417.513	90.7506	417.513	92.0796	417.513	90.8271	417.513	91.2098	417.513	90.9371	417.513	91.7801	417.513	90.2068
418.477	90.6341	418.477	92.6392	418.477	90.5662	418.477	91.53	418.477	91.65	418.477	91.7696	418.477	89.9519
419.442	90.8878	419.442	93.1075	419.442	90.653	419.442	91.6791	419.442	92.2475	419.442	91.8091	419.442	89.8984
420.406	91.398	420.406	93.1456	420.406	91.0739	420.406	91.5505	420.406	92.4683	420.406	91.8241	420.406	90.0526
421.37	91.9043	421.37	92.8098	421.37	91.5673	421.37	91.2819	421.37	92.318	421.37	91.7608	421.37	90.2761
422.334	92.2677	422.334	92.3611	422.334	91.9377	422.334	91.0439	422.334	91.9411	422.334	91.6299	422.334	90.4617
423.298	92.4608	423.298	91.9936	423.298	92.131	423.298	90.9113	423.298	91.4399	423.298	91.4701	423.298	90.5881
424.263	92.4835	424.263	91.8044	424.263	92.1625	424.263	90.892	424.263	90.8788	424.263	91.3244	424.263	90.68
425.227	92.349	425.227	91.8194	425.227	92.0781	425.227	90.9652	425.227	90.337	425.227	91.2339	425.227	90.7748
426.191	92.1007	426.191	92.0005	426.191	91.9416	426.191	91.0987	426.191	89.917	426.191	91.2274	426.191	90.9011
427.155	91.811	427.155	92.2604	427.155	91.8138	427.155	91.256	427.155	89.705	427.155	91.3092	427.155	91.0618
428.12	91.5507	428.12	92.497	428.12	91.7294	428.12	91.396	428.12	89.7278	428.12	91.4551	428.12	91.2297
429.084	91.3606	429.084	92.6257	429.084	91.6875	429.084	91.471	429.084	89.9421	429.084	91.6178	429.084	91.355
430.048	91.2444	430.048	92.5983	430.048	91.6594	430.048	91.4313	430.048	90.2557	430.048	91.737	430.048	91.3823
431.012	91.1805	431.012	92.4116	431.012	91.6053	431.012	91.2444	431.012	90.5637	431.012	91.7573	431.012	91.2729
431.977	91.1428	431.977	92.1105	431.977	91.4945	431.977	90.9208	431.977	90.7923	431.977	91.6521	431.977	91.0267
432.941	91.115	432.941	91.7743	432.941	91.321	432.941	90.5256	432.941	90.9271	432.941	91.4423	432.941	90.6916
433.905	91.0919	433.905	91.4878	433.905	91.1099	433.905	90.1606	433.905	91.0057	433.905	91.1943	433.905	90.351
434.869	91.0686	434.869	91.3078	434.869	90.9088	434.869	89.921	434.869	91.0748	434.869	90.9902	434.869	90.0921
435.834	91.0325	435.834	91.2439	435.834	90.7667	435.834	89.8491	435.834	91.1445	435.834	90.8843	435.834	89.9692
436.798	90.9703	436.798	91.2649	436.798	90.7078	436.798	89.916	436.798	91.1769	436.798	90.8724	436.798	89.9809
437.762	90.8835	437.762	91.3297	437.762	90.719	437.762	90.0484	437.762	91.1199	437.762	90.9002	437.762	90.0791
438.726	90.794	438.726	91.4159	438.726	90.7591	438.726	90.1775	438.726	90.9483	438.726	90.9015	438.726	90.2005
439.69	90.7327	439.69	91.5253	439.69	90.7799	439.69	90.2693	439.69	90.6796	439.69	90.8334	439.69	90.2915
440.655	90.721	440.655	91.6639	440.655	90.7449	440.655	90.3217	440.655	90.3624	440.655	90.6915	440.655	90.3153
441.619	90.756	441.619	91.8166	441.619	90.6461	441.619	90.3477	441.619	90.0589	441.619	90.5107	441.619	90.2511
442.583	90.8114	442.583	91.9355	442.583	90.5188	442.583	90.3596	442.583	89.8302	442.583	90.3582	442.583	90.1032
443.547	90.8609	443.547	91.9637	443.547	90.4381	443.547	90.3672	443.547	89.7254	443.547	90.3113	443.547	89.9157
444.512	90.9077	444.512	91.8832	444.512	90.4816	444.512	90.3843	444.512	89.7729	444.512	90.418	444.512	89.7694
445.476	90.9854	445.476	91.7388	445.476	90.6751	445.476	90.4301	445.476	89.9748	445.476	90.6691	445.476	89.7435
446.44	91.1223	446.44	91.6047	446.44	90.9714	446.44	90.5168	446.44	90.303	446.44	91.0029	446.44	89.8711
447.404	91.3079	447.404	91.5317	447.404	91.2731	447.404	90.6332	447.404	90.696	447.404	91.3338	447.404	90.1225
448.369	91.4908	448.369	91.5199	448.369	91.476	448.369	90.7424	448.369	91.0647	448.369	91.5816	448.369	90.42
449.333	91.6066	449.333	91.53	449.333	91.5124	449.333	90.797	449.333	91.314	449.333	91.695	449.333	90.6697
450.297	91.6192	450.297	91.5176	450.297	91.3828	450.297	90.7691	450.297	91.3812	450.297	91.6706	450.297	90.8005
451.261	91.5484	451.261	91.4687	451.261	91.1639	451.261	90.6765	451.261	91.2715	451.261	91.557	451.261	90.7952
452.226	91.4632	452.226	91.4141	452.226	90.9753	452.226	90.5845	452.226	91.0589	452.226	91.4325	452.226	90.6966
453.19	91.4394	453.19	91.4089	453.19	90.9186	453.19	90.5745	453.19	90.8423	453.19	91.3644	453.19	90.5791
454.154	91.5147	454.154	91.4948	454.154	91.0282	454.154	90.7026	454.154	90.6856	454.154	91.3755	454.154	90.506
455.118	91.6686	455.118	91.6711	455.118	91.26	455.118	90.9714	455.118	90.5854	455.118	91.4394	455.118	90.5019
456.082	91.8328	456.082	91.8862	456.082	91.5114	456.082	91.321	456.082	90.4827	456.082	91.4975	456.082	90.5485
457.047	91.922	457.047	92.0505	457.047	91.6632	457.047	91.6373	457.047	90.3132	457.047	91.492	457.047	90.6
458.011	91.8824	458.011	92.0813	458.011	91.6443	458.011	91.7942	458.011	90.075	458.011	91.4053	458.011	90.6096
458.975	91.7289	458.975	91.9615	458.975	91.4838	458.975	91.7312	458.975	89.8541	458.975	91.2783	458.975	90.561
459.939	91.5259	459.939	91.7507	459.939	91.2834	459.939	91.493	459.939	89.757	459.939	91.1781	459.939	90.4749
460.904	91.3293	460.904	91.5281	460.904	91.1301	460.904	91.1787	460.904	89.8269	460.904	91.1462	460.904	90.3846
461.868	91.161	461.868	91.3434	461.868	91.0513	461.868	90.8718	461.868	90.0338	461.868	91.184	461.868	90.3148
462.832	91.0269	462.832	91.214	462.832	91.0313	462.832	90.6199	462.832	90.3154	462.832	91.2703	462.832	90.2794
463.796	90.9388	463.796	91.1456	463.796	91.0423	463.796	90.4479	463.796	90.6099	463.796	91.3786	463.796	90.2873
464.76	90.9189	464.76	91.143	464.76	91.0598	464.76	90.3694	464.76	90.8674	464.76	91.4843	464.76	90.3432
465.725	90.9827	465.725	91.2087	465.725	91.0676	465.725	90.3844	465.725	91.0527	465.725	91.5683	465.725	90.4419
466.689	91.1168	466.689	91.3344	466.689	91.0564	466.689	90.4752	466.689	91.1453	466.689	91.6199	466.689	90.5638
467.653	91.2736	467.653	91.4975	467.653	91.0223	467.653	90.6087	467.653	91.1341	467.653	91.6349	467.653	90.6797
468.618	91.3898	468.618	91.6661	468.618	90.9681	468.618	90.7482	468.618	91.0124	468.618	91.6102	468.618	90.7596
469.582	91.4151	469.582	91.8069	469.582	90.9053	469.582	90.8612	469.582	90.7777	469.582	91.5388	469.582	90.782
470.546	91.3363	470.546	91.8913	470.546	90.8532	470.546	90.921	470.546	90.4463	470.546	91.4144	470.546	90.7381
471.51	91.1864	471.51	91.9024	471.51	90.8298	471.51	90.9092	471.51	90.0756	471.51	91.2461	471.51	90.6366
472.474	91.0303	472.474	91.8427	472.474	90.8343	472.474	90.8269	472.474	89.7652	472.474	91.0716	472.474	90.505
473.439	90.924	473.439	91.7371	473.439	90.8379	473.439	90.7067	473.439	89.6104	473.439	90.9451	473.439	90.38
474.403	90.8798	474.403	91.6192	474.403	90.8022	474.403	90.6011	474.403	89.6404	474.403	90.8993	474.403	90.2883
475.367	90.8757	475.367	91.5146	475.367	90.7111	475.367	90.554	475.367	89.8105	475.367	90.9244	475.367	90.2382
476.331	90.8898	476.331	91.4371	476.331	90.5841	476.331	90.579	476.331	90.0464	476.331	90.9823	476.331	90.226
477.296	90.9196	477.296	91.394	477.296	90.4667	477.296	90.6577	477.296	90.2842	477.296	91.0343	477.296	90.2453
478.26	90.9764	478.26	91.3902	478.26	90.4081	478.26	90.7481	478.26	90.4845	478.26	91.0602	478.26	90.2883
479.224	91.0669	479.224	91.4256	479.224	90.4361	479.224	90.8008	479.224	90.6287	479.224	91.0645	479.224	90.3407
480.188	91.1783	480.188	91.49	480.188	90.5385	480.188	90.7805	480.188	90.711	480.188	91.0691	480.188	90.3782
481.152	91.2756	481.152	91.5605	481.152	90.6655	481.152	90.6836	481.152	90.7293	481.152	91.0965	481.152	90.3702
482.117	91.3157	482.117	91.6056	482.117	90.7517	482.117	90.5407	482.117	90.6804	482.117	91.1535	482.117	90.2933
483.081	91.2694	483.081	91.5964	483.081	90.7512	483.081	90.4029	483.081	90.5618	483.081	91.2223	483.081	90.15
484.045	91.1426	484.045	91.5213	484.045	90.665	484.045	90.3145	484.045	90.3815	484.045	91.2679	484.045	89.9809
485.009	90.9786	485.009	91.3964	485.009	90.5413	485.009	90.2886	485.009	90.1641	485.009	91.2572	485.009	89.8525
485.974	90.8362	485.974	91.2599	485.974	90.4419	485.974	90.3051	485.974	89.9447	485.974	91.1799	485.974	89.8187
486.938	90.7573	486.938	91.1534	486.938	90.4023	486.938	90.3345	486.938	89.7543	486.938	91.0526	486.938	89.8881
487.902	90.7537	487.902	91.1061	487.902	90.4213	487.902	90.3633	487.902	89.6128	487.902	90.9064	487.902	90.026
488.866	90.815	488.866	91.1315	488.866	90.4788	488.866	90.3986	488.866	89.534	488.866	90.7762	488.866	90.1806
489.831	90.9217	489.831	91.2301	489.831	90.5576	489.831	90.4539	489.831	89.5338	489.831	90.6963	489.831	90.3084
490.795	91.0506	490.795	91.3879	490.795	90.6511	490.795	90.5313	490.795	89.6281	490.795	90.6962	490.795	90.3889
491.759	91.1783	491.759	91.5743	491.759	90.7589	491.759	90.6131	491.759	89.8203	491.759	90.7908	491.759	90.4279
492.723	91.2842	492.723	91.7483	492.723	90.8751	492.723	90.6719	492.723	90.0862	492.723	90.9682	492.723	90.4494
493.688	91.3574	493.688	91.8751	493.688	90.9835	493.688	90.6936	493.688	90.3757	493.688	91.1903	493.688	90.4772
494.652	91.399	494.652	91.9421	494.652	91.0642	494.652	90.6906	494.652	90.6324	494.652	91.4105	494.652	90.5197
495.616	91.4189	495.616	91.9589	495.616	91.1041	495.616	90.6904	495.616	90.8173	495.616	91.5941	495.616	90.5703
496.58	91.4297	496.58	91.9445	496.58	91.1031	496.58	90.7124	496.58	90.916	496.58	91.7242	496.58	90.6157
497.545	91.4423	497.545	91.9145	497.545	91.0711	497.545	90.7529	497.545	90.9326	497.545	91.7947	497.545	90.6448
498.509	91.4633	498.509	91.8762	498.509	91.0212	498.509	90.7886	498.509	90.8778	498.509	91.7999	498.509	90.65
499.473	91.4922	499.473	91.832	499.473	90.9652	499.473	90.7926	499.473	90.7622	499.473	91.732	499.473	90.6254
500.437	91.5172	500.437	91.7846	500.437	90.9106	500.437	90.7532	500.437	90.5979	500.437	91.5897	500.437	90.5671
501.401	91.5145	501.401	91.7403	501.401	90.8604	501.401	90.6851	501.401	90.4042	501.401	91.392	501.401	90.4776
502.366	91.4566	502.366	91.7036	502.366	90.8129	502.366	90.6208	502.366	90.2118	502.366	91.1841	502.366	90.3721
503.33	91.3309	503.33	91.6711	503.33	90.764	503.33	90.5857	503.33	90.0551	503.33	91.0191	503.33	90.2754
504.294	91.1531	504.294	91.6314	504.294	90.7121	504.294	90.579	504.294	89.9597	504.294	90.9289	504.294	90.2106
505.258	90.9641	505.258	91.575	505.258	90.6639	505.258	90.5813	505.258	89.9342	505.258	90.9114	505.258	90.1875
506.223	90.8138	506.223	91.5062	506.223	90.6346	506.223	90.5761	506.223	89.9717	506.223	90.9419	506.223	90.2006
507.187	90.7417	507.187	91.4458	507.187	90.6424	507.187	90.565	507.187	90.0551	507.187	90.9947	507.187	90.2347
508.151	90.7611	508.151	91.4225	508.151	90.6971	508.151	90.5647	508.151	90.1607	508.151	91.057	508.151	90.2739
509.115	90.8541	509.115	91.4555	509.115	90.7896	509.115	90.5888	509.115	90.2625	509.115	91.129	509.115	90.3075
510.079	90.9816	510.079	91.5405	510.079	90.8915	510.079	90.6318	510.079	90.3396	510.079	91.2125	510.079	90.3325
511.044	91.1031	511.044	91.6511	511.044	90.9686	511.044	90.6693	511.044	90.3809	511.044	91.2988	511.044	90.3494
512.008	91.1927	512.008	91.7536	512.008	90.9976	512.008	90.6732	512.008	90.3859	512.008	91.3656	512.008	90.3576
512.972	91.2414	512.972	91.8217	512.972	90.9745	512.972	90.6301	512.972	90.3587	512.972	91.3849	512.972	90.3514
513.937	91.2501	513.937	91.8442	513.937	90.9113	513.937	90.5479	513.937	90.3018	513.937	91.3344	513.937	90.3226
514.901	91.224	514.901	91.8226	514.901	90.8268	514.901	90.4513	514.901	90.2137	514.901	91.2091	514.901	90.2646
515.865	91.1716	515.865	91.7669	515.865	90.7379	515.865	90.3699	515.865	90.0916	515.865	91.0293	515.865	90.1792
516.829	91.1093	516.829	91.693	516.829	90.6564	516.829	90.3246	516.829	89.9412	516.829	90.8424	516.829	90.082
517.793	91.0613	517.793	91.6203	517.793	90.5903	517.793	90.3172	517.793	89.7852	517.793	90.7083	517.793	90.0005
518.758	91.0479	518.758	91.567	518.758	90.5465	518.758	90.331	518.758	89.6589	518.758	90.6665	518.758	89.9593
519.722	91.0717	519.722	91.543	519.722	90.5302	519.722	90.3454	519.722	89.59	519.722	90.7102	519.722	89.9637
520.686	91.1162	520.686	91.5469	520.686	90.5416	520.686	90.3519	520.686	89.5833	520.686	90.7969	520.686	89.9978
521.65	91.1597	521.65	91.5701	521.65	90.5745	521.65	90.3559	521.65	89.6241	521.65	90.8816	521.65	90.0385
522.615	91.1881	522.615	91.6026	522.615	90.6177	522.615	90.3692	522.615	89.692	522.615	90.9379	522.615	90.0687
523.579	91.1978	523.579	91.6356	523.579	90.6575	523.579	90.4013	523.579	89.7694	523.579	90.9611	523.579	90.0819
524.543	91.1931	524.543	91.6616	524.543	90.679	524.543	90.4522	524.543	89.8417	524.543	90.9616	524.543	90.0811
525.507	91.1807	525.507	91.6744	525.507	90.6715	525.507	90.5081	525.507	89.8962	525.507	90.9564	525.507	90.0751
526.471	91.1647	526.471	91.6712	526.471	90.6328	526.471	90.5456	526.471	89.9225	526.471	90.9588	526.471	90.0721
527.436	91.1461	527.436	91.6547	527.436	90.5726	527.436	90.5464	527.436	89.9155	527.436	90.9713	527.436	90.0731
528.4	91.1255	528.4	91.6328	528.4	90.5067	528.4	90.511	528.4	89.8777	528.4	90.9877	528.4	90.0724
529.364	91.1061	529.364	91.6145	529.364	90.4501	529.364	90.4581	529.364	89.8165	529.364	90.9993	529.364	90.0636
530.328	91.0928	530.328	91.6064	530.328	90.4127	530.328	90.4134	530.328	89.7396	530.328	91.0007	530.328	90.0457
531.293	91.088	531.293	91.6097	531.293	90.398	531.293	90.3964	531.293	89.6526	531.293	90.9887	531.293	90.0239
532.257	91.0883	532.257	91.6197	532.257	90.4027	532.257	90.4123	532.257	89.5583	532.257	90.961	532.257	90.0068
533.221	91.0855	533.221	91.628	533.221	90.4173	533.221	90.4506	533.221	89.4579	533.221	90.9164	533.221	90.0009
534.185	91.0722	534.185	91.6263	534.185	90.4289	534.185	90.4915	534.185	89.3544	534.185	90.858	534.185	90.0061
535.15	91.048	535.15	91.6124	535.15	90.4272	535.15	90.5182	535.15	89.255	535.15	90.7953	535.15	90.0159
536.114	91.022	536.114	91.5919	536.114	90.4096	536.114	90.5258	536.114	89.1715	536.114	90.7424	536.114	90.0218
537.078	91.0067	537.078	91.5745	537.078	90.3806	537.078	90.5209	537.078	89.1155	537.078	90.7113	537.078	90.0184
538.042	91.0086	538.042	91.5678	538.042	90.3471	538.042	90.5119	538.042	89.0903	538.042	90.7045	538.042	90.0052
539.006	91.0232	539.006	91.5711	539.006	90.3114	539.006	90.4991	539.006	89.085	539.006	90.7124	539.006	89.9835
539.971	91.037	539.971	91.5756	539.971	90.2688	539.971	90.4737	539.971	89.0768	539.971	90.7184	539.971	89.9522
540.935	91.0381	540.935	91.5699	540.935	90.2116	540.935	90.4258	540.935	89.041	540.935	90.7081	540.935	89.9074
541.899	91.024	541.899	91.5474	541.899	90.1361	541.899	90.3564	541.899	88.9649	541.899	90.6776	541.899	89.8467
542.864	91.0045	542.864	91.5112	542.864	90.0484	542.864	90.2809	542.864	88.8565	542.864	90.6341	542.864	89.7735
543.828	90.9939	543.828	91.4722	543.828	89.9636	543.828	90.2235	543.828	88.7417	543.828	90.5906	543.828	89.6984
544.792	90.9998	544.792	91.4432	544.792	89.8995	544.792	90.2016	544.792	88.6521	544.792	90.5564	544.792	89.6336
545.756	91.0151	545.756	91.431	545.756	89.8688	545.756	90.2136	545.756	88.6069	545.756	90.5318	545.756	89.5847
546.72	91.0193	546.72	91.4317	546.72	89.8733	546.72	90.2363	546.72	88.6002	546.72	90.5082	546.72	89.5462
547.685	90.9916	547.685	91.4327	547.685	89.9034	547.685	90.2388	547.685	88.604	547.685	90.4746	547.685	89.5065
548.649	90.9246	548.649	91.4192	548.649	89.9426	548.649	90.202	548.649	88.5845	548.649	90.4251	548.649	89.458
549.613	90.8281	549.613	91.3785	549.613	89.9711	549.613	90.1273	549.613	88.5207	549.613	90.3587	549.613	89.4025
550.577	90.7179	550.577	91.3013	550.577	89.9663	550.577	90.0288	550.577	88.4119	550.577	90.2741	550.577	89.3452
551.542	90.6008	551.542	91.1794	551.542	89.9026	551.542	89.9152	551.542	88.2694	551.542	90.1626	551.542	89.2826
552.506	90.4668	552.506	91.0065	552.506	89.7567	552.506	89.779	552.506	88.1046	552.506	90.0093	552.506	89.1949
553.47	90.2972	553.47	90.7841	553.47	89.5191	553.47	89.6021	553.47	87.9221	553.47	89.803	553.47	89.0541
554.434	90.0823	554.434	90.5305	554.434	89.2067	554.434	89.3752	554.434	87.723	554.434	89.55	554.434	88.8441
555.399	89.8388	555.399	90.2831	555.399	88.8674	555.399	89.1172	555.399	87.5151	555.399	89.2826	555.399	88.5805
556.363	89.6118	556.363	90.091	556.363	88.5693	556.363	88.878	556.363	87.318	556.363	89.0529	556.363	88.3142
557.327	89.4581	557.327	89.9966	557.327	88.3763	557.327	88.721	557.327	87.1605	557.327	88.9127	557.327	88.1126
558.291	89.4203	558.291	90.0184	558.291	88.3234	558.291	88.6929	558.291	87.0677	558.291	88.8902	558.291	88.0289
559.255	89.5063	559.255	90.1428	559.255	88.4046	559.255	88.8006	559.255	87.0485	559.255	88.9768	559.255	88.0781
560.22	89.687	560.22	90.3313	560.22	88.5808	560.22	89.0083	560.22	87.0907	560.22	89.1315	560.22	88.2333
561.184	89.9097	561.184	90.5368	561.184	88.7979	561.184	89.2546	561.184	87.1653	561.184	89.299	561.184	88.4416
562.148	90.1211	562.148	90.7203	562.148	89.0068	562.148	89.4781	562.148	87.24	562.148	89.4324	562.148	88.6481
563.112	90.2863	563.112	90.8618	563.112	89.176	563.112	89.6402	563.112	87.292	563.112	89.5093	563.112	88.8148
564.077	90.397	564.077	90.9614	564.077	89.2937	564.077	89.7341	564.077	87.3168	564.077	89.5362	564.077	88.928
565.041	90.466	565.041	91.0325	565.041	89.3624	565.041	89.7784	565.041	87.3272	565.041	89.54	565.041	88.994
566.005	90.5143	566.005	91.0922	566.005	89.3924	566.005	89.8035	566.005	87.3455	566.005	89.5541	566.005	89.03
566.969	90.558	566.969	91.1522	566.969	89.3969	566.969	89.8365	566.969	87.3908	566.969	89.6043	566.969	89.0559
567.933	90.6008	567.933	91.2141	567.933	89.3886	567.933	89.8898	567.933	87.4672	567.933	89.6974	567.933	89.0874
568.898	90.6356	568.898	91.2691	568.898	89.3773	568.898	89.9575	568.898	87.5599	568.898	89.819	568.898	89.13
569.862	90.6533	569.862	91.3043	569.862	89.3673	569.862	90.0204	569.862	87.6412	569.862	89.9413	569.862	89.1778
570.826	90.6532	570.826	91.3111	570.826	89.3575	570.826	90.0586	570.826	87.687	570.826	90.0394	570.826	89.2183
571.79	90.6458	571.79	91.2908	571.79	89.3445	571.79	90.0634	571.79	87.6876	571.79	90.1044	571.79	89.242
572.755	90.6468	572.755	91.2536	572.755	89.3264	572.755	90.0405	572.755	87.6489	572.755	90.1429	572.755	89.2482
573.719	90.6672	573.719	91.2132	573.719	89.3041	573.719	90.0052	573.719	87.5839	573.719	90.1677	573.719	89.2456
574.683	90.7055	574.683	91.1816	574.683	89.2792	574.683	89.9738	574.683	87.503	574.683	90.1859	574.683	89.2448
575.647	90.747	575.647	91.1648	575.647	89.2513	575.647	89.9557	575.647	87.4087	575.647	90.1919	575.647	89.2501
576.612	90.7728	576.612	91.1625	576.612	89.2172	576.612	89.9499	576.612	87.2968	576.612	90.1712	576.612	89.2542
577.576	90.7725	577.576	91.1707	577.576	89.1729	577.576	89.9483	577.576	87.1629	577.576	90.1117	577.576	89.2431
578.54	90.7506	578.54	91.1843	578.54	89.1181	578.54	89.943	578.54	87.009	578.54	90.0147	578.54	89.2068
579.504	90.7215	579.504	91.1983	579.504	89.0581	579.504	89.9315	579.504	86.8451	579.504	89.897	579.504	89.1476
580.469	90.6977	580.469	91.2069	580.469	89.0006	580.469	89.916	580.469	86.6853	580.469	89.7828	580.469	89.0798
581.433	90.6828	581.433	91.204	581.433	88.9518	581.433	89.8997	581.433	86.5424	581.433	89.6943	581.433	89.0213
582.397	90.6714	582.397	91.1864	582.397	88.9123	582.397	89.8847	582.397	86.4241	582.397	89.6441	582.397	88.984
583.361	90.6574	583.361	91.1574	583.361	88.8777	583.361	89.8714	583.361	86.3323	583.361	89.6334	583.361	88.9697
584.326	90.6393	584.326	91.1277	584.326	88.8416	584.326	89.8599	584.326	86.2637	584.326	89.6542	584.326	88.9712
585.29	90.6204	585.29	91.1094	585.29	88.7995	585.29	89.8498	585.29	86.2104	585.29	89.6925	585.29	88.9783
586.254	90.6043	586.254	91.1087	586.254	88.75	586.254	89.839	586.254	86.1602	586.254	89.731	586.254	88.982
587.218	90.5901	587.218	91.1226	587.218	88.6946	587.218	89.8242	587.218	86.0985	587.218	89.7528	587.218	88.9756
588.182	90.5746	588.182	91.141	588.182	88.636	588.182	89.8028	588.182	86.0123	588.182	89.7462	588.182	88.9541
589.147	90.558	589.147	91.1539	589.147	88.578	589.147	89.7778	589.147	85.8953	589.147	89.7104	589.147	88.9159
590.111	90.5478	590.111	91.1582	590.111	88.5256	590.111	89.7587	590.111	85.7521	590.111	89.6585	590.111	88.8654
591.075	90.556	591.075	91.1589	591.075	88.4841	591.075	89.7586	591.075	85.5985	591.075	89.6139	591.075	88.8157
592.039	90.5892	592.039	91.1651	592.039	88.4558	592.039	89.7851	592.039	85.4533	592.039	89.5983	592.039	88.7837
593.004	90.6395	593.004	91.1817	593.004	88.437	593.004	89.8321	593.004	85.3278	593.004	89.617	593.004	88.7804
593.968	90.6865	593.968	91.2047	593.968	88.4191	593.968	89.8802	593.968	85.2179	593.968	89.6536	593.968	88.8005
594.932	90.7095	594.932	91.2234	594.932	88.3934	594.932	89.9078	594.932	85.1095	594.932	89.68	594.932	88.8232
595.896	90.6997	595.896	91.2269	595.896	88.3562	595.896	89.9022	595.896	84.9899	595.896	89.673	595.896	88.8241
596.861	90.6636	596.861	91.2092	596.861	88.3093	596.861	89.8651	596.861	84.8584	596.861	89.6265	596.861	88.7871
597.825	90.6172	597.825	91.1711	597.825	88.2576	597.825	89.8093	597.825	84.728	597.825	89.5526	597.825	88.7132
598.789	90.5766	598.789	91.1203	598.789	88.2044	598.789	89.7525	598.789	84.6193	598.789	89.4755	598.789	88.6204
599.753	90.5504	599.753	91.069	599.753	88.1497	599.753	89.7085	599.753	84.5498	599.753	89.4189	599.753	88.5355
600.717	90.5372	600.717	91.0301	600.717	88.0913	600.717	89.6814	600.717	84.5235	600.717	89.3936	600.717	88.4806
601.682	90.5294	601.682	91.0126	601.682	88.0295	601.682	89.6652	601.682	84.5294	601.682	89.3932	601.682	88.4622
602.646	90.5199	602.646	91.0177	602.646	87.969	602.646	89.6486	602.646	84.5481	602.646	89.4	602.646	88.4698
603.61	90.5056	603.61	91.0375	603.61	87.9175	603.61	89.6224	603.61	84.5622	603.61	89.396	603.61	88.4845
604.574	90.4867	604.574	91.0572	604.574	87.8805	604.574	89.5838	604.574	84.5624	604.574	89.3721	604.574	88.4889
605.539	90.4649	605.539	91.0601	605.539	87.8576	605.539	89.5375	605.539	84.5476	605.539	89.3301	605.539	88.4739
606.503	90.441	606.503	91.0354	606.503	87.8428	606.503	89.4923	606.503	84.5213	606.503	89.2792	606.503	88.4399
607.467	90.4149	607.467	90.9824	607.467	87.8292	607.467	89.4569	607.467	84.4881	607.467	89.2285	607.467	88.3931
608.431	90.3867	608.431	90.9119	608.431	87.814	608.431	89.4349	608.431	84.4511	608.431	89.1828	608.431	88.3418
609.396	90.3564	609.396	90.8401	609.396	87.8006	609.396	89.423	609.396	84.4121	609.396	89.14	609.396	88.2917
610.36	90.3232	610.36	90.7795	610.36	87.7935	610.36	89.412	610.36	84.3722	610.36	89.0943	610.36	88.244
611.324	90.284	611.324	90.732	611.324	87.7919	611.324	89.3901	611.324	84.3321	611.324	89.039	611.324	88.1951
612.288	90.233	612.288	90.6883	612.288	87.7857	612.288	89.3465	612.288	84.2925	612.288	88.9697	612.288	88.1373
613.253	90.1629	613.253	90.6331	613.253	87.7583	613.253	89.2743	613.253	84.2534	613.253	88.8856	613.253	88.0613
614.217	90.0675	614.217	90.5543	614.217	87.6947	614.217	89.1709	614.217	84.2151	614.217	88.7889	614.217	87.96
615.181	89.9451	615.181	90.4494	615.181	87.5907	615.181	89.0395	615.181	84.179	615.181	88.6855	615.181	87.8327
616.145	89.8017	616.145	90.3271	616.145	87.4581	616.145	88.8894	616.145	84.1486	616.145	88.5837	616.145	87.6882
617.109	89.6507	617.109	90.2025	617.109	87.3217	617.109	88.7351	617.109	84.1279	617.109	88.4915	617.109	87.5432
618.074	89.5083	618.074	90.0883	618.074	87.2066	618.074	88.5925	618.074	84.1186	618.074	88.4118	618.074	87.4145
619.038	89.3852	619.038	89.9872	619.038	87.1236	619.038	88.4715	619.038	84.1164	619.038	88.3394	619.038	87.3089
620.002	89.2821	620.002	89.8928	620.002	87.0646	620.002	88.372	620.002	84.1122	620.002	88.2637	620.002	87.2194
620.966	89.1907	620.966	89.7959	620.966	87.0104	620.966	88.2851	620.966	84.0947	620.966	88.1741	620.966	87.1303
621.931	89.0995	621.931	89.6901	621.931	86.9419	621.931	88.1983	621.931	84.054	621.931	88.0643	621.931	87.027
622.895	88.9978	622.895	89.574	622.895	86.849	622.895	88.1002	622.895	83.9846	622.895	87.9344	622.895	86.9032
623.859	88.8789	623.859	89.4491	623.859	86.7323	623.859	87.9844	623.859	83.8859	623.859	87.7894	623.859	86.7632
624.823	88.7402	624.823	89.3171	624.823	86.5998	624.823	87.8505	624.823	83.764	624.823	87.6366	624.823	86.6186
625.788	88.5836	625.788	89.1789	625.788	86.4613	625.788	87.7032	625.788	83.6304	625.788	87.4833	625.788	86.4804
626.752	88.4149	626.752	89.0361	626.752	86.3232	626.752	87.5495	626.752	83.4999	626.752	87.3358	626.752	86.3523
627.716	88.2423	627.716	88.8914	627.716	86.188	627.716	87.3953	627.716	83.387	627.716	87.1987	627.716	86.2285
628.68	88.0742	628.68	88.7486	628.68	86.0564	628.68	87.243	628.68	83.3025	628.68	87.0739	628.68	86.0983
629.644	87.9163	629.644	88.6096	629.644	85.9296	629.644	87.092	629.644	83.2506	629.644	86.9594	629.644	85.952
630.609	87.7699	630.609	88.4723	630.609	85.8098	630.609	86.9399	630.609	83.2289	630.609	86.8496	630.609	85.7862
631.573	87.6325	631.573	88.3318	631.573	85.6991	631.573	86.7858	631.573	83.2295	631.573	86.7372	631.573	85.6053
632.537	87.5014	632.537	88.1852	632.537	85.5987	632.537	86.6326	632.537	83.2433	632.537	86.6189	632.537	85.4214
633.501	87.3788	633.501	88.0362	633.501	85.5097	633.501	86.488	633.501	83.2633	633.501	86.4988	633.501	85.2523
634.466	87.2737	634.466	87.8967	634.466	85.4348	634.466	86.3624	634.466	83.2877	634.466	86.3884	634.466	85.1164
635.43	87.198	635.43	87.7818	635.43	85.3792	635.43	86.2647	635.43	83.3184	635.43	86.2998	635.43	85.0262
636.394	87.1591	636.394	87.7019	636.394	85.3488	636.394	86.1977	636.394	83.3572	636.394	86.239	636.394	84.9837
637.358	87.1535	637.358	87.6569	637.358	85.3468	637.358	86.1565	637.358	83.4027	637.358	86.2027	637.358	84.9793
638.323	87.1677	638.323	87.6379	638.323	85.3713	638.323	86.132	638.323	83.4506	638.323	86.182	638.323	84.9969
639.287	87.1849	639.287	87.6333	639.287	85.4147	639.287	86.1159	639.287	83.4974	639.287	86.1702	639.287	85.0212
640.251	87.195	640.251	87.6358	640.251	85.4674	640.251	86.105	640.251	83.5448	640.251	86.1674	640.251	85.0445
641.215	87.1994	641.215	87.6463	641.215	85.5223	641.215	86.1037	641.215	83.6017	641.215	86.1808	641.215	85.0691
642.179	87.2101	642.179	87.6718	642.179	85.5789	642.179	86.1209	642.179	83.6819	642.179	86.2199	642.179	85.1051
643.144	87.2421	643.144	87.7192	643.144	85.6434	643.144	86.1656	643.144	83.7983	643.144	86.2906	643.144	85.1635
644.108	87.3051	644.108	87.7905	644.108	85.7248	644.108	86.2411	644.108	83.9572	644.108	86.3921	644.108	85.2499
645.072	87.3999	645.072	87.8809	645.072	85.8303	645.072	86.3425	645.072	84.1559	645.072	86.5182	645.072	85.3614
646.036	87.5203	646.036	87.9819	646.036	85.9616	646.036	86.4598	646.036	84.3852	646.036	86.6611	646.036	85.4894
647.001	87.6593	647.001	88.0877	647.001	86.1169	647.001	86.5838	647.001	84.6349	647.001	86.8152	647.001	85.6253
647.965	87.8129	647.965	88.1998	647.965	86.2937	647.965	86.7129	647.965	84.8975	647.965	86.9794	647.965	85.7674
648.929	87.9801	648.929	88.3272	648.929	86.4915	648.929	86.8549	648.929	85.169	648.929	87.1556	648.929	85.9215
649.893	88.1587	649.893	88.4806	649.893	86.7109	649.893	87.022	649.893	85.4457	649.893	87.3452	649.893	86.0965
650.858	88.343	650.858	88.6649	650.858	86.95	650.858	87.2224	650.858	85.7209	650.858	87.5461	650.858	86.2969
651.822	88.5259	651.822	88.8756	651.822	87.2025	651.822	87.4536	651.822	85.9862	651.822	87.753	651.822	86.5188
652.786	88.7047	652.786	89.1008	652.786	87.4587	652.786	87.7036	652.786	86.2346	652.786	87.9597	652.786	86.752
653.75	88.8825	653.75	89.3263	653.75	87.7083	653.75	87.9555	653.75	86.4634	653.75	88.1611	653.75	86.985
654.715	89.0653	654.715	89.5385	654.715	87.9424	654.715	88.1926	654.715	86.6735	654.715	88.3535	654.715	87.2085
655.679	89.2556	655.679	89.7265	655.679	88.1558	655.679	88.4029	655.679	86.8667	655.679	88.5335	655.679	87.4171
656.643	89.4483	656.643	89.8844	656.643	88.3479	656.643	88.5829	656.643	87.0449	656.643	88.6988	656.643	87.6092
657.607	89.6355	657.607	90.0158	657.607	88.5244	657.607	88.7402	657.607	87.2133	657.607	88.8516	657.607	87.7892
658.572	89.8143	658.572	90.1355	658.572	88.6973	658.572	88.8929	658.572	87.3837	658.572	89.0016	658.572	87.9679
659.536	89.9908	659.536	90.2661	659.536	88.8802	659.536	89.0628	659.536	87.574	659.536	89.1648	659.536	88.1594
660.5	90.1748	660.5	90.4271	660.5	89.0799	660.5	89.2627	660.5	87.7982	660.5	89.3542	660.5	88.3732
661.464	90.3695	661.464	90.6209	661.464	89.2899	661.464	89.4863	661.464	88.0546	661.464	89.5695	661.464	88.605
662.428	90.5661	662.428	90.8313	662.428	89.4943	662.428	89.7104	662.428	88.3243	662.428	89.7951	662.428	88.8373
663.393	90.7514	663.393	91.0363	663.393	89.6784	663.393	89.9111	663.393	88.5844	663.393	90.0113	663.393	89.0507
664.357	90.9175	664.357	91.2231	664.357	89.8378	664.357	90.0761	664.357	88.821	664.357	90.205	664.357	89.2329
665.321	91.0668	665.321	91.3927	665.321	89.9787	665.321	90.2059	665.321	89.0323	665.321	90.3732	665.321	89.3812
666.285	91.2125	666.285	91.5581	666.285	90.116	666.285	90.3128	666.285	89.2236	666.285	90.5205	666.285	89.5004
667.25	91.3748	667.25	91.7354	667.25	90.2704	667.25	90.4207	667.25	89.3991	667.25	90.6555	667.25	89.6054
668.214	91.5634	668.214	91.9237	668.214	90.4547	668.214	90.5603	668.214	89.5538	668.214	90.7885	668.214	89.7247
669.178	91.7532	669.178	92.0902	669.178	90.651	669.178	90.7388	669.178	89.679	669.178	90.925	669.178	89.8824
670.142	91.908	670.142	92.2084	670.142	90.8277	670.142	90.9267	670.142	89.782	670.142	91.0631	670.142	90.0703
671.106	92.0259	671.106	92.2933	671.106	90.9794	671.106	91.0997	671.106	89.8826	671.106	91.202	671.106	90.2652
672.071	92.1266	672.071	92.3736	672.071	91.1196	672.071	91.2579	672.071	89.9953	672.071	91.3443	672.071	90.4563
673.035	92.2262	673.035	92.4675	673.035	91.2578	673.035	91.4101	673.035	90.1256	673.035	91.4922	673.035	90.6408
673.999	92.3313	673.999	92.5809	673.999	91.3947	673.999	91.5618	673.999	90.2733	673.999	91.6437	673.999	90.8144
674.963	92.4422	674.963	92.7097	674.963	91.5247	674.963	91.7128	674.963	90.4336	674.963	91.793	674.963	90.9694
675.928	92.5572	675.928	92.8436	675.928	91.6429	675.928	91.8594	675.928	90.5985	675.928	91.9331	675.928	91.0996
676.892	92.6763	676.892	92.9722	676.892	91.7517	676.892	91.9978	676.892	90.7602	676.892	92.0622	676.892	91.2092
677.856	92.8021	677.856	93.0925	677.856	91.8603	677.856	92.1264	677.856	90.9167	677.856	92.1871	677.856	91.3137
678.82	92.9365	678.82	93.209	678.82	91.9771	678.82	92.2454	678.82	91.0714	678.82	92.3184	678.82	91.4316
679.785	93.0762	679.785	93.327	679.785	92.102	679.785	92.3542	679.785	91.2293	679.785	92.4623	679.785	91.5719
680.749	93.2112	680.749	93.4461	680.749	92.2253	680.749	92.4521	680.749	91.3907	680.749	92.615	680.749	91.729
681.713	93.3297	681.713	93.5586	681.713	92.3349	681.713	92.5398	681.713	91.5492	681.713	92.7623	681.713	91.8857
682.677	93.4241	682.677	93.6553	682.677	92.4241	682.677	92.6206	682.677	91.6923	682.677	92.8867	682.677	92.0224
683.641	93.4949	683.641	93.7318	683.641	92.4951	683.641	92.6984	683.641	91.807	683.641	92.9762	683.641	92.1262
684.606	93.5486	684.606	93.7915	684.606	92.5563	684.606	92.7756	684.606	91.8853	684.606	93.0301	684.606	92.1954
685.57	93.5939	685.57	93.8432	685.57	92.6165	685.57	92.8532	685.57	91.9286	685.57	93.0584	685.57	92.2377
686.534	93.6392	686.534	93.8965	686.534	92.6827	686.534	92.9329	686.534	91.949	686.534	93.0782	686.534	92.2671
687.499	93.6916	687.499	93.9579	687.499	92.7593	687.499	93.0174	687.499	91.9649	687.499	93.1066	687.499	92.3001
688.463	93.7558	688.463	94.0285	688.463	92.8469	688.463	93.1079	688.463	91.9939	688.463	93.1542	688.463	92.3499
689.427	93.8318	689.427	94.1044	689.427	92.9414	689.427	93.1999	689.427	92.0433	689.427	93.2216	689.427	92.4214
690.391	93.9133	690.391	94.1783	690.391	93.0328	690.391	93.2829	690.391	92.1077	690.391	93.3003	690.391	92.5078
691.355	93.9898	691.355	94.2432	691.355	93.1086	691.355	93.345	691.355	92.1741	691.355	93.3795	691.355	92.5945
692.32	94.052	692.32	94.2955	692.32	93.1597	692.32	93.3811	692.32	92.231	692.32	93.4513	692.32	92.6668
693.284	94.0967	693.284	94.336	693.284	93.1849	693.284	93.3976	693.284	92.2751	693.284	93.5143	693.284	92.7173
694.248	94.1291	694.248	94.3694	694.248	93.1922	694.248	93.4092	694.248	92.311	694.248	93.5712	694.248	92.7492
695.212	94.159	695.212	94.4004	695.212	93.1937	695.212	93.4313	695.212	92.3456	695.212	93.6244	695.212	92.7727
696.177	94.195	696.177	94.4319	696.177	93.2001	696.177	93.4707	696.177	92.3818	696.177	93.6736	696.177	92.7988
697.141	94.2388	697.141	94.4628	697.141	93.2162	697.141	93.523	697.141	92.4161	697.141	93.7153	697.141	92.8333
698.105	94.2842	698.105	94.49	698.105	93.2399	698.105	93.5762	698.105	92.4425	698.105	93.7462	698.105	92.8756
699.069	94.321	699.069	94.5101	699.069	93.2658	699.069	93.6194	699.069	92.4573	699.069	93.7663	699.069	92.9212
700.034	94.3411	700.034	94.5223	700.034	93.2894	700.034	93.6489	700.034	92.4623	700.034	93.7796	700.034	92.965
700.998	94.3425	700.998	94.5288	700.998	93.309	700.998	93.6687	700.998	92.4634	700.998	93.7928	700.998	93.0042
701.962	94.3303	701.962	94.5333	701.962	93.3267	701.962	93.687	701.962	92.4674	701.962	93.8122	701.962	93.0376
702.926	94.3141	702.926	94.5398	702.926	93.3468	702.926	93.7103	702.926	92.4793	702.926	93.8411	702.926	93.0657
703.89	94.3036	703.89	94.551	703.89	93.3744	703.89	93.7404	703.89	92.5019	703.89	93.8788	703.89	93.0908
704.855	94.3049	704.855	94.5684	704.855	93.4136	704.855	93.7751	704.855	92.5379	704.855	93.9213	704.855	93.117
705.819	94.3189	705.819	94.5929	705.819	93.4655	705.819	93.8107	705.819	92.5902	705.819	93.9633	705.819	93.1495
706.783	94.3419	706.783	94.625	706.783	93.5272	706.783	93.8444	706.783	92.6606	706.783	94.0002	706.783	93.1917
707.747	94.3683	707.747	94.6645	707.747	93.5921	707.747	93.8752	707.747	92.7468	707.747	94.0296	707.747	93.2424
708.712	94.3936	708.712	94.709	708.712	93.6515	708.712	93.9027	708.712	92.841	708.712	94.0515	708.712	93.296
709.676	94.4157	709.676	94.7532	709.676	93.6974	709.676	93.9256	709.676	92.9309	709.676	94.0675	709.676	93.3445
710.64	94.4343	710.64	94.7893	710.64	93.7246	710.64	93.9414	710.64	93.0046	710.64	94.0802	710.64	93.3811
711.604	94.4497	711.604	94.809	711.604	93.7319	711.604	93.9478	711.604	93.0551	711.604	94.092	711.604	93.4023
712.568	94.461	712.568	94.8068	712.568	93.7213	712.568	93.944	712.568	93.0822	712.568	94.1042	712.568	93.4077
713.533	94.4662	713.533	94.7822	713.533	93.6971	713.533	93.9312	713.533	93.0904	713.533	94.115	713.533	93.3974
714.497	94.463	714.497	94.7403	714.497	93.6635	714.497	93.9116	714.497	93.0841	714.497	94.1182	714.497	93.37
715.461	94.4495	715.461	94.6885	715.461	93.623	715.461	93.8864	715.461	93.0631	715.461	94.1045	715.461	93.3226
716.426	94.4247	716.426	94.6335	716.426	93.576	716.426	93.8534	716.426	93.0223	716.426	94.064	716.426	93.2532
717.39	94.3866	717.39	94.5781	717.39	93.5211	717.39	93.808	717.39	92.9552	717.39	93.9912	717.39	93.1629
718.354	94.3319	718.354	94.5206	718.354	93.4558	718.354	93.7447	718.354	92.8587	718.354	93.8885	718.354	93.0573
719.318	94.256	719.318	94.4556	719.318	93.3778	719.318	93.6599	719.318	92.7372	719.318	93.767	719.318	92.9441
720.282	94.1558	720.282	94.3772	720.282	93.2852	720.282	93.5546	720.282	92.6006	720.282	93.6416	720.282	92.83
721.247	94.0318	721.247	94.2809	721.247	93.1761	721.247	93.4335	721.247	92.4575	721.247	93.5221	721.247	92.7163
722.211	93.8887	722.211	94.1653	722.211	93.0475	722.211	93.3022	722.211	92.3073	722.211	93.4063	722.211	92.5985
723.175	93.7326	723.175	94.0312	723.175	92.8953	723.175	93.1634	723.175	92.1386	723.175	93.2819	723.175	92.4692
724.139	93.568	724.139	93.8794	724.139	92.7154	724.139	93.0156	724.139	91.9346	724.139	93.1347	724.139	92.3223
725.104	93.3971	725.104	93.7112	725.104	92.5066	725.104	92.855	725.104	91.6835	725.104	92.9571	725.104	92.1561
726.068	93.2205	726.068	93.5292	726.068	92.2736	726.068	92.678	726.068	91.3862	726.068	92.7524	726.068	91.9741
727.032	93.0386	727.032	93.338	727.032	92.0276	727.032	92.4841	727.032	91.06	727.032	92.5328	727.032	91.7834
727.996	92.8524	727.996	93.1436	727.996	91.7839	727.996	92.2767	727.996	90.7346	727.996	92.3126	727.996	91.5914
728.961	92.6625	728.961	92.9514	728.961	91.5579	728.961	92.0623	728.961	90.4423	728.961	92.1022	728.961	91.4021
729.925	92.4688	729.925	92.7636	729.925	91.3601	729.925	91.8489	729.925	90.2079	729.925	91.9046	729.925	91.215
730.889	92.271	730.889	92.5806	730.889	91.1956	730.889	91.6447	730.889	90.0432	730.889	91.7183	730.889	91.0278
731.853	92.0725	731.853	92.4038	731.853	91.0661	731.853	91.458	731.853	89.9477	731.853	91.5438	731.853	90.8415
732.817	91.8838	732.817	92.2406	732.817	90.9736	732.817	91.2986	732.817	89.9148	732.817	91.3883	732.817	90.6656
733.782	91.7238	733.782	92.1058	733.782	90.922	733.782	91.1777	733.782	89.9367	733.782	91.266	733.782	90.5195
734.746	91.6165	734.746	92.0184	734.746	90.9164	734.746	91.1072	734.746	90.0083	734.746	91.1936	734.746	90.4278
735.71	91.5831	735.71	91.9951	735.71	90.9612	735.71	91.097	735.71	90.1261	735.71	91.1842	735.71	90.4122
736.674	91.6342	736.674	92.0431	736.674	91.0563	736.674	91.1514	736.674	90.2864	736.674	91.2416	736.674	90.4814
737.639	91.7635	737.639	92.1563	737.639	91.1953	737.639	91.2662	737.639	90.4816	737.639	91.3577	737.639	90.6269
738.603	91.9487	738.603	92.3167	738.603	91.3647	738.603	91.427	738.603	90.6989	738.603	91.5141	738.603	90.8237
739.567	92.157	739.567	92.4996	739.567	91.5462	739.567	91.6111	739.567	90.92	739.567	91.6858	739.567	91.0378
740.531	92.3548	740.531	92.6802	740.531	91.7207	740.531	91.7927	740.531	91.1246	740.531	91.8476	740.531	91.2364
741.495	92.5167	741.495	92.8393	741.495	91.8736	741.495	91.9495	741.495	91.2946	741.495	91.9807	741.495	91.3969
742.46	92.6315	742.46	92.9655	742.46	91.9983	742.46	92.0689	742.46	91.4185	742.46	92.0764	742.46	91.5114
743.424	92.7023	743.424	93.0562	743.424	92.0971	743.424	92.1506	743.424	91.4944	743.424	92.1382	743.424	91.585
744.388	92.7434	744.388	93.1166	744.388	92.1781	744.388	92.2049	744.388	91.5306	744.388	92.1783	744.388	91.6318
745.352	92.774	745.352	93.1583	745.352	92.2514	745.352	92.2483	745.352	91.5435	745.352	92.2137	745.352	91.6693
746.317	92.813	746.317	93.1966	746.317	92.3257	746.317	92.2971	746.317	91.5536	746.317	92.2601	746.317	91.7148
747.281	92.8748	747.281	93.247	747.281	92.4065	747.281	92.3631	747.281	91.5816	747.281	92.328	747.281	91.782
748.245	92.9665	748.245	93.3207	748.245	92.4976	748.245	92.4523	748.245	91.6436	748.245	92.4219	748.245	91.8792
749.209	93.0874	749.209	93.4215	749.209	92.6007	749.209	92.5649	749.209	91.748	749.209	92.5405	749.209	92.0075
750.174	93.2297	750.174	93.5448	750.174	92.7153	750.174	92.6965	750.174	91.8931	750.174	92.6794	750.174	92.1602
751.138	93.3805	751.138	93.6794	751.138	92.8365	751.138	92.839	751.138	92.0662	751.138	92.8315	751.138	92.3243
752.102	93.5253	752.102	93.8122	752.102	92.9552	752.102	92.9818	752.102	92.2477	752.102	92.9889	752.102	92.4851
753.066	93.652	753.066	93.9319	753.066	93.0613	753.066	93.1135	753.066	92.4177	753.066	93.1431	753.066	92.6313
754.031	93.7546	754.031	94.0335	754.031	93.1494	754.031	93.2265	754.031	92.563	754.031	93.2872	754.031	92.7595
754.995	93.8351	754.995	94.1183	754.995	93.2223	754.995	93.3199	754.995	92.6821	754.995	93.417	754.995	92.8735
755.959	93.9013	755.959	94.1924	755.959	93.29	755.959	93.4001	755.959	92.7828	755.959	93.5315	755.959	92.9804
756.923	93.9632	756.923	94.262	756.923	93.3635	756.923	93.4771	756.923	92.8751	756.923	93.6313	756.923	93.0841
757.888	94.0272	757.888	94.3295	757.888	93.4467	757.888	93.5577	757.888	92.9632	757.888	93.7161	757.888	93.1816
758.852	94.093	758.852	94.3919	758.852	93.5324	758.852	93.6402	758.852	93.042	758.852	93.7828	758.852	93.2634
759.816	94.154	759.816	94.4419	759.816	93.6048	759.816	93.7138	759.816	93.0985	759.816	93.8268	759.816	93.318
760.78	94.2002	760.78	94.4716	760.78	93.6461	760.78	93.7633	760.78	93.1171	760.78	93.8438	760.78	93.3367
761.744	94.2221	761.744	94.4755	761.744	93.6437	761.744	93.7755	761.744	93.0843	761.744	93.8323	761.744	93.3164
762.709	94.2129	762.709	94.4514	762.709	93.5934	762.709	93.7445	762.709	92.9915	762.709	93.7932	762.709	93.2583
763.673	94.1688	763.673	94.3991	763.673	93.4979	763.673	93.6716	763.673	92.836	763.673	93.7281	763.673	93.1653
764.637	94.088	764.637	94.3183	764.637	93.3627	764.637	93.5632	764.637	92.6204	764.637	93.637	764.637	93.0408
765.601	93.9704	765.601	94.2084	765.601	93.1914	765.601	93.427	765.601	92.3485	765.601	93.5183	765.601	92.8883
766.566	93.8182	766.566	94.0695	766.566	92.9804	766.566	93.2702	766.566	92.0149	766.566	93.3693	766.566	92.7115
767.53	93.6365	767.53	93.9043	767.53	92.7158	767.53	93.0976	767.53	91.5938	767.53	93.1872	767.53	92.513
768.494	93.4317	768.494	93.7177	768.494	92.3758	768.494	92.9112	768.494	91.037	768.494	92.9682	768.494	92.2912
769.458	93.2082	769.458	93.5145	769.458	91.9396	769.458	92.7087	769.458	90.2926	769.458	92.7076	769.458	92.0394
770.423	92.9664	770.423	93.2962	770.423	91.4047	770.423	92.4848	770.423	89.3449	770.423	92.402	770.423	91.7495
771.387	92.7026	771.387	93.0597	771.387	90.8025	771.387	92.2337	771.387	88.2544	771.387	92.0551	771.387	91.4193
772.351	92.4122	772.351	92.7993	772.351	90.2003	772.351	91.9533	772.351	87.1695	772.351	91.6815	772.351	91.0592
773.315	92.0933	773.315	92.509	773.315	89.6839	773.315	91.6459	773.315	86.2892	773.315	91.305	773.315	90.691
774.279	91.7471	774.279	92.1856	774.279	89.3221	774.279	91.3164	774.279	85.7862	774.279	90.9488	774.279	90.338
775.244	91.3765	775.244	91.8287	775.244	89.1333	775.244	90.9664	775.244	85.7272	775.244	90.6228	775.244	90.0107
776.208	90.9835	776.208	91.4412	776.208	89.074	776.208	90.5923	776.208	86.0375	776.208	90.3175	776.208	89.6996
777.172	90.573	777.172	91.0323	777.172	89.0611	777.172	90.1918	777.172	86.536	777.172	90.0115	777.172	89.3824
778.136	90.1611	778.136	90.624	778.136	89.0184	778.136	89.777	778.136	87.0239	778.136	89.6934	778.136	89.0454
779.101	89.7858	779.101	90.2573	779.101	88.923	779.101	89.388	779.101	87.3799	779.101	89.3836	779.101	88.7075
780.065	89.5098	780.065	89.993	780.065	88.8232	780.065	89.095	780.065	87.6076	780.065	89.1426	780.065	88.4303
781.029	89.4102	781.029	89.9011	781.029	88.8181	781.029	88.9829	781.029	87.8138	781.029	89.0563	781.029	88.3058
781.993	89.5538	781.993	90.0393	781.993	89.0099	781.993	89.1225	781.993	88.1382	781.993	89.204	781.993	88.4231
782.958	89.9696	782.958	90.4301	782.958	89.455	782.958	89.5401	782.958	88.6767	782.958	89.6227	782.958	88.8299
783.922	90.6301	783.922	91.045	783.922	90.1364	783.922	90.2023	783.922	89.4384	783.922	90.2877	783.922	89.5077
784.886	91.4539	784.886	91.8079	784.886	90.9717	784.886	91.0219	784.886	90.3505	784.886	91.1172	784.886	90.3723
785.85	92.3285	785.85	92.6162	785.85	91.8453	785.85	91.8862	785.85	91.2977	785.85	91.9997	785.85	91.3014
786.814	93.1451	786.814	93.3715	786.814	92.6496	786.814	92.6916	786.814	92.1699	786.814	92.8293	786.814	92.1739
787.779	93.8282	787.779	94.0052	787.779	93.3143	787.779	93.3691	787.779	92.8945	787.779	93.5328	787.779	92.9039
788.743	94.3479	788.743	94.49	788.743	93.8151	788.743	93.8938	788.743	93.4439	788.743	94.0796	788.743	93.4556
789.707	94.715	789.707	94.8349	789.707	94.1648	789.707	94.2752	789.707	93.8268	789.707	94.4747	789.707	93.8376
790.671	94.9635	790.671	95.0698	790.671	94.3958	790.671	94.5414	790.671	94.0723	790.671	94.7437	790.671	94.0852
791.636	95.1313	791.636	95.2292	791.636	94.5435	791.636	94.7226	791.636	94.2156	791.636	94.9174	791.636	94.2399
792.6	95.2477	792.6	95.3403	792.6	94.6361	792.6	94.8424	792.6	94.2897	792.6	95.022	792.6	94.3354
793.564	95.3288	793.564	95.4194	793.564	94.6908	793.564	94.9154	793.564	94.3201	793.564	95.0761	793.564	94.3928
794.528	95.3802	794.528	95.4732	794.528	94.716	794.528	94.9503	794.528	94.3237	794.528	95.0913	794.528	94.422
795.493	95.4025	795.493	95.5027	795.493	94.7152	795.493	94.9528	795.493	94.3096	795.493	95.0755	795.493	94.4268
796.457	95.396	796.457	95.5074	796.457	94.6907	796.457	94.9283	796.457	94.282	796.457	95.0352	796.457	94.4096
797.421	95.363	797.421	95.4878	797.421	94.6461	797.421	94.8823	797.421	94.2422	797.421	94.9778	797.421	94.3733
798.385	95.3089	798.385	95.4466	798.385	94.5869	798.385	94.8204	798.385	94.192	798.385	94.9114	798.385	94.3223
799.35	95.2413	799.35	95.3882	799.35	94.5199	799.35	94.7485	799.35	94.1344	799.35	94.8445	799.35	94.2617
800.314	95.1685	800.314	95.3188	800.314	94.4521	800.314	94.6726	800.314	94.0744	800.314	94.7845	800.314	94.1964
801.278	95.0983	801.278	95.2448	801.278	94.3893	801.278	94.5992	801.278	94.0177	801.278	94.7355	801.278	94.1312
802.242	95.0359	802.242	95.1724	802.242	94.3356	802.242	94.5344	802.242	93.9695	802.242	94.6976	802.242	94.0697
803.207	94.983	803.207	95.1063	803.207	94.2923	803.207	94.4825	803.207	93.9327	803.207	94.6669	803.207	94.0142
804.171	94.9373	804.171	95.0488	804.171	94.2572	804.171	94.4436	804.171	93.9072	804.171	94.6373	804.171	93.9653
805.135	94.8937	805.135	94.9995	805.135	94.2259	805.135	94.4132	805.135	93.8899	805.135	94.603	805.135	93.9213
806.099	94.8464	806.099	94.9551	806.099	94.193	806.099	94.383	806.099	93.8761	806.099	94.5606	806.099	93.8789
807.063	94.7912	807.063	94.9108	807.063	94.155	807.063	94.3449	807.063	93.8612	807.063	94.5097	807.063	93.8345
808.028	94.727	808.028	94.8614	808.028	94.1112	808.028	94.2935	808.028	93.8418	808.028	94.4521	808.028	93.7859
808.992	94.6553	808.992	94.8037	808.992	94.0637	808.992	94.2284	808.992	93.8161	808.992	94.3898	808.992	93.7327
809.956	94.5796	809.956	94.7367	809.956	94.015	809.956	94.153	809.956	93.7835	809.956	94.3242	809.956	93.6757
810.92	94.5026	810.92	94.6614	810.92	93.9661	810.92	94.0722	810.92	93.7442	810.92	94.256	810.92	93.6159
811.885	94.426	811.885	94.5796	811.885	93.916	811.885	93.9895	811.885	93.6988	811.885	94.1856	811.885	93.5527
812.849	94.3494	812.849	94.494	812.849	93.863	812.849	93.9067	812.849	93.6487	812.849	94.1142	812.849	93.485
813.813	94.2723	813.813	94.4072	813.813	93.8067	813.813	93.824	813.813	93.5957	813.813	94.043	813.813	93.412
814.777	94.1945	814.777	94.3228	814.777	93.7492	814.777	93.7421	814.777	93.5422	814.777	93.9731	814.777	93.3352
815.741	94.1164	815.741	94.244	815.741	93.6934	815.741	93.6627	815.741	93.4908	815.741	93.9041	815.741	93.2582
816.706	94.0385	816.706	94.173	816.706	93.6406	816.706	93.5879	816.706	93.444	816.706	93.8348	816.706	93.1855
817.67	93.9604	817.67	94.1088	817.67	93.5887	817.67	93.519	817.67	93.4031	817.67	93.7644	817.67	93.1195
818.634	93.8808	818.634	94.0475	818.634	93.5334	818.634	93.4557	818.634	93.3681	818.634	93.6936	818.634	93.0595
819.598	93.798	819.598	93.983	819.598	93.4708	819.598	93.396	819.598	93.3359	819.598	93.6245	819.598	93.002
820.563	93.7113	820.563	93.9097	820.563	93.3995	820.563	93.336	820.563	93.3012	820.563	93.5591	820.563	92.9424
821.527	93.6211	821.527	93.8247	821.527	93.3216	821.527	93.2713	821.527	93.2568	821.527	93.4965	821.527	92.877
822.491	93.5285	822.491	93.7286	822.491	93.2405	822.491	93.197	822.491	93.1958	822.491	93.4321	822.491	92.8034
823.455	93.4337	823.455	93.625	823.455	93.1582	823.455	93.1092	823.455	93.1141	823.455	93.3587	823.455	92.7205
824.42	93.3353	824.42	93.5184	824.42	93.0741	824.42	93.0069	824.42	93.0123	824.42	93.2699	824.42	92.6283
825.384	93.2317	825.384	93.4133	825.384	92.9859	825.384	92.893	825.384	92.8954	825.384	93.164	825.384	92.5274
826.348	93.1221	826.348	93.3119	826.348	92.8918	826.348	92.7739	826.348	92.7717	826.348	93.0447	826.348	92.42
827.312	93.0078	827.312	93.214	827.312	92.7924	827.312	92.6564	827.312	92.6498	827.312	92.9201	827.312	92.309
828.277	92.8908	828.277	93.1164	828.277	92.6895	828.277	92.5444	828.277	92.5357	828.277	92.7977	828.277	92.1977
829.241	92.7726	829.241	93.0137	829.241	92.5848	829.241	92.4358	829.241	92.431	829.241	92.6816	829.241	92.0876
830.205	92.6513	830.205	92.8999	830.205	92.4773	830.205	92.3237	830.205	92.3326	830.205	92.5698	830.205	91.9776
831.169	92.5219	831.169	92.7706	831.169	92.3623	831.169	92.1987	831.169	92.2341	831.169	92.4562	831.169	91.8638
832.134	92.3773	832.134	92.6241	832.134	92.233	832.134	92.0537	832.134	92.1271	832.134	92.3328	832.134	91.7402
833.098	92.2105	833.098	92.4603	833.098	92.0824	833.098	91.8852	833.098	92.0028	833.098	92.1916	833.098	91.5994
834.062	92.0162	834.062	92.2791	834.062	91.9048	834.062	91.6925	834.062	91.8527	834.062	92.0256	834.062	91.4336
835.026	91.7917	835.026	92.078	835.026	91.6976	835.026	91.4753	835.026	91.6697	835.026	91.829	835.026	91.2356
835.99	91.5368	835.99	91.8523	835.99	91.4607	835.99	91.2318	835.99	91.4493	835.99	91.598	835.99	91.001
836.955	91.2542	836.955	91.5977	836.955	91.197	836.955	90.9603	836.955	91.1911	836.955	91.3323	836.955	90.7305
837.919	90.9503	837.919	91.3151	837.919	90.9124	837.919	90.6627	837.919	90.9008	837.919	91.0374	837.919	90.4318
838.883	90.6359	838.883	91.0137	838.883	90.6168	838.883	90.3482	838.883	90.5907	838.883	90.726	838.883	90.1201
839.847	90.3257	839.847	90.7111	839.847	90.3246	839.847	90.034	839.847	90.2787	839.847	90.4168	839.847	89.8147
840.812	90.0378	840.812	90.4304	840.812	90.0539	840.812	89.7432	840.812	89.9867	840.812	90.1318	840.812	89.5368
841.776	89.7909	841.776	90.1949	841.776	89.825	841.776	89.4992	841.776	89.7369	841.776	89.8923	841.776	89.3054
842.74	89.6026	842.74	90.0237	842.74	89.6563	842.74	89.3217	842.74	89.5496	842.74	89.7161	842.74	89.1371
843.704	89.4874	843.704	89.9288	843.704	89.5618	843.704	89.2238	843.704	89.4405	843.704	89.6157	843.704	89.0447
844.668	89.4553	844.668	89.9155	844.668	89.5482	844.668	89.2122	844.668	89.4188	844.668	89.5974	844.668	89.0364
845.633	89.5105	845.633	89.9835	845.633	89.6155	845.633	89.2884	845.633	89.4866	845.633	89.6624	845.633	89.114
846.597	89.6512	846.597	90.1284	846.597	89.7584	846.597	89.449	846.597	89.6392	846.597	89.8071	846.597	89.2716
847.561	89.87	847.561	90.3428	847.561	89.9687	847.561	89.6863	847.561	89.866	847.561	90.0241	847.561	89.4961
848.525	90.156	848.525	90.6169	848.525	90.2369	848.525	89.9883	848.525	90.153	848.525	90.3037	848.525	89.7708
849.49	90.4965	849.49	90.9392	849.49	90.5524	849.49	90.3396	849.49	90.4852	849.49	90.6345	849.49	90.0807
850.454	90.8789	850.454	91.2974	850.454	90.9034	850.454	90.7236	850.454	90.8479	850.454	91.0033	850.454	90.416
851.418	91.2899	851.418	91.6789	851.418	91.2765	851.418	91.1249	851.418	91.2283	851.418	91.3954	851.418	90.7717
852.382	91.7155	852.382	92.0712	852.382	91.6573	852.382	91.53	852.382	91.6143	852.382	91.7946	852.382	91.1445
853.347	92.1401	853.347	92.4624	853.347	92.0325	853.347	91.9282	853.347	91.9942	853.347	92.1853	853.347	91.5281
854.311	92.5482	854.311	92.8405	854.311	92.3912	854.311	92.31	854.311	92.3567	854.311	92.5542	854.311	91.9104
855.275	92.9266	855.275	93.1944	855.275	92.7257	855.275	92.6674	855.275	92.6914	855.275	92.893	855.275	92.2757
856.239	93.2667	856.239	93.5146	856.239	93.0314	856.239	92.9934	856.239	92.9903	856.239	93.1981	856.239	92.6089
857.204	93.565	857.204	93.795	857.204	93.3063	857.204	93.2836	857.204	93.25	857.204	93.4698	857.204	92.9004
858.168	93.8225	858.168	94.0342	858.168	93.5495	858.168	93.5363	858.168	93.4722	858.168	93.7103	858.168	93.149
859.132	94.0417	859.132	94.2354	859.132	93.7611	859.132	93.7528	859.132	93.6625	859.132	93.9218	859.132	93.3606
860.096	94.2254	860.096	94.4043	860.096	93.9413	860.096	93.9358	860.096	93.8285	860.096	94.1063	860.096	93.5438
861.061	94.3763	861.061	94.5469	861.061	94.0906	861.061	94.0881	861.061	93.976	861.061	94.2657	861.061	93.7052
862.025	94.4979	862.025	94.6675	862.025	94.2105	862.025	94.2121	862.025	94.1083	862.025	94.4018	862.025	93.8474
862.989	94.5959	862.989	94.7685	862.989	94.3043	862.989	94.311	862.989	94.2255	862.989	94.5172	862.989	93.9697
863.953	94.677	863.953	94.8522	863.953	94.3779	863.953	94.389	863.953	94.3269	863.953	94.6138	863.953	94.0712
864.917	94.747	864.917	94.9212	864.917	94.4384	864.917	94.4513	864.917	94.4117	864.917	94.6929	864.917	94.1526
865.882	94.8078	865.882	94.9786	865.882	94.4918	865.882	94.5023	865.882	94.48	865.882	94.7543	865.882	94.2165
866.846	94.8569	866.846	95.0257	866.846	94.5399	866.846	94.5431	866.846	94.532	866.846	94.7972	866.846	94.2656
867.81	94.8891	867.81	95.0609	867.81	94.5796	867.81	94.5715	867.81	94.5669	867.81	94.8203	867.81	94.3002
868.774	94.9002	868.774	95.0804	868.774	94.6045	868.774	94.5842	868.774	94.5834	868.774	94.8239	868.774	94.3192
869.739	94.8907	869.739	95.0814	869.739	94.6096	869.739	94.5803	869.739	94.5815	869.739	94.8107	869.739	94.3225
870.703	94.8662	870.703	95.0653	870.703	94.5953	870.703	94.5638	870.703	94.5634	870.703	94.786	870.703	94.3131
871.667	94.8354	871.667	95.0388	871.667	94.5684	871.667	94.5433	871.667	94.5348	871.667	94.7571	871.667	94.2975
872.631	94.806	872.631	95.012	872.631	94.5396	872.631	94.5275	872.631	94.5032	872.631	94.731	872.631	94.2828
873.596	94.7828	873.596	94.9937	873.596	94.5192	873.596	94.5218	873.596	94.4758	873.596	94.7134	873.596	94.2737
874.56	94.7677	874.56	94.9882	874.56	94.5133	874.56	94.5261	874.56	94.4587	874.56	94.7071	874.56	94.2711
875.524	94.7619	875.524	94.995	875.524	94.523	875.524	94.5371	875.524	94.456	875.524	94.7133	875.524	94.2739
876.488	94.7675	876.488	95.0107	876.488	94.5466	876.488	94.5516	876.488	94.4701	876.488	94.7323	876.488	94.2819
877.452	94.7868	877.452	95.0321	877.452	94.5812	877.452	94.5693	877.452	94.5013	877.452	94.7639	877.452	94.2978
878.417	94.8206	878.417	95.0573	878.417	94.6237	878.417	94.5917	878.417	94.547	878.417	94.8067	878.417	94.3252
879.381	94.8654	879.381	95.0845	879.381	94.67	879.381	94.6196	879.381	94.6011	879.381	94.8568	879.381	94.3649
880.345	94.9134	880.345	95.1107	880.345	94.7143	880.345	94.6504	880.345	94.6546	880.345	94.9077	880.345	94.4126
881.309	94.9548	881.309	95.1314	881.309	94.7501	881.309	94.6783	881.309	94.6983	881.309	94.9515	881.309	94.4598
882.274	94.9812	882.274	95.1422	882.274	94.7725	882.274	94.6971	882.274	94.7255	882.274	94.9812	882.274	94.4973
883.238	94.9886	883.238	95.1417	883.238	94.7799	883.238	94.7034	883.238	94.7343	883.238	94.9939	883.238	94.5196
884.202	94.9782	884.202	95.1318	884.202	94.7743	884.202	94.6984	884.202	94.7269	884.202	94.9907	884.202	94.5262
885.166	94.9552	885.166	95.1168	885.166	94.7601	885.166	94.686	885.166	94.7078	885.166	94.9761	885.166	94.5202
886.131	94.9263	886.131	95.1013	886.131	94.7415	886.131	94.6703	886.131	94.6818	886.131	94.9551	886.131	94.5056
887.095	94.8976	887.095	95.0873	887.095	94.7212	887.095	94.6542	887.095	94.6528	887.095	94.9318	887.095	94.4857
888.059	94.8721	888.059	95.0742	888.059	94.7002	888.059	94.6383	888.059	94.6237	888.059	94.9087	888.059	94.4624
889.023	94.849	889.023	95.0593	889.023	94.6788	889.023	94.622	889.023	94.5961	889.023	94.8863	889.023	94.4372
889.987	94.8247	889.987	95.0397	889.987	94.6568	889.987	94.604	889.987	94.5707	889.987	94.8636	889.987	94.4111
890.952	94.7942	890.952	95.0132	890.952	94.6329	890.952	94.5823	890.952	94.5461	890.952	94.8386	890.952	94.3843
891.916	94.7539	891.916	94.9787	891.916	94.6049	891.916	94.5535	891.916	94.5193	891.916	94.8085	891.916	94.3553
[truncated: 3,224 more rows]

## Sheet: Fig. 4e
Before tensile		1		2		3		4		5		6
[truncated: 3,737 more rows]

## Sheet: Fig. 4f
PU-RM2 0h		PU-RM2 10h
[truncated: 90,001 more rows]

## Sheet: Fig. 4g
PU-MCM 0h		PU-MCM 10h
[truncated: 63,257 more rows]

[truncated: 1 more sheets: Fig. 4h]
