# Supplementary material for: Toughening elastomer via sequentially activated multi-pathway energy dissipation
Source: Nat Commun. 2026 Jul 1;17:5452. doi: 10.1038/s41467-026-74148-z (PMC13323342; doi:10.1038/s41467-026-74148-z)
Supplement: Supplementary file 3 — Source Data [file 41467_2026_74148_MOESM3_ESM.zip › Source data/Fig. 5.xlsx]

## Sheet: Fig. 5a
Temperture (℃)	E' (Pa)	E'' (Pa)	tanδ
-82	1764000000	103200000	0.05849
-77.7	1519000000	132300000	0.08709
-73.6	1236000000	154500000	0.125
-69.9	984500000	152500000	0.1549
-66.3	798000000	135900000	0.1703
-63	665400000	117300000	0.1762
-59.9	569800000	100400000	0.1762
-57.1	501700000	87040000	0.1735
-54.4	453400000	76910000	0.1696
-52.1	421000000	69500000	0.1651
-50	391200000	62840000	0.1606
-47.8	367900000	57040000	0.1551
-45.8	347400000	52150000	0.1501
-43.8	330000000	47870000	0.1451
-41.9	315100000	44220000	0.1403
-40.1	301900000	41030000	0.1359
-38.4	290200000	38220000	0.1317
-36.6	279700000	35690000	0.1276
-35	269700000	33110000	0.1227
-33.5	261200000	31110000	0.1191
-31.9	253100000	29220000	0.1154
-30.4	245500000	27320000	0.1113
-28.8	238200000	25750000	0.1081
-27.5	231400000	24170000	0.1045
-26	224900000	22880000	0.1017
-24.6	218900000	21580000	0.0986
-23.3	212700000	20380000	0.09582
-21.9	206700000	19180000	0.09277
-20.7	201000000	18160000	0.09036
-19.4	195200000	17110000	0.08763
-18.2	189700000	16170000	0.08524
-16.9	183900000	15220000	0.08274
-15.8	178200000	14500000	0.08137
-14.4	172500000	13560000	0.07859
-13.2	166700000	12750000	0.07646
-12	161500000	12010000	0.0744
-10.9	156500000	11210000	0.07164
-9.7	151400000	10560000	0.06976
-8.7	146400000	9917000	0.06772
-7.6	141800000	9365000	0.06606
-6.5	137100000	8800000	0.06421
-5.6	132500000	8217000	0.062
-4.7	128100000	7604000	0.05934
-3.8	123600000	7153000	0.05785
-2.9	119300000	6743000	0.0565
-2	115100000	6283000	0.05457
-1.2	110900000	5829000	0.05255
-0.4	107100000	5494000	0.05132
0.3	103500000	5110000	0.04939
1	100500000	4808000	0.04785
1.7	97460000	4605000	0.04725
2.3	94350000	4352000	0.04612
3	91150000	4052000	0.04445
3.7	88060000	3855000	0.04377
4.4	85140000	3611000	0.04242
5	82230000	3398000	0.04133
5.6	79680000	3238000	0.04064
6.2	77150000	3031000	0.03929
6.8	75030000	2858000	0.0381
7.4	73090000	2725000	0.03728
7.9	71050000	2647000	0.03726
8.5	69420000	2534000	0.0365
9	67890000	2451000	0.0361
9.5	66290000	2380000	0.0359
10.1	64560000	2147000	0.03326
11.4	60650000	2068000	0.03409
12.7	58080000	1948000	0.03353
14.3	55730000	1865000	0.03346
15.6	54200000	1826000	0.0337
17.1	53510000	1841000	0.03441
18.4	52780000	1782000	0.03376
19.8	52200000	1712000	0.03279
21.3	51920000	1750000	0.0337
22.7	51690000	1740000	0.03366
24.1	51440000	1751000	0.03404
25.5	51320000	1704000	0.03321
26.8	51230000	1714000	0.03346
28.1	51160000	1675000	0.03273
29.5	51070000	1694000	0.03316
30.9	50920000	1698000	0.03334
32.5	50620000	1689000	0.03337
33.8	50620000	1645000	0.03251
35.2	50370000	1644000	0.03263
36.7	50120000	1622000	0.03237
38.2	49870000	1650000	0.03309
39.6	49600000	1617000	0.03261
41.1	49510000	1588000	0.03208
42.6	49170000	1651000	0.03358
44.2	48950000	1582000	0.03233
45.6	48880000	1604000	0.03282
47	48430000	1597000	0.03298
48.7	48030000	1561000	0.03251
50.1	47510000	1594000	0.03355
51.7	47100000	1577000	0.03348
53.1	46520000	1612000	0.03466
54.7	45940000	1599000	0.03481
56.2	45450000	1625000	0.03576
57.6	44820000	1603000	0.03576
59	44170000	1663000	0.03765
60.7	43530000	1649000	0.0379
62.1	42770000	1666000	0.03894
63.6	42120000	1634000	0.03879
65.1	41410000	1663000	0.04015
66.7	40510000	1642000	0.04054
68.2	39740000	1664000	0.04188
69.6	38950000	1654000	0.04247
71	37950000	1627000	0.04287
72.6	36870000	1697000	0.04602
74.1	35710000	1686000	0.04721
75.6	34440000	1687000	0.04899
77.1	33170000	1672000	0.05042
78.5	31790000	1694000	0.05326
80	30430000	1689000	0.05552
81.5	29070000	1678000	0.05773
82.9	27630000	1662000	0.06015
84.5	26220000	1658000	0.06324
85.8	24890000	1666000	0.06693
87.3	23460000	1642000	0.06998
88.9	21930000	1622000	0.07394
90.3	20440000	1615000	0.07904
91.8	18870000	1558000	0.08255
93.3	17350000	1485000	0.08557
94.8	15770000	1452000	0.09206
96.3	14220000	1445000	0.1016
97.7	12640000	1340000	0.106
99.3	11090000	1260000	0.1136
100.8	9582000	1202000	0.1254
102.2	8131000	1097000	0.135
103.8	6698000	1006000	0.1502
105.4	5422000	936900	0.1728
106.8	4339000	796800	0.1836
108.2	3490000	723700	0.2074
109.9	2849000	650500	0.2283
111.4	2381000	579600	0.2435
112.9	2127000	557500	0.2621
114.4	1891000	521700	0.2759
115.9	1771000	490200	0.2768
117.5	1647000	478900	0.2908
119	1603000	460800	0.2875
120.5	1556000	460000	0.2955
122.1	1528000	447700	0.293
123.3	1483000	447100	0.3015
125.5	1451000	425000	0.2929
127.3	1419000	422400	0.2977
129.1	1413000	423100	0.2993
130.6	1389000	422700	0.3042
132.1	1361000	421800	0.3098
133.5	1350000	413100	0.3061
135.1	1335000	408700	0.306
136.5	1303000	407400	0.3127
138	1297000	387200	0.2986
139.5	1262000	405500	0.3213
141.1	1250000	388600	0.3109
142.5	1238000	374500	0.3026
144	1213000	377000	0.3109
145.6	1213000	371900	0.3065
147	1193000	359300	0.3011
148.5	1174000	355700	0.303
149.8	1179000	361400	0.3066
151.3	1165000	371600	0.3191
152.8	1146000	355000	0.3097
154.3	1124000	360600	0.3208
155.8	1136000	349400	0.3076
157.3	1112000	356700	0.3208
158.8	1099000	343100	0.3122
160.2	1104000	331200	0.3001
161.7	1077000	329900	0.3063
163.3	1084000	330000	0.3044
164.8	1062000	331900	0.3125
166.2	1048000	322300	0.3076
167.7	1025000	324000	0.3162
169.3	1026000	313700	0.3058
170.7	991800	327300	0.33
172.3	966700	297600	0.3078
173.8	707600	220900	0.3122
175.4	441000	162500	0.3686
176.9	312300	106000	0.3394

## Sheet: Fig. 5b
PU-R					PU-C					PU-RM2
Temperture (℃)	E' (Pa)	E'' (Pa)	tanδ		Temperture (℃)	E' (Pa)	E'' (Pa)	tanδ		Temperture (℃)	E' (Pa)	E'' (Pa)	tanδ
79.4	32740000	1629000	0.04977		79.4	33020000	3102000	0.09393		80	30430000	1689000	0.05552
80.9	31280000	1602000	0.0512		81	31540000	3098000	0.09822		81.5	29070000	1678000	0.05773
82.4	29570000	1547000	0.05233		82.4	30170000	3105000	0.1029		82.9	27630000	1662000	0.06015
83.8	27910000	1552000	0.05562		83.7	29070000	3064000	0.1054		84.5	26220000	1658000	0.06324
85.2	26180000	1520000	0.05806		84.7	27860000	3028000	0.1087		85.8	24890000	1666000	0.06693
86.8	24460000	1455000	0.0595		86.2	26450000	3051000	0.1154		87.3	23460000	1642000	0.06998
88.1	22870000	1365000	0.0597		88	24560000	3043000	0.1239		88.9	21930000	1622000	0.07394
89.8	21170000	1359000	0.06422		89.6	22820000	2919000	0.1279		90.3	20440000	1615000	0.07904
91.1	19630000	1325000	0.06753		91.2	21180000	2877000	0.1358		91.8	18870000	1558000	0.08255
92.6	18040000	1287000	0.07133		92.6	19750000	2855000	0.1446		93.3	17350000	1485000	0.08557
94.2	16350000	1218000	0.07447		94.1	18270000	2764000	0.1512		94.8	15770000	1452000	0.09206
95.8	14680000	1170000	0.07975		95.5	16740000	2699000	0.1612		96.3	14220000	1445000	0.1016
97.1	12960000	1106000	0.08535		96.9	15190000	2636000	0.1735		97.7	12640000	1340000	0.106
98.7	11460000	1050000	0.0916		98.5	13440000	2503000	0.1862		99.3	11090000	1260000	0.1136
100.1	9958000	967000	0.09711		99.9	12020000	2370000	0.1972		100.8	9582000	1202000	0.1254
101.6	8526000	887900	0.1041		100.7	11100000	2295000	0.2067		102.2	8131000	1097000	0.135
102.9	7334000	850200	0.1159		102	9566000	2112000	0.2207		103.8	6698000	1006000	0.1502
104.5	6024000	726500	0.1206		103.9	7212000	1805000	0.2503		105.4	5422000	936900	0.1728
106	4569000	629200	0.1377		105.9	5227000	1479000	0.283		106.8	4339000	796800	0.1836
107.4	2996000	404200	0.1349		107.4	3880000	1230000	0.3169		108.2	3490000	723700	0.2074
109	2387000	349100	0.1463		109.1	2911000	1045000	0.359		109.9	2849000	650500	0.2283
110.5	2099000	313400	0.1493		110.7	2141000	842000	0.3933		111.4	2381000	579600	0.2435
111.8	1854000	285000	0.1537		112.1	1635000	693800	0.4244		112.9	2127000	557500	0.2621
113.4	1715000	241500	0.1408		113.6	1268000	607400	0.479		114.4	1891000	521700	0.2759
114.9	1616000	227600	0.1409		115	1030000	529800	0.5144		115.9	1771000	490200	0.2768
116.3	1582000	240900	0.1523		116.7	826800	429400	0.5193		117.5	1647000	478900	0.2908
117.8	1434000	216100	0.1507		118.5	706700	372900	0.5277		119	1603000	460800	0.2875
119.2	1469000	218400	0.1487		120.1	610000	365300	0.5989		120.5	1556000	460000	0.2955
120.8	1482000	223700	0.1509		121.7	547200	310900	0.5681		122.1	1528000	447700	0.293
122.3	1394000	193700	0.139		122.9	495600	287500	0.5801		123.3	1483000	447100	0.3015
123.7	1386000	205400	0.1482		124.1	428800	224700	0.524		125.5	1451000	425000	0.2929
125.3	1377000	188700	0.137		125.9	391600	212700	0.5432		127.3	1419000	422400	0.2977
126.7	1345000	186600	0.1387		127.9	349700	208200	0.5954		129.1	1413000	423100	0.2993
128.2	1303000	162800	0.125		129.9	305600	156000	0.5104		130.6	1389000	422700	0.3042
129.7	1177000	169200	0.1438		131.6	297500	136400	0.4587		132.1	1361000	421800	0.3098
131.2	1216000	181800	0.1496		132.9	321800	171600	0.5331		133.5	1350000	413100	0.3061
132.8	1312000	163700	0.1247		134.4	273800	137900	0.5039		135.1	1335000	408700	0.306
134.2	1272000	169800	0.1335		136	279600	146500	0.5241		136.5	1303000	407400	0.3127
135.7	1240000	150300	0.1212		137.5	252400	136000	0.5388		138	1297000	387200	0.2986
137.1	1222000	152700	0.125		139.1	247200	132900	0.5375		139.5	1262000	405500	0.3213
138.7	1197000	156100	0.1304		140.3	252900	112100	0.4432		141.1	1250000	388600	0.3109
140.2	1267000	156500	0.1235		141.8	232800	127800	0.5488		142.5	1238000	374500	0.3026
141.6	1217000	160100	0.1316		143.5	226500	123900	0.547		144	1213000	377000	0.3109
143.1	1145000	169800	0.1483		145.1	213500	90150	0.4223		145.6	1213000	371900	0.3065
144.5	1127000	123600	0.1097		146.7	206800	95900	0.4637		147	1193000	359300	0.3011
146	1157000	134600	0.1163		148.2	211500	131500	0.6217		148.5	1174000	355700	0.303
147.5	1062000	119800	0.1128		149.5	176000	54010	0.3069		149.8	1179000	361400	0.3066
148.9	1015000	115800	0.1141		150.9	148500	57030	0.3842		151.3	1165000	371600	0.3191
150.5	979700	111800	0.1141							152.8	1146000	355000	0.3097
151.9	1025000	117100	0.1142							154.3	1124000	360600	0.3208
153.3	986800	135900	0.1377							155.8	1136000	349400	0.3076
154.9	929600	115000	0.1237							157.3	1112000	356700	0.3208
156.4	1005000	115500	0.1149							158.8	1099000	343100	0.3122
157.7	992100	123000	0.124							160.2	1104000	331200	0.3001
159.2	880100	112200	0.1274							161.7	1077000	329900	0.3063
160.6	781200	99390	0.1272							163.3	1084000	330000	0.3044
162.2	779400	89330	0.1146							164.8	1062000	331900	0.3125
163.5	674000	86660	0.1286							166.2	1048000	322300	0.3076
165.1	656100	80870	0.1233							167.7	1025000	324000	0.3162
166.6	604900	78220	0.1293							169.3	1026000	313700	0.3058
168	546200	74730	0.1368							170.7	991800	327300	0.33
169.5	491500	68240	0.1389							172.3	966700	297600	0.3078
170.9	369800	48120	0.1301							173.8	707600	220900	0.3122
172.4	228500	55750	0.244							175.4	441000	162500	0.3686
										176.9	312300	106000	0.3394

## Sheet: Fig. 5d
Before DMA		120℃		130℃		140℃		150℃		160℃
Wavenumber (cm-1)	Transmittance (a. u.)	Wavenumber (cm-1)	Transmittance (a. u.)	Wavenumber (cm-1)	Transmittance (a. u.)	Wavenumber (cm-1)	Transmittance (a. u.)	Wavenumber (cm-1)	Transmittance (a. u.)	Wavenumber (cm-1)	Transmittance (a. u.)
399.193	93.0455	399.193	93.3068	399.193	91.7298	399.193	92.3089	399.193	92.7312	399.193	92.5543
400.157	93.1438	400.157	92.569	400.157	90.6036	400.157	92.1584	400.157	91.8261	400.157	91.7351
401.121	93.0256	401.121	92.1435	401.121	89.5275	401.121	91.5388	401.121	91.0873	401.121	91.0497
402.085	92.8307	402.085	91.9253	402.085	88.7633	402.085	90.9025	402.085	90.6014	402.085	90.631
403.05	92.6343	403.05	91.8315	403.05	88.3485	403.05	90.4706	403.05	90.335	403.05	90.4472
404.014	92.4574	404.014	91.8239	404.014	88.2325	404.014	90.2962	404.014	90.229	404.014	90.4429
404.978	92.2879	404.978	91.8877	404.978	88.3327	404.978	90.3272	404.978	90.2324	404.978	90.5712
405.942	92.102	405.942	92.0094	405.942	88.5594	405.942	90.4529	405.942	90.3163	405.942	90.7842
406.906	91.8897	406.906	92.1619	406.906	88.8389	406.906	90.5642	406.906	90.4768	406.906	91.0185
407.871	91.6757	407.871	92.3024	407.871	89.1252	407.871	90.6141	407.871	90.7178	407.871	91.1944
408.835	91.5156	408.835	92.3808	408.835	89.3836	408.835	90.6308	408.835	91.0171	408.835	91.2303
409.799	91.4649	409.799	92.3559	409.799	89.5608	409.799	90.665	409.799	91.2991	409.799	91.0666
410.764	91.5375	410.764	92.2147	410.764	89.5802	410.764	90.7183	410.764	91.4445	410.764	90.6964
411.728	91.6822	411.728	91.9879	411.728	89.3889	411.728	90.7186	411.728	91.3529	411.728	90.1865
412.692	91.8041	412.692	91.7442	412.692	89.0145	412.692	90.5719	412.692	91.0164	412.692	89.6594
413.656	91.8192	413.656	91.5589	413.656	88.5666	413.656	90.2396	413.656	90.5325	413.656	89.2344
414.62	91.6914	414.62	91.4882	414.62	88.1791	414.62	89.7687	414.62	90.0479	414.62	88.9843
415.585	91.4296	415.585	91.569	415.585	87.9657	415.585	89.2739	415.585	89.7088	415.585	88.9418
416.549	91.0804	416.549	91.8305	416.549	88.015	416.549	88.9273	416.549	89.656	416.549	89.1292
417.513	90.7506	417.513	92.272	417.513	88.3811	417.513	88.9506	417.513	90.0147	417.513	89.5556
418.477	90.6341	418.477	92.7678	418.477	88.983	418.477	89.4801	418.477	90.7482	418.477	90.1231
419.442	90.8878	419.442	93.0222	419.442	89.4849	419.442	90.2299	419.442	91.4354	419.442	90.5387
420.406	91.398	420.406	92.8607	420.406	89.5635	420.406	90.6098	420.406	91.5898	420.406	90.5654
421.37	91.9043	421.37	92.4369	421.37	89.2679	421.37	90.448	421.37	91.2489	421.37	90.2974
422.334	92.2677	422.334	91.9581	422.334	88.8126	422.334	90.011	422.334	90.7508	422.334	89.9413
423.298	92.4608	423.298	91.5191	423.298	88.3433	423.298	89.5878	423.298	90.3468	423.298	89.6161
424.263	92.4835	424.263	91.1518	424.263	87.9505	424.263	89.351	424.263	90.1476	424.263	89.3718
425.227	92.349	425.227	90.8782	425.227	87.7111	425.227	89.36	425.227	90.1537	425.227	89.2327
426.191	92.1007	426.191	90.7186	426.191	87.6704	426.191	89.5699	426.191	90.2719	426.191	89.2046
427.155	91.811	427.155	90.68	427.155	87.804	427.155	89.8651	427.155	90.3591	427.155	89.2691
428.12	91.5507	428.12	90.7512	428.12	88.0175	428.12	90.1211	428.12	90.2977	428.12	89.386
429.084	91.3606	429.084	90.909	429.084	88.1942	429.084	90.2571	429.084	90.0552	429.084	89.506
430.048	91.2444	430.048	91.1263	430.048	88.2542	430.048	90.2522	430.048	89.6974	430.048	89.5841
431.012	91.1805	431.012	91.3735	431.012	88.1917	431.012	90.1347	431.012	89.352	431.012	89.5891
431.977	91.1428	431.977	91.6171	431.977	88.0693	431.977	89.9561	431.977	89.1393	431.977	89.5076
432.941	91.115	432.941	91.8182	432.941	87.9706	432.941	89.7622	432.941	89.1034	432.941	89.3444
433.905	91.0919	433.905	91.9376	433.905	87.9412	433.905	89.5763	433.905	89.187	433.905	89.1203
434.869	91.0686	434.869	91.9487	434.869	87.9625	434.869	89.4036	434.869	89.2734	434.869	88.8716
435.834	91.0325	435.834	91.8544	435.834	87.9763	435.834	89.2507	435.834	89.2687	435.834	88.649
436.798	90.9703	436.798	91.6924	436.798	87.9387	436.798	89.1375	436.798	89.1627	436.798	88.5047
437.762	90.8835	437.762	91.5159	437.762	87.8505	437.762	89.0889	437.762	89.0193	437.762	88.4693
438.726	90.794	438.726	91.3643	438.726	87.7416	438.726	89.1132	438.726	88.9146	438.726	88.5354
439.69	90.7327	439.69	91.2465	439.69	87.6371	439.69	89.1893	439.69	88.8858	439.69	88.6587
440.655	90.721	440.655	91.1479	440.655	87.541	440.655	89.2706	440.655	88.9228	440.655	88.7723
441.619	90.756	441.619	91.0508	441.619	87.445	441.619	89.3036	441.619	88.9874	441.619	88.811
442.583	90.8114	442.583	90.958	442.583	87.3484	442.583	89.2576	442.583	89.0391	442.583	88.7455
443.547	90.8609	443.547	90.9002	443.547	87.2658	443.547	89.1492	443.547	89.0522	443.547	88.6084
444.512	90.9077	444.512	90.9122	444.512	87.2097	444.512	89.033	444.512	89.0203	444.512	88.4761
445.476	90.9854	445.476	90.9978	445.476	87.1685	445.476	88.961	445.476	88.9527	445.476	88.412
446.44	91.1223	446.44	91.1212	446.44	87.1122	446.44	88.9523	446.44	88.8775	446.44	88.426
447.404	91.3079	447.404	91.2335	447.404	87.0239	447.404	89.0028	447.404	88.8472	447.404	88.4872
448.369	91.4908	448.369	91.3065	448.369	86.9234	448.369	89.1098	448.369	88.9295	448.369	88.5622
449.333	91.6066	449.333	91.3465	449.333	86.8608	449.333	89.2799	449.333	89.1737	449.333	88.639
450.297	91.6192	450.297	91.3835	450.297	86.8824	450.297	89.5104	450.297	89.5626	450.297	88.7214
451.261	91.5484	451.261	91.4411	451.261	86.9871	451.261	89.7609	451.261	89.9837	451.261	88.8052
452.226	91.4632	452.226	91.5104	452.226	87.1108	452.226	89.9474	452.226	90.2601	452.226	88.8596
453.19	91.4394	453.19	91.5466	453.19	87.1572	453.19	89.9767	453.19	90.2385	453.19	88.8357
454.154	91.5147	454.154	91.4969	454.154	87.0591	454.154	89.7994	454.154	89.879	454.154	88.6984
455.118	91.6686	455.118	91.3362	455.118	86.8251	455.118	89.4459	455.118	89.2875	455.118	88.4583
456.082	91.8328	456.082	91.0898	456.082	86.5448	456.082	89.0234	456.082	88.6833	456.082	88.1817
457.047	91.922	457.047	90.8304	457.047	86.3491	457.047	88.6741	457.047	88.3137	457.047	87.9712
458.011	91.8824	458.011	90.6404	458.011	86.3279	458.011	88.4969	458.011	88.3183	458.011	87.9062
458.975	91.7289	458.975	90.551	458.975	86.4573	458.975	88.4785	458.975	88.6209	458.975	87.9803
459.939	91.5259	459.939	90.5231	459.939	86.6277	459.939	88.5197	459.939	88.9938	459.939	88.1081
460.904	91.3293	460.904	90.4978	460.904	86.7511	460.904	88.5377	460.904	89.2483	460.904	88.2059
461.868	91.161	461.868	90.4502	461.868	86.8148	461.868	88.52	461.868	89.3306	461.868	88.2458
462.832	91.0269	462.832	90.3937	462.832	86.851	462.832	88.4974	462.832	89.2786	462.832	88.244
463.796	90.9388	463.796	90.3576	463.796	86.886	463.796	88.5004	463.796	89.1549	463.796	88.2282
464.76	90.9189	464.76	90.3632	464.76	86.9146	464.76	88.5381	464.76	89.0152	464.76	88.2188
465.725	90.9827	465.725	90.4134	465.725	86.9079	465.725	88.6048	465.725	88.9065	465.725	88.2242
466.689	91.1168	466.689	90.4981	466.689	86.8448	466.689	88.6988	466.689	88.8697	466.689	88.2471
467.653	91.2736	467.653	90.6075	467.653	86.7377	467.653	88.8314	467.653	88.9311	467.653	88.2872
468.618	91.3898	468.618	90.7389	468.618	86.6278	468.618	89.0094	468.618	89.0865	468.618	88.3399
469.582	91.4151	469.582	90.8865	469.582	86.5563	469.582	89.2058	469.582	89.2885	469.582	88.3911
470.546	91.3363	470.546	91.025	470.546	86.5372	470.546	89.3462	470.546	89.454	470.546	88.4218
471.51	91.1864	471.51	91.105	471.51	86.5523	471.51	89.3403	471.51	89.5029	471.51	88.4264
472.474	91.0303	472.474	91.0831	472.474	86.574	472.474	89.1607	472.474	89.4242	472.474	88.4323
473.439	90.924	473.439	90.9677	473.439	86.5966	473.439	88.8984	473.439	89.3036	473.439	88.4907
474.403	90.8798	474.403	90.8226	474.403	86.6366	474.403	88.7045	474.403	89.2554	474.403	88.6307
475.367	90.8757	475.367	90.7147	475.367	86.7011	475.367	88.6704	475.367	89.3227	475.367	88.8266
476.331	90.8898	476.331	90.666	476.331	86.7654	476.331	88.7769	476.331	89.4518	476.331	89.0108
477.296	90.9196	477.296	90.6504	477.296	86.7859	477.296	88.9308	477.296	89.5406	477.296	89.111
478.26	90.9764	478.26	90.6196	478.26	86.732	478.26	89.0312	478.26	89.5041	478.26	89.0864
479.224	91.0669	479.224	90.5387	479.224	86.6146	479.224	89.023	479.224	89.3223	479.224	88.9473
480.188	91.1783	480.188	90.4116	480.188	86.489	480.188	88.9209	480.188	89.0522	480.188	88.7515
481.152	91.2756	481.152	90.2835	481.152	86.428	481.152	88.793	481.152	88.7974	481.152	88.5752
482.117	91.3157	482.117	90.2171	482.117	86.4792	482.117	88.717	482.117	88.6543	482.117	88.4749
483.081	91.2694	483.081	90.2556	483.081	86.6332	483.081	88.7323	483.081	88.665	483.081	88.4619
484.045	91.1426	484.045	90.3915	484.045	86.8231	484.045	88.8154	484.045	88.799	484.045	88.5018
485.009	90.9786	485.009	90.5644	485.009	86.9643	485.009	88.8944	485.009	88.9746	485.009	88.5396
485.974	90.8362	485.974	90.7009	485.974	87.0102	485.974	88.9025	485.974	89.1141	485.974	88.5379
486.938	90.7573	486.938	90.762	486.938	86.9752	486.938	88.8237	486.938	89.1868	486.938	88.4948
487.902	90.7537	487.902	90.7552	487.902	86.909	487.902	88.6937	487.902	89.2076	487.902	88.4321
488.866	90.815	488.866	90.7119	488.866	86.8586	488.866	88.5703	488.866	89.2081	488.866	88.3729
489.831	90.9217	489.831	90.661	489.831	86.8487	489.831	88.5033	489.831	89.2139	489.831	88.3305
490.795	91.0506	490.795	90.6183	490.795	86.8807	490.795	88.5162	490.795	89.2384	490.795	88.3098
491.759	91.1783	491.759	90.5914	491.759	86.9389	491.759	88.5994	491.759	89.2843	491.759	88.313
492.723	91.2842	492.723	90.5888	492.723	87.0006	492.723	88.7172	492.723	89.3455	492.723	88.3452
493.688	91.3574	493.688	90.6232	493.688	87.048	493.688	88.8315	493.688	89.4083	493.688	88.4113
494.652	91.399	494.652	90.7009	494.652	87.0774	494.652	88.9232	494.652	89.455	494.652	88.51
495.616	91.4189	495.616	90.8089	495.616	87.0981	495.616	88.9944	495.616	89.4707	495.616	88.6282
496.58	91.4297	496.58	90.914	496.58	87.1249	496.58	89.0544	496.58	89.451	496.58	88.7427
497.545	91.4423	497.545	90.9756	497.545	87.1675	497.545	89.1058	497.545	89.4059	497.545	88.8285
498.509	91.4633	498.509	90.9658	498.509	87.2225	498.509	89.1415	498.509	89.3574	498.509	88.868
499.473	91.4922	499.473	90.8851	499.473	87.271	499.473	89.1522	499.473	89.3305	499.473	88.8591
500.437	91.5172	500.437	90.7685	500.437	87.2852	500.437	89.1365	500.437	89.3419	500.437	88.8182
501.401	91.5145	501.401	90.6718	501.401	87.2431	501.401	89.1062	501.401	89.3885	501.401	88.7738
502.366	91.4566	502.366	90.6386	502.366	87.1467	502.366	89.0788	502.366	89.4459	502.366	88.7482
503.33	91.3309	503.33	90.6677	503.33	87.0234	503.33	89.0598	503.33	89.4817	503.33	88.7387
504.294	91.1531	504.294	90.7136	504.294	86.9078	504.294	89.0341	504.294	89.4761	504.294	88.7162
505.258	90.9641	505.258	90.7216	505.258	86.8183	505.258	88.9767	505.258	89.4304	505.258	88.648
506.223	90.8138	506.223	90.6656	506.223	86.7523	506.223	88.8762	506.223	89.3619	506.223	88.5254
507.187	90.7417	507.187	90.5644	507.187	86.699	507.187	88.7498	507.187	89.2924	507.187	88.3773
508.151	90.7611	508.151	90.4701	508.151	86.6556	508.151	88.6401	508.151	89.2398	508.151	88.2619
509.115	90.8541	509.115	90.4376	509.115	86.6341	509.115	88.5908	509.115	89.2134	509.115	88.2357
510.079	90.9816	510.079	90.492	510.079	86.6516	510.079	88.6167	510.079	89.2136	510.079	88.3173
511.044	91.1031	511.044	90.6141	511.044	86.7139	511.044	88.6916	511.044	89.2332	511.044	88.4723
512.008	91.1927	512.008	90.7534	512.008	86.8066	512.008	88.7638	512.008	89.2611	512.008	88.6298
512.972	91.2414	512.972	90.8539	512.972	86.9005	512.972	88.7854	512.972	89.2859	512.972	88.717
513.937	91.2501	513.937	90.8767	513.937	86.9663	513.937	88.7362	513.937	89.2987	513.937	88.6894
514.901	91.224	514.901	90.812	514.901	86.9883	514.901	88.6332	514.901	89.2952	514.901	88.5478
515.865	91.1716	515.865	90.6819	515.865	86.9724	515.865	88.5242	515.865	89.2775	515.865	88.3402
516.829	91.1093	516.829	90.5353	516.829	86.9431	516.829	88.4671	516.829	89.254	516.829	88.1487
517.793	91.0613	517.793	90.4283	517.793	86.9291	517.793	88.4967	517.793	89.2339	517.793	88.0518
518.758	91.0479	518.758	90.3922	518.758	86.9423	518.758	88.5979	518.758	89.2202	518.758	88.0773
519.722	91.0717	519.722	90.4151	519.722	86.97	519.722	88.7156	519.722	89.2049	519.722	88.1854
520.686	91.1162	520.686	90.4569	520.686	86.9869	520.686	88.7956	520.686	89.175	520.686	88.3072
521.65	91.1597	521.65	90.48	521.65	86.9718	521.65	88.8128	521.65	89.1217	521.65	88.3916
522.615	91.1881	522.615	90.4655	522.615	86.9128	522.615	88.77	522.615	89.0464	522.615	88.4199
523.579	91.1978	523.579	90.4127	523.579	86.8065	523.579	88.6876	523.579	88.9623	523.579	88.3967
524.543	91.1931	524.543	90.3345	524.543	86.6614	524.543	88.5973	524.543	88.8923	524.543	88.3386
525.507	91.1807	525.507	90.2527	525.507	86.5055	525.507	88.5365	525.507	88.8611	525.507	88.2693
526.471	91.1647	526.471	90.1899	526.471	86.3853	526.471	88.535	526.471	88.8795	526.471	88.2147
527.436	91.1461	527.436	90.159	527.436	86.3449	527.436	88.5978	527.436	88.9353	527.436	88.1951
528.4	91.1255	528.4	90.16	528.4	86.3996	528.4	88.7008	528.4	89.0018	528.4	88.2183
529.364	91.1061	529.364	90.1855	529.364	86.5284	529.364	88.8067	529.364	89.0577	529.364	88.2789
530.328	91.0928	530.328	90.2271	530.328	86.6866	530.328	88.8829	530.328	89.0969	530.328	88.3628
531.293	91.088	531.293	90.2758	531.293	86.8245	531.293	88.9113	531.293	89.1244	531.293	88.4508
532.257	91.0883	532.257	90.3201	532.257	86.9043	532.257	88.89	532.257	89.1449	532.257	88.5221
533.221	91.0855	533.221	90.3454	533.221	86.9112	533.221	88.8308	533.221	89.1536	533.221	88.5575
534.185	91.0722	534.185	90.3391	534.185	86.8572	534.185	88.7529	534.185	89.1368	534.185	88.5465
535.15	91.048	535.15	90.2982	535.15	86.7723	535.15	88.6768	535.15	89.0826	535.15	88.4915
536.114	91.022	536.114	90.2327	536.114	86.6885	536.114	88.6187	536.114	88.9953	536.114	88.4088
537.078	91.0067	537.078	90.16	537.078	86.6261	537.078	88.5873	537.078	88.8996	537.078	88.3228
538.042	91.0086	538.042	90.0929	538.042	86.5897	538.042	88.5826	538.042	88.8289	538.042	88.2562
539.006	91.0232	539.006	90.0303	539.006	86.5736	539.006	88.5942	539.006	88.8058	539.006	88.2209
539.971	91.037	539.971	89.9603	539.971	86.5697	539.971	88.6047	539.971	88.8278	539.971	88.2138
540.935	91.0381	540.935	89.8734	540.935	86.5729	540.935	88.5965	540.935	88.8701	540.935	88.2219
541.899	91.024	541.899	89.7755	541.899	86.5833	541.899	88.5621	541.899	88.9014	541.899	88.2324
542.864	91.0045	542.864	89.6913	542.864	86.6044	542.864	88.5086	542.864	88.9025	542.864	88.2412
543.828	90.9939	543.828	89.6511	543.828	86.6397	543.828	88.4559	543.828	88.874	543.828	88.2542
544.792	90.9998	544.792	89.6707	544.792	86.6872	544.792	88.425	544.792	88.8312	544.792	88.2786
545.756	91.0151	545.756	89.7359	545.756	86.7369	545.756	88.4244	545.756	88.7925	545.756	88.3128
546.72	91.0193	546.72	89.8048	546.72	86.772	546.72	88.4436	546.72	88.7687	546.72	88.341
547.685	90.9916	547.685	89.8315	547.685	86.7773	547.685	88.4582	547.685	88.7604	547.685	88.3411
548.649	90.9246	548.649	89.793	548.649	86.7474	548.649	88.4448	548.649	88.7625	548.649	88.2996
549.613	90.8281	549.613	89.6992	549.613	86.6891	549.613	88.3923	549.613	88.7673	549.613	88.2203
550.577	90.7179	550.577	89.5788	550.577	86.6133	550.577	88.3027	550.577	88.763	550.577	88.1192
551.542	90.6008	551.542	89.4553	551.542	86.5231	551.542	88.1823	551.542	88.7301	551.542	88.0108
552.506	90.4668	552.506	89.3324	552.506	86.4092	552.506	88.0343	552.506	88.6425	552.506	87.897
553.47	90.2972	553.47	89.196	553.47	86.256	553.47	87.8584	553.47	88.4787	553.47	87.7684
554.434	90.0823	554.434	89.0302	554.434	86.0575	554.434	87.6585	554.434	88.2369	554.434	87.6148
555.399	89.8388	555.399	88.8338	555.399	85.8308	555.399	87.4491	555.399	87.945	555.399	87.4389
556.363	89.6118	556.363	88.6274	556.363	85.6178	556.363	87.2579	556.363	87.6566	556.363	87.261
557.327	89.4581	557.327	88.4463	557.327	85.4685	557.327	87.1176	557.327	87.4313	557.327	87.1125
558.291	89.4203	558.291	88.3267	558.291	85.4182	558.291	87.0548	558.291	87.3112	558.291	87.0227
559.255	89.5063	559.255	88.291	559.255	85.4707	559.255	87.0803	559.255	87.3059	559.255	87.0069
560.22	89.687	560.22	88.3419	560.22	85.5993	560.22	87.1857	560.22	87.3936	560.22	87.0622
561.184	89.9097	561.184	88.4627	561.184	85.763	561.184	87.346	561.184	87.5342	561.184	87.1706
562.148	90.1211	562.148	88.6225	562.148	85.9252	562.148	87.5266	562.148	87.6861	562.148	87.3053
563.112	90.2863	563.112	88.7856	563.112	86.0663	563.112	87.6929	563.112	87.8184	563.112	87.4389
564.077	90.397	564.077	88.9212	564.077	86.1829	564.077	87.819	564.077	87.9173	564.077	87.5507
565.041	90.466	565.041	89.0116	565.041	86.2801	565.041	87.8961	565.041	87.9841	565.041	87.6327
566.005	90.5143	566.005	89.0558	566.005	86.3633	566.005	87.9339	566.005	88.0318	566.005	87.6906
566.969	90.558	566.969	89.067	566.969	86.4369	566.969	87.9584	566.969	88.0788	566.969	87.7406
567.933	90.6008	567.933	89.0665	567.933	86.507	567.933	88.001	567.933	88.1438	567.933	87.8013
568.898	90.6356	568.898	89.0742	568.898	86.5832	568.898	88.0841	568.898	88.2377	568.898	87.8835
569.862	90.6533	569.862	89.1013	569.862	86.6731	569.862	88.2079	569.862	88.3582	569.862	87.9846
570.826	90.6532	570.826	89.147	570.826	86.7751	570.826	88.3497	570.826	88.4912	570.826	88.0902
571.79	90.6458	571.79	89.202	571.79	86.8746	571.79	88.4745	571.79	88.6166	571.79	88.1826
572.755	90.6468	572.755	89.2523	572.755	86.9492	572.755	88.5505	572.755	88.7167	572.755	88.2471
573.719	90.6672	573.719	89.2816	573.719	86.9797	573.719	88.5601	573.719	88.7806	573.719	88.2753
574.683	90.7055	574.683	89.2734	574.683	86.9602	574.683	88.5059	574.683	88.8055	574.683	88.266
575.647	90.747	575.647	89.2157	575.647	86.9033	575.647	88.4107	575.647	88.7963	575.647	88.2252
576.612	90.7728	576.612	89.107	576.612	86.8344	576.612	88.3093	576.612	88.7624	576.612	88.1659
577.576	90.7725	577.576	88.961	577.576	86.7781	577.576	88.2336	577.576	88.7146	577.576	88.1045
578.54	90.7506	578.54	88.8033	578.54	86.7471	578.54	88.2007	578.54	88.6629	578.54	88.0562
579.504	90.7215	579.504	88.6628	579.504	86.7405	579.504	88.2102	579.504	88.6161	579.504	88.0315
580.469	90.6977	580.469	88.562	580.469	86.7513	580.469	88.2499	580.469	88.5834	580.469	88.0357
581.433	90.6828	581.433	88.5089	581.433	86.7728	581.433	88.3032	581.433	88.5732	581.433	88.0697
582.397	90.6714	582.397	88.4954	582.397	86.8003	582.397	88.3548	582.397	88.5903	582.397	88.1297
583.361	90.6574	583.361	88.5013	583.361	86.8283	583.361	88.3927	583.361	88.6331	583.361	88.206
584.326	90.6393	584.326	88.5031	584.326	86.8484	584.326	88.4106	584.326	88.693	584.326	88.2839
585.29	90.6204	585.29	88.4839	585.29	86.8521	585.29	88.4085	585.29	88.7573	585.29	88.3463
586.254	90.6043	586.254	88.4384	586.254	86.8365	586.254	88.3925	586.254	88.8133	586.254	88.38
587.218	90.5901	587.218	88.371	587.218	86.8072	587.218	88.3729	587.218	88.8518	587.218	88.3804
588.182	90.5746	588.182	88.2912	588.182	86.7769	588.182	88.3608	588.182	88.8681	588.182	88.3532
589.147	90.558	589.147	88.2089	589.147	86.759	589.147	88.364	589.147	88.863	589.147	88.3123
590.111	90.5478	590.111	88.1327	590.111	86.762	590.111	88.3852	590.111	88.8436	590.111	88.2759
591.075	90.556	591.075	88.0692	591.075	86.7858	591.075	88.4209	591.075	88.8246	591.075	88.261
592.039	90.5892	592.039	88.0221	592.039	86.8233	592.039	88.4634	592.039	88.8236	592.039	88.2789
593.004	90.6395	593.004	87.9896	593.004	86.8651	593.004	88.5038	593.004	88.8531	593.004	88.331
593.968	90.6865	593.968	87.9633	593.968	86.9047	593.968	88.5361	593.968	88.9107	593.968	88.4082
594.932	90.7095	594.932	87.9301	594.932	86.9394	594.932	88.5569	594.932	88.9791	594.932	88.4941
595.896	90.6997	595.896	87.8777	595.896	86.9676	595.896	88.5644	595.896	89.0335	595.896	88.5695
596.861	90.6636	596.861	87.7989	596.861	86.9859	596.861	88.5562	596.861	89.0519	596.861	88.6165
597.825	90.6172	597.825	87.6967	597.825	86.9888	597.825	88.5305	597.825	89.0229	597.825	88.623
598.789	90.5766	598.789	87.5857	598.789	86.9721	598.789	88.4882	598.789	88.9499	598.789	88.5882
599.753	90.5504	599.753	87.4894	599.753	86.9373	599.753	88.436	599.753	88.8501	599.753	88.5252
600.717	90.5372	600.717	87.4313	600.717	86.8936	600.717	88.3854	600.717	88.7488	600.717	88.4577
601.682	90.5294	601.682	87.4241	601.682	86.8548	601.682	88.3489	601.682	88.6695	601.682	88.4082
602.646	90.5199	602.646	87.4639	602.646	86.8337	602.646	88.3346	602.646	88.6271	602.646	88.387
603.61	90.5056	603.61	87.5327	603.61	86.8371	603.61	88.3424	603.61	88.625	603.61	88.3899
604.574	90.4867	604.574	87.6063	604.574	86.864	604.574	88.3654	604.574	88.6551	604.574	88.4036
605.539	90.4649	605.539	87.6639	605.539	86.9073	605.539	88.3929	605.539	88.7015	605.539	88.4152
606.503	90.441	606.503	87.6952	606.503	86.9573	606.503	88.4144	606.503	88.7451	606.503	88.4194
607.467	90.4149	607.467	87.7014	607.467	87.005	607.467	88.4232	607.467	88.7703	607.467	88.4185
608.431	90.3867	608.431	87.6917	608.431	87.0432	608.431	88.4155	608.431	88.7708	608.431	88.4174
609.396	90.3564	609.396	87.6759	609.396	87.0663	609.396	88.3896	609.396	88.75	609.396	88.4165
610.36	90.3232	610.36	87.6588	610.36	87.0687	610.36	88.3436	610.36	88.7164	610.36	88.4087
611.324	90.284	611.324	87.6394	611.324	87.0454	611.324	88.276	611.324	88.6752	611.324	88.3818
612.288	90.233	612.288	87.6142	612.288	86.9943	612.288	88.1872	612.288	88.6236	612.288	88.3256
613.253	90.1629	613.253	87.5821	613.253	86.9186	613.253	88.0814	613.253	88.5522	613.253	88.2371
614.217	90.0675	614.217	87.5474	614.217	86.8289	614.217	87.966	614.217	88.4519	614.217	88.123
615.181	89.9451	615.181	87.5188	615.181	86.7408	615.181	87.8492	615.181	88.3212	615.181	87.9979
616.145	89.8017	616.145	87.5042	616.145	86.6697	616.145	87.7374	616.145	88.1711	616.145	87.8801
617.109	89.6507	617.109	87.5055	617.109	86.6226	617.109	87.6329	617.109	88.0221	617.109	87.7845
618.074	89.5083	618.074	87.5148	618.074	86.5932	618.074	87.535	618.074	87.8951	618.074	87.7169
619.038	89.3852	619.038	87.5184	619.038	86.5655	619.038	87.442	619.038	87.8008	619.038	87.6713
620.002	89.2821	620.002	87.504	620.002	86.5242	620.002	87.3542	620.002	87.7363	620.002	87.6338
620.966	89.1907	620.966	87.4662	620.966	86.4637	620.966	87.2729	620.966	87.6888	620.966	87.5901
621.931	89.0995	621.931	87.4079	621.931	86.3882	621.931	87.1979	621.931	87.6418	621.931	87.5295
622.895	88.9978	622.895	87.3365	622.895	86.3061	622.895	87.1246	622.895	87.5794	622.895	87.4474
623.859	88.8789	623.859	87.261	623.859	86.223	623.859	87.0441	623.859	87.4891	623.859	87.3448
624.823	88.7402	624.823	87.1892	624.823	86.1369	624.823	86.946	624.823	87.366	624.823	87.2281
625.788	88.5836	625.788	87.1263	625.788	86.0413	625.788	86.825	625.788	87.2161	625.788	87.1069
626.752	88.4149	626.752	87.0751	626.752	85.9313	626.752	86.6845	626.752	87.0556	626.752	86.9904
627.716	88.2423	627.716	87.0375	627.716	85.81	627.716	86.5362	627.716	86.9041	627.716	86.8839
628.68	88.0742	628.68	87.0147	628.68	85.6881	628.68	86.3945	628.68	86.7758	628.68	86.788
629.644	87.9163	629.644	87.0067	629.644	85.5782	629.644	86.2707	629.644	86.6755	629.644	86.6996
630.609	87.7699	630.609	87.0114	630.609	85.4883	630.609	86.17	630.609	86.5997	630.609	86.6152
631.573	87.6325	631.573	87.0241	631.573	85.4198	631.573	86.0922	631.573	86.5422	631.573	86.5338
632.537	87.5014	632.537	87.0377	632.537	85.37	632.537	86.0337	632.537	86.4976	632.537	86.4569
633.501	87.3788	633.501	87.045	633.501	85.3366	633.501	85.9887	633.501	86.4625	633.501	86.3872
634.466	87.2737	634.466	87.0412	634.466	85.3196	634.466	85.9501	634.466	86.4325	634.466	86.326
635.43	87.198	635.43	87.0265	635.43	85.3189	635.43	85.9106	635.43	86.3995	635.43	86.271
636.394	87.1591	636.394	87.0079	636.394	85.3307	636.394	85.8647	636.394	86.3538	636.394	86.2184
637.358	87.1535	637.358	86.9972	637.358	85.3455	637.358	85.8113	637.358	86.2897	637.358	86.1674
638.323	87.1677	638.323	87.0079	638.323	85.3522	638.323	85.7565	638.323	86.2111	638.323	86.1224
639.287	87.1849	639.287	87.0491	639.287	85.3438	639.287	85.712	639.287	86.1322	639.287	86.0919
640.251	87.195	640.251	87.1211	640.251	85.3224	640.251	85.6912	640.251	86.0727	640.251	86.0834
641.215	87.1994	641.215	87.2157	641.215	85.2984	641.215	85.703	641.215	86.0496	641.215	86.0988
642.179	87.2101	642.179	87.3201	642.179	85.2861	642.179	85.7485	642.179	86.0713	642.179	86.1335
643.144	87.2421	643.144	87.4251	643.144	85.298	643.144	85.8219	643.144	86.1366	643.144	86.1804
644.108	87.3051	644.108	87.5306	644.108	85.3409	644.108	85.9153	644.108	86.2369	644.108	86.2364
645.072	87.3999	645.072	87.6449	645.072	85.4165	645.072	86.0244	645.072	86.3602	645.072	86.3042
646.036	87.5203	646.036	87.7784	646.036	85.523	646.036	86.1508	646.036	86.4949	646.036	86.3897
647.001	87.6593	647.001	87.9355	647.001	85.6557	647.001	86.2987	647.001	86.6318	647.001	86.4964
647.965	87.8129	647.965	88.1099	647.965	85.8072	647.965	86.4698	647.965	86.766	647.965	86.6218
648.929	87.9801	648.929	88.2862	648.929	85.9654	648.929	86.6576	648.929	86.8978	648.929	86.7583
649.893	88.1587	649.893	88.4481	649.893	86.1155	649.893	86.8468	649.893	87.0309	649.893	86.8983
650.858	88.343	650.858	88.5881	650.858	86.2457	650.858	87.02	650.858	87.1694	650.858	87.0386
651.822	88.5259	651.822	88.7113	651.822	86.3534	651.822	87.1669	651.822	87.3154	651.822	87.1812
652.786	88.7047	652.786	88.8323	652.786	86.4487	652.786	87.2894	652.786	87.4687	652.786	87.3292
653.75	88.8825	653.75	88.9663	653.75	86.5502	653.75	87.4002	653.75	87.6304	653.75	87.4836
654.715	89.0653	654.715	89.1219	654.715	86.6762	654.715	87.517	654.715	87.8027	654.715	87.6423
655.679	89.2556	655.679	89.2966	655.679	86.8346	655.679	87.6542	655.679	87.9867	655.679	87.8025
656.643	89.4483	656.643	89.48	656.643	87.0188	656.643	87.819	656.643	88.1792	656.643	87.9635
657.607	89.6355	657.607	89.6606	657.607	87.2127	657.607	88.0121	657.607	88.3716	657.607	88.1285
658.572	89.8143	658.572	89.8322	658.572	87.4011	658.572	88.2299	658.572	88.5546	658.572	88.3014
659.536	89.9908	659.536	89.9945	659.536	87.5777	659.536	88.4642	659.536	88.7233	659.536	88.4817
660.5	90.1748	660.5	90.1481	660.5	87.7442	660.5	88.6994	660.5	88.8805	660.5	88.6616
661.464	90.3695	661.464	90.2904	661.464	87.9033	661.464	88.9135	661.464	89.0329	661.464	88.8275
662.428	90.5661	662.428	90.415	662.428	88.0522	662.428	89.0877	662.428	89.1846	662.428	88.9692
663.393	90.7514	663.393	90.5174	663.393	88.1829	663.393	89.2156	663.393	89.3337	663.393	89.0854
664.357	90.9175	664.357	90.5972	664.357	88.287	664.357	89.3038	664.357	89.4742	664.357	89.1826
665.321	91.0668	665.321	90.6597	665.321	88.3603	665.321	89.3671	665.321	89.5996	665.321	89.2716
666.285	91.2125	666.285	90.7184	666.285	88.4075	666.285	89.4296	666.285	89.7058	666.285	89.3664
667.25	91.3748	667.25	90.8011	667.25	88.4548	667.25	89.5286	667.25	89.7973	667.25	89.4861
668.214	91.5634	668.214	90.9451	668.214	88.5564	668.214	89.7016	668.214	89.8953	668.214	89.6453
669.178	91.7532	669.178	91.1534	669.178	88.7475	669.178	89.9341	669.178	90.0271	669.178	89.8296
670.142	91.908	670.142	91.3746	670.142	88.9845	670.142	90.1569	670.142	90.1908	670.142	90.0034
671.106	92.0259	671.106	91.5679	671.106	89.2046	671.106	90.3337	671.106	90.3634	671.106	90.1532
672.071	92.1266	672.071	91.7317	672.071	89.3873	672.071	90.4768	672.071	90.5318	672.071	90.289
673.035	92.2262	673.035	91.8753	673.035	89.5372	673.035	90.6077	673.035	90.6954	673.035	90.4213
673.999	92.3313	673.999	92.0022	673.999	89.6595	673.999	90.7381	673.999	90.8558	673.999	90.5534
674.963	92.4422	674.963	92.1089	674.963	89.7544	674.963	90.8686	674.963	91.0108	674.963	90.6818
675.928	92.5572	675.928	92.1904	675.928	89.822	675.928	90.9922	675.928	91.1535	675.928	90.7984
676.892	92.6763	676.892	92.2474	676.892	89.8692	676.892	91.1007	676.892	91.2752	676.892	90.8957
677.856	92.8021	677.856	92.2885	677.856	89.912	677.856	91.1914	677.856	91.3722	677.856	90.9709
678.82	92.9365	678.82	92.3256	678.82	89.9697	678.82	91.27	678.82	91.4493	678.82	91.0284
679.785	93.0762	679.785	92.3691	679.785	90.0555	679.785	91.3473	679.785	91.5191	679.785	91.0777
680.749	93.2112	680.749	92.4264	680.749	90.1712	680.749	91.4351	680.749	91.5973	680.749	91.1309
681.713	93.3297	681.713	92.5011	681.713	90.3069	681.713	91.5409	681.713	91.696	681.713	91.1985
682.677	93.4241	682.677	92.5922	682.677	90.4455	682.677	91.6651	682.677	91.8175	682.677	91.2839
683.641	93.4949	683.641	92.6921	683.641	90.5711	683.641	91.7997	683.641	91.9511	683.641	91.3808
684.606	93.5486	684.606	92.7882	684.606	90.6737	684.606	91.9306	684.606	92.0777	684.606	91.4773
685.57	93.5939	685.57	92.8686	685.57	90.7505	685.57	92.0436	685.57	92.1799	685.57	91.5634
686.534	93.6392	686.534	92.9286	686.534	90.8038	686.534	92.1294	686.534	92.2515	686.534	91.6376
687.499	93.6916	687.499	92.9742	687.499	90.8404	687.499	92.1877	687.499	92.3007	687.499	91.7075
688.463	93.7558	688.463	93.0185	688.463	90.87	688.463	92.2274	688.463	92.3463	688.463	91.7831
689.427	93.8318	689.427	93.0733	689.427	90.9031	689.427	92.2622	689.427	92.4061	689.427	91.8684
690.391	93.9133	690.391	93.1411	690.391	90.9474	690.391	92.304	690.391	92.4859	690.391	91.9571
691.355	93.9898	691.355	93.2134	691.355	91.0044	691.355	92.3583	691.355	92.5761	691.355	92.0371
692.32	94.052	692.32	93.2754	692.32	91.0688	692.32	92.4228	692.32	92.658	692.32	92.0981
693.284	94.0967	693.284	93.3132	693.284	91.1302	693.284	92.4906	693.284	92.7157	693.284	92.1381
694.248	94.1291	694.248	93.3197	694.248	91.1783	694.248	92.5539	694.248	92.7449	694.248	92.1632
695.212	94.159	695.212	93.297	695.212	91.2064	695.212	92.6076	695.212	92.7551	695.212	92.1828
696.177	94.195	696.177	93.2559	696.177	91.2152	696.177	92.6509	696.177	92.7643	696.177	92.204
697.141	94.2388	697.141	93.2135	697.141	91.212	697.141	92.6861	697.141	92.789	697.141	92.2294
698.105	94.2842	698.105	93.1886	698.105	91.2083	698.105	92.7168	698.105	92.8356	698.105	92.2595
699.069	94.321	699.069	93.1956	699.069	91.215	699.069	92.7462	699.069	92.8993	699.069	92.2957
700.034	94.3411	700.034	93.2385	700.034	91.2385	700.034	92.7769	700.034	92.9677	700.034	92.3425
700.998	94.3425	700.998	93.3089	700.998	91.2782	700.998	92.8105	700.998	93.0284	700.998	92.4046
701.962	94.3303	701.962	93.388	701.962	91.3277	701.962	92.8484	701.962	93.0744	701.962	92.4831
702.926	94.3141	702.926	93.454	702.926	91.3778	702.926	92.8909	702.926	93.1052	702.926	92.5712
703.89	94.3036	703.89	93.4914	703.89	91.4213	703.89	92.9371	703.89	93.1252	703.89	92.656
704.855	94.3049	704.855	93.4986	704.855	91.4571	704.855	92.9847	704.855	93.1406	704.855	92.723
705.819	94.3189	705.819	93.4892	705.819	91.4913	705.819	93.0316	705.819	93.1573	705.819	92.7632
706.783	94.3419	706.783	93.4854	706.783	91.5332	706.783	93.077	706.783	93.1802	706.783	92.7783
707.747	94.3683	707.747	93.5067	707.747	91.5895	707.747	93.1208	707.747	93.2126	707.747	92.7791
708.712	94.3936	708.712	93.5606	708.712	91.6589	708.712	93.1628	708.712	93.2561	708.712	92.7796
709.676	94.4157	709.676	93.6385	709.676	91.7315	709.676	93.2004	709.676	93.3089	709.676	92.7893
710.64	94.4343	710.64	93.7209	710.64	91.7933	710.64	93.2291	710.64	93.3651	710.64	92.8096
711.604	94.4497	711.604	93.7857	711.604	91.8327	711.604	93.2447	711.604	93.4146	711.604	92.8344
712.568	94.461	712.568	93.8185	712.568	91.8464	712.568	93.246	712.568	93.4465	712.568	92.8549
713.533	94.4662	713.533	93.8177	713.533	91.8397	713.533	93.2359	713.533	93.4528	713.533	92.8641
714.497	94.463	714.497	93.7935	714.497	91.8224	714.497	93.2182	714.497	93.4312	714.497	92.859
715.461	94.4495	715.461	93.76	715.461	91.8024	715.461	93.1945	715.461	93.3853	715.461	92.839
716.426	94.4247	716.426	93.727	716.426	91.7812	716.426	93.1618	716.426	93.3212	716.426	92.8042
717.39	94.3866	717.39	93.6952	717.39	91.7535	717.39	93.1144	717.39	93.2446	717.39	92.7539
718.354	94.3319	718.354	93.6571	718.354	91.7116	718.354	93.0482	718.354	93.1591	718.354	92.6884
719.318	94.256	719.318	93.6024	719.318	91.649	719.318	92.9642	719.318	93.0668	719.318	92.6098
720.282	94.1558	720.282	93.5238	720.282	91.5645	720.282	92.8676	720.282	92.9685	720.282	92.5218
721.247	94.0318	721.247	93.4197	721.247	91.4616	721.247	92.7626	721.247	92.863	721.247	92.4255
722.211	93.8887	722.211	93.2928	722.211	91.3452	722.211	92.6473	722.211	92.7471	722.211	92.3174
723.175	93.7326	723.175	93.1449	723.175	91.2186	723.175	92.5136	723.175	92.6162	723.175	92.191
724.139	93.568	724.139	92.9749	724.139	91.083	724.139	92.354	724.139	92.4669	724.139	92.0421
725.104	93.3971	725.104	92.7802	725.104	90.9389	725.104	92.1679	725.104	92.2998	725.104	91.8742
726.068	93.2205	726.068	92.5611	726.068	90.7876	726.068	91.9642	726.068	92.1203	726.068	91.6983
727.032	93.0386	727.032	92.325	727.032	90.6311	727.032	91.7575	727.032	91.9373	727.032	91.5279
727.996	92.8524	727.996	92.0875	727.996	90.4722	727.996	91.5606	727.996	91.7589	727.996	91.3719
728.961	92.6625	728.961	91.8704	728.961	90.3132	728.961	91.3788	728.961	91.5891	728.961	91.23
729.925	92.4688	729.925	91.6958	729.925	90.1583	729.925	91.2096	729.925	91.4287	729.925	91.0949
730.889	92.271	730.889	91.58	730.889	90.0139	730.889	91.0491	730.889	91.2784	730.889	90.9602
731.853	92.0725	731.853	91.5284	731.853	89.8883	731.853	90.8985	731.853	91.1426	731.853	90.827
732.817	91.8838	732.817	91.5338	732.817	89.79	732.817	90.767	732.817	91.0295	732.817	90.7055
733.782	91.7238	733.782	91.5793	733.782	89.7247	733.782	90.6682	733.782	90.9476	733.782	90.6102
734.746	91.6165	734.746	91.6466	734.746	89.695	734.746	90.6148	734.746	90.9012	734.746	90.5532
735.71	91.5831	735.71	91.7245	735.71	89.7016	735.71	90.6137	735.71	90.8895	735.71	90.5405
736.674	91.6342	736.674	91.8131	736.674	89.7444	736.674	90.6655	736.674	90.9089	736.674	90.572
737.639	91.7635	737.639	91.9205	737.639	89.8215	737.639	90.765	737.639	90.9568	737.639	90.643
738.603	91.9487	738.603	92.0528	738.603	89.9266	738.603	90.9018	738.603	91.0315	738.603	90.7454
739.567	92.157	739.567	92.2055	739.567	90.047	739.567	91.0608	739.567	91.1299	739.567	90.8675
740.531	92.3548	740.531	92.3616	740.531	90.1658	740.531	91.2226	740.531	91.2435	740.531	90.9943
741.495	92.5167	741.495	92.4991	741.495	90.2681	741.495	91.3672	741.495	91.3579	741.495	91.1103
742.46	92.6315	742.46	92.6023	742.46	90.3471	742.46	91.4784	742.46	91.4568	742.46	91.2038
743.424	92.7023	743.424	92.6698	743.424	90.4059	743.424	91.5494	743.424	91.5287	743.424	91.2713
744.388	92.7434	744.388	92.7131	744.388	90.4537	744.388	91.5847	744.388	91.5721	744.388	91.3181
745.352	92.774	745.352	92.749	745.352	90.5001	745.352	91.5988	745.352	91.5969	745.352	91.3551
746.317	92.813	746.317	92.7903	746.317	90.5512	746.317	91.6116	746.317	91.6196	746.317	91.3953
747.281	92.8748	747.281	92.8426	747.281	90.61	747.281	91.6436	747.281	91.6581	747.281	91.4494
748.245	92.9665	748.245	92.9061	748.245	90.6796	748.245	91.7101	748.245	91.7253	748.245	91.5249
749.209	93.0874	749.209	92.9804	749.209	90.7651	749.209	91.8173	749.209	91.8265	749.209	91.6251
750.174	93.2297	750.174	93.0658	750.174	90.8711	750.174	91.9614	750.174	91.9588	750.174	91.7489
751.138	93.3805	751.138	93.1627	751.138	90.999	751.138	92.1295	751.138	92.1134	751.138	91.8907
752.102	93.5253	752.102	93.2693	752.102	91.1437	752.102	92.3044	752.102	92.2798	752.102	92.042
753.066	93.652	753.066	93.3818	753.066	91.2948	753.066	92.4716	753.066	92.4496	753.066	92.1935
754.031	93.7546	754.031	93.4965	754.031	91.441	754.031	92.6234	754.031	92.6194	754.031	92.3385
754.995	93.8351	754.995	93.6115	754.995	91.5738	754.995	92.76	754.995	92.7895	754.995	92.474
755.959	93.9013	755.959	93.725	755.959	91.6894	755.959	92.8858	755.959	92.9595	755.959	92.5993
756.923	93.9632	756.923	93.8317	756.923	91.7877	756.923	93.0032	756.923	93.1236	756.923	92.7131
757.888	94.0272	757.888	93.9209	757.888	91.8691	757.888	93.1091	757.888	93.2683	757.888	92.8113
758.852	94.093	758.852	93.9788	758.852	91.9332	758.852	93.1955	758.852	93.3766	758.852	92.8871
759.816	94.154	759.816	93.9956	759.816	91.978	759.816	93.2532	759.816	93.435	759.816	92.9346
760.78	94.2002	760.78	93.9699	760.78	92.0013	760.78	93.2765	760.78	93.4403	760.78	92.9514
761.744	94.2221	761.744	93.9091	761.744	92.0004	761.744	93.2651	761.744	93.4004	761.744	92.939
762.709	94.2129	762.709	93.8236	762.709	91.9733	762.709	93.2226	762.709	93.3302	762.709	92.901
763.673	94.1688	763.673	93.7202	763.673	91.9184	763.673	93.1531	763.673	93.2432	763.673	92.84
764.637	94.088	764.637	93.5985	764.637	91.8353	764.637	93.0583	764.637	93.1456	764.637	92.7556
765.601	93.9704	765.601	93.4496	765.601	91.7247	765.601	92.9375	765.601	93.0349	765.601	92.6454
766.566	93.8182	766.566	93.255	766.566	91.5884	766.566	92.789	766.566	92.9034	766.566	92.5073
767.53	93.6365	767.53	92.9848	767.53	91.4278	767.53	92.6115	767.53	92.743	767.53	92.3405
768.494	93.4317	768.494	92.5986	768.494	91.2424	768.494	92.4046	768.494	92.5496	768.494	92.1447
769.458	93.2082	769.458	92.0586	769.458	91.0298	769.458	92.1681	769.458	92.3231	769.458	91.9191
770.423	92.9664	770.423	91.354	770.423	90.7874	770.423	91.9013	770.423	92.067	770.423	91.662
771.387	92.7026	771.387	90.5272	771.387	90.5142	771.387	91.6038	771.387	91.7855	771.387	91.3733
772.351	92.4122	772.351	89.6818	772.351	90.2128	772.351	91.2776	772.351	91.4824	772.351	91.0573
773.315	92.0933	773.315	88.9607	773.315	89.8895	773.315	90.9275	773.315	91.1593	773.315	90.7224
774.279	91.7471	774.279	88.495	774.279	89.5524	774.279	90.5598	774.279	90.8154	774.279	90.3789
775.244	91.3765	775.244	88.3487	775.244	89.2091	775.244	90.1796	775.244	90.4483	775.244	90.0339
776.208	90.9835	776.208	88.4896	776.208	88.8663	776.208	89.7895	776.208	90.0574	776.208	89.6893
777.172	90.573	777.172	88.8058	777.172	88.5329	777.172	89.3933	777.172	89.6502	777.172	89.3474
778.136	90.1611	778.136	89.1616	778.136	88.2264	778.136	89.0058	778.136	89.2501	778.136	89.0202
779.101	89.7858	779.101	89.4634	779.101	87.9792	779.101	88.6636	779.101	88.9019	779.101	88.7399
780.065	89.5098	780.065	89.6974	780.065	87.8391	780.065	88.4282	780.065	88.6692	780.065	88.56
781.029	89.4102	781.029	89.9227	781.029	87.8614	781.029	88.3751	781.029	88.6222	781.029	88.5438
781.993	89.5538	781.993	90.227	781.993	88.0905	781.993	88.569	781.993	88.8167	781.993	88.7427
782.958	89.9696	782.958	90.6738	782.958	88.5403	782.958	89.0356	782.958	89.2712	782.958	89.1738
783.922	90.6301	783.922	91.2692	783.922	89.1805	783.922	89.7434	783.922	89.9537	783.922	89.8083
784.886	91.4539	784.886	91.9618	784.886	89.9393	784.886	90.6076	784.886	90.7848	784.886	90.5756
785.85	92.3285	785.85	92.6692	785.85	90.7225	785.85	91.5155	785.85	91.6586	785.85	91.3833
786.814	93.1451	786.814	93.3135	786.814	91.4419	786.814	92.362	786.814	92.4738	786.814	92.143
787.779	93.8282	787.779	93.8466	787.779	92.0403	787.779	93.0775	787.779	93.1607	787.779	92.7916
788.743	94.3479	788.743	94.2563	788.743	92.501	788.743	93.6378	788.743	93.6931	788.743	93.3002
789.707	94.715	789.707	94.5573	789.707	92.84	789.707	94.0557	789.707	94.0833	789.707	93.6725
790.671	94.9635	790.671	94.7761	790.671	93.0889	790.671	94.3616	790.671	94.3648	790.671	93.9341
791.636	95.1313	791.636	94.9375	791.636	93.2767	791.636	94.587	791.636	94.5727	791.636	94.1189
792.6	95.2477	792.6	95.0579	792.6	93.4204	792.6	94.7549	792.6	94.7313	792.6	94.2572
793.564	95.3288	793.564	95.1439	793.564	93.5253	793.564	94.8782	793.564	94.8502	793.564	94.3669
794.528	95.3802	794.528	95.1951	794.528	93.5916	794.528	94.9625	794.528	94.9292	794.528	94.452
795.493	95.4025	795.493	95.209	795.493	93.6205	795.493	95.0103	795.493	94.9651	795.493	94.5065
796.457	95.396	796.457	95.1862	796.457	93.6179	796.457	95.0239	796.457	94.9591	796.457	94.5236
797.421	95.363	797.421	95.1349	797.421	93.5929	797.421	95.008	797.421	94.9188	797.421	94.5037
798.385	95.3089	798.385	95.0714	798.385	93.5557	798.385	94.9707	798.385	94.8579	798.385	94.4564
799.35	95.2413	799.35	95.0144	799.35	93.5143	799.35	94.9225	799.35	94.7912	799.35	94.3968
800.314	95.1685	800.314	94.9775	800.314	93.4739	800.314	94.8729	800.314	94.7295	800.314	94.3372
801.278	95.0983	801.278	94.9617	801.278	93.4366	801.278	94.8271	801.278	94.6769	801.278	94.282
802.242	95.0359	802.242	94.9552	802.242	93.402	802.242	94.785	802.242	94.6308	802.242	94.2281
803.207	94.983	803.207	94.94	803.207	93.3681	803.207	94.7419	803.207	94.5857	803.207	94.1702
804.171	94.9373	804.171	94.9031	804.171	93.3326	804.171	94.6928	804.171	94.5371	804.171	94.1063
805.135	94.8937	805.135	94.8436	805.135	93.2934	805.135	94.6347	805.135	94.4837	805.135	94.0396
806.099	94.8464	806.099	94.773	806.099	93.2501	806.099	94.5674	806.099	94.4268	806.099	93.9749
807.063	94.7912	807.063	94.7074	807.063	93.2025	807.063	94.4927	807.063	94.3668	807.063	93.9141
808.028	94.727	808.028	94.6578	808.028	93.1508	808.028	94.4128	808.028	94.3021	808.028	93.8539
808.992	94.6553	808.992	94.625	808.992	93.0943	808.992	94.3302	808.992	94.2298	808.992	93.7883
809.956	94.5796	809.956	94.6015	809.956	93.0327	809.956	94.2472	809.956	94.148	809.956	93.7128
810.92	94.5026	810.92	94.5772	810.92	92.9662	810.92	94.1659	810.92	94.0592	810.92	93.6282
811.885	94.426	811.885	94.5456	811.885	92.8968	811.885	94.0875	811.885	93.9697	811.885	93.5402
812.849	94.3494	812.849	94.5055	812.849	92.8277	812.849	94.0107	812.849	93.8868	812.849	93.4564
813.813	94.2723	813.813	94.4591	813.813	92.762	813.813	93.9325	813.813	93.8145	813.813	93.3814
814.777	94.1945	814.777	94.4093	814.777	92.7009	814.777	93.8495	814.777	93.7512	814.777	93.3153
815.741	94.1164	815.741	94.3588	815.741	92.6424	815.741	93.7607	815.741	93.6902	815.741	93.2536
816.706	94.0385	816.706	94.3102	816.706	92.5818	816.706	93.6678	816.706	93.6236	816.706	93.1901
817.67	93.9604	817.67	94.2664	817.67	92.514	817.67	93.5745	817.67	93.547	817.67	93.12
818.634	93.8808	818.634	94.2287	818.634	92.4363	818.634	93.4841	818.634	93.4611	818.634	93.0417
819.598	93.798	819.598	94.1943	819.598	92.3502	819.598	93.3976	819.598	93.3718	819.598	92.9567
820.563	93.7113	820.563	94.1564	820.563	92.2609	820.563	93.3138	820.563	93.2855	820.563	92.8677
821.527	93.6211	821.527	94.1057	821.527	92.1745	821.527	93.23	821.527	93.2056	821.527	92.7774
822.491	93.5285	822.491	94.0356	822.491	92.0948	822.491	93.1433	822.491	93.1295	822.491	92.6872
823.455	93.4337	823.455	93.9461	823.455	92.0212	823.455	93.0515	823.455	93.0506	823.455	92.5976
824.42	93.3353	824.42	93.8453	824.42	91.9496	824.42	92.9525	824.42	92.9612	824.42	92.5079
825.384	93.2317	825.384	93.7452	825.384	91.875	825.384	92.8448	825.384	92.8571	825.384	92.4174
826.348	93.1221	826.348	93.6564	826.348	91.7939	826.348	92.7281	826.348	92.7391	826.348	92.3242
827.312	93.0078	827.312	93.5829	827.312	91.7055	827.312	92.6037	827.312	92.6114	827.312	92.2263
828.277	92.8908	828.277	93.5205	828.277	91.6105	828.277	92.474	828.277	92.4794	828.277	92.1217
829.241	92.7726	829.241	93.4599	829.241	91.509	829.241	92.3416	829.241	92.3463	829.241	92.0097
830.205	92.6513	830.205	93.3915	830.205	91.3996	830.205	92.2073	830.205	92.2127	830.205	91.8912
831.169	92.5219	831.169	93.309	831.169	91.2791	831.169	92.0686	831.169	92.0776	831.169	91.7676
832.134	92.3773	832.134	93.2102	832.134	91.144	832.134	91.9195	832.134	91.9392	832.134	91.6385
833.098	92.2105	833.098	93.0944	833.098	90.9917	833.098	91.7528	833.098	91.7946	833.098	91.5002
834.062	92.0162	834.062	92.9602	834.062	90.82	834.062	91.5624	834.062	91.6389	834.062	91.3463
835.026	91.7917	835.026	92.8043	835.026	90.628	835.026	91.3457	835.026	91.4652	835.026	91.1704
835.99	91.5368	835.99	92.6241	835.99	90.4154	835.99	91.1051	835.99	91.2667	835.99	90.9702
836.955	91.2542	836.955	92.4202	836.955	90.1844	836.955	90.8463	836.955	91.0397	836.955	90.7488
837.919	90.9503	837.919	92.1985	837.919	89.9398	837.919	90.5763	837.919	90.7865	837.919	90.514
838.883	90.6359	838.883	91.9693	838.883	89.6898	838.883	90.3017	838.883	90.5167	838.883	90.2755
839.847	90.3257	839.847	91.7442	839.847	89.4448	839.847	90.0284	839.847	90.2455	839.847	90.0428
840.812	90.0378	840.812	91.5346	840.812	89.2162	840.812	89.7659	840.812	89.991	840.812	89.826
841.776	89.7909	841.776	91.351	841.776	89.017	841.776	89.5295	841.776	89.7723	841.776	89.6369
842.74	89.6026	842.74	91.2053	842.74	88.8609	842.74	89.3415	842.74	89.6074	842.74	89.4902
843.704	89.4874	843.704	91.1111	843.704	88.7622	843.704	89.2261	843.704	89.5119	843.704	89.4013
844.668	89.4553	844.668	91.0815	844.668	88.7334	844.668	89.2017	844.668	89.496	844.668	89.382
845.633	89.5105	845.633	91.1244	845.633	88.7823	845.633	89.2736	845.633	89.5636	845.633	89.437
846.597	89.6512	846.597	91.2393	846.597	88.9098	846.597	89.433	846.597	89.7105	846.597	89.5638
847.561	89.87	847.561	91.4168	847.561	89.1103	847.561	89.6624	847.561	89.9276	847.561	89.755
848.525	90.156	848.525	91.6422	848.525	89.3742	848.525	89.9441	848.525	90.2028	848.525	90.0029
849.49	90.4965	849.49	91.9008	849.49	89.691	849.49	90.2668	849.49	90.5249	849.49	90.301
850.454	90.8789	850.454	92.1815	850.454	90.05	850.454	90.6263	850.454	90.8836	850.454	90.6429
851.418	91.2899	851.418	92.4773	851.418	90.4396	851.418	91.02	851.418	91.2685	851.418	91.0194
852.382	91.7155	852.382	92.7828	852.382	90.8456	852.382	91.4413	852.382	91.6676	852.382	91.4158
853.347	92.1401	853.347	93.0918	853.347	91.2506	853.347	91.876	853.347	92.0666	853.347	91.8129
854.311	92.5482	854.311	93.3956	854.311	91.6369	854.311	92.3046	854.311	92.4515	854.311	92.1908
855.275	92.9266	855.275	93.6845	855.275	91.9906	855.275	92.7076	855.275	92.81	855.275	92.5338
856.239	93.2667	856.239	93.9495	856.239	92.3042	856.239	93.0701	856.239	93.1342	856.239	92.8339
857.204	93.565	857.204	94.1849	857.204	92.5772	857.204	93.3849	857.204	93.4204	857.204	93.0908
858.168	93.8225	858.168	94.389	858.168	92.8146	858.168	93.6519	858.168	93.6683	858.168	93.3099
859.132	94.0417	859.132	94.5646	859.132	93.023	859.132	93.8759	859.132	93.8797	859.132	93.4988
860.096	94.2254	860.096	94.7175	860.096	93.209	860.096	94.0647	860.096	94.0586	860.096	93.6645
861.061	94.3763	861.061	94.8538	861.061	93.3764	861.061	94.2262	861.061	94.2094	861.061	93.8112
862.025	94.4979	862.025	94.9766	862.025	93.5259	862.025	94.3659	862.025	94.3363	862.025	93.9403
862.989	94.5959	862.989	95.0848	862.989	93.6543	862.989	94.4857	862.989	94.4419	862.989	94.0507
863.953	94.677	863.953	95.1735	863.953	93.7557	863.953	94.5838	863.953	94.5262	863.953	94.1401
864.917	94.747	864.917	95.2377	864.917	93.8246	864.917	94.6581	864.917	94.5878	864.917	94.2065
865.882	94.8078	865.882	95.2759	865.882	93.8593	865.882	94.7089	865.882	94.6261	865.882	94.2492
866.846	94.8569	866.846	95.2928	866.846	93.8639	866.846	94.7409	866.846	94.643	866.846	94.2693
867.81	94.8891	867.81	95.2972	867.81	93.8474	867.81	94.761	867.81	94.6435	867.81	94.2697
868.774	94.9002	868.774	95.2978	868.774	93.8191	868.774	94.7745	868.774	94.6338	868.774	94.2544
869.739	94.8907	869.739	95.2996	869.739	93.7854	869.739	94.7826	869.739	94.6189	869.739	94.2287
870.703	94.8662	870.703	95.3018	870.703	93.7475	870.703	94.7821	870.703	94.6011	870.703	94.1984
871.667	94.8354	871.667	95.3014	871.667	93.7048	871.667	94.77	871.667	94.5813	871.667	94.1692
872.631	94.806	872.631	95.2962	872.631	93.6584	872.631	94.7481	872.631	94.5611	872.631	94.1465
873.596	94.7828	873.596	95.2882	873.596	93.6144	873.596	94.7242	873.596	94.5445	873.596	94.1343
874.56	94.7677	874.56	95.2829	874.56	93.5821	874.56	94.7091	874.56	94.5378	874.56	94.1344
875.524	94.7619	875.524	95.2865	875.524	93.5709	875.524	94.7114	875.524	94.5462	875.524	94.1464
876.488	94.7675	876.488	95.3023	876.488	93.5854	876.488	94.7323	876.488	94.5707	876.488	94.168
877.452	94.7868	877.452	95.3293	877.452	93.6232	877.452	94.7656	877.452	94.6064	877.452	94.1957
878.417	94.8206	878.417	95.363	878.417	93.6765	878.417	94.8011	878.417	94.6438	878.417	94.2253
879.381	94.8654	879.381	95.3972	879.381	93.7345	879.381	94.8299	879.381	94.6735	879.381	94.2523
880.345	94.9134	880.345	95.4264	880.345	93.7875	880.345	94.8478	880.345	94.6903	880.345	94.2733
881.309	94.9548	881.309	95.4472	881.309	93.829	881.309	94.8554	881.309	94.695	881.309	94.2864
882.274	94.9812	882.274	95.4583	882.274	93.8573	882.274	94.8559	882.274	94.6926	882.274	94.2924
883.238	94.9886	883.238	95.4611	883.238	93.8748	883.238	94.8519	883.238	94.689	883.238	94.294
884.202	94.9782	884.202	95.4586	884.202	93.8867	884.202	94.8447	884.202	94.6872	884.202	94.2943
885.166	94.9552	885.166	95.4543	885.166	93.8972	885.166	94.8341	885.166	94.6866	885.166	94.2953
886.131	94.9263	886.131	95.4504	886.131	93.9075	886.131	94.8197	886.131	94.6847	886.131	94.296
887.095	94.8976	887.095	95.4462	887.095	93.9138	887.095	94.8018	887.095	94.679	887.095	94.293
888.059	94.8721	888.059	95.438	888.059	93.9094	888.059	94.781	888.059	94.669	888.059	94.2817
889.023	94.849	889.023	95.421	889.023	93.8883	889.023	94.7579	889.023	94.6549	889.023	94.2588
889.987	94.8247	889.987	95.3923	889.987	93.8496	889.987	94.7318	889.987	94.6364	889.987	94.2239
890.952	94.7942	890.952	95.3527	890.952	93.7986	890.952	94.7011	890.952	94.6111	890.952	94.1794
891.916	94.7539	891.916	95.307	891.916	93.7445	891.916	94.6629	891.916	94.5757	891.916	94.1292
892.88	94.7038	892.88	95.2613	892.88	93.6953	892.88	94.6152	892.88	94.5283	892.88	94.0773
893.844	94.648	893.844	95.2197	893.844	93.6537	893.844	94.5578	893.844	94.4698	893.844	94.026
894.809	94.5928	894.809	95.182	894.809	93.6154	894.809	94.4938	894.809	94.4052	894.809	93.9761
895.773	94.5442	895.773	95.144	895.773	93.5726	895.773	94.4286	895.773	94.3408	895.773	93.9272
896.737	94.505	896.737	95.0999	896.737	93.5191	896.737	94.368	896.737	94.2822	896.737	93.8785
897.701	94.4734	897.701	95.0455	897.701	93.4537	897.701	94.3162	897.701	94.2317	897.701	93.83
898.666	94.4447	898.666	94.9811	898.666	93.3813	898.666	94.2734	898.666	94.1882	898.666	93.7823
899.63	94.4137	899.63	94.9112	899.63	93.3102	899.63	94.2365	899.63	94.1488	899.63	93.7364
900.594	94.3774	900.594	94.8431	900.594	93.2477	900.594	94.2014	900.594	94.1107	900.594	93.6934
901.558	94.3367	901.558	94.7844	901.558	93.1975	901.558	94.1655	901.558	94.0724	901.558	93.6535
902.523	94.2954	902.523	94.7415	902.523	93.1595	902.523	94.1292	902.523	94.034	902.523	93.6166
903.487	94.2581	903.487	94.7179	903.487	93.1317	903.487	94.0956	903.487	93.9958	903.487	93.5822
904.451	94.2274	904.451	94.7141	904.451	93.1118	904.451	94.0681	904.451	93.9584	904.451	93.5502
905.415	94.202	905.415	94.7268	905.415	93.0972	905.415	94.0473	905.415	93.9218	905.415	93.5205
906.38	94.1776	906.38	94.7486	906.38	93.0843	906.38	94.0301	906.38	93.8856	906.38	93.4922
907.344	94.1487	907.344	94.7686	907.344	93.0666	907.344	94.0092	907.344	93.8484	907.344	93.4631
908.308	94.1112	908.308	94.7743	908.308	93.0363	908.308	93.9765	908.308	93.8082	908.308	93.4288
909.272	94.0644	909.272	94.7561	909.272	92.9869	909.272	93.9252	909.272	93.7619	909.272	93.3848
910.236	94.0099	910.236	94.7105	910.236	92.9168	910.236	93.8536	910.236	93.7068	910.236	93.3276
911.201	93.9497	911.201	94.6421	911.201	92.8303	911.201	93.7646	911.201	93.6412	911.201	93.2563
912.165	93.8844	912.165	94.5611	912.165	92.7347	912.165	93.6648	912.165	93.5645	912.165	93.173
913.129	93.812	913.129	94.4782	913.129	92.6362	913.129	93.5604	913.129	93.4763	913.129	93.0805
914.093	93.7294	914.093	94.3996	914.093	92.5354	914.093	93.4543	914.093	93.3759	914.093	92.9805
915.058	93.6331	915.058	94.3239	915.058	92.4277	915.058	93.3443	915.058	93.2611	915.058	92.8721
916.022	93.5214	916.022	94.2442	916.022	92.3067	916.022	93.2248	916.022	93.1301	916.022	92.7522
916.986	93.3936	916.986	94.1521	916.986	92.1684	916.986	93.0899	916.986	92.9829	916.986	92.6177
917.95	93.2495	917.95	94.0413	917.95	92.0134	917.95	92.9367	917.95	92.8213	917.95	92.467
918.914	93.0892	918.914	93.9095	918.914	91.8456	918.914	92.7658	918.914	92.6488	918.914	92.3003
919.879	92.9122	919.879	93.7578	919.879	91.6685	919.879	92.58	919.879	92.4675	919.879	92.1186
920.843	92.719	920.843	93.5888	920.843	91.4824	920.843	92.3823	920.843	92.2767	920.843	91.9229
921.807	92.5112	921.807	93.4057	921.807	91.2852	921.807	92.174	921.807	92.074	921.807	91.7138
922.771	92.2919	922.771	93.2117	922.771	91.0745	922.771	91.9554	922.771	91.8577	922.771	91.4927
923.736	92.0651	923.736	93.0106	923.736	90.8505	923.736	91.7271	923.736	91.6291	923.736	91.2621
924.7	91.834	924.7	92.8059	924.7	90.6172	924.7	91.4911	924.7	91.393	924.7	91.0259
925.664	91.6007	925.664	92.6	925.664	90.3798	925.664	91.2507	925.664	91.1552	925.664	90.7876
926.628	91.3662	926.628	92.3941	926.628	90.1421	926.628	91.0093	926.628	90.9187	926.628	90.5489
927.593	91.1302	927.593	92.1887	927.593	89.9049	927.593	90.7687	927.593	90.6825	927.593	90.3088
928.557	90.8926	928.557	91.9844	928.557	89.6658	928.557	90.5283	928.557	90.442	928.557	90.0654
929.521	90.6534	929.521	91.7826	929.521	89.4213	929.521	90.286	929.521	90.1929	929.521	89.8165
930.485	90.4126	930.485	91.5848	930.485	89.1688	930.485	90.0384	930.485	89.933	930.485	89.5616
931.449	90.1693	931.449	91.3914	931.449	88.9071	931.449	89.7828	931.449	89.6637	931.449	89.3005
932.414	89.9217	932.414	91.2008	932.414	88.6359	932.414	89.5169	932.414	89.3875	932.414	89.0323
933.378	89.6664	933.378	91.0093	933.378	88.3559	933.378	89.2389	933.378	89.1063	933.378	88.7544
934.342	89.4	934.342	90.8124	934.342	88.0678	934.342	88.9476	934.342	88.8196	934.342	88.4635
935.307	89.1196	935.307	90.6063	935.307	87.7731	935.307	88.6423	935.307	88.5248	935.307	88.1566
936.271	88.8241	936.271	90.3885	936.271	87.4729	936.271	88.3236	936.271	88.2188	936.271	87.834
937.235	88.5148	937.235	90.158	937.235	87.1676	937.235	87.9936	937.235	87.8993	937.235	87.499
938.199	88.1949	938.199	89.9148	938.199	86.8557	938.199	87.6556	938.199	87.5657	938.199	87.1572
939.163	87.8683	939.163	89.6603	939.163	86.534	939.163	87.3136	939.163	87.2194	939.163	86.8144
940.128	87.5383	940.128	89.3963	940.128	86.1996	940.128	86.9703	940.128	86.8633	940.128	86.4738
941.092	87.206	941.092	89.1254	941.092	85.8513	941.092	86.6257	941.092	86.5005	941.092	86.1348
942.056	86.8697	942.056	88.8492	942.056	85.491	942.056	86.2764	942.056	86.1329	942.056	85.7923
943.02	86.5248	943.02	88.5672	943.02	85.1214	943.02	85.916	943.02	85.7592	943.02	85.4385
943.985	86.1643	943.985	88.276	943.985	84.743	943.985	85.5368	943.985	85.3744	943.985	85.0642
944.949	85.7801	944.949	87.9695	944.949	84.3514	944.949	85.1315	944.949	84.9702	944.949	84.6618
945.913	85.3641	945.913	87.64	945.913	83.9364	945.913	84.6946	945.913	84.5373	945.913	84.2264
946.877	84.9104	946.877	87.2805	946.877	83.4857	946.877	84.2227	946.877	84.068	946.877	83.7565
947.841	84.4165	947.841	86.8861	947.841	82.9901	947.841	83.7148	947.841	83.5589	947.841	83.2527
948.806	83.8846	948.806	86.4561	948.806	82.4481	948.806	83.1725	948.806	83.0116	948.806	82.7171
949.77	83.3221	949.77	85.9944	949.77	81.8685	949.77	82.6006	949.77	82.4325	949.77	82.1528
950.734	82.7412	950.734	85.5107	950.734	81.268	950.734	82.008	950.734	81.8321	950.734	81.5653
951.698	82.157	951.698	85.0193	951.698	80.6672	951.698	81.4077	951.698	81.2245	951.698	80.9648
952.663	81.5862	952.663	84.5374	952.663	80.0858	952.663	80.816	952.663	80.6265	952.663	80.3669
953.627	81.0455	953.627	84.0822	953.627	79.5394	953.627	80.2509	953.627	80.0563	953.627	79.7917
954.591	80.5498	954.591	83.6678	954.591	79.0393	954.591	79.7296	954.591	79.5319	954.591	79.2598
955.555	80.1115	955.555	83.3037	955.555	78.5935	955.555	79.2675	955.555	79.0681	955.555	78.7892
956.52	79.7398	956.52	82.9942	956.52	78.2085	956.52	78.876	956.52	78.6759	956.52	78.3917
957.484	79.44	957.484	82.7406	957.484	77.8905	957.484	78.5624	957.484	78.3612	957.484	78.073
958.448	79.2131	958.448	82.5427	958.448	77.6441	958.448	78.3293	958.448	78.126	958.448	77.8335
959.412	79.0571	959.412	82.3992	959.412	77.4714	959.412	78.1751	959.412	77.9682	959.412	77.6702
960.376	78.9671	960.376	82.3082	960.376	77.3702	960.376	78.094	960.376	77.8823	960.376	77.578
961.341	78.9365	961.341	82.2659	961.341	77.3341	961.341	78.0769	961.341	77.8595	961.341	77.5494
962.305	78.9579	962.305	82.2663	962.305	77.3529	962.305	78.1121	962.305	77.8879	962.305	77.5744
963.269	79.0229	963.269	82.3015	963.269	77.4147	963.269	78.1866	963.269	77.9549	963.269	77.6414
964.234	79.122	964.234	82.3625	964.234	77.507	964.234	78.2879	964.234	78.049	964.234	77.7379
965.198	79.2445	965.198	82.4402	965.198	77.6177	965.198	78.4044	965.198	78.1604	965.198	77.8526
966.162	79.3782	966.162	82.5252	966.162	77.735	966.162	78.5265	966.162	78.2811	966.162	77.9755
967.126	79.5102	967.126	82.6076	967.126	77.8471	967.126	78.6448	967.126	78.4026	967.126	78.0972
968.09	79.6269	968.09	82.6768	968.09	77.9415	968.09	78.7492	968.09	78.5139	968.09	78.2069
969.055	79.7148	969.055	82.7217	969.055	78.0061	969.055	78.8275	969.055	78.6017	969.055	78.2919
970.019	79.7617	970.019	82.7315	970.019	78.0296	970.019	78.8668	970.019	78.651	970.019	78.3379
970.983	79.7571	970.983	82.6967	970.983	78.0029	970.983	78.8552	970.983	78.648	970.983	78.3317
971.947	79.6945	971.947	82.6101	971.947	77.9203	971.947	78.7849	971.947	78.5828	971.947	78.2642
972.912	79.572	972.912	82.4662	972.912	77.7804	972.912	78.6542	972.912	78.451	972.912	78.1324
973.876	79.3931	973.876	82.2619	973.876	77.586	973.876	78.4666	973.876	78.2543	973.876	77.9402
974.84	79.1657	974.84	81.9963	974.84	77.3441	974.84	78.2297	974.84	78.0006	974.84	77.6969
975.804	78.901	975.804	81.6719	975.804	77.0646	975.804	77.9531	975.804	77.7025	975.804	77.4154
976.769	78.6122	976.769	81.2959	976.769	76.7596	976.769	77.648	976.769	77.3763	976.769	77.1103
977.733	78.3133	977.733	80.883	977.733	76.4425	977.733	77.3278	977.733	77.0392	977.733	76.7965
978.697	78.0194	978.697	80.457	978.697	76.1273	978.697	77.008	978.697	76.7079	978.697	76.4886
979.661	77.7454	979.661	80.0505	979.661	75.8289	979.661	76.7061	979.661	76.3971	979.661	76.2002
980.625	77.5059	980.625	79.7011	980.625	75.5626	980.625	76.4391	980.625	76.1199	980.625	75.9445
981.59	77.3131	981.59	79.4448	981.59	75.3427	981.59	76.2212	981.59	75.888	981.59	75.7333
982.554	77.1745	982.554	79.3059	982.554	75.1805	982.554	76.0614	982.554	75.711	982.554	75.5763
983.518	77.0914	983.518	79.2893	983.518	75.0815	983.518	75.9618	983.518	75.594	983.518	75.4785
984.482	77.0579	984.482	79.3779	984.482	75.0423	984.482	75.9168	984.482	75.5338	984.482	75.4378
985.447	77.0619	985.447	79.5367	985.447	75.0497	985.447	75.9131	985.447	75.5175	985.447	75.4428
986.411	77.0878	986.411	79.7234	986.411	75.0828	986.411	75.9311	986.411	75.5231	986.411	75.4742
987.375	77.1188	987.375	79.8994	987.375	75.1176	987.375	75.9478	987.375	75.5248	987.375	75.5082
988.339	77.1396	988.339	80.0384	988.339	75.1327	988.339	75.9413	988.339	75.4993	988.339	75.5227
989.303	77.1376	989.303	80.1284	989.303	75.1143	989.303	75.8957	989.303	75.4302	989.303	75.5026
990.268	77.1047	990.268	80.1683	990.268	75.0577	990.268	75.8038	990.268	75.3103	990.268	75.4415
991.232	77.0374	991.232	80.1624	991.232	74.9653	991.232	75.6674	991.232	75.1397	991.232	75.3401
992.196	76.9379	992.196	80.1171	992.196	74.8427	992.196	75.495	992.196	74.9243	992.196	75.2034
993.16	76.8132	993.16	80.0394	993.16	74.6971	993.16	75.2984	993.16	74.6748	993.16	75.0383
994.125	76.6745	994.125	79.9378	994.125	74.536	994.125	75.0918	994.125	74.4083	994.125	74.8544
995.089	76.5345	995.089	79.8223	995.089	74.3696	995.089	74.8913	995.089	74.1493	995.089	74.666
996.053	76.4047	996.053	79.7037	996.053	74.2111	996.053	74.7156	996.053	73.9278	996.053	74.4923
997.017	76.2936	997.017	79.5915	997.017	74.075	997.017	74.5844	997.017	73.7741	997.017	74.3546
997.982	76.2064	997.982	79.4935	997.982	73.9741	997.982	74.5152	997.982	73.7109	997.982	74.2708
998.946	76.1466	998.946	79.4175	998.946	73.9151	998.946	74.5179	998.946	73.7464	998.946	74.2499
999.91	76.1173	999.91	79.372	999.91	73.8973	999.91	74.5914	999.91	73.8721	999.91	74.2901
1000.87	76.1217	1000.87	79.3671	1000.87	73.9135	1000.87	74.7233	1000.87	74.0656	1000.87	74.38
1001.84	76.162	1001.84	79.411	1001.84	73.954	1001.84	74.8946	1001.84	74.2978	1001.84	74.5042
1002.8	76.2377	1002.8	79.5061	1002.8	74.0101	1002.8	75.0856	1002.8	74.5413	1002.8	74.6476
1003.77	76.344	1003.77	79.6446	1003.77	74.0761	1003.77	75.2817	1003.77	74.7767	1003.77	74.7991
1004.73	76.4725	1004.73	79.8098	1004.73	74.1489	1004.73	75.4745	1004.73	74.9944	1004.73	74.9512
1005.7	76.6137	1005.7	79.9793	1005.7	74.2262	1005.7	75.6598	1005.7	75.1923	1005.7	75.0991
1006.66	76.7599	1006.66	80.132	1006.66	74.3049	1006.66	75.8343	1006.66	75.3717	1006.66	75.238
1007.62	76.9061	1007.62	80.2532	1007.62	74.3808	1007.62	75.9939	1007.62	75.5343	1007.62	75.3629
1008.59	77.0502	1008.59	80.3375	1008.59	74.4495	1008.59	76.135	1008.59	75.6815	1008.59	75.4702
1009.55	77.1906	1009.55	80.3881	1009.55	74.5088	1009.55	76.2578	1009.55	75.8164	1009.55	75.5597
1010.52	77.3246	1010.52	80.414	1010.52	74.5603	1010.52	76.3681	1010.52	75.9443	1010.52	75.6367
1011.48	77.4489	1011.48	80.4254	1011.48	74.6094	1011.48	76.4762	1011.48	76.0729	1011.48	75.7109
1012.45	77.5604	1012.45	80.4273	1012.45	74.6626	1012.45	76.5921	1012.45	76.2089	1012.45	75.7924
1013.41	77.658	1013.41	80.4157	1013.41	74.7238	1013.41	76.7209	1013.41	76.3541	1013.41	75.8874
1014.37	77.7426	1014.37	80.3762	1014.37	74.7921	1014.37	76.8602	1014.37	76.5034	1014.37	75.9946
1015.34	77.8159	1015.34	80.289	1015.34	74.8607	1015.34	77.0014	1015.34	76.6464	1015.34	76.1052
1016.3	77.878	1016.3	80.1393	1016.3	74.9204	1016.3	77.1332	1016.3	76.7713	1016.3	76.2074
1017.27	77.9266	1017.27	79.9287	1017.27	74.9627	1017.27	77.2446	1017.27	76.8691	1017.27	76.2906
1018.23	77.9577	1018.23	79.6811	1018.23	74.983	1018.23	77.3265	1018.23	76.9354	1018.23	76.3491
1019.19	77.9669	1019.19	79.4365	1019.19	74.9803	1019.19	77.3727	1019.19	76.97	1019.19	76.3814
1020.16	77.9517	1020.16	79.2355	1020.16	74.9561	1020.16	77.3804	1020.16	76.9751	1020.16	76.3879
1021.12	77.9114	1021.12	79.1018	1021.12	74.9118	1021.12	77.3509	1021.12	76.9541	1021.12	76.368
1022.09	77.8468	1022.09	79.0323	1022.09	74.8481	1022.09	77.2903	1022.09	76.9111	1022.09	76.3206
1023.05	77.7588	1023.05	79.0012	1023.05	74.7654	1023.05	77.208	1023.05	76.8501	1023.05	76.2455
1024.02	77.6488	1024.02	78.9762	1024.02	74.6637	1024.02	77.1124	1024.02	76.7743	1024.02	76.1451
1024.98	77.5194	1024.98	78.9368	1024.98	74.5438	1024.98	77.0077	1024.98	76.6838	1024.98	76.0247
1025.94	77.3745	1025.94	78.8839	1025.94	74.4067	1025.94	76.8932	1025.94	76.5759	1025.94	75.8902
1026.91	77.2201	1026.91	78.8367	1026.91	74.2546	1026.91	76.7651	1026.91	76.4471	1026.91	75.7459
1027.87	77.062	1027.87	78.8188	1027.87	74.0916	1027.87	76.6216	1027.87	76.2969	1027.87	75.5943
1028.84	76.905	1028.84	78.8432	1028.84	73.9235	1028.84	76.4652	1028.84	76.1309	1028.84	75.4372
1029.8	76.7518	1029.8	78.9041	1029.8	73.7579	1029.8	76.3032	1029.8	75.9604	1029.8	75.2778
1030.77	76.6027	1030.77	78.9806	1030.77	73.6006	1030.77	76.1443	1030.77	75.7984	1030.77	75.1216
1031.73	76.4573	1031.73	79.0458	1031.73	73.4546	1031.73	75.995	1031.73	75.6537	1031.73	74.975
1032.69	76.3146	1032.69	79.0784	1032.69	73.3185	1032.69	75.8574	1032.69	75.5278	1032.69	74.8428
1033.66	76.1729	1033.66	79.0672	1033.66	73.188	1033.66	75.7289	1033.66	75.4146	1033.66	74.7244
1034.62	76.0299	1034.62	79.0107	1034.62	73.0582	1034.62	75.604	1034.62	75.3032	1034.62	74.6134
1035.59	75.8813	1035.59	78.9119	1035.59	72.9247	1035.59	75.4753	1035.59	75.1824	1035.59	74.4978
1036.55	75.7212	1036.55	78.7737	1036.55	72.7832	1036.55	75.3343	1036.55	75.0431	1036.55	74.364
1037.52	75.5427	1037.52	78.597	1037.52	72.6285	1037.52	75.1722	1037.52	74.8791	1037.52	74.201
1038.48	75.3382	1038.48	78.3816	1038.48	72.4538	1038.48	74.9805	1038.48	74.6859	1038.48	74.0027
1039.44	75.1004	1039.44	78.1276	1039.44	72.2508	1039.44	74.7523	1039.44	74.4603	1039.44	73.7687
1040.41	74.8238	1040.41	77.8356	1040.41	72.0126	1040.41	74.4827	1040.41	74.1999	1040.41	73.5018
1041.37	74.5049	1041.37	77.5054	1041.37	71.7356	1041.37	74.1691	1041.37	73.9025	1041.37	73.2046
1042.34	74.1435	1042.34	77.1345	1042.34	71.4201	1042.34	73.8117	1042.34	73.5671	1042.34	72.8774
1043.3	73.7422	1043.3	76.717	1043.3	71.0699	1043.3	73.4136	1043.3	73.1932	1043.3	72.5178
1044.26	73.306	1044.26	76.2445	1044.26	70.6907	1044.26	72.981	1044.26	72.7818	1044.26	72.1235
1045.23	72.8402	1045.23	75.7054	1045.23	70.2884	1045.23	72.5222	1045.23	72.3359	1045.23	71.6951
1046.19	72.3493	1046.19	75.0837	1046.19	69.8678	1046.19	72.0459	1046.19	71.8609	1046.19	71.2376
1047.16	71.8365	1047.16	74.3595	1047.16	69.4333	1047.16	71.5594	1047.16	71.3646	1047.16	70.7595
1048.12	71.3051	1048.12	73.5142	1048.12	68.9889	1048.12	71.0669	1048.12	70.8563	1048.12	70.2701
1049.09	70.7607	1049.09	72.5437	1049.09	68.5398	1049.09	70.5716	1049.09	70.3465	1049.09	69.7786
1050.05	70.2144	1050.05	71.4766	1050.05	68.0934	1050.05	70.0782	1050.05	69.8458	1050.05	69.2932
1051.01	69.684	1051.01	70.3875	1051.01	67.6591	1051.01	69.596	1051.01	69.3657	1051.01	68.823
1051.98	69.1925	1051.98	69.3936	1051.98	67.2485	1051.98	69.1389	1051.98	68.918	1051.98	68.3784
1052.94	68.7636	1052.94	68.6296	1052.94	66.873	1052.94	68.7226	1052.94	68.5137	1052.94	67.9708
1053.91	68.4153	1053.91	68.2068	1053.91	66.5413	1053.91	68.3593	1053.91	68.1606	1053.91	67.6095
1054.87	68.1528	1054.87	68.1716	1054.87	66.2562	1054.87	68.0526	1054.87	67.8595	1054.87	67.297
1055.84	67.9651	1055.84	68.4862	1055.84	66.0122	1055.84	67.795	1055.84	67.6022	1055.84	67.027
1056.8	67.8259	1056.8	69.0387	1056.8	65.7943	1056.8	67.5685	1056.8	67.3715	1056.8	66.7837
1057.76	67.7	1057.76	69.6808	1057.76	65.5798	1057.76	67.349	1057.76	67.1434	1057.76	66.545
1058.73	67.551	1058.73	70.2731	1058.73	65.3431	1058.73	67.1118	1058.73	66.8933	1058.73	66.2877
1059.69	67.3492	1059.69	70.7197	1059.69	65.0622	1059.69	66.8375	1059.69	66.6017	1059.69	65.9927
1060.66	67.0761	1060.66	70.9795	1060.66	64.7244	1060.66	66.5153	1060.66	66.259	1060.66	65.6491
1061.62	66.7251	1061.62	71.0563	1061.62	64.3296	1061.62	66.1433	1061.62	65.8663	1061.62	65.2547
1062.59	66.3008	1062.59	70.9784	1062.59	63.888	1062.59	65.7265	1062.59	65.433	1062.59	64.8147
1063.55	65.8176	1063.55	70.7816	1063.55	63.4154	1063.55	65.2737	1063.55	64.9725	1063.55	64.339
1064.51	65.2984	1064.51	70.5002	1064.51	62.9271	1064.51	64.7955	1064.51	64.4979	1064.51	63.8392
1065.48	64.7713	1065.48	70.1661	1065.48	62.4336	1065.48	64.3031	1065.48	64.0191	1065.48	63.3269
1066.44	64.2627	1066.44	69.8088	1066.44	61.9392	1066.44	63.8064	1066.44	63.5406	1066.44	62.8111
1067.41	63.7887	1067.41	69.4518	1067.41	61.4416	1067.41	63.3105	1067.41	63.06	1067.41	62.295
1068.37	63.3458	1068.37	69.1058	1068.37	60.9314	1068.37	62.8107	1068.37	62.5659	1068.37	61.7721
1069.34	62.9083	1069.34	68.7627	1069.34	60.3916	1069.34	62.2882	1069.34	62.0361	1069.34	61.2242
1070.3	62.4326	1070.3	68.396	1070.3	59.7974	1070.3	61.7109	1070.3	61.4393	1070.3	60.6219
1071.26	61.8693	1071.26	67.9674	1071.26	59.1191	1071.26	61.0396	1071.26	60.7408	1071.26	59.9304
1072.23	61.1769	1072.23	67.4393	1072.23	58.3287	1072.23	60.239	1072.23	59.9108	1072.23	59.118
1073.19	60.3332	1073.19	66.7868	1073.19	57.4079	1073.19	59.2887	1073.19	58.934	1073.19	58.1656
1074.16	59.3393	1074.16	66.0053	1074.16	56.3553	1074.16	58.1893	1074.16	57.8148	1074.16	57.0732
1075.12	58.2176	1075.12	65.1111	1075.12	55.1892	1075.12	56.9632	1075.12	56.576	1075.12	55.8608
1076.08	57.0041	1076.08	64.1363	1076.08	53.9442	1076.08	55.6482	1076.08	55.254	1076.08	54.5642
1077.05	55.7417	1077.05	63.1199	1077.05	52.6639	1077.05	54.2898	1077.05	53.8906	1077.05	53.2275
1078.01	54.4728	1078.01	62.0996	1078.01	51.3917	1078.01	52.933	1078.01	52.5263	1078.01	51.8948
1078.98	53.2349	1078.98	61.1059	1078.98	50.163	1078.98	51.6164	1078.98	51.1962	1078.98	50.6033
1079.94	52.0567	1079.94	60.1591	1079.94	49.001	1079.94	50.3678	1079.94	49.9273	1079.94	49.3787
1080.91	50.955	1080.91	59.2693	1080.91	47.9152	1080.91	49.2013	1080.91	48.7364	1080.91	48.2339
1081.87	49.934	1081.87	58.4373	1081.87	46.904	1081.87	48.1169	1081.87	47.629	1081.87	47.1696
1082.83	48.9862	1082.83	57.6575	1082.83	45.9587	1082.83	47.104	1082.83	46.5996	1082.83	46.1775
1083.8	48.0964	1083.8	56.9198	1083.8	45.0678	1083.8	46.1456	1083.8	45.6336	1083.8	45.244
1084.76	47.2465	1084.76	56.212	1084.76	44.2192	1084.76	45.2241	1084.76	44.7113	1084.76	44.3533
1085.73	46.42	1085.73	55.5225	1085.73	43.4013	1085.73	44.3256	1085.73	43.8133	1085.73	43.4906
1086.69	45.6055	1086.69	54.8414	1086.69	42.6034	1086.69	43.4405	1086.69	42.9248	1086.69	42.6433
1087.66	44.7982	1087.66	54.1626	1087.66	41.8162	1087.66	42.564	1087.66	42.0383	1087.66	41.8033
1088.62	43.9995	1088.62	53.4852	1088.62	41.0342	1088.62	41.6948	1088.62	41.154	1088.62	40.9678
1089.58	43.2157	1089.58	52.8134	1089.58	40.2584	1089.58	40.8362	1089.58	40.2787	1089.58	40.1411
1090.55	42.4559	1090.55	52.1564	1090.55	39.4977	1090.55	39.9959	1090.55	39.4232	1090.55	39.3339
1091.51	41.7299	1091.51	51.5264	1091.51	38.7675	1091.51	39.1862	1091.51	38.6008	1091.51	38.561
1092.48	41.0471	1092.48	50.9357	1092.48	38.0855	1092.48	38.4214	1092.48	37.8243	1092.48	37.8382
1093.44	40.4156	1093.44	50.394	1093.44	37.4665	1093.44	37.7148	1093.44	37.1055	1093.44	37.1777
1094.4	39.842	1094.4	49.9064	1094.4	36.9187	1094.4	37.0757	1094.4	36.4535	1094.4	36.5861
1095.37	39.3312	1095.37	49.4732	1095.37	36.4432	1095.37	36.5079	1095.37	35.8737	1095.37	36.0643
1096.33	38.8864	1096.33	49.092	1096.33	36.0358	1096.33	36.0115	1096.33	35.3677	1096.33	35.6092
1097.3	38.5081	1097.3	48.7603	1097.3	35.6908	1097.3	35.5855	1097.3	34.9333	1097.3	35.2176
1098.26	38.195	1098.26	48.4773	1098.26	35.4043	1098.26	35.2296	1098.26	34.5665	1098.26	34.8877
1099.23	37.9442	1099.23	48.2448	1099.23	35.1754	1099.23	34.9451	1099.23	34.2635	1099.23	34.6207
1100.19	37.7533	1100.19	48.0659	1100.19	35.0063	1100.19	34.7338	1100.19	34.0234	1100.19	34.4192
1101.15	37.622	1101.15	47.9439	1101.15	34.9016	1101.15	34.5974	1101.15	33.8488	1101.15	34.2867
1102.12	37.5531	1102.12	47.8813	1102.12	34.8665	1102.12	34.5365	1102.12	33.7459	1102.12	34.227
1103.08	37.5526	1103.08	47.8799	1103.08	34.9071	1103.08	34.5528	1103.08	33.7233	1103.08	34.2446
1104.05	37.6281	1104.05	47.9422	1104.05	35.0294	1104.05	34.6498	1104.05	33.7906	1104.05	34.3458
1105.01	37.7885	1105.01	48.0719	1105.01	35.24	1105.01	34.8343	1105.01	33.9581	1105.01	34.5383
1105.98	38.0423	1105.98	48.2741	1105.98	35.5455	1105.98	35.115	1105.98	34.2352	1105.98	34.8299
1106.94	38.3965	1106.94	48.5546	1106.94	35.9519	1106.94	35.5019	1106.94	34.6305	1106.94	35.227
1107.9	38.8561	1107.9	48.9184	1107.9	36.464	1107.9	36.0036	1107.9	35.1495	1107.9	35.7335
1108.87	39.4231	1108.87	49.3684	1108.87	37.0844	1108.87	36.6268	1108.87	35.7946	1108.87	36.3512
1109.83	40.0971	1109.83	49.9059	1109.83	37.8135	1109.83	37.3748	1109.83	36.5641	1109.83	37.0804
1110.8	40.8755	1110.8	50.5298	1110.8	38.6494	1110.8	38.2471	1110.8	37.453	1110.8	37.9204
1111.76	41.7546	1111.76	51.2378	1111.76	39.5887	1111.76	39.2378	1111.76	38.4539	1111.76	38.8688
1112.73	42.73	1112.73	52.0265	1112.73	40.626	1112.73	40.3362	1112.73	39.5577	1112.73	39.9209
1113.69	43.7957	1113.69	52.8913	1113.69	41.7538	1113.69	41.5275	1113.69	40.7544	1113.69	41.0679
1114.65	44.9443	1114.65	53.8273	1114.65	42.9626	1114.65	42.7959	1114.65	42.0332	1114.65	42.2982
1115.62	46.1657	1115.62	54.8286	1115.62	44.2407	1115.62	44.1279	1115.62	43.3833	1115.62	43.5985
1116.58	47.4481	1116.58	55.8882	1116.58	45.5751	1116.58	45.5135	1116.58	44.7938	1116.58	44.9559
1117.55	48.7789	1117.55	56.9979	1117.55	46.9528	1117.55	46.9457	1117.55	46.2546	1117.55	46.3591
1118.51	50.1466	1118.51	58.1484	1118.51	48.3626	1118.51	48.4179	1118.51	47.7554	1118.51	47.7985
1119.48	51.5411	1119.48	59.3289	1119.48	49.7953	1119.48	49.9209	1119.48	49.2853	1119.48	49.2656
1120.44	52.9547	1120.44	60.5285	1120.44	51.2439	1120.44	51.4428	1120.44	50.8325	1120.44	50.7523
1121.4	54.3809	1121.4	61.7363	1121.4	52.7024	1121.4	52.9707	1121.4	52.3857	1121.4	52.2511
1122.37	55.8138	1122.37	62.9422	1122.37	54.1649	1122.37	54.494	1122.37	53.9346	1122.37	53.7549
1123.33	57.2479	1123.33	64.1376	1123.33	55.6257	1123.33	56.0062	1123.33	55.4723	1123.33	55.2571
1124.3	58.6785	1124.3	65.3166	1124.3	57.0793	1124.3	57.5051	1124.3	56.9955	1124.3	56.7519
1125.26	60.1023	1125.26	66.4757	1125.26	58.5213	1125.26	58.9907	1125.26	58.5032	1125.26	58.2344
1126.22	61.5172	1126.22	67.6142	1126.22	59.9486	1126.22	60.4631	1126.22	59.9949	1126.22	59.701
1127.19	62.9209	1127.19	68.7323	1127.19	61.3579	1127.19	61.9197	1127.19	61.468	1127.19	61.148
1128.15	64.3094	1128.15	69.8294	1128.15	62.7447	1128.15	63.3545	1128.15	62.9167	1128.15	62.5718
1129.12	65.6754	1129.12	70.9027	1129.12	64.1025	1129.12	64.7588	1129.12	64.3324	1129.12	63.9668
1130.08	67.009	1130.08	71.9477	1130.08	65.4237	1130.08	66.1223	1130.08	65.7061	1130.08	65.326
1131.05	68.2994	1131.05	72.9604	1131.05	66.7012	1131.05	67.4354	1131.05	67.0304	1131.05	66.642
1132.01	69.5374	1132.01	73.939	1132.01	67.9296	1132.01	68.691	1132.01	68.3003	1132.01	67.9074
1132.97	70.7167	1132.97	74.8834	1132.97	69.1048	1132.97	69.8841	1132.97	69.5126	1132.97	69.1162
1133.94	71.8336	1133.94	75.793	1133.94	70.2226	1133.94	71.0118	1133.94	70.6638	1133.94	70.2627
1134.9	72.8856	1134.9	76.6636	1134.9	71.2773	1134.9	72.0716	1134.9	71.7483	1134.9	71.3414
1135.87	73.8699	1135.87	77.4859	1135.87	72.262	1135.87	73.0609	1135.87	72.7596	1135.87	72.3471
1136.83	74.7842	1136.83	78.2485	1136.83	73.171	1136.83	73.9776	1136.83	73.6929	1136.83	73.277
1137.8	75.6288	1137.8	78.9418	1137.8	74.0032	1137.8	74.8227	1137.8	74.5484	1137.8	74.1329
1138.76	76.4084	1138.76	79.5632	1138.76	74.7642	1138.76	75.601	1138.76	75.3332	1138.76	74.9227
1139.72	77.1332	1139.72	80.1178	1139.72	75.4654	1139.72	76.3222	1139.72	76.06	1139.72	75.6588
1140.69	77.8176	1140.69	80.6166	1140.69	76.122	1140.69	76.9989	1140.69	76.7438	1140.69	76.3554
1141.65	78.476	1141.65	81.0723	1141.65	76.7485	1141.65	77.6441	1141.65	77.3988	1141.65	77.0246
1142.62	79.1205	1142.62	81.4957	1142.62	77.3568	1142.62	78.2694	1142.62	78.0356	1142.62	77.675
1143.58	79.7584	1143.58	81.8946	1143.58	77.9553	1143.58	78.8842	1143.58	78.6619	1143.58	78.312
1144.55	80.3934	1144.55	82.2742	1144.55	78.5495	1144.55	79.4961	1144.55	79.2831	1144.55	78.9394
1145.51	81.0272	1145.51	82.6402	1145.51	79.1434	1145.51	80.1108	1145.51	79.9036	1145.51	79.561
1146.47	81.6618	1146.47	83.0006	1146.47	79.7401	1146.47	80.733	1146.47	80.5274	1146.47	80.1812
1147.44	82.3008	1147.44	83.3667	1147.44	80.3427	1147.44	81.3658	1147.44	81.1579	1147.44	80.8052
1148.4	82.9478	1148.4	83.7505	1148.4	80.9539	1148.4	82.0114	1148.4	81.7982	1148.4	81.4386
1149.37	83.6059	1149.37	84.16	1149.37	81.5763	1149.37	82.6711	1149.37	82.4514	1149.37	82.0863
1150.33	84.2759	1150.33	84.5921	1150.33	82.2114	1150.33	83.346	1150.33	83.1199	1150.33	82.7516
1151.29	84.9553	1151.29	85.0289	1151.29	82.8593	1151.29	84.0358	1151.29	83.8043	1151.29	83.4348
1152.26	85.6385	1152.26	85.44	1152.26	83.5177	1152.26	84.7381	1152.26	84.5021	1152.26	84.1321
1153.22	86.3181	1153.22	85.7933	1153.22	84.1809	1153.22	85.4466	1153.22	85.2064	1153.22	84.8347
1154.19	86.9855	1154.19	86.0712	1154.19	84.8403	1154.19	86.151	1154.19	85.906	1154.19	85.5312
1155.15	87.633	1155.15	86.2842	1155.15	85.4847	1155.15	86.8387	1155.15	86.5879	1155.15	86.2087
1156.12	88.2538	1156.12	86.4741	1156.12	86.1029	1156.12	87.4975	1156.12	87.2403	1156.12	86.8565
1157.08	88.8429	1157.08	86.703	1157.08	86.6854	1157.08	88.1181	1157.08	87.8548	1157.08	87.4668
1158.04	89.3963	1158.04	87.0312	1158.04	87.2262	1158.04	88.6954	1158.04	88.4272	1158.04	88.0355
1159.01	89.9103	1159.01	87.4941	1159.01	87.7229	1159.01	89.228	1159.01	88.9561	1159.01	88.5611
1159.97	90.3816	1159.97	88.0884	1159.97	88.1764	1159.97	89.716	1159.97	89.4412	1159.97	89.044
1160.94	90.8069	1160.94	88.7741	1160.94	88.589	1160.94	90.1601	1160.94	89.8819	1160.94	89.4851
1161.9	91.1841	1161.9	89.49	1161.9	88.9625	1161.9	90.5604	1161.9	90.2775	1161.9	89.8846
1162.87	91.5125	1162.87	90.1744	1162.87	89.2968	1162.87	90.9168	1162.87	90.6275	1162.87	90.2416
1163.83	91.7937	1163.83	90.7816	1163.83	89.5902	1163.83	91.2294	1163.83	90.9326	1163.83	90.5536
1164.79	92.0308	1164.79	91.2893	1164.79	89.8408	1164.79	91.4986	1164.79	91.1943	1164.79	90.8178
1165.76	92.2273	1165.76	91.6958	1165.76	90.0479	1165.76	91.7256	1165.76	91.4141	1165.76	91.033
1166.72	92.3863	1166.72	92.0122	1166.72	90.2132	1166.72	91.9114	1166.72	91.5935	1166.72	91.2009
1167.69	92.5098	1167.69	92.2539	1167.69	90.3412	1167.69	92.0569	1167.69	91.7334	1167.69	91.3265
1168.65	92.5988	1168.65	92.4355	1168.65	90.4373	1168.65	92.1628	1168.65	91.8359	1168.65	91.4165
1169.62	92.6537	1169.62	92.5678	1169.62	90.5061	1169.62	92.2304	1169.62	91.9036	1169.62	91.4769
1170.58	92.6761	1170.58	92.658	1170.58	90.5501	1170.58	92.2618	1170.58	91.9402	1170.58	91.5108
1171.54	92.6686	1171.54	92.7105	1171.54	90.5697	1171.54	92.2601	1171.54	91.9489	1171.54	91.5185
1172.51	92.6353	1172.51	92.7285	1172.51	90.5641	1172.51	92.2298	1172.51	91.9313	1172.51	91.4992
1173.47	92.5817	1173.47	92.7148	1173.47	90.5336	1173.47	92.176	1173.47	91.8881	1173.47	91.4536
1174.44	92.5132	1174.44	92.6735	1174.44	90.4811	1174.44	92.1047	1174.44	91.8212	1174.44	91.3859
1175.4	92.4352	1175.4	92.6105	1175.4	90.4118	1175.4	92.0215	1175.4	91.735	1175.4	91.3042
1176.36	92.3524	1176.36	92.5333	1176.36	90.333	1176.36	91.9317	1176.36	91.6377	1176.36	91.2179
1177.33	92.2686	1177.33	92.4501	1177.33	90.2519	1177.33	91.8395	1177.33	91.5396	1177.33	91.135
1178.29	92.1871	1178.29	92.3687	1178.29	90.1752	1178.29	91.7488	1178.29	91.45	1178.29	91.06
1179.26	92.1106	1179.26	92.2955	1179.26	90.108	1179.26	91.6628	1179.26	91.3742	1179.26	90.9935
1180.22	92.0409	1180.22	92.2343	1180.22	90.0532	1180.22	91.5841	1180.22	91.3122	1180.22	90.9334
1181.19	91.9776	1181.19	92.1855	1181.19	90.0105	1181.19	91.5136	1181.19	91.2594	1181.19	90.8765
1182.15	91.9173	1182.15	92.1449	1182.15	89.9757	1182.15	91.449	1182.15	91.2079	1182.15	90.8188
1183.11	91.8529	1183.11	92.1043	1183.11	89.9399	1183.11	91.384	1183.11	91.1486	1183.11	90.7556
1184.08	91.7735	1184.08	92.0528	1184.08	89.8902	1184.08	91.3079	1184.08	91.0712	1184.08	90.6795
1185.04	91.6655	1185.04	91.9788	1185.04	89.8111	1185.04	91.207	1185.04	90.965	1185.04	90.5797
1186.01	91.5153	1186.01	91.8716	1186.01	89.6875	1186.01	91.067	1186.01	90.8186	1186.01	90.4421
1186.97	91.3117	1186.97	91.7228	1186.97	89.5077	1186.97	90.8755	1186.97	90.6209	1186.97	90.2521
1187.94	91.0485	1187.94	91.5267	1187.94	89.2658	1187.94	90.6241	1187.94	90.364	1187.94	89.9983
1188.9	90.7255	1188.9	91.2812	1188.9	88.963	1188.9	90.3103	1188.9	90.0447	1188.9	89.6768
1189.86	90.3474	1189.86	90.9878	1189.86	88.6066	1189.86	89.9374	1189.86	89.6665	1189.86	89.2921
1190.83	89.923	1190.83	90.6527	1190.83	88.2083	1190.83	89.5141	1190.83	89.2385	1190.83	88.8561
1191.79	89.4634	1191.79	90.286	1191.79	87.7811	1191.79	89.0529	1191.79	88.7741	1191.79	88.3853
1192.76	88.9811	1192.76	89.9001	1192.76	87.3373	1192.76	88.5679	1192.76	88.2875	1192.76	87.8959
1193.72	88.4885	1193.72	89.507	1193.72	86.8867	1193.72	88.0726	1193.72	87.7916	1193.72	87.4015
1194.69	87.9965	1194.69	89.1156	1194.69	86.436	1194.69	87.5774	1194.69	87.2957	1194.69	86.9108
1195.65	87.514	1195.65	88.7308	1195.65	85.9901	1195.65	87.0891	1195.65	86.8056	1195.65	86.4286
1196.61	87.0464	1196.61	88.3539	1196.61	85.5524	1196.61	86.6111	1196.61	86.3242	1196.61	85.9567
1197.58	86.5963	1197.58	87.9852	1197.58	85.1265	1197.58	86.1453	1197.58	85.8529	1197.58	85.4959
1198.54	86.1632	1198.54	87.6246	1198.54	84.715	1198.54	85.6924	1198.54	85.3924	1198.54	85.0463
1199.51	85.7449	1199.51	87.2721	1199.51	84.3191	1199.51	85.252	1199.51	84.9425	1199.51	84.6074
1200.47	85.3376	1200.47	86.9267	1200.47	83.937	1200.47	84.8211	1200.47	84.5018	1200.47	84.1771
1201.43	84.9365	1201.43	86.5852	1201.43	83.5645	1201.43	84.3944	1201.43	84.0667	1201.43	83.7522
1202.4	84.5368	1202.4	86.2431	1202.4	83.1953	1202.4	83.9656	1202.4	83.6322	1202.4	83.3286
1203.36	84.1351	1203.36	85.8963	1203.36	82.8243	1203.36	83.5295	1203.36	83.1932	1203.36	82.9034
1204.33	83.7312	1204.33	85.5438	1204.33	82.4489	1204.33	83.0853	1204.33	82.7467	1204.33	82.4762
1205.29	83.33	1205.29	85.1892	1205.29	82.0719	1205.29	82.6377	1205.29	82.295	1205.29	82.0511
1206.26	82.9422	1206.26	84.8412	1206.26	81.702	1206.26	82.1981	1206.26	81.8477	1206.26	81.6371
1207.22	82.5825	1207.22	84.5113	1207.22	81.3532	1207.22	81.7828	1207.22	81.4225	1207.22	81.248
1208.18	82.2661	1208.18	84.2117	1208.18	81.0428	1208.18	81.4108	1208.18	81.0422	1208.18	80.8998
1209.15	82.004	1209.15	83.9522	1209.15	80.7868	1209.15	81.0997	1209.15	80.7294	1209.15	80.608
1210.11	81.7992	1210.11	83.7381	1210.11	80.5956	1210.11	80.862	1210.11	80.4995	1210.11	80.3834
1211.08	81.6461	1211.08	83.5686	1211.08	80.4698	1211.08	80.7007	1211.08	80.3552	1211.08	80.2284
1212.04	81.5321	1212.04	83.4363	1212.04	80.3996	1212.04	80.6078	1212.04	80.2841	1212.04	80.1357
1213.01	81.4405	1213.01	83.3274	1213.01	80.3669	1213.01	80.5644	1213.01	80.2619	1213.01	80.0887
1213.97	81.3515	1213.97	83.2238	1213.97	80.3489	1213.97	80.5438	1213.97	80.258	1213.97	80.0634
1214.93	81.2409	1214.93	83.1035	1214.93	80.3208	1214.93	80.5139	1214.93	80.2402	1214.93	80.0308
1215.9	81.0792	1215.9	82.9402	1215.9	80.257	1215.9	80.4409	1215.9	80.1779	1215.9	79.9595
1216.86	80.837	1216.86	82.7043	1216.86	80.1343	1216.86	80.2953	1216.86	80.046	1216.86	79.8211
1217.83	80.499	1217.83	82.3677	1217.83	79.9385	1217.83	80.0616	1217.83	79.8321	1217.83	79.5995
1218.79	80.0825	1218.79	81.9156	1218.79	79.6754	1218.79	79.7512	1218.79	79.5473	1218.79	79.3034
1219.76	79.6467	1219.76	81.3622	1219.76	79.3782	1219.76	79.4099	1219.76	79.2332	1219.76	78.9731
1220.72	79.284	1220.72	80.7619	1220.72	79.1044	1220.72	79.1101	1220.72	78.9565	1220.72	78.6741
1221.68	79.088	1221.68	80.2049	1221.68	78.9171	1221.68	78.9273	1221.68	78.7877	1221.68	78.4758
1222.65	79.1135	1222.65	79.7957	1222.65	78.8576	1222.65	78.9083	1222.65	78.7712	1222.65	78.4222
1223.61	79.3458	1223.61	79.6172	1223.61	78.9224	1223.61	79.0452	1223.61	78.9013	1223.61	78.5083
1224.58	79.6979	1224.58	79.6939	1224.58	79.0565	1224.58	79.2707	1224.58	79.1148	1224.58	78.6737
1225.54	80.0386	1225.54	79.9746	1225.54	79.1703	1225.54	79.4787	1225.54	79.3105	1225.54	78.8214
1226.51	80.2406	1226.51	80.344	1226.51	79.172	1226.51	79.562	1226.51	79.3844	1226.51	78.852
1227.47	80.2238	1227.47	80.6637	1227.47	79.0013	1227.47	79.4493	1227.47	79.2661	1227.47	78.6982
1228.43	79.9729	1228.43	80.8195	1228.43	78.644	1228.43	79.122	1228.43	78.9369	1228.43	78.3426
1229.4	79.5254	1229.4	80.7533	1229.4	78.1271	1229.4	78.6079	1229.4	78.4239	1229.4	77.8124
1230.36	78.9443	1230.36	80.4683	1230.36	77.4995	1230.36	77.9603	1230.36	77.7809	1230.36	77.1602
1231.33	78.2923	1231.33	80.0126	1231.33	76.8127	1231.33	77.2376	1231.33	77.0663	1231.33	76.4432
1232.29	77.6178	1232.29	79.4528	1232.29	76.1091	1232.29	76.4896	1232.29	76.3298	1232.29	75.7088
1233.25	76.953	1233.25	78.8512	1233.25	75.4195	1233.25	75.7529	1233.25	75.6069	1233.25	74.9901
1234.22	76.3182	1234.22	78.2534	1234.22	74.765	1234.22	75.052	1234.22	74.9203	1234.22	74.3084
1235.18	75.727	1235.18	77.6861	1235.18	74.1611	1235.18	74.4019	1235.18	74.2846	1235.18	73.677
1236.15	75.1888	1236.15	77.1614	1236.15	73.6184	1236.15	73.8113	1236.15	73.7079	1236.15	73.1051
1237.11	74.7092	1237.11	76.6825	1237.11	73.1426	1237.11	73.2838	1237.11	73.1942	1237.11	72.5984
1238.08	74.2896	1238.08	76.2491	1238.08	72.7341	1238.08	72.8192	1238.08	72.7426	1238.08	72.1583
1239.04	73.9287	1239.04	75.8617	1239.04	72.3886	1239.04	72.4143	1239.04	72.3488	1239.04	71.7815
1240	73.6225	1240	75.5247	1240	72.0994	1240	72.0638	1240	72.0057	1240	71.4616
1240.97	73.3663	1240.97	75.2477	1240.97	71.8601	1240.97	71.7611	1240.97	71.7071	1240.97	71.1913
1241.93	73.1553	1241.93	75.0419	1241.93	71.666	1241.93	71.5004	1241.93	71.4487	1241.93	70.9653
1242.9	72.9853	1242.9	74.9149	1242.9	71.5139	1242.9	71.2779	1242.9	71.2297	1242.9	70.7814
1243.86	72.8532	1243.86	74.8642	1243.86	71.4025	1243.86	71.0927	1243.86	71.0515	1243.86	70.6395
1244.83	72.7574	1244.83	74.8759	1244.83	71.3314	1244.83	70.9468	1244.83	70.9156	1244.83	70.5406
1245.79	72.6968	1245.79	74.9283	1245.79	71.3013	1245.79	70.8431	1245.79	70.8231	1245.79	70.4857
1246.75	72.6705	1246.75	75.0001	1246.75	71.3142	1246.75	70.7846	1246.75	70.7746	1246.75	70.4753
1247.72	72.6768	1247.72	75.0765	1247.72	71.3723	1247.72	70.773	1247.72	70.7711	1247.72	70.5102
1248.68	72.7132	1248.68	75.1512	1248.68	71.477	1248.68	70.8089	1248.68	70.8153	1248.68	70.5916
1249.65	72.7763	1249.65	75.224	1249.65	71.6271	1249.65	70.8923	1249.65	70.9108	1249.65	70.7198
1250.61	72.862	1250.61	75.2955	1250.61	71.8183	1250.61	71.0224	1250.61	71.0595	1250.61	70.8929
1251.58	72.9647	1251.58	75.3635	1251.58	72.043	1251.58	71.1959	1251.58	71.2586	1251.58	71.105
1252.54	73.0758	1252.54	75.4216	1252.54	72.2907	1252.54	71.4044	1252.54	71.4975	1252.54	71.3456
1253.5	73.1836	1253.5	75.4611	1253.5	72.549	1253.5	71.6342	1253.5	71.7591	1253.5	71.6005
1254.47	73.2756	1254.47	75.4736	1254.47	72.8057	1254.47	71.8683	1254.47	72.0241	1254.47	71.8546
1255.43	73.3428	1255.43	75.4534	1255.43	73.0512	1255.43	72.0922	1255.43	72.2773	1255.43	72.0954
1256.4	73.3857	1256.4	75.3994	1256.4	73.2819	1256.4	72.3004	1256.4	72.5142	1256.4	72.3182
1257.36	73.4181	1257.36	75.3162	1257.36	73.5027	1257.36	72.501	1257.36	72.7434	1257.36	72.5286
1258.32	73.4685	1258.32	75.2163	1258.32	73.7285	1258.32	72.7164	1258.32	72.9866	1258.32	72.7441
1259.29	73.5764	1259.29	75.1199	1259.29	73.9831	1259.29	72.9788	1259.29	73.2734	1259.29	72.9931
1260.25	73.784	1260.25	75.0522	1260.25	74.2949	1260.25	73.3226	1260.25	73.6343	1260.25	73.3088
1261.22	74.1259	1261.22	75.0347	1261.22	74.6904	1261.22	73.7742	1261.22	74.0937	1261.22	73.7207
1262.18	74.62	1262.18	75.0754	1262.18	75.1867	1262.18	74.345	1262.18	74.6633	1262.18	74.2454
1263.15	75.2648	1263.15	75.1618	1263.15	75.7865	1263.15	75.0292	1263.15	75.3397	1263.15	74.8818
1264.11	76.04	1264.11	75.261	1264.11	76.4767	1264.11	75.8054	1264.11	76.1047	1264.11	75.6108
1265.07	76.9105	1265.07	75.3276	1265.07	77.2307	1265.07	76.6416	1265.07	76.9281	1265.07	76.4001
1266.04	77.8331	1266.04	75.3151	1266.04	78.0144	1266.04	77.5012	1266.04	77.7734	1266.04	77.2123
1267	78.7642	1267	75.19	1267	78.7941	1267	78.3505	1267	78.6059	1267	78.014
1267.97	79.6684	1267.97	74.9434	1267.97	79.5446	1267.97	79.1649	1267.97	79.4	1267.97	78.7821
1268.93	80.5225	1268.93	74.5985	1268.93	80.2512	1268.93	79.9295	1268.93	80.1412	1268.93	79.5053
1269.9	81.3127	1269.9	74.2118	1269.9	80.906	1269.9	80.6345	1269.9	80.8223	1269.9	80.1778
1270.86	82.0278	1270.86	73.8667	1270.86	81.502	1270.86	81.2701	1270.86	81.437	1270.86	80.7931
1271.82	82.6551	1271.82	73.6596	1271.82	82.0312	1271.82	81.8251	1271.82	81.9767	1271.82	81.3412
1272.79	83.1831	1272.79	73.6798	1272.79	82.4881	1272.79	82.293	1272.79	82.4357	1272.79	81.8141
1273.75	83.6104	1273.75	73.9921	1273.75	82.8772	1273.75	82.6797	1273.75	82.8178	1273.75	82.2141
1274.72	83.9521	1274.72	74.6261	1274.72	83.217	1274.72	83.0074	1274.72	83.1417	1274.72	82.5584
1275.68	84.2402	1275.68	75.5755	1275.68	83.5367	1275.68	83.3101	1275.68	83.4378	1275.68	82.8757
1276.65	84.5157	1276.65	76.7993	1276.65	83.8669	1276.65	83.624	1276.65	83.7399	1276.65	83.1979
1277.61	84.8169	1277.61	78.2257	1277.61	84.2303	1277.61	83.9765	1277.61	84.0753	1277.61	83.5494
1278.57	85.1668	1278.57	79.7584	1278.57	84.6336	1278.57	84.3785	1278.57	84.4565	1278.57	83.94
1279.54	85.5669	1279.54	81.2906	1279.54	85.0669	1279.54	84.8221	1279.54	84.8786	1279.54	84.3629
1280.5	85.9991	1280.5	82.7252	1280.5	85.5086	1280.5	85.2859	1280.5	85.3227	1280.5	84.7997
1281.47	86.436	1281.47	83.994	1281.47	85.9355	1281.47	85.7441	1281.47	85.7644	1281.47	85.2285
1282.43	86.8534	1282.43	85.0667	1282.43	86.3309	1282.43	86.1759	1282.43	86.1826	1282.43	85.6319
1283.39	87.2376	1283.39	85.9457	1283.39	86.6879	1283.39	86.57	1283.39	86.5643	1283.39	86.0003
1284.36	87.5853	1284.36	86.6528	1284.36	87.0069	1284.36	86.9233	1284.36	86.9041	1284.36	86.3306
1285.32	87.8977	1285.32	87.2154	1285.32	87.2913	1285.32	87.2368	1285.32	87.2016	1285.32	86.6229
1286.29	88.1752	1286.29	87.6575	1286.29	87.5429	1286.29	87.5119	1286.29	87.4574	1286.29	86.8771
1287.25	88.4154	1287.25	87.9981	1287.25	87.7614	1287.25	87.7486	1287.25	87.6728	1287.25	87.0933
1288.22	88.6156	1288.22	88.2544	1288.22	87.946	1288.22	87.9477	1288.22	87.8503	1288.22	87.2728
1289.18	88.7778	1289.18	88.446	1289.18	88.0979	1289.18	88.1126	1289.18	87.9952	1289.18	87.4201
1290.14	88.9102	1290.14	88.5961	1290.14	88.222	1290.14	88.2506	1290.14	88.116	1290.14	87.5423
1291.11	89.0248	1291.11	88.7277	1291.11	88.3259	1291.11	88.3705	1291.11	88.2214	1291.11	87.6481
1292.07	89.1329	1292.07	88.8588	1292.07	88.4173	1292.07	88.4805	1292.07	88.3188	1292.07	87.745
1293.04	89.2417	1293.04	88.9986	1293.04	88.5025	1293.04	88.5863	1293.04	88.413	1293.04	87.8387
1294	89.3533	1294	89.1479	1294	88.586	1294	88.6908	1294	88.5064	1294	87.9332
1294.97	89.4661	1294.97	89.3019	1294.97	88.6707	1294.97	88.7951	1294.97	88.6003	1294.97	88.0305
1295.93	89.5779	1295.93	89.4545	1295.93	88.7581	1295.93	88.8989	1295.93	88.6955	1295.93	88.1313
1296.89	89.6868	1296.89	89.6024	1296.89	88.8489	1296.89	89.0019	1296.89	88.7925	1296.89	88.2347
1297.86	89.7923	1297.86	89.747	1297.86	88.9432	1297.86	89.1045	1297.86	88.892	1297.86	88.3396
1298.82	89.8955	1298.82	89.8928	1298.82	89.0413	1298.82	89.2079	1298.82	88.9945	1298.82	88.4458
1299.79	89.9975	1299.79	90.0439	1299.79	89.1433	1299.79	89.3138	1299.79	89.1002	1299.79	88.5537
1300.75	90.0993	1300.75	90.2003	1300.75	89.249	1300.75	89.423	1300.75	89.2085	1300.75	88.664
1301.72	90.2007	1301.72	90.3572	1301.72	89.3563	1301.72	89.5344	1301.72	89.3174	1301.72	88.7757
1302.68	90.3001	1302.68	90.5066	1302.68	89.462	1302.68	89.6444	1302.68	89.4235	1302.68	88.886
1303.64	90.3952	1303.64	90.6415	1303.64	89.5617	1303.64	89.7486	1303.64	89.5236	1303.64	88.9916
1304.61	90.4834	1304.61	90.7584	1304.61	89.6519	1304.61	89.8434	1304.61	89.6159	1304.61	89.0896
1305.57	90.5628	1305.57	90.8589	1305.57	89.7309	1305.57	89.9274	1305.57	89.7001	1305.57	89.1792
1306.54	90.6333	1306.54	90.9475	1306.54	89.7993	1306.54	90.0016	1306.54	89.777	1306.54	89.2607
1307.5	90.6976	1307.5	91.03	1307.5	89.8603	1307.5	90.0686	1307.5	89.8478	1307.5	89.335
1308.46	90.7617	1308.46	91.1118	1308.46	89.9196	1308.46	90.1323	1308.46	89.9147	1308.46	89.4043
1309.43	90.8347	1309.43	91.199	1309.43	89.9855	1309.43	90.1995	1309.43	89.9824	1309.43	89.4737
1310.39	90.9276	1310.39	91.2983	1310.39	90.0683	1310.39	90.2799	1310.39	90.0599	1310.39	89.5525
1311.36	91.0495	1311.36	91.4166	1311.36	90.1776	1311.36	90.3847	1311.36	90.1591	1311.36	89.6526
1312.32	91.2037	1312.32	91.5569	1312.32	90.3184	1312.32	90.5222	1312.32	90.2898	1312.32	89.784
1313.29	91.3849	1313.29	91.7155	1313.29	90.4874	1313.29	90.6921	1313.29	90.4538	1313.29	89.9483
1314.25	91.5813	1314.25	91.882	1314.25	90.6738	1314.25	90.8841	1314.25	90.643	1314.25	90.1371
1315.21	91.7807	1315.21	92.0446	1315.21	90.8646	1315.21	91.0832	1315.21	90.8433	1315.21	90.3364
1316.18	91.9751	1316.18	92.1956	1316.18	91.0504	1316.18	91.2777	1316.18	91.0427	1316.18	90.5347
1317.14	92.1617	1317.14	92.3336	1317.14	91.2276	1317.14	91.4631	1317.14	91.2355	1317.14	90.7271
1318.11	92.3394	1318.11	92.461	1318.11	91.3959	1318.11	91.6409	1318.11	91.4216	1318.11	90.9144
1319.07	92.5046	1319.07	92.5791	1319.07	91.5542	1319.07	91.8133	1319.07	91.6019	1319.07	91.0977
1320.04	92.6516	1320.04	92.6859	1320.04	91.6991	1320.04	91.9787	1320.04	91.7739	1320.04	91.2741
1321	92.7753	1321	92.7768	1321	91.8264	1321	92.1307	1321	91.9317	1321	91.437
1321.96	92.8741	1321.96	92.8478	1321.96	91.9338	1321.96	92.2627	1321.96	92.0687	1321.96	91.5796
1322.93	92.95	1322.93	92.8965	1322.93	92.0214	1322.93	92.3703	1322.93	92.1803	1322.93	91.6976
1323.89	93.0053	1323.89	92.9209	1323.89	92.0901	1323.89	92.4519	1323.89	92.2642	1323.89	91.7887
1324.86	93.0402	1324.86	92.9173	1324.86	92.1394	1324.86	92.5069	1324.86	92.3188	1324.86	91.8516
1325.82	93.0527	1325.82	92.8802	1325.82	92.1668	1325.82	92.5345	1325.82	92.3433	1325.82	91.8843
1326.79	93.0391	1326.79	92.8025	1326.79	92.169	1326.79	92.5332	1326.79	92.3376	1326.79	91.885
1327.75	92.9964	1327.75	92.6757	1327.75	92.1433	1327.75	92.5013	1327.75	92.3026	1327.75	91.853
1328.71	92.9214	1328.71	92.4858	1328.71	92.0877	1328.71	92.4369	1328.71	92.2391	1328.71	91.7887
1329.68	92.8102	1329.68	92.2102	1329.68	92	1329.68	92.3378	1329.68	92.1455	1329.68	91.6923
1330.64	92.657	1330.64	91.8183	1330.64	91.8769	1330.64	92.2003	1330.64	92.0168	1330.64	91.5622
1331.61	92.4572	1331.61	91.2837	1331.61	91.715	1331.61	92.0211	1331.61	91.8459	1331.61	91.3946
1332.57	92.2101	1332.57	90.6004	1332.57	91.5132	1332.57	91.7991	1332.57	91.627	1332.57	91.1851
1333.53	91.9199	1333.53	89.7926	1333.53	91.2735	1333.53	91.5347	1333.53	91.3573	1333.53	90.929
1334.5	91.5894	1334.5	88.9115	1334.5	90.9969	1334.5	91.2256	1334.5	91.0335	1334.5	90.6199
1335.46	91.211	1335.46	88.0275	1335.46	90.6774	1335.46	90.861	1335.46	90.6464	1335.46	90.2448
1336.43	90.7612	1336.43	87.2319	1336.43	90.2976	1336.43	90.4192	1336.43	90.1792	1336.43	89.7843
1337.39	90.2089	1337.39	86.6422	1337.39	89.8377	1337.39	89.88	1337.39	89.6205	1337.39	89.2264
1338.36	89.5507	1338.36	86.3829	1338.36	89.3033	1338.36	89.2592	1338.36	88.9976	1338.36	88.5999
1339.32	88.8567	1339.32	86.5098	1339.32	88.7592	1339.32	88.6443	1339.32	88.4045	1339.32	88.0013
1340.28	88.2616	1340.28	86.939	1340.28	88.314	1340.28	88.1667	1340.28	87.9671	1340.28	87.5582
1341.25	87.881	1341.25	87.4989	1341.25	88.0484	1341.25	87.9124	1341.25	87.7564	1341.25	87.3413
1342.21	87.748	1342.21	88.0576	1342.21	87.9715	1342.21	87.8798	1342.21	87.757	1342.21	87.3345
1343.18	87.8303	1343.18	88.5676	1343.18	88.0444	1343.18	88.0147	1343.18	87.9091	1343.18	87.4775
1344.14	88.0684	1344.14	89.0283	1344.14	88.2139	1344.14	88.2523	1344.14	88.1484	1344.14	87.7061
1345.11	88.3914	1345.11	89.4391	1345.11	88.423	1345.11	88.5289	1345.11	88.4143	1345.11	87.96
1346.07	88.7149	1346.07	89.7781	1346.07	88.6085	1346.07	88.7773	1346.07	88.6437	1346.07	88.1763
1347.03	88.9457	1347.03	90.0048	1347.03	88.7025	1347.03	88.9278	1347.03	88.7711	1347.03	88.2895
1348	89.0021	1348	90.0801	1348	88.6464	1348	88.9209	1348	88.7407	1348	88.2434
1348.96	88.8418	1348.96	89.9879	1348.96	88.4102	1348.96	88.7266	1348.96	88.5243	1348.96	88.0104
1349.93	88.4736	1349.93	89.7422	1349.93	88.001	1349.93	88.3519	1349.93	88.1294	1349.93	87.599
1350.89	87.9425	1350.89	89.3758	1350.89	87.4527	1350.89	87.8297	1350.89	87.5884	1350.89	87.043
1351.86	87.3015	1351.86	88.9224	1351.86	86.8054	1351.86	87.1994	1351.86	86.9402	1351.86	86.3824
1352.82	86.593	1352.82	88.4082	1352.82	86.0931	1352.82	86.494	1352.82	86.2179	1352.82	85.652
1353.78	85.8496	1353.78	87.8561	1353.78	85.3447	1353.78	85.743	1353.78	85.4513	1353.78	84.8838
1354.75	85.1059	1354.75	87.2958	1354.75	84.5954	1354.75	84.9826	1354.75	84.6772	1354.75	84.1158
1355.71	84.4046	1355.71	86.7651	1355.71	83.8884	1355.71	84.2585	1355.71	83.9412	1355.71	83.3931
1356.68	83.7841	1356.68	86.2966	1356.68	83.2612	1356.68	83.6101	1356.68	83.2816	1356.68	82.7506
1357.64	83.2583	1357.64	85.8996	1357.64	82.7247	1357.64	83.049	1357.64	82.7082	1357.64	82.1938
1358.61	82.8078	1358.61	85.555	1358.61	82.2554	1358.61	82.5505	1358.61	82.195	1358.61	81.6932
1359.57	82.3866	1359.57	85.2226	1359.57	81.8048	1359.57	82.0635	1359.57	81.6901	1359.57	81.1977
1360.53	81.9428	1360.53	84.8589	1360.53	81.3216	1360.53	81.5336	1360.53	81.1403	1360.53	80.6593
1361.5	81.4515	1361.5	84.4446	1361.5	80.7876	1361.5	80.9424	1361.5	80.5298	1361.5	80.0715
1362.46	80.9466	1362.46	84.0125	1362.46	80.2488	1362.46	80.3416	1362.46	79.9127	1362.46	79.4962
1363.43	80.5075	1363.43	83.6325	1363.43	79.7915	1363.43	79.826	1363.43	79.3825	1363.43	79.0262
1364.39	80.194	1364.39	83.3534	1364.39	79.4682	1364.39	79.4519	1364.39	78.9902	1364.39	78.7056
1365.35	80.0133	1365.35	83.1765	1365.35	79.2699	1365.35	79.2072	1365.35	78.7189	1365.35	78.512
1366.32	79.9451	1366.32	83.0814	1366.32	79.1635	1366.32	79.0534	1366.32	78.5288	1366.32	78.4044
1367.28	79.9718	1367.28	83.0549	1367.28	79.1279	1367.28	78.9666	1367.28	78.3995	1367.28	78.3612
1368.25	80.0843	1368.25	83.0963	1368.25	79.1612	1368.25	78.9467	1368.25	78.3388	1368.25	78.3844
1369.21	80.2757	1369.21	83.2097	1369.21	79.2715	1369.21	79.0083	1369.21	78.3704	1369.21	78.4863
1370.18	80.5387	1370.18	83.3972	1370.18	79.4685	1370.18	79.1698	1370.18	78.5196	1370.18	78.6789
1371.14	80.8746	1371.14	83.662	1371.14	79.766	1371.14	79.4538	1371.14	78.8117	1371.14	78.977
1372.1	81.3026	1372.1	84.0166	1372.1	80.1899	1372.1	79.8938	1372.1	79.2791	1372.1	79.4086
1373.07	81.8529	1373.07	84.4784	1373.07	80.7714	1373.07	80.5261	1373.07	79.9548	1373.07	80.0101
1374.03	82.535	1374.03	85.0465	1374.03	81.5131	1374.03	81.3511	1374.03	80.8329	1374.03	80.7901
1375	83.3064	1375	85.6788	1375	82.3559	1375	82.2942	1375	81.8294	1375	81.6887
1375.96	84.0933	1375.96	86.3133	1375.96	83.2067	1375.96	83.2412	1375.96	82.8211	1375.96	82.6032
1376.93	84.8536	1376.93	86.9199	1376.93	84.0137	1376.93	84.1276	1376.93	83.7402	1376.93	83.4706
1377.89	85.603	1377.89	87.5177	1377.89	84.7944	1377.89	84.9714	1377.89	84.6069	1377.89	84.3034
1378.85	86.3816	1378.85	88.1432	1378.85	85.5944	1378.85	85.8259	1378.85	85.4792	1378.85	85.149
1379.82	87.2076	1379.82	88.8111	1379.82	86.4349	1379.82	86.7186	1379.82	86.3877	1379.82	86.032
1380.78	88.0538	1380.78	89.4964	1380.78	87.2881	1380.78	87.6225	1380.78	87.3065	1380.78	86.9254
1381.75	88.8633	1381.75	90.1485	1381.75	88.0952	1381.75	88.4747	1381.75	88.1712	1381.75	87.7671
1382.71	89.5919	1382.71	90.7291	1382.71	88.8112	1382.71	89.2252	1382.71	88.929	1382.71	88.5066
1383.67	90.2369	1383.67	91.2365	1383.67	89.435	1383.67	89.8707	1383.67	89.5741	1383.67	89.139
1384.64	90.8329	1384.64	91.7023	1384.64	90.0049	1384.64	90.4512	1384.64	90.1453	1384.64	89.703
1385.6	91.4206	1385.6	92.1653	1385.6	90.5676	1385.6	91.0198	1385.6	90.698	1385.6	90.2532
1386.57	92.0063	1386.57	92.6353	1386.57	91.1372	1386.57	91.6003	1386.57	91.2623	1386.57	90.8183
1387.53	92.5413	1387.53	93.0721	1387.53	91.6695	1387.53	92.157	1387.53	91.811	1387.53	91.3692
1388.5	92.9605	1388.5	93.4157	1388.5	92.0977	1388.5	92.6221	1388.5	92.2803	1388.5	91.8393
1389.46	93.245	1389.46	93.6448	1389.46	92.3962	1389.46	92.9614	1389.46	92.6318	1389.46	92.189
1390.42	93.4247	1390.42	93.7823	1390.42	92.5889	1390.42	93.1898	1390.42	92.8728	1390.42	92.4259
1391.39	93.5403	1391.39	93.8633	1391.39	92.7124	1391.39	93.3382	1391.39	93.0276	1391.39	92.5758
1392.35	93.621	1392.35	93.9139	1392.35	92.7921	1392.35	93.4295	1392.35	93.115	1392.35	92.6577
1393.32	93.6833	1393.32	93.9492	1393.32	92.8412	1393.32	93.4762	1393.32	93.1454	1393.32	92.6814
1394.28	93.7366	1394.28	93.9778	1394.28	92.8685	1394.28	93.4902	1394.28	93.132	1394.28	92.658
1395.25	93.7867	1395.25	94.0041	1395.25	92.8853	1395.25	93.4914	1395.25	93.1023	1395.25	92.613
1396.21	93.8336	1396.21	94.0288	1396.21	92.9049	1396.21	93.5071	1396.21	93.0954	1396.21	92.5867
1397.17	93.8724	1397.17	94.0492	1397.17	92.9351	1397.17	93.5543	1397.17	93.1379	1397.17	92.6111
1398.14	93.8966	1398.14	94.0618	1398.14	92.9721	1398.14	93.6276	1398.14	93.2243	1398.14	92.6862
1399.1	93.9044	1399.1	94.0638	1399.1	93.0044	1399.1	93.7051	1399.1	93.3247	1399.1	92.7842
1400.07	93.8968	1400.07	94.0535	1400.07	93.0199	1400.07	93.7643	1400.07	93.4071	1400.07	92.87
1401.03	93.8745	1401.03	94.0289	1401.03	93.0093	1401.03	93.7902	1401.03	93.4505	1401.03	92.9179
1402	93.8349	1402	93.9876	1402	92.9664	1402	93.7758	1402	93.4456	1402	92.9155
1402.96	93.7732	1402.96	93.9286	1402.96	92.888	1402.96	93.721	1402.96	93.3925	1402.96	92.8619
1403.92	93.6862	1403.92	93.8542	1403.92	92.7773	1403.92	93.633	1403.92	93.3001	1403.92	92.7676
1404.89	93.5781	1404.89	93.7718	1404.89	92.6466	1404.89	93.5266	1404.89	93.1859	1404.89	92.6529
1405.85	93.4614	1405.85	93.6912	1405.85	92.5148	1405.85	93.4196	1405.85	93.0705	1405.85	92.5397
1406.82	93.3506	1406.82	93.6182	1406.82	92.3957	1406.82	93.3219	1406.82	92.9657	1406.82	92.4388
1407.78	93.2538	1407.78	93.5523	1407.78	92.2913	1407.78	93.2322	1407.78	92.8712	1407.78	92.3468
1408.75	93.1735	1408.75	93.4903	1408.75	92.1969	1408.75	93.1455	1408.75	92.782	1408.75	92.257
1409.71	93.1123	1409.71	93.4315	1409.71	92.1109	1409.71	93.0631	1409.71	92.699	1409.71	92.1709
1410.67	93.076	1410.67	93.3792	1410.67	92.0389	1410.67	92.9949	1410.67	92.6309	1410.67	92.0999
1411.64	93.0695	1411.64	93.3375	1411.64	91.9898	1411.64	92.9522	1411.64	92.5871	1411.64	92.056
1412.6	93.0904	1412.6	93.3064	1412.6	91.9669	1412.6	92.9368	1412.6	92.5674	1412.6	92.0394
1413.57	93.1292	1413.57	93.2816	1413.57	91.9643	1413.57	92.9386	1413.57	92.5601	1413.57	92.0366
1414.53	93.1773	1414.53	93.2583	1414.53	91.9735	1414.53	92.9441	1414.53	92.5517	1414.53	92.0307
1415.49	93.2339	1415.49	93.2373	1415.49	91.9922	1415.49	92.9482	1415.49	92.5379	1415.49	92.0154
1416.46	93.3089	1416.46	93.2295	1416.46	92.0293	1416.46	92.9619	1416.46	92.5321	1416.46	92.0042
1417.42	93.4165	1417.42	93.2563	1417.42	92.1033	1417.42	93.0134	1417.42	92.5674	1417.42	92.0342
1418.39	93.5568	1418.39	93.3359	1418.39	92.2233	1418.39	93.1274	1418.39	92.6748	1418.39	92.1437
1419.35	93.6978	1419.35	93.4556	1419.35	92.363	1419.35	93.2856	1419.35	92.8385	1419.35	92.3195
1420.32	93.7944	1420.32	93.5743	1420.32	92.4735	1420.32	93.4281	1420.32	92.9939	1420.32	92.4919
1421.28	93.8204	1421.28	93.6577	1421.28	92.5209	1421.28	93.5043	1421.28	93.0852	1421.28	92.5972
1422.24	93.7682	1422.24	93.6905	1422.24	92.4933	1422.24	93.4942	1422.24	93.0904	1422.24	92.6093
1423.21	93.6385	1423.21	93.6663	1423.21	92.3893	1423.21	93.3967	1423.21	93.0085	1423.21	92.5269
1424.17	93.4403	1424.17	93.584	1424.17	92.216	1424.17	93.2224	1424.17	92.849	1424.17	92.3612
1425.14	93.1886	1425.14	93.447	1425.14	91.9862	1425.14	92.9871	1425.14	92.6253	1425.14	92.1281
1426.1	92.8908	1426.1	93.2571	1426.1	91.7056	1426.1	92.6971	1426.1	92.3413	1426.1	91.8341
1427.07	92.5328	1427.07	93.0044	1427.07	91.3592	1427.07	92.3362	1427.07	91.9796	1427.07	91.4635
1428.03	92.0828	1428.03	92.6686	1428.03	90.915	1428.03	91.8709	1428.03	91.5078	1428.03	90.9855
1428.99	91.5235	1428.99	92.239	1428.99	90.3546	1428.99	91.2841	1428.99	90.9121	1428.99	90.3866
1429.96	90.8916	1429.96	91.7443	1429.96	89.7149	1429.96	90.6169	1429.96	90.2377	1429.96	89.7114
1430.92	90.2773	1430.92	91.2538	1430.92	89.0872	1430.92	89.9657	1430.92	89.584	1430.92	89.0568
1431.89	89.7632	1431.89	90.8316	1431.89	88.5557	1431.89	89.4158	1431.89	89.0353	1431.89	88.5048
1432.85	89.3712	1432.85	90.495	1432.85	88.1431	1432.85	88.9861	1432.85	88.6076	1432.85	88.0703
1433.82	89.0723	1433.82	90.2217	1433.82	87.8216	1433.82	88.6426	1433.82	88.2641	1433.82	87.7178
1434.78	88.8293	1434.78	89.9842	1434.78	87.5582	1434.78	88.3494	1434.78	87.9672	1434.78	87.4136
1435.74	88.6343	1435.74	89.7816	1435.74	87.3532	1435.74	88.1119	1435.74	87.7249	1435.74	87.1711
1436.71	88.5128	1436.71	89.645	1436.71	87.2395	1436.71	87.9774	1436.71	87.5904	1436.71	87.0462
1437.67	88.4737	1437.67	89.5897	1437.67	87.2216	1437.67	87.9612	1437.67	87.5833	1437.67	87.0536
1438.64	88.4679	1438.64	89.5736	1438.64	87.2361	1438.64	87.9943	1438.64	87.6325	1438.64	87.1146
1439.6	88.4225	1439.6	89.5309	1439.6	87.2013	1439.6	87.9812	1439.6	87.6366	1439.6	87.1246
1440.56	88.2853	1440.56	89.415	1440.56	87.0653	1440.56	87.8595	1440.56	87.5288	1440.56	87.0182
1441.53	88.0343	1441.53	89.207	1441.53	86.8106	1441.53	87.6071	1441.53	87.2843	1441.53	86.7738
1442.49	87.6783	1442.49	88.9134	1442.49	86.449	1442.49	87.2349	1442.49	86.9131	1442.49	86.4032
1443.46	87.2576	1443.46	88.5643	1443.46	86.0219	1443.46	86.7854	1443.46	86.4583	1443.46	85.9501
1444.42	86.8416	1444.42	88.2092	1444.42	85.5972	1444.42	86.3292	1444.42	85.9932	1444.42	85.4867
1445.39	86.5159	1445.39	87.9047	1445.39	85.2594	1445.39	85.9551	1445.39	85.6105	1445.39	85.1044
1446.35	86.3611	1446.35	87.6986	1446.35	85.0899	1446.35	85.7503	1446.35	85.4018	1446.35	84.8941
1447.31	86.4198	1447.31	87.6112	1447.31	85.1358	1447.31	85.7691	1447.31	85.4229	1447.31	84.9127
1448.28	86.6649	1448.28	87.6228	1448.28	85.3733	1448.28	85.9932	1448.28	85.6529	1448.28	85.1423
1449.24	87.0025	1449.24	87.6835	1449.24	85.7075	1449.24	86.3275	1449.24	85.9913	1449.24	85.4845
1450.21	87.3291	1450.21	87.7452	1450.21	86.0301	1450.21	86.6574	1450.21	86.319	1450.21	85.8199
1451.17	87.5851	1451.17	87.7852	1451.17	86.277	1451.17	86.9107	1451.17	86.5633	1451.17	86.0729
1452.14	87.7603	1452.14	87.8035	1452.14	86.4355	1452.14	87.0675	1452.14	86.7058	1452.14	86.2217
1453.1	87.8682	1453.1	87.8106	1453.1	86.5179	1453.1	87.1343	1453.1	86.7542	1453.1	86.2708
1454.06	87.9266	1454.06	87.8235	1454.06	86.5417	1454.06	87.1206	1454.06	86.7183	1454.06	86.2262
1455.03	87.9524	1455.03	87.8761	1455.03	86.5271	1455.03	87.035	1455.03	86.6067	1455.03	86.0943
1455.99	87.9701	1455.99	88.0321	1455.99	86.517	1455.99	86.9147	1455.99	86.4616	1455.99	85.9232
1456.96	88.0154	1456.96	88.3199	1456.96	86.5873	1456.96	86.8766	1456.96	86.4174	1456.96	85.8746
1457.92	88.0872	1457.92	88.5847	1457.92	86.7402	1457.92	87.0008	1457.92	86.565	1457.92	86.0601
1458.89	88.1312	1458.89	88.6715	1458.89	86.8638	1458.89	87.164	1458.89	86.7604	1458.89	86.3081
1459.85	88.1134	1459.85	88.614	1459.85	86.901	1459.85	87.2471	1459.85	86.8671	1459.85	86.4556
1460.81	88.0203	1460.81	88.4706	1460.81	86.8529	1460.81	87.2237	1460.81	86.8579	1460.81	86.4733
1461.78	87.8309	1461.78	88.2541	1461.78	86.7168	1461.78	87.0869	1461.78	86.7288	1461.78	86.3626
1462.74	87.5187	1462.74	87.9569	1462.74	86.4813	1462.74	86.8256	1462.74	86.4723	1462.74	86.1204
1463.71	87.0872	1463.71	87.5924	1463.71	86.157	1463.71	86.4548	1463.71	86.1075	1463.71	85.7676
1464.67	86.626	1464.67	87.2348	1464.67	85.8208	1464.67	86.0659	1464.67	85.7299	1464.67	85.3985
1465.63	86.2951	1465.63	86.9964	1465.63	85.5984	1465.63	85.8054	1465.63	85.487	1465.63	85.1576
1466.6	86.188	1466.6	86.9249	1466.6	85.5542	1466.6	85.7469	1466.6	85.4492	1466.6	85.1138
1467.56	86.2644	1467.56	86.9732	1467.56	85.6463	1467.56	85.84	1467.56	85.561	1467.56	85.2129
1468.53	86.4311	1468.53	87.0712	1468.53	85.7981	1468.53	85.9928	1468.53	85.7275	1468.53	85.3622
1469.49	86.6161	1469.49	87.175	1469.49	85.954	1469.49	86.1359	1469.49	85.8771	1469.49	85.4918
1470.46	86.7755	1470.46	87.2657	1470.46	86.0817	1470.46	86.2238	1470.46	85.9607	1470.46	85.5559
1471.42	86.8783	1471.42	87.3316	1471.42	86.1594	1471.42	86.2231	1471.42	85.9395	1471.42	85.5239
1472.38	86.9069	1472.38	87.3539	1472.38	86.1769	1472.38	86.1305	1472.38	85.8083	1472.38	85.4057
1473.35	86.8833	1473.35	87.3142	1473.35	86.1589	1473.35	86.019	1473.35	85.654	1473.35	85.2976
1474.31	86.8635	1474.31	87.2315	1474.31	86.1541	1474.31	85.9883	1474.31	85.5993	1474.31	85.3042
1475.28	86.8683	1475.28	87.152	1475.28	86.1732	1475.28	86.0367	1475.28	85.6462	1475.28	85.4007
1476.24	86.8742	1476.24	87.104	1476.24	86.1914	1476.24	86.0973	1476.24	85.7166	1476.24	85.5017
1477.21	86.8567	1477.21	87.097	1477.21	86.1881	1477.21	86.126	1477.21	85.7577	1477.21	85.5589
1478.17	86.8089	1478.17	87.1373	1478.17	86.1587	1478.17	86.1124	1478.17	85.7564	1478.17	85.5638
1479.13	86.7427	1479.13	87.2317	1479.13	86.1136	1479.13	86.0692	1479.13	85.7257	1479.13	85.532
1480.1	86.6885	1480.1	87.3852	1480.1	86.0777	1480.1	86.0269	1480.1	85.6959	1480.1	85.4963
1481.06	86.6883	1481.06	87.5957	1481.06	86.0853	1481.06	86.0261	1481.06	85.7061	1481.06	85.4982
1482.03	86.7783	1482.03	87.85	1482.03	86.1658	1482.03	86.1	1482.03	85.7869	1482.03	85.5713
1482.99	86.9695	1482.99	88.1266	1482.99	86.3273	1482.99	86.2567	1482.99	85.944	1482.99	85.7226
1483.96	87.2453	1483.96	88.4046	1483.96	86.5548	1483.96	86.477	1483.96	86.1566	1483.96	85.9312
1484.92	87.581	1484.92	88.675	1484.92	86.8261	1484.92	86.7325	1484.92	86.3952	1484.92	86.1665
1485.88	87.9709	1485.88	88.9517	1485.88	87.137	1485.88	87.0136	1485.88	86.6486	1485.88	86.4162
1486.85	88.4549	1486.85	89.2876	1486.85	87.5292	1486.85	87.3623	1486.85	86.9562	1486.85	86.7208
1487.81	89.1228	1487.81	89.7814	1487.81	88.1045	1487.81	87.8962	1487.81	87.4372	1487.81	87.2021
1488.78	90.0227	1488.78	90.5006	1488.78	88.9418	1488.78	88.7318	1488.78	88.2243	1488.78	87.9946
1489.74	90.9919	1489.74	91.3113	1489.74	89.8981	1489.74	89.751	1489.74	89.2265	1489.74	89.0021
1490.7	91.7643	1490.7	91.9613	1490.7	90.6869	1490.7	90.6371	1490.7	90.1312	1490.7	89.9028
1491.67	92.2663	1491.67	92.3717	1491.67	91.209	1491.67	91.245	1491.67	90.773	1491.67	90.5285
1492.63	92.5807	1492.63	92.6127	1492.63	91.5378	1492.63	91.6314	1492.63	91.1916	1492.63	90.9206
1493.6	92.7958	1493.6	92.7617	1493.6	91.7598	1493.6	91.8847	1493.6	91.468	1493.6	91.1622
1494.56	92.9626	1494.56	92.864	1494.56	91.9259	1494.56	92.0621	1494.56	91.6564	1494.56	91.3075
1495.53	93.1014	1495.53	92.9397	1495.53	92.0578	1495.53	92.1919	1495.53	91.7828	1495.53	91.3829
1496.49	93.2045	1496.49	92.9882	1496.49	92.1514	1496.49	92.2807	1496.49	91.8547	1496.49	91.3993
1497.45	93.2403	1497.45	92.9879	1497.45	92.1817	1497.45	92.3175	1497.45	91.8709	1497.45	91.3653
1498.42	93.1882	1498.42	92.9196	1498.42	92.1327	1498.42	92.2923	1498.42	91.8366	1498.42	91.2963
1499.38	93.0727	1499.38	92.7969	1499.38	92.0264	1499.38	92.2174	1499.38	91.7689	1499.38	91.2091
1500.35	92.9372	1500.35	92.6512	1500.35	91.8987	1500.35	92.1163	1500.35	91.6841	1500.35	91.1122
1501.31	92.8067	1501.31	92.5031	1501.31	91.7696	1501.31	92.0038	1501.31	91.5884	1501.31	91.0063
1502.28	92.6867	1502.28	92.3581	1502.28	91.6423	1502.28	91.8818	1502.28	91.4795	1502.28	90.8871
1503.24	92.5694	1503.24	92.21	1503.24	91.508	1503.24	91.7402	1503.24	91.3443	1503.24	90.7412
1504.2	92.4299	1504.2	92.0369	1504.2	91.3401	1504.2	91.5459	1504.2	91.1459	1504.2	90.5298
1505.17	92.1999	1505.17	91.7776	1505.17	91.066	1505.17	91.2101	1505.17	90.7858	1505.17	90.1496
1506.13	91.7189	1506.13	91.2858	1506.13	90.5175	1506.13	90.5401	1506.13	90.0578	1506.13	89.3838
1507.1	90.8433	1507.1	90.4267	1507.1	89.559	1507.1	89.4217	1507.1	88.861	1507.1	88.1287
1508.06	89.899	1508.06	89.5163	1508.06	88.5864	1508.06	88.3727	1508.06	87.783	1508.06	87.0059
1509.03	89.3002	1509.03	88.9446	1509.03	88.0299	1509.03	87.8499	1509.03	87.2926	1509.03	86.5061
1509.99	88.9471	1509.99	88.599	1509.99	87.7277	1509.99	87.6092	1509.99	87.0965	1509.99	86.3166
1510.95	88.6654	1510.95	88.3145	1510.95	87.4826	1510.95	87.4138	1510.95	86.9355	1510.95	86.1634
1511.92	88.386	1511.92	88.0285	1511.92	87.2282	1511.92	87.1908	1511.92	86.7339	1511.92	85.9674
1512.88	88.0899	1512.88	87.7162	1512.88	86.9493	1512.88	86.9237	1512.88	86.4774	1512.88	85.7138
1513.85	87.7706	1513.85	87.3537	1513.85	86.6408	1513.85	86.603	1513.85	86.1602	1513.85	85.3967
1514.81	87.428	1514.81	86.9173	1514.81	86.3009	1514.81	86.222	1514.81	85.78	1514.81	85.0133
1515.78	87.0764	1515.78	86.4073	1515.78	85.9409	1515.78	85.7922	1515.78	85.3532	1515.78	84.5787
1516.74	86.7452	1516.74	85.8683	1516.74	85.5905	1516.74	85.3546	1516.74	84.9224	1516.74	84.1355
1517.7	86.4551	1517.7	85.3637	1517.7	85.2785	1517.7	84.9567	1517.7	84.532	1517.7	83.7297
1518.67	86.1813	1518.67	84.9055	1518.67	84.9966	1518.67	84.6034	1518.67	84.1804	1518.67	83.365
1519.63	85.8472	1519.63	84.4151	1519.63	84.6879	1519.63	84.2369	1519.63	83.8051	1519.63	82.9874
1520.6	85.3761	1520.6	83.7795	1520.6	84.287	1520.6	83.7812	1520.6	83.3326	1520.6	82.5316
1521.56	84.7753	1521.56	82.976	1521.56	83.7917	1521.56	83.2275	1521.56	82.7636	1521.56	81.9999
1522.52	84.1444	1522.52	82.1129	1522.52	83.2785	1522.52	82.6554	1522.52	82.1881	1522.52	81.4729
1523.49	83.5571	1523.49	81.2872	1523.49	82.8084	1523.49	82.1318	1523.49	81.6769	1523.49	81.0092
1524.45	82.9781	1524.45	80.4649	1524.45	82.3569	1524.45	81.6298	1524.45	81.2026	1524.45	80.5752
1525.42	82.3292	1525.42	79.5612	1525.42	81.8634	1525.42	81.0822	1525.42	80.6954	1525.42	80.1012
1526.38	81.6002	1526.38	78.5835	1526.38	81.3179	1526.38	80.4768	1526.38	80.1383	1526.38	79.5717
1527.35	80.8702	1527.35	77.6501	1527.35	80.7771	1527.35	79.8748	1527.35	79.5847	1527.35	79.0405
1528.31	80.2311	1528.31	76.8774	1528.31	80.3052	1528.31	79.3467	1528.31	79.0973	1528.31	78.5705
1529.27	79.7124	1529.27	76.282	1529.27	79.9191	1529.27	78.9107	1529.27	78.69	1529.27	78.1768
1530.24	79.2699	1530.24	75.7675	1530.24	79.5807	1530.24	78.5253	1530.24	78.3211	1530.24	77.8191
1531.2	78.8155	1531.2	75.1614	1531.2	79.2197	1531.2	78.1144	1531.2	77.9169	1531.2	77.425
1532.17	78.2711	1532.17	74.2923	1532.17	78.775	1532.17	77.6141	1532.17	77.4192	1532.17	76.9356
1533.13	77.6512	1533.13	73.1508	1533.13	78.2624	1533.13	77.0458	1533.13	76.8569	1533.13	76.3773
1534.1	77.0953	1534.1	71.9974	1534.1	77.8024	1534.1	76.5435	1534.1	76.3688	1534.1	75.8862
1535.06	76.7487	1535.06	71.1537	1535.06	77.5178	1535.06	76.2384	1535.06	76.0833	1535.06	75.5906
1536.02	76.6379	1536.02	70.7107	1536.02	77.4263	1536.02	76.1443	1536.02	76.0081	1536.02	75.5002
1536.99	76.7028	1536.99	70.5414	1536.99	77.47	1536.99	76.1933	1536.99	76.0711	1536.99	75.5423
1537.95	76.8791	1537.95	70.4371	1537.95	77.583	1537.95	76.3109	1537.95	76.195	1537.95	75.6347
1538.92	77.1457	1538.92	70.14	1538.92	77.7243	1538.92	76.4507	1538.92	76.3317	1538.92	75.7137
1539.88	77.5782	1539.88	69.3821	1539.88	77.9268	1539.88	76.6565	1539.88	76.5255	1539.88	75.7911
1540.85	78.3893	1540.85	68.4368	1540.85	78.4089	1540.85	77.2083	1540.85	77.0691	1540.85	76.1443
1541.81	79.6035	1541.81	68.5856	1541.81	79.349	1541.81	78.3377	1541.81	78.2134	1541.81	77.1208
1542.77	80.8665	1542.77	69.9844	1542.77	80.4402	1542.77	79.6559	1542.77	79.5567	1542.77	78.3993
1543.74	82.0081	1543.74	71.6852	1543.74	81.4332	1543.74	80.8425	1543.74	80.7595	1543.74	79.5944
1544.7	83.0449	1544.7	73.2858	1544.7	82.315	1544.7	81.8785	1544.7	81.8008	1544.7	80.6449
1545.67	83.9931	1545.67	74.7615	1545.67	83.1091	1545.67	82.7919	1545.67	82.7115	1545.67	81.5717
1546.63	84.8587	1546.63	76.1634	1546.63	83.8342	1546.63	83.6042	1546.63	83.5161	1546.63	82.3978
1547.59	85.6598	1547.59	77.5476	1547.59	84.5152	1547.59	84.3452	1547.59	84.2462	1547.59	83.1526
1548.56	86.4266	1548.56	78.9583	1548.56	85.183	1548.56	85.0527	1548.56	84.9409	1548.56	83.8717
1549.52	87.1832	1549.52	80.4076	1549.52	85.8593	1549.52	85.7573	1549.52	85.6305	1549.52	84.5822
1550.49	87.9266	1550.49	81.8516	1550.49	86.539	1550.49	86.4609	1550.49	86.3162	1550.49	85.284
1551.45	88.6201	1551.45	83.1908	1551.45	87.1846	1551.45	87.1288	1551.45	86.9628	1551.45	85.9427
1552.42	89.2158	1552.42	84.3206	1552.42	87.7462	1552.42	87.7088	1552.42	87.5192	1552.42	86.5093
1553.38	89.6892	1553.38	85.1957	1553.38	88.1946	1553.38	88.1676	1553.38	87.954	1553.38	86.9536
1554.34	90.052	1554.34	85.8466	1554.34	88.5357	1554.34	88.5079	1554.34	88.2708	1554.34	87.2789
1555.31	90.3414	1555.31	86.3498	1555.31	88.8023	1555.31	88.762	1555.31	88.5014	1555.31	87.5168
1556.27	90.6191	1556.27	86.8192	1556.27	89.0591	1556.27	88.9987	1556.27	88.7121	1556.27	87.7374
1557.24	91.0015	1557.24	87.4569	1557.24	89.4429	1557.24	89.3723	1557.24	89.0568	1557.24	88.1091
1558.2	91.624	1558.2	88.4923	1558.2	90.124	1558.2	90.0896	1558.2	89.756	1558.2	88.872
1559.17	92.3476	1559.17	89.6764	1559.17	90.9371	1559.17	90.9871	1559.17	90.6686	1559.17	89.8629
1560.13	92.8591	1560.13	90.4878	1560.13	91.5028	1560.13	91.6273	1560.13	91.3451	1560.13	90.5851
1561.09	93.1551	1561.09	90.9444	1561.09	91.8233	1561.09	91.9932	1561.09	91.7448	1561.09	90.9997
1562.06	93.3574	1562.06	91.2496	1562.06	92.0436	1562.06	92.2443	1562.06	92.0207	1562.06	91.279
1563.02	93.5335	1563.02	91.5084	1563.02	92.2402	1563.02	92.469	1563.02	92.261	1563.02	91.5211
1563.99	93.7063	1563.99	91.7548	1563.99	92.4369	1563.99	92.6948	1563.99	92.4934	1563.99	91.7573
1564.95	93.8795	1564.95	91.9946	1564.95	92.6351	1564.95	92.922	1564.95	92.7182	1564.95	91.9884
1565.92	94.0521	1565.92	92.2274	1565.92	92.8311	1565.92	93.1436	1565.92	92.9296	1565.92	92.2077
1566.88	94.2274	1566.88	92.4589	1566.88	93.0268	1566.88	93.3591	1566.88	93.1306	1566.88	92.4175
1567.84	94.417	1567.84	92.7052	1567.84	93.2346	1567.84	93.5825	1567.84	93.3409	1567.84	92.6383
1568.81	94.6302	1568.81	92.977	1568.81	93.4643	1568.81	93.8299	1568.81	93.5836	1568.81	92.8945
1569.77	94.8523	1569.77	93.251	1569.77	93.6989	1569.77	94.0898	1569.77	93.849	1569.77	93.1762
1570.74	95.0482	1570.74	93.479	1570.74	93.8995	1570.74	94.3203	1570.74	94.0891	1570.74	93.4329
1571.7	95.195	1571.7	93.6336	1571.7	94.0418	1571.7	94.489	1571.7	94.2634	1571.7	93.6215
1572.66	95.2956	1572.66	93.7246	1572.66	94.1302	1572.66	94.5945	1572.66	94.3659	1572.66	93.7349
1573.63	95.3708	1573.63	93.7862	1573.63	94.1874	1573.63	94.6589	1573.63	94.4174	1573.63	93.7941
1574.59	95.4505	1574.59	93.8698	1574.59	94.2472	1574.59	94.7215	1574.59	94.4586	1574.59	93.8404
1575.56	95.5639	1575.56	94.0299	1575.56	94.3473	1575.56	94.8339	1575.56	94.5482	1575.56	93.9336
1576.52	95.7102	1576.52	94.2684	1576.52	94.4977	1576.52	95.0199	1576.52	94.7237	1576.52	94.1135
1577.49	95.8463	1577.49	94.4989	1577.49	94.6536	1577.49	95.2298	1577.49	94.9426	1577.49	94.3393
1578.45	95.9377	1578.45	94.6472	1578.45	94.7686	1578.45	95.3974	1578.45	95.1296	1578.45	94.536
1579.41	95.9915	1579.41	94.7216	1579.41	94.8417	1579.41	95.511	1579.41	95.2611	1579.41	94.6794
1580.38	96.0299	1580.38	94.7621	1580.38	94.893	1580.38	95.5916	1580.38	95.3535	1580.38	94.7849
1581.34	96.0691	1581.34	94.799	1581.34	94.9383	1581.34	95.6601	1581.34	95.4272	1581.34	94.8717
1582.31	96.1164	1582.31	94.8467	1582.31	94.9844	1582.31	95.7277	1582.31	95.4951	1582.31	94.9505
1583.27	96.1727	1583.27	94.9083	1583.27	95.0322	1583.27	95.798	1583.27	95.563	1583.27	95.0245
1584.24	96.2355	1584.24	94.9808	1584.24	95.0808	1584.24	95.8705	1584.24	95.632	1584.24	95.0936
1585.2	96.3023	1585.2	95.061	1585.2	95.1305	1585.2	95.9438	1585.2	95.7017	1585.2	95.1583
1586.16	96.3722	1586.16	95.1474	1586.16	95.182	1586.16	96.017	1586.16	95.771	1586.16	95.22
1587.13	96.4442	1587.13	95.2384	1587.13	95.2347	1587.13	96.0883	1587.13	95.8375	1587.13	95.2795
1588.09	96.5155	1588.09	95.3296	1588.09	95.2847	1588.09	96.154	1588.09	95.898	1588.09	95.3349
1589.06	96.582	1589.06	95.4136	1589.06	95.3265	1589.06	96.2093	1589.06	95.9485	1589.06	95.3828
1590.02	96.6394	1590.02	95.4837	1590.02	95.3561	1590.02	96.2509	1590.02	95.9862	1590.02	95.4197
1590.99	96.686	1590.99	95.5376	1590.99	95.3729	1590.99	96.2785	1590.99	96.0099	1590.99	95.444
1591.95	96.7222	1591.95	95.5773	1591.95	95.3789	1591.95	96.2945	1591.95	96.0205	1591.95	95.4561
1592.91	96.7498	1592.91	95.6072	1592.91	95.3771	1592.91	96.3032	1592.91	96.0211	1592.91	95.4587
1593.88	96.7709	1593.88	95.631	1593.88	95.37	1593.88	96.3094	1593.88	96.0179	1593.88	95.4569
1594.84	96.7875	1594.84	95.6506	1594.84	95.36	1594.84	96.3176	1594.84	96.0187	1594.84	95.4569
1595.81	96.801	1595.81	95.6658	1595.81	95.3489	1595.81	96.3289	1595.81	96.0284	1595.81	95.4619
1596.77	96.811	1596.77	95.6748	1596.77	95.3364	1596.77	96.3399	1596.77	96.0444	1596.77	95.4686
1597.73	96.8161	1597.73	95.6754	1597.73	95.3206	1597.73	96.3435	1597.73	96.0572	1597.73	95.4683
1598.7	96.8149	1598.7	95.667	1598.7	95.2982	1598.7	96.3334	1598.7	96.056	1598.7	95.4521
1599.66	96.8073	1599.66	95.6521	1599.66	95.2672	1599.66	96.3072	1599.66	96.035	1599.66	95.4164
1600.63	96.7952	1600.63	95.6357	1600.63	95.2272	1600.63	96.2678	1600.63	95.996	1600.63	95.3654
1601.59	96.7811	1601.59	95.6236	1601.59	95.1801	1601.59	96.222	1601.59	95.9474	1601.59	95.3091
1602.56	96.7666	1602.56	95.6181	1602.56	95.1281	1602.56	96.1763	1602.56	95.8987	1602.56	95.257
1603.52	96.7505	1603.52	95.6166	1603.52	95.073	1603.52	96.1332	1603.52	95.8534	1603.52	95.2116
1604.48	96.7297	1604.48	95.6132	1604.48	95.0144	1604.48	96.0893	1604.48	95.8078	1604.48	95.166
1605.45	96.7012	1605.45	95.6033	1605.45	94.95	1605.45	96.0382	1605.45	95.7534	1605.45	95.1094
1606.41	96.6628	1606.41	95.5846	1606.41	94.8763	1606.41	95.9744	1606.41	95.6836	1606.41	95.0331
1607.38	96.6142	1607.38	95.5566	1607.38	94.7901	1607.38	95.8959	1607.38	95.5978	1607.38	94.9362
1608.34	96.5581	1608.34	95.5186	1608.34	94.6916	1608.34	95.8072	1608.34	95.5035	1608.34	94.8279
1609.31	96.5014	1609.31	95.4701	1609.31	94.5878	1609.31	95.7184	1609.31	95.4138	1609.31	94.7241
1610.27	96.4512	1610.27	95.4119	1610.27	94.4896	1610.27	95.6392	1610.27	95.3378	1610.27	94.637
1611.23	96.4113	1611.23	95.3469	1611.23	94.4041	1611.23	95.5718	1611.23	95.2744	1611.23	94.5667
1612.2	96.3808	1612.2	95.2778	1612.2	94.3313	1612.2	95.5103	1612.2	95.2142	1612.2	94.5027
1613.16	96.3574	1613.16	95.2083	1613.16	94.2656	1613.16	95.4463	1613.16	95.1472	1613.16	94.4318
1614.13	96.3417	1614.13	95.1454	1614.13	94.2012	1614.13	95.3755	1614.13	95.069	1614.13	94.3453
1615.09	96.3405	1615.09	95.1042	1615.09	94.1369	1615.09	95.3053	1615.09	94.9897	1615.09	94.2478
1616.06	96.3634	1616.06	95.1037	1616.06	94.0811	1616.06	95.2603	1616.06	94.9392	1616.06	94.1667
1617.02	96.4091	1617.02	95.142	1617.02	94.0469	1617.02	95.2626	1617.02	94.9442	1617.02	94.1361
1617.98	96.4584	1617.98	95.1857	1617.98	94.0335	1617.98	95.2977	1617.98	94.9878	1617.98	94.1525
1618.95	96.4935	1618.95	95.2049	1618.95	94.0252	1618.95	95.3289	1618.95	95.0268	1618.95	94.1776
1619.91	96.5115	1619.91	95.1952	1619.91	94.0081	1619.91	95.3336	1619.91	95.0344	1619.91	94.1799
1620.88	96.5169	1620.88	95.1659	1620.88	93.9762	1620.88	95.3081	1620.88	95.0048	1620.88	94.1479
1621.84	96.5156	1621.84	95.1275	1621.84	93.9288	1621.84	95.2593	1621.84	94.944	1621.84	94.0839
1622.8	96.5119	1622.8	95.0886	1622.8	93.8709	1622.8	95.2026	1622.8	94.8676	1622.8	94.002
1623.77	96.5076	1623.77	95.0525	1623.77	93.8116	1623.77	95.1569	1623.77	94.7991	1623.77	93.9264
1624.73	96.501	1624.73	95.0159	1624.73	93.7579	1624.73	95.1324	1624.73	94.7553	1624.73	93.8759
1625.7	96.4884	1625.7	94.9725	1625.7	93.7085	1625.7	95.122	1625.7	94.7348	1625.7	93.8494
1626.66	96.467	1626.66	94.919	1626.66	93.6568	1626.66	95.1113	1626.66	94.7242	1626.66	93.8317
1627.63	96.4364	1627.63	94.8565	1627.63	93.5987	1627.63	95.0899	1627.63	94.7115	1627.63	93.8088
1628.59	96.3996	1628.59	94.789	1628.59	93.5364	1628.59	95.0553	1628.59	94.691	1628.59	93.7747
1629.55	96.3609	1629.55	94.7209	1629.55	93.4746	1629.55	95.0101	1629.55	94.6612	1629.55	93.7297
1630.52	96.3241	1630.52	94.6539	1630.52	93.4159	1630.52	94.9563	1630.52	94.6211	1630.52	93.6747
1631.48	96.2899	1631.48	94.5871	1631.48	93.3574	1631.48	94.8919	1631.48	94.5664	1631.48	93.6061
1632.45	96.2561	1632.45	94.5181	1632.45	93.2912	1632.45	94.8093	1632.45	94.4877	1632.45	93.5133
1633.41	96.219	1633.41	94.4456	1633.41	93.2069	1633.41	94.6966	1633.41	94.3696	1633.41	93.3791
1634.38	96.1767	1634.38	94.3754	1634.38	93.0975	1634.38	94.5476	1634.38	94.2003	1634.38	93.1902
1635.34	96.1364	1635.34	94.3268	1635.34	92.979	1635.34	94.3907	1635.34	94.0077	1635.34	92.976
1636.3	96.1127	1636.3	94.317	1636.3	92.8995	1636.3	94.3005	1636.3	93.8844	1636.3	92.837
1637.27	96.1047	1637.27	94.3223	1637.27	92.8788	1637.27	94.3032	1637.27	93.879	1637.27	92.827
1638.23	96.0925	1638.23	94.3043	1638.23	92.8774	1638.23	94.335	1638.23	93.9247	1638.23	92.8743
1639.2	96.063	1639.2	94.2519	1639.2	92.8608	1639.2	94.342	1639.2	93.952	1639.2	92.905
1640.16	96.016	1640.16	94.1721	1640.16	92.8218	1640.16	94.3126	1640.16	93.9393	1640.16	92.8961
1641.13	95.9568	1641.13	94.0752	1641.13	92.7659	1641.13	94.2536	1641.13	93.8886	1641.13	92.85
1642.09	95.8917	1642.09	93.9699	1642.09	92.699	1642.09	94.1732	1642.09	93.8058	1642.09	92.7724
1643.05	95.8227	1643.05	93.859	1643.05	92.6215	1643.05	94.0723	1643.05	93.6903	1643.05	92.6614
1644.02	95.7435	1644.02	93.7364	1644.02	92.5237	1644.02	93.9392	1644.02	93.5298	1644.02	92.5011
1644.98	95.6376	1644.98	93.5871	1644.98	92.3863	1644.98	93.7508	1644.98	93.3042	1644.98	92.2652
1645.95	95.4918	1645.95	93.4036	1645.95	92.2012	1645.95	93.5008	1645.95	93.0201	1645.95	91.9554
1646.91	95.3313	1646.91	93.2216	1646.91	92.0134	1646.91	93.2537	1646.91	92.7637	1646.91	91.664
1647.88	95.214	1647.88	93.1017	1647.88	91.8972	1647.88	93.1085	1647.88	92.6386	1647.88	91.5125
1648.84	95.1596	1648.84	93.0514	1648.84	91.8624	1648.84	93.0732	1648.84	92.6329	1648.84	91.4969
1649.8	95.1404	1649.8	93.0292	1649.8	91.8636	1649.8	93.0835	1649.8	92.6644	1649.8	91.5288
1650.77	95.1207	1650.77	92.9873	1650.77	91.8573	1650.77	93.0793	1650.77	92.6661	1650.77	91.5347
1651.73	95.064	1651.73	92.8698	1651.73	91.812	1651.73	93.0144	1651.73	92.5894	1651.73	91.466
1652.7	94.9358	1652.7	92.6201	1652.7	91.7129	1652.7	92.8641	1652.7	92.4138	1652.7	91.3128
1653.66	94.7573	1653.66	92.2935	1653.66	91.6033	1653.66	92.6937	1653.66	92.2275	1653.66	91.174
1654.62	94.6154	1654.62	92.0644	1654.62	91.5495	1654.62	92.6121	1654.62	92.1572	1654.62	91.1589
1655.59	94.5319	1655.59	91.9603	1655.59	91.5379	1655.59	92.602	1655.59	92.1716	1655.59	91.2155
1656.55	94.4719	1656.55	91.9054	1656.55	91.5292	1656.55	92.6004	1656.55	92.1931	1656.55	91.2656
1657.52	94.4117	1657.52	91.8546	1657.52	91.5067	1657.52	92.5784	1657.52	92.1895	1657.52	91.2819
1658.48	94.3405	1658.48	91.7932	1658.48	91.4652	1658.48	92.5259	1658.48	92.1512	1658.48	91.2579
1659.45	94.249	1659.45	91.7146	1659.45	91.4002	1659.45	92.4349	1659.45	92.0712	1659.45	91.1887
1660.41	94.1257	1660.41	91.6139	1660.41	91.3082	1660.41	92.2988	1660.41	91.9438	1660.41	91.0716
1661.37	93.9661	1661.37	91.4932	1661.37	91.1964	1661.37	92.1274	1661.37	91.7798	1661.37	90.9215
1662.34	93.7913	1662.34	91.374	1662.34	91.0925	1662.34	91.9625	1662.34	91.6219	1662.34	90.7838
1663.3	93.644	1663.3	91.2868	1663.3	91.0284	1663.3	91.8539	1663.3	91.5203	1663.3	90.7057
1664.27	93.5487	1664.27	91.24	1664.27	91.0075	1664.27	91.8095	1664.27	91.4822	1664.27	90.6875
1665.23	93.4922	1665.23	91.2112	1665.23	91.0046	1665.23	91.7938	1665.23	91.4709	1665.23	90.6879
1666.2	93.4399	1666.2	91.1628	1666.2	90.9868	1666.2	91.7598	1666.2	91.4387	1666.2	90.6584
1667.16	93.349	1667.16	91.0473	1667.16	90.9229	1667.16	91.6631	1667.16	91.3404	1667.16	90.5551
1668.12	93.1729	1668.12	90.8065	1668.12	90.7828	1668.12	91.463	1668.12	91.1362	1668.12	90.3422
1669.09	92.8777	1669.09	90.3927	1669.09	90.5507	1669.09	91.1418	1669.09	90.8105	1669.09	90.0129
1670.05	92.4795	1670.05	89.828	1670.05	90.2483	1670.05	90.7386	1670.05	90.4064	1670.05	89.6211
1671.02	92.0311	1671.02	89.2014	1671.02	89.9166	1671.02	90.3194	1671.02	89.9929	1671.02	89.2375
1671.98	91.5314	1671.98	88.5442	1671.98	89.5459	1671.98	89.8791	1671.98	89.5637	1671.98	88.8463
1672.95	90.8877	1672.95	87.7723	1672.95	89.0586	1672.95	89.3231	1672.95	89.023	1672.95	88.3423
1673.91	89.9644	1673.91	86.7547	1673.91	88.3519	1673.91	88.528	1673.91	88.2475	1673.91	87.5999
1674.87	88.6645	1674.87	85.4087	1674.87	87.3533	1674.87	87.4079	1674.87	87.1521	1674.87	86.5373
1675.84	87.0201	1675.84	83.7829	1675.84	86.0847	1675.84	85.9845	1675.84	85.7563	1675.84	85.1795
1676.8	85.203	1676.8	82.0522	1676.8	84.6708	1676.8	84.3952	1676.8	84.1922	1676.8	83.6621
1677.77	83.3935	1677.77	80.3864	1677.77	83.2437	1677.77	82.7877	1677.77	82.6031	1677.77	82.1274
1678.73	81.66	1678.73	78.8429	1678.73	81.8548	1678.73	81.2206	1678.73	81.0462	1678.73	80.6288
1679.69	79.971	1679.69	77.3735	1679.69	80.4777	1679.69	79.6633	1679.69	79.4911	1679.69	79.1353
1680.66	78.2711	1680.66	75.8556	1680.66	79.0546	1680.66	78.0401	1680.66	77.862	1680.66	77.5785
1681.62	76.5682	1681.62	74.0749	1681.62	77.5453	1681.62	76.2714	1681.62	76.0773	1681.62	75.9031
1682.59	75.0627	1682.59	71.7255	1682.59	76.0194	1682.59	74.3653	1682.59	74.1422	1682.59	74.1663
1683.55	74.212	1683.55	68.7117	1683.55	74.7862	1683.55	72.6142	1683.55	72.3527	1683.55	72.702
1684.52	74.2964	1684.52	65.6853	1684.52	74.2135	1684.52	71.5319	1684.52	71.2408	1684.52	71.9608
1685.48	74.9424	1685.48	63.5006	1685.48	74.233	1685.48	71.2399	1685.48	70.944	1685.48	71.9291
1686.44	75.701	1686.44	62.252	1686.44	74.5323	1686.44	71.4466	1686.44	71.1688	1686.44	72.2713
1687.41	76.4863	1687.41	61.6464	1687.41	74.9696	1687.41	71.9395	1687.41	71.6955	1687.41	72.8089
1688.37	77.347	1688.37	61.4817	1688.37	75.5214	1688.37	72.6357	1688.37	72.4359	1688.37	73.4963
1689.34	78.2683	1689.34	61.6635	1689.34	76.1491	1689.34	73.454	1689.34	73.3032	1689.34	74.2758
1690.3	79.1611	1690.3	62.1295	1690.3	76.7749	1690.3	74.2813	1690.3	74.1786	1690.3	75.0486
1691.27	79.9322	1691.27	62.8323	1691.27	77.3242	1691.27	75.0179	1691.27	74.9577	1691.27	75.7224
1692.23	80.543	1692.23	63.7588	1692.23	77.7637	1692.23	75.6206	1692.23	75.5954	1692.23	76.2549
1693.19	81.0171	1693.19	64.942	1693.19	78.1053	1693.19	76.1044	1693.19	76.1077	1693.19	76.6568
1694.16	81.4129	1694.16	66.4449	1694.16	78.3857	1694.16	76.5157	1694.16	76.5432	1694.16	76.9681
1695.12	81.7866	1695.12	68.3111	1695.12	78.6411	1695.12	76.8992	1695.12	76.9492	1695.12	77.2297
1696.09	82.1559	1696.09	70.4806	1696.09	78.8864	1696.09	77.2712	1696.09	77.3438	1696.09	77.4636
1697.05	82.4777	1697.05	72.7144	1697.05	79.1047	1697.05	77.6108	1697.05	77.7085	1697.05	77.6711
1698.02	82.6827	1698.02	74.6877	1698.02	79.2698	1698.02	77.8941	1698.02	78.023	1698.02	77.8564
1698.98	82.7684	1698.98	76.2823	1698.98	79.3907	1698.98	78.1433	1698.98	78.3118	1698.98	78.0464
1699.94	82.8117	1699.94	77.6262	1699.94	79.5029	1699.94	78.3969	1699.94	78.6086	1699.94	78.2577
1700.91	82.8698	1700.91	78.802	1700.91	79.6185	1700.91	78.6485	1700.91	78.8984	1700.91	78.4681
1701.87	82.9412	1701.87	79.7751	1701.87	79.7256	1701.87	78.867	1701.87	79.1439	1701.87	78.647
1702.84	83.0041	1702.84	80.5234	1702.84	79.8174	1702.84	79.0415	1702.84	79.3322	1702.84	78.7887
1703.8	83.0487	1703.8	81.1	1703.8	79.904	1703.8	79.1931	1703.8	79.4858	1703.8	78.9156
1704.76	83.082	1704.76	81.6003	1704.76	80.0059	1704.76	79.359	1704.76	79.6459	1704.76	79.0634
1705.73	83.119	1705.73	82.0921	1705.73	80.1378	1705.73	79.5659	1705.73	79.8443	1705.73	79.2564
1706.69	83.17	1706.69	82.5698	1706.69	80.2946	1706.69	79.8064	1706.69	80.0775	1706.69	79.4861
1707.66	83.2327	1707.66	82.9824	1707.66	80.4543	1707.66	80.0455	1707.66	80.3114	1707.66	79.7164
1708.62	83.2964	1708.62	83.3005	1708.62	80.5965	1708.62	80.2516	1708.62	80.5116	1708.62	79.9137
1709.59	83.3504	1709.59	83.5388	1709.59	80.7123	1709.59	80.4132	1709.59	80.6628	1709.59	80.0627
1710.55	83.3874	1710.55	83.7298	1710.55	80.7996	1710.55	80.531	1710.55	80.7625	1710.55	80.1605
1711.51	83.4009	1711.51	83.8941	1711.51	80.8554	1711.51	80.6047	1711.51	80.8083	1711.51	80.2039
1712.48	83.3814	1712.48	84.0291	1712.48	80.8701	1712.48	80.6249	1712.48	80.7899	1712.48	80.1821
1713.44	83.3063	1713.44	84.1089	1713.44	80.822	1713.44	80.5678	1713.44	80.6837	1713.44	80.0717
1714.41	83.1204	1714.41	84.0871	1714.41	80.6648	1714.41	80.3875	1714.41	80.4452	1714.41	79.8307
1715.37	82.7197	1715.37	83.9095	1715.37	80.3229	1715.37	80.02	1715.37	80.0159	1715.37	79.408
1716.34	82.0276	1716.34	83.5813	1716.34	79.7632	1716.34	79.467	1716.34	79.4116	1716.34	78.8297
1717.3	81.2156	1717.3	83.2604	1717.3	79.162	1717.3	78.9319	1717.3	78.8503	1717.3	78.312
1718.26	80.6205	1718.26	83.1149	1718.26	78.7805	1718.26	78.6464	1718.26	78.556	1718.26	78.0597
1719.23	80.3449	1719.23	83.1389	1719.23	78.658	1719.23	78.6072	1719.23	78.5079	1719.23	78.0406
1720.19	80.3009	1720.19	83.2699	1720.19	78.7129	1720.19	78.7243	1720.19	78.6091	1720.19	78.1609
1721.16	80.4127	1721.16	83.4856	1721.16	78.8995	1721.16	78.9603	1721.16	78.8233	1721.16	78.3904
1722.12	80.655	1722.12	83.7902	1722.12	79.2131	1722.12	79.3196	1722.12	79.1586	1722.12	78.7406
1723.09	81.0263	1723.09	84.1879	1723.09	79.659	1723.09	79.8117	1723.09	79.6288	1723.09	79.2264
1724.05	81.5262	1724.05	84.6701	1724.05	80.232	1724.05	80.4308	1724.05	80.2316	1724.05	79.8446
1725.01	82.1473	1725.01	85.2199	1725.01	80.9147	1725.01	81.1556	1725.01	80.9471	1725.01	80.5728
1725.98	82.8777	1725.98	85.8235	1725.98	81.688	1725.98	81.9622	1725.98	81.7498	1725.98	81.3826
1726.94	83.7022	1726.94	86.4729	1726.94	82.5365	1726.94	82.8319	1726.94	82.6171	1726.94	82.2498
1727.91	84.5961	1727.91	87.157	1727.91	83.4411	1727.91	83.7446	1727.91	83.5251	1727.91	83.1502
1728.87	85.523	1728.87	87.8544	1728.87	84.3717	1728.87	84.6706	1728.87	84.4421	1728.87	84.0527
1729.83	86.4492	1729.83	88.5444	1729.83	85.2995	1729.83	85.5821	1729.83	85.3403	1729.83	84.9308
1730.8	87.3786	1730.8	89.2379	1730.8	86.2325	1730.8	86.4896	1730.8	86.2319	1730.8	85.8
1731.76	88.3883	1731.76	90.0128	1731.76	87.2571	1731.76	87.4866	1731.76	87.2138	1731.76	86.7637
1732.73	89.593	1732.73	90.9837	1732.73	88.5042	1732.73	88.7184	1732.73	88.435	1732.73	87.9815
1733.69	90.96	1733.69	92.1274	1733.69	89.9431	1733.69	90.1684	1733.69	89.8806	1733.69	89.4458
1734.66	92.2167	1734.66	93.1885	1734.66	91.2722	1734.66	91.53	1734.66	91.2412	1734.66	90.8388
1735.62	93.1414	1735.62	93.9576	1735.62	92.2466	1735.62	92.5386	1735.62	92.2481	1735.62	91.8765
1736.58	93.7589	1736.58	94.4556	1736.58	92.8952	1736.58	93.2098	1736.58	92.9162	1736.58	92.5666
1737.55	94.2066	1737.55	94.8051	1737.55	93.3686	1737.55	93.6906	1737.55	93.3938	1737.55	93.0584
1738.51	94.6023	1738.51	95.1092	1738.51	93.7941	1738.51	94.1086	1738.51	93.8099	1738.51	93.4829
1739.48	95.0036	1739.48	95.4185	1739.48	94.2351	1739.48	94.5272	1739.48	94.2293	1739.48	93.9055
1740.44	95.4051	1740.44	95.7299	1740.44	94.686	1740.44	94.9418	1740.44	94.648	1740.44	94.3213
1741.41	95.759	1741.41	96.0047	1741.41	95.0942	1741.41	95.3032	1741.41	95.0167	1741.41	94.6799
1742.37	96.0247	1742.37	96.2091	1742.37	95.4128	1742.37	95.5705	1742.37	95.2931	1742.37	94.9402
1743.33	96.2056	1743.33	96.344	1743.33	95.6414	1743.33	95.7481	1743.33	95.4799	1743.33	95.1078
1744.3	96.3359	1744.3	96.4352	1744.3	95.8128	1744.3	95.8714	1744.3	95.6105	1744.3	95.2194
1745.26	96.4483	1745.26	96.5082	1745.26	95.9575	1745.26	95.9718	1745.26	95.7133	1745.26	95.3058
1746.23	96.5584	1746.23	96.579	1746.23	96.0879	1746.23	96.063	1746.23	95.7986	1746.23	95.3792
1747.19	96.6721	1747.19	96.6615	1747.19	96.209	1747.19	96.1534	1747.19	95.8725	1747.19	95.4476
1748.16	96.7978	1748.16	96.7774	1748.16	96.3374	1748.16	96.2662	1748.16	95.9618	1748.16	95.5392
1749.12	96.9476	1749.12	96.9457	1749.12	96.5034	1749.12	96.4394	1749.12	96.1165	1749.12	95.704
1750.08	97.1176	1750.08	97.1502	1750.08	96.7165	1750.08	96.6817	1750.08	96.3592	1750.08	95.9601
1751.05	97.2794	1751.05	97.3395	1751.05	96.9391	1751.05	96.9436	1751.05	96.6405	1751.05	96.2523
1752.01	97.4073	1752.01	97.4762	1752.01	97.1249	1752.01	97.1658	1752.01	96.8887	1752.01	96.507
1752.98	97.4976	1752.98	97.5598	1752.98	97.2577	1752.98	97.3269	1752.98	97.0706	1752.98	96.6923
1753.94	97.5619	1753.94	97.6077	1753.94	97.3467	1753.94	97.4356	1753.94	97.19	1753.94	96.8145
1754.9	97.6147	1754.9	97.6379	1754.9	97.4086	1754.9	97.5098	1754.9	97.2646	1754.9	96.8931
1755.87	97.6649	1755.87	97.6614	1755.87	97.4573	1755.87	97.5642	1755.87	97.3118	1755.87	96.9464
1756.83	97.7141	1756.83	97.6817	1756.83	97.4993	1756.83	97.6064	1756.83	97.3432	1756.83	96.9855
1757.8	97.7581	1757.8	97.6985	1757.8	97.5355	1757.8	97.6387	1757.8	97.3653	1757.8	97.0146
1758.76	97.7935	1758.76	97.7138	1758.76	97.5667	1758.76	97.664	1758.76	97.3837	1758.76	97.0373
1759.73	97.8232	1759.73	97.7354	1759.73	97.5989	1759.73	97.691	1759.73	97.4081	1759.73	97.062
1760.69	97.8549	1760.69	97.7737	1760.69	97.6421	1760.69	97.7321	1760.69	97.4511	1760.69	97.1019
1761.65	97.8946	1761.65	97.8307	1761.65	97.701	1761.65	97.7935	1761.65	97.519	1761.65	97.1646
1762.62	97.9401	1762.62	97.8951	1762.62	97.7681	1762.62	97.8661	1762.62	97.6023	1762.62	97.2421
1763.58	97.984	1763.58	97.9481	1763.58	97.8272	1763.58	97.9296	1763.58	97.6793	1763.58	97.313
1764.55	98.0206	1764.55	97.9774	1764.55	97.8658	1764.55	97.967	1764.55	97.7306	1764.55	97.3575
1765.51	98.0492	1765.51	97.9819	1765.51	97.8806	1765.51	97.9723	1765.51	97.7475	1765.51	97.3676
1766.48	98.0727	1766.48	97.968	1766.48	97.8763	1766.48	97.9492	1766.48	97.7311	1766.48	97.3461
1767.44	98.0943	1767.44	97.9454	1767.44	97.8612	1767.44	97.9072	1767.44	97.6879	1767.44	97.3023
1768.4	98.115	1768.4	97.924	1768.4	97.845	1768.4	97.8587	1768.4	97.6272	1768.4	97.2479
1769.37	98.1338	1769.37	97.9137	1769.37	97.8374	1769.37	97.8179	1769.37	97.5618	1769.37	97.1951
1770.33	98.1491	1770.33	97.9234	1770.33	97.8466	1770.33	97.8002	1770.33	97.5103	1770.33	97.1575
1771.3	98.161	1771.3	97.9563	1771.3	97.8764	1771.3	97.8182	1771.3	97.4978	1771.3	97.1507
1772.26	98.1719	1772.26	98.0033	1772.26	97.9216	1772.26	97.8713	1772.26	97.5411	1772.26	97.187
1773.23	98.1832	1773.23	98.0448	1773.23	97.9697	1773.23	97.9409	1773.23	97.6274	1773.23	97.2606
1774.19	98.1928	1774.19	98.0675	1774.19	98.0105	1774.19	98.0042	1774.19	97.7221	1774.19	97.3477
1775.15	98.198	1775.15	98.0721	1775.15	98.0417	1775.15	98.0506	1775.15	97.7997	1775.15	97.4257
1776.12	98.1982	1776.12	98.0664	1776.12	98.0653	1776.12	98.0803	1776.12	97.8529	1776.12	97.4833
1777.08	98.1954	1777.08	98.0587	1777.08	98.0837	1777.08	98.0974	1777.08	97.8849	1777.08	97.5181
1778.05	98.1937	1778.05	98.0566	1778.05	98.0994	1778.05	98.1078	1778.05	97.9024	1778.05	97.5328
1779.01	98.1985	1779.01	98.0667	1779.01	98.1149	1779.01	98.1189	1779.01	97.9136	1779.01	97.5357
1779.97	98.2146	1779.97	98.0928	1779.97	98.133	1779.97	98.1388	1779.97	97.9272	1779.97	97.54
1780.94	98.2425	1780.94	98.133	1780.94	98.1556	1780.94	98.1728	1780.94	97.9497	1780.94	97.5589
1781.9	98.2781	1781.9	98.1805	1781.9	98.1824	1781.9	98.2198	1781.9	97.9831	1781.9	97.5985
1782.87	98.3144	1782.87	98.2267	1782.87	98.2114	1782.87	98.2728	1782.87	98.0249	1782.87	97.6548
1783.83	98.345	1783.83	98.2645	1783.83	98.2397	1783.83	98.3224	1783.83	98.0704	1783.83	97.7167
1784.8	98.3662	1784.8	98.2891	1784.8	98.2646	1784.8	98.3598	1784.8	98.1137	1784.8	97.771
1785.76	98.3769	1785.76	98.2979	1785.76	98.284	1785.76	98.3793	1785.76	98.1475	1785.76	97.8064
1786.72	98.3777	1786.72	98.2911	1786.72	98.296	1786.72	98.3782	1786.72	98.1644	1786.72	97.8151
1787.69	98.3701	1787.69	98.2707	1787.69	98.2983	1787.69	98.3564	1787.69	98.1577	1787.69	97.7933
1788.65	98.3556	1788.65	98.2395	1788.65	98.2886	1788.65	98.314	1788.65	98.1219	1788.65	97.739
1789.62	98.3354	1789.62	98.201	1789.62	98.2642	1789.62	98.2526	1789.62	98.0539	1789.62	97.6528
1790.58	98.3131	1790.58	98.1611	1790.58	98.2257	1790.58	98.1791	1790.58	97.9588	1790.58	97.5448
1791.55	98.2965	1791.55	98.1314	1791.55	98.1832	1791.55	98.1143	1791.55	97.8616	1791.55	97.446
1792.51	98.2955	1792.51	98.125	1792.51	98.1582	1792.51	98.0884	1792.51	97.8058	1792.51	97.4022
1793.47	98.3123	1793.47	98.1444	1793.47	98.1662	1793.47	98.1134	1793.47	97.8174	1793.47	97.4328
1794.44	98.339	1794.44	98.1785	1794.44	98.2012	1794.44	98.17	1794.44	97.8787	1794.44	97.5099
1795.4	98.3661	1795.4	98.2159	1795.4	98.2467	1795.4	98.2317	1795.4	97.955	1795.4	97.5936
1796.37	98.389	1796.37	98.2514	1796.37	98.2901	1796.37	98.2834	1796.37	98.0234	1796.37	97.6607
1797.33	98.4069	1797.33	98.2837	1797.33	98.3252	1797.33	98.3203	1797.33	98.0743	1797.33	97.7036
1798.3	98.4209	1798.3	98.3117	1798.3	98.3499	1798.3	98.3429	1798.3	98.1061	1798.3	97.7229
1799.26	98.4333	1799.26	98.3341	1799.26	98.3651	1799.26	98.3563	1799.26	98.1233	1799.26	97.7263
1800.22	98.447	1800.22	98.3498	1800.22	98.3759	1800.22	98.3699	1800.22	98.1371	1800.22	97.7298
1801.19	98.4639	1801.19	98.3604	1801.19	98.3899	1801.19	98.3933	1801.19	98.1617	1801.19	97.7513
1802.15	98.4834	1802.15	98.3692	1802.15	98.412	1802.15	98.4295	1802.15	98.2035	1802.15	97.798
1803.12	98.5026	1803.12	98.3779	1803.12	98.4412	1803.12	98.4719	1803.12	98.2563	1803.12	97.861
1804.08	98.5184	1804.08	98.3856	1804.08	98.4715	1804.08	98.5102	1804.08	98.3069	1804.08	97.9231
1805.05	98.5291	1805.05	98.3897	1805.05	98.4962	1805.05	98.5356	1805.05	98.3428	1805.05	97.9686
1806.01	98.5344	1806.01	98.3884	1806.01	98.5108	1806.01	98.5441	1806.01	98.3571	1806.01	97.9886
1806.97	98.5357	1806.97	98.3825	1806.97	98.5132	1806.97	98.5363	1806.97	98.3488	1806.97	97.9818
1807.94	98.5358	1807.94	98.3762	1807.94	98.5051	1807.94	98.5176	1807.94	98.3238	1807.94	97.9548
1808.9	98.5389	1808.9	98.3768	1808.9	98.4926	1808.9	98.4976	1808.9	98.295	1808.9	97.9225
1809.87	98.549	1809.87	98.3909	1809.87	98.4854	1809.87	98.4892	1809.87	98.2797	1809.87	97.9046
1810.83	98.5682	1810.83	98.4201	1810.83	98.4931	1810.83	98.5025	1810.83	98.292	1810.83	97.9171
1811.79	98.5949	1811.79	98.4579	1811.79	98.5187	1811.79	98.5388	1811.79	98.3339	1811.79	97.9618
1812.76	98.6245	1812.76	98.4948	1812.76	98.5565	1812.76	98.5899	1812.76	98.3934	1812.76	98.0258
1813.72	98.6531	1813.72	98.5247	1813.72	98.5974	1813.72	98.6443	1813.72	98.4546	1813.72	98.0922
1814.69	98.6787	1814.69	98.5463	1814.69	98.6335	1814.69	98.693	1814.69	98.5051	1814.69	98.1489
1815.65	98.7012	1815.65	98.5619	1815.65	98.6608	1815.65	98.7312	1815.65	98.5395	1815.65	98.191
1816.62	98.7211	1816.62	98.574	1816.62	98.6785	1816.62	98.7577	1816.62	98.5584	1816.62	98.2185
1817.58	98.7379	1817.58	98.584	1817.58	98.6885	1817.58	98.7739	1817.58	98.5666	1817.58	98.2337
1818.54	98.7502	1818.54	98.5917	1818.54	98.6933	1818.54	98.7818	1818.54	98.5695	1818.54	98.2387
1819.51	98.7556	1819.51	98.5956	1819.51	98.6943	1819.51	98.7822	1819.51	98.5693	1819.51	98.233
1820.47	98.7526	1820.47	98.5953	1820.47	98.6909	1820.47	98.7738	1820.47	98.5636	1820.47	98.2145
1821.44	98.7416	1821.44	98.5922	1821.44	98.6821	1821.44	98.7546	1821.44	98.5485	1821.44	98.1818
1822.4	98.7256	1822.4	98.589	1822.4	98.6682	1822.4	98.7246	1822.4	98.5224	1822.4	98.1376
1823.37	98.7097	1823.37	98.5892	1823.37	98.6527	1823.37	98.6889	1823.37	98.4897	1823.37	98.0901
1824.33	98.699	1824.33	98.5947	1824.33	98.6413	1824.33	98.6561	1824.33	98.4588	1824.33	98.0499
1825.29	98.6958	1825.29	98.6039	1825.29	98.6377	1825.29	98.6342	1825.29	98.4368	1825.29	98.0235
1826.26	98.6983	1826.26	98.6132	1826.26	98.6413	1826.26	98.6248	1826.26	98.4241	1826.26	98.0089
1827.22	98.7028	1827.22	98.6199	1827.22	98.6483	1827.22	98.6244	1827.22	98.4167	1827.22	98
1828.19	98.708	1828.19	98.6249	1828.19	98.6566	1828.19	98.6305	1828.19	98.4141	1828.19	97.9962
1829.15	98.716	1829.15	98.6323	1829.15	98.6685	1829.15	98.6465	1829.15	98.4233	1829.15	98.007
1830.12	98.7298	1830.12	98.6455	1830.12	98.6888	1830.12	98.6772	1830.12	98.4535	1830.12	98.0436
1831.08	98.749	1831.08	98.6624	1831.08	98.7172	1831.08	98.7197	1831.08	98.5023	1831.08	98.1026
1832.04	98.7686	1832.04	98.6765	1832.04	98.7465	1832.04	98.7617	1832.04	98.5539	1832.04	98.1649
1833.01	98.7832	1833.01	98.6829	1833.01	98.7677	1833.01	98.791	1833.01	98.5919	1833.01	98.211
1833.97	98.7901	1833.97	98.6808	1833.97	98.7759	1833.97	98.8021	1833.97	98.609	1833.97	98.2326
1834.94	98.7898	1834.94	98.6735	1834.94	98.7707	1834.94	98.7971	1834.94	98.6079	1834.94	98.2328
1835.9	98.7852	1835.9	98.6661	1835.9	98.7567	1835.9	98.7847	1835.9	98.5986	1835.9	98.2227
1836.86	98.78	1836.86	98.6633	1836.86	98.7415	1836.86	98.7762	1836.86	98.5941	1836.86	98.2159
1837.83	98.777	1837.83	98.6657	1837.83	98.7319	1837.83	98.7789	1837.83	98.601	1837.83	98.2197
1838.79	98.7762	1838.79	98.6685	1838.79	98.7283	1838.79	98.7896	1838.79	98.6143	1838.79	98.2287
1839.76	98.7748	1839.76	98.6646	1839.76	98.725	1839.76	98.797	1839.76	98.6203	1839.76	98.2278
1840.72	98.7701	1840.72	98.6494	1840.72	98.7143	1840.72	98.7877	1840.72	98.604	1840.72	98.2012
1841.69	98.7613	1841.69	98.6235	1841.69	98.6917	1841.69	98.7526	1841.69	98.556	1841.69	98.1394
1842.65	98.7514	1842.65	98.5947	1842.65	98.6601	1842.65	98.6924	1842.65	98.4786	1842.65	98.0466
1843.61	98.7475	1843.61	98.579	1843.61	98.6327	1843.61	98.625	1843.61	98.3952	1843.61	97.9507
1844.58	98.7565	1844.58	98.5902	1844.58	98.6279	1844.58	98.5832	1844.58	98.3463	1844.58	97.8981
1845.54	98.7769	1845.54	98.6254	1845.54	98.6519	1845.54	98.5908	1845.54	98.3589	1845.54	97.9177
1846.51	98.7992	1846.51	98.6666	1846.51	98.692	1846.51	98.6407	1846.51	98.4221	1846.51	97.9949
1847.47	98.8138	1847.47	98.6981	1847.47	98.7314	1847.47	98.708	1847.47	98.5046	1847.47	98.0936
1848.44	98.8165	1848.44	98.7159	1848.44	98.7612	1848.44	98.7717	1848.44	98.5816	1848.44	98.1866
1849.4	98.8074	1849.4	98.723	1849.4	98.7803	1849.4	98.8204	1849.4	98.6407	1849.4	98.2614
1850.36	98.7896	1850.36	98.7242	1850.36	98.7906	1850.36	98.8496	1850.36	98.6777	1850.36	98.314
1851.33	98.7684	1851.33	98.723	1851.33	98.7942	1851.33	98.8604	1851.33	98.6931	1851.33	98.3448
1852.29	98.7498	1852.29	98.7211	1852.29	98.792	1852.29	98.8583	1852.29	98.6911	1852.29	98.3566
1853.26	98.7396	1853.26	98.719	1853.26	98.7845	1853.26	98.8516	1853.26	98.6777	1853.26	98.3543
1854.22	98.7408	1854.22	98.7173	1854.22	98.7732	1854.22	98.8481	1854.22	98.6596	1854.22	98.343
1855.19	98.7531	1855.19	98.7174	1855.19	98.7617	1855.19	98.8515	1855.19	98.6418	1855.19	98.3267
1856.15	98.7726	1856.15	98.7206	1856.15	98.755	1856.15	98.8601	1856.15	98.6274	1856.15	98.3084
1857.11	98.7936	1857.11	98.7277	1857.11	98.7577	1857.11	98.8693	1857.11	98.6174	1857.11	98.2905
1858.08	98.8112	1858.08	98.7386	1858.08	98.7721	1858.08	98.8754	1858.08	98.6134	1858.08	98.2769
1859.04	98.823	1859.04	98.7525	1859.04	98.7965	1859.04	98.8794	1859.04	98.6175	1859.04	98.2728
1860.01	98.8294	1860.01	98.7686	1860.01	98.8255	1860.01	98.8853	1860.01	98.6314	1860.01	98.2822
1860.97	98.832	1860.97	98.7856	1860.97	98.8515	1860.97	98.8966	1860.97	98.6537	1860.97	98.304
1861.93	98.8316	1861.93	98.8011	1861.93	98.8673	1861.93	98.911	1861.93	98.6773	1861.93	98.3298
1862.9	98.8272	1862.9	98.811	1862.9	98.8676	1862.9	98.9196	1862.9	98.6906	1862.9	98.3454
1863.86	98.8169	1863.86	98.8102	1863.86	98.8492	1863.86	98.9105	1863.86	98.6799	1863.86	98.3358
1864.83	98.7988	1864.83	98.7938	1864.83	98.8103	1864.83	98.8727	1864.83	98.633	1864.83	98.288
1865.79	98.7738	1865.79	98.7584	1865.79	98.752	1865.79	98.8014	1865.79	98.5436	1865.79	98.1959
1866.76	98.747	1866.76	98.7071	1866.76	98.6838	1866.76	98.7052	1866.76	98.4207	1866.76	98.0687
1867.72	98.7301	1867.72	98.6549	1867.72	98.6309	1867.72	98.6158	1867.72	98.3023	1867.72	97.9442
1868.68	98.7357	1868.68	98.6275	1868.68	98.6252	1868.68	98.5786	1868.68	98.2478	1868.68	97.8823
1869.65	98.7651	1869.65	98.6397	1869.65	98.6755	1869.65	98.6141	1869.65	98.2888	1869.65	97.9161
1870.61	98.8056	1870.61	98.6805	1870.61	98.7543	1870.61	98.6961	1870.61	98.3968	1870.61	98.0197
1871.58	98.8428	1871.58	98.7274	1871.58	98.8262	1871.58	98.7829	1871.58	98.5196	1871.58	98.1422
1872.54	98.8688	1872.54	98.7637	1872.54	98.8711	1872.54	98.8484	1872.54	98.6215	1872.54	98.2483
1873.51	98.8815	1873.51	98.7827	1873.51	98.8852	1873.51	98.8844	1873.51	98.6896	1873.51	98.3241
1874.47	98.8819	1874.47	98.7854	1874.47	98.8754	1874.47	98.8938	1874.47	98.7246	1874.47	98.3687
1875.43	98.8737	1875.43	98.7782	1875.43	98.8548	1875.43	98.8862	1875.43	98.7346	1875.43	98.3884
1876.4	98.8622	1876.4	98.7714	1876.4	98.8381	1876.4	98.8749	1876.4	98.7315	1876.4	98.3932
1877.36	98.8529	1877.36	98.7742	1877.36	98.8348	1877.36	98.8721	1877.36	98.726	1877.36	98.3929
1878.33	98.8491	1878.33	98.7895	1878.33	98.8441	1878.33	98.8832	1878.33	98.7233	1878.33	98.393
1879.29	98.8501	1879.29	98.8119	1879.29	98.8572	1879.29	98.9048	1879.29	98.7217	1879.29	98.3927
1880.26	98.8528	1880.26	98.8302	1880.26	98.864	1880.26	98.9265	1880.26	98.7161	1880.26	98.3878
1881.22	98.8539	1881.22	98.8344	1881.22	98.8594	1881.22	98.9374	1881.22	98.7029	1881.22	98.3747
1882.18	98.8521	1882.18	98.8206	1882.18	98.8449	1882.18	98.9309	1882.18	98.6827	1882.18	98.354
1883.15	98.8488	1883.15	98.794	1883.15	98.8258	1883.15	98.9074	1883.15	98.6598	1883.15	98.3299
1884.11	98.8465	1884.11	98.7657	1884.11	98.8068	1884.11	98.8734	1884.11	98.6391	1884.11	98.3072
1885.08	98.8475	1885.08	98.7469	1885.08	98.7893	1885.08	98.8379	1885.08	98.6233	1885.08	98.2883
1886.04	98.8527	1886.04	98.7446	1886.04	98.7732	1886.04	98.8087	1886.04	98.6129	1886.04	98.2731
1887	98.8619	1887	98.7604	1887	98.7599	1887	98.792	1887	98.6083	1887	98.2618
1887.97	98.8742	1887.97	98.7907	1887.97	98.7546	1887.97	98.7926	1887.97	98.6113	1887.97	98.2571
1888.93	98.8876	1888.93	98.8285	1888.93	98.7641	1888.93	98.8122	1888.93	98.624	1888.93	98.2634
1889.9	98.8988	1889.9	98.8645	1889.9	98.7911	1889.9	98.8468	1889.9	98.6451	1889.9	98.2821
1890.86	98.9036	1890.86	98.8906	1890.86	98.8299	1890.86	98.8859	1890.86	98.6678	1890.86	98.3076
1891.83	98.9002	1891.83	98.9023	1891.83	98.8692	1891.83	98.9168	1891.83	98.6834	1891.83	98.3293
1892.79	98.8896	1892.79	98.9001	1892.79	98.8994	1892.79	98.9311	1892.79	98.6867	1892.79	98.3391
1893.75	98.8771	1893.75	98.8883	1893.75	98.916	1893.75	98.9276	1893.75	98.6799	1893.75	98.3359
1894.72	98.8697	1894.72	98.8741	1894.72	98.9205	1894.72	98.9132	1894.72	98.671	1894.72	98.3263
1895.68	98.8727	1895.68	98.8654	1895.68	98.9181	1895.68	98.9	1895.68	98.67	1895.68	98.3213
1896.65	98.8854	1896.65	98.8663	1896.65	98.9151	1896.65	98.8995	1896.65	98.6812	1896.65	98.3283
1897.61	98.9005	1897.61	98.8744	1897.61	98.9158	1897.61	98.9156	1897.61	98.7001	1897.61	98.3461
1898.58	98.9078	1898.58	98.8821	1898.58	98.9201	1898.58	98.9421	1898.58	98.716	1898.58	98.3659
1899.54	98.9012	1899.54	98.882	1899.54	98.9249	1899.54	98.9676	1899.54	98.7197	1899.54	98.3783
1900.5	98.8817	1900.5	98.8719	1900.5	98.9261	1900.5	98.9817	1900.5	98.7088	1900.5	98.3797
1901.47	98.858	1901.47	98.8558	1901.47	98.9199	1901.47	98.9799	1901.47	98.6892	1901.47	98.3731
1902.43	98.8419	1902.43	98.8415	1902.43	98.9052	1902.43	98.9647	1902.43	98.6708	1902.43	98.3658
1903.4	98.8423	1903.4	98.8355	1903.4	98.8837	1903.4	98.9433	1903.4	98.6616	1903.4	98.363
1904.36	98.86	1904.36	98.839	1904.36	98.8595	1904.36	98.9232	1904.36	98.6624	1904.36	98.364
1905.33	98.8879	1905.33	98.8487	1905.33	98.8382	1905.33	98.9085	1905.33	98.6672	1905.33	98.3626
1906.29	98.9142	1906.29	98.8606	1906.29	98.8245	1906.29	98.8993	1906.29	98.6681	1906.29	98.353
1907.25	98.9279	1907.25	98.8737	1907.25	98.8216	1907.25	98.8944	1907.25	98.6615	1907.25	98.3348
1908.22	98.923	1908.22	98.8887	1908.22	98.8299	1908.22	98.8935	1908.22	98.6501	1908.22	98.316
1909.18	98.9015	1909.18	98.9046	1909.18	98.8452	1909.18	98.897	1909.18	98.6418	1909.18	98.3084
1910.15	98.8728	1910.15	98.9146	1910.15	98.8594	1910.15	98.904	1910.15	98.6423	1910.15	98.3188
1911.11	98.8474	1911.11	98.909	1911.11	98.8635	1911.11	98.9105	1911.11	98.6502	1911.11	98.3409
1912.08	98.831	1912.08	98.8819	1912.08	98.8525	1912.08	98.9103	1912.08	98.6579	1912.08	98.3587
1913.04	98.8222	1913.04	98.8355	1913.04	98.826	1913.04	98.8989	1913.04	98.658	1913.04	98.3564
1914	98.8151	1914	98.7792	1914	98.787	1914	98.8747	1914	98.6465	1914	98.3255
1914.97	98.8033	1914.97	98.7254	1914.97	98.7391	1914.97	98.8396	1914.97	98.624	1914.97	98.2671
1915.93	98.7842	1915.93	98.6864	1915.93	98.6864	1915.93	98.7978	1915.93	98.5933	1915.93	98.1923
1916.9	98.7615	1916.9	98.6696	1916.9	98.6334	1916.9	98.7551	1916.9	98.5588	1916.9	98.1194
1917.86	98.745	1917.86	98.6748	1917.86	98.5868	1917.86	98.7171	1917.86	98.5257	1917.86	98.0668
1918.82	98.745	1918.82	98.6967	1918.82	98.5554	1918.82	98.6883	1918.82	98.4999	1918.82	98.0436
1919.79	98.7647	1919.79	98.7299	1919.79	98.5491	1919.79	98.6719	1919.79	98.4879	1919.79	98.0473
1920.75	98.7981	1920.75	98.7726	1920.75	98.5759	1920.75	98.6715	1920.75	98.4951	1920.75	98.0703
1921.72	98.8335	1921.72	98.8231	1921.72	98.6376	1921.72	98.6897	1921.72	98.5231	1921.72	98.107
1922.68	98.8592	1922.68	98.8744	1922.68	98.7243	1922.68	98.7251	1922.68	98.5661	1922.68	98.1543
1923.65	98.8688	1923.65	98.9134	1923.65	98.8129	1923.65	98.7689	1923.65	98.6104	1923.65	98.2069
1924.61	98.8638	1924.61	98.928	1924.61	98.8769	1924.61	98.8078	1924.61	98.6412	1924.61	98.2554
1925.57	98.8518	1925.57	98.9161	1925.57	98.9005	1925.57	98.8312	1925.57	98.6519	1925.57	98.29
1926.54	98.8402	1926.54	98.8861	1926.54	98.8861	1926.54	98.8379	1926.54	98.6468	1926.54	98.3056
1927.5	98.8331	1927.5	98.8507	1927.5	98.8474	1927.5	98.834	1927.5	98.6358	1927.5	98.3037
1928.47	98.8316	1928.47	98.8192	1928.47	98.7988	1928.47	98.8278	1928.47	98.6266	1928.47	98.2895
1929.43	98.8352	1929.43	98.7952	1929.43	98.7496	1929.43	98.8243	1929.43	98.6207	1929.43	98.269
1930.4	98.8442	1930.4	98.7775	1930.4	98.7028	1930.4	98.8233	1930.4	98.6134	1930.4	98.2465
1931.36	98.8574	1931.36	98.7636	1931.36	98.6603	1931.36	98.8214	1931.36	98.5992	1931.36	98.2245
1932.32	98.8708	1932.32	98.7544	1932.32	98.6277	1932.32	98.8163	1932.32	98.5772	1932.32	98.205
1933.29	98.8767	1933.29	98.7545	1933.29	98.6158	1933.29	98.8112	1933.29	98.5529	1933.29	98.1916
1934.25	98.8674	1934.25	98.7708	1934.25	98.6352	1934.25	98.8142	1934.25	98.5364	1934.25	98.1905
1935.22	98.8399	1935.22	98.8073	1935.22	98.6889	1935.22	98.8341	1935.22	98.5366	1935.22	98.2073
1936.18	98.8001	1936.18	98.8612	1936.18	98.7665	1936.18	98.8733	1936.18	98.5569	1936.18	98.2427
1937.14	98.7603	1937.14	98.9206	1937.14	98.8472	1937.14	98.9243	1937.14	98.5928	1937.14	98.289
1938.11	98.7329	1938.11	98.9664	1938.11	98.9087	1938.11	98.9703	1938.11	98.6324	1938.11	98.3307
1939.07	98.7234	1939.07	98.9765	1939.07	98.9343	1939.07	98.9908	1939.07	98.6583	1939.07	98.348
1940.04	98.7294	1940.04	98.9319	1940.04	98.9174	1940.04	98.9681	1940.04	98.6512	1940.04	98.3225
1941	98.7422	1941	98.8292	1941	98.8618	1941	98.8956	1941	98.5966	1941	98.2448
1941.97	98.752	1941.97	98.6929	1941.97	98.784	1941.97	98.7865	1941.97	98.4976	1941.97	98.1252
1942.93	98.7529	1942.93	98.5754	1942.93	98.7096	1942.93	98.6737	1942.93	98.3832	1942.93	97.9958
1943.89	98.7448	1943.89	98.5289	1943.89	98.6622	1943.89	98.5928	1943.89	98.2971	1943.89	97.8964
1944.86	98.7307	1944.86	98.5685	1944.86	98.6499	1944.86	98.5597	1944.86	98.2699	1944.86	97.8499
1945.82	98.712	1945.82	98.6644	1945.82	98.6628	1945.82	98.5666	1945.82	98.3006	1945.82	97.8531
1946.79	98.6895	1946.79	98.7664	1946.79	98.6824	1946.79	98.5957	1946.79	98.3636	1946.79	97.8876
1947.75	98.6657	1947.75	98.8331	1947.75	98.6926	1947.75	98.6336	1947.75	98.4281	1947.75	97.9347
1948.72	98.6466	1948.72	98.8487	1948.72	98.6877	1948.72	98.6756	1948.72	98.4732	1948.72	97.9836
1949.68	98.6397	1949.68	98.8249	1949.68	98.6743	1949.68	98.7207	1949.68	98.4957	1949.68	98.03
1950.64	98.6495	1950.64	98.7894	1950.64	98.6681	1950.64	98.7643	1950.64	98.5065	1950.64	98.0718
1951.61	98.6743	1951.61	98.7674	1951.61	98.6839	1951.61	98.7953	1951.61	98.5197	1951.61	98.1044
1952.57	98.707	1952.57	98.7688	1952.57	98.725	1952.57	98.801	1952.57	98.5416	1952.57	98.1209
1953.54	98.7405	1953.54	98.7871	1953.54	98.7786	1953.54	98.7774	1953.54	98.5675	1953.54	98.1161
1954.5	98.7726	1954.5	98.8086	1954.5	98.8195	1954.5	98.7354	1954.5	98.5875	1954.5	98.092
1955.47	98.8063	1955.47	98.8242	1955.47	98.8239	1955.47	98.6973	1955.47	98.5968	1955.47	98.059
1956.43	98.8452	1956.43	98.8336	1956.43	98.7837	1956.43	98.6842	1956.43	98.6013	1956.43	98.0318
1957.39	98.8858	1957.39	98.8419	1957.39	98.715	1957.39	98.7028	1957.39	98.6147	1957.39	98.0221
1958.36	98.9145	1958.36	98.8535	1958.36	98.6529	1958.36	98.742	1958.36	98.6489	1958.36	98.0336
1959.32	98.9122	1959.32	98.8686	1959.32	98.6356	1959.32	98.7813	1959.32	98.7058	1959.32	98.062
1960.29	98.8664	1960.29	98.8841	1960.29	98.6835	1960.29	98.8032	1960.29	98.7741	1960.29	98.0982
1961.25	98.7829	1961.25	98.8969	1961.25	98.7847	1961.25	98.8016	1961.25	98.8346	1961.25	98.1329
1962.22	98.6862	1962.22	98.905	1962.22	98.8987	1962.22	98.7795	1962.22	98.8678	1962.22	98.1604
1963.18	98.6073	1963.18	98.9064	1963.18	98.9771	1963.18	98.7414	1963.18	98.859	1963.18	98.1794
1964.14	98.568	1964.14	98.8988	1964.14	98.9897	1964.14	98.6888	1964.14	98.798	1964.14	98.1919
1965.11	98.5723	1965.11	98.8831	1965.11	98.9403	1965.11	98.6242	1965.11	98.6791	1965.11	98.2011
1966.07	98.6109	1966.07	98.8667	1966.07	98.8675	1966.07	98.5597	1966.07	98.5073	1966.07	98.2069
1967.04	98.6738	1967.04	98.8623	1967.04	98.8252	1967.04	98.5187	1967.04	98.3069	1967.04	98.2031
1968	98.7616	1968	98.8782	1968	98.8479	1968	98.5237	1968	98.1218	1968	98.1792
1968.96	98.8834	1968.96	98.9065	1968.96	98.9247	1968.96	98.5756	1968.96	97.9982	1968.96	98.1281
1969.93	99.0398	1969.93	98.9226	1969.93	99.0089	1969.93	98.6479	1969.93	97.9606	1969.93	98.0544
1970.89	99.2069	1970.89	98.899	1970.89	99.0496	1970.89	98.7008	1970.89	98.003	1970.89	97.9757
1971.86	99.336	1971.86	98.8218	1971.86	99.0177	1971.86	98.7028	1971.86	98.0952	1971.86	97.9154
1972.82	99.3716	1972.82	98.7017	1972.82	98.9129	1972.82	98.6466	1972.82	98.1968	1972.82	97.8915
1973.79	99.2809	1973.79	98.5743	1973.79	98.7563	1973.79	98.5517	1973.79	98.2693	1973.79	97.907
1974.75	99.0785	1974.75	98.4854	1974.75	98.5799	1974.75	98.4556	1974.75	98.2882	1974.75	97.9464
1975.71	98.8265	1975.71	98.4674	1975.71	98.4161	1975.71	98.3935	1975.71	98.2508	1975.71	97.9822
1976.68	98.6021	1976.68	98.5188	1976.68	98.2917	1976.68	98.3808	1976.68	98.1769	1976.68	97.9911
1977.64	98.4522	1977.64	98.6064	1977.64	98.2245	1977.64	98.4107	1977.64	98.0997	1977.64	97.9672
1978.61	98.3747	1978.61	98.6893	1978.61	98.2208	1978.61	98.4667	1978.61	98.0521	1978.61	97.9232
1979.57	98.3367	1979.57	98.746	1979.57	98.2731	1979.57	98.5375	1979.57	98.0551	1979.57	97.8796
1980.54	98.3105	1980.54	98.7801	1980.54	98.3636	1980.54	98.6189	1980.54	98.1121	1980.54	97.8522
1981.5	98.2943	1981.5	98.8075	1981.5	98.4713	1981.5	98.705	1981.5	98.2107	1981.5	97.848
1982.46	98.3073	1982.46	98.8372	1982.46	98.5806	1982.46	98.7813	1982.46	98.3271	1982.46	97.8651
1983.43	98.371	1983.43	98.8624	1983.43	98.6845	1983.43	98.8263	1983.43	98.4334	1983.43	97.8963
1984.39	98.4896	1984.39	98.8657	1984.39	98.7808	1984.39	98.8234	1984.39	98.5054	1984.39	97.9315
1985.36	98.6425	1985.36	98.8337	1985.36	98.866	1985.36	98.7733	1985.36	98.5295	1985.36	97.9613
1986.32	98.7898	1986.32	98.7697	1986.32	98.9309	1986.32	98.6977	1986.32	98.5056	1986.32	97.9806
1987.29	98.8893	1987.29	98.6953	1987.29	98.9616	1987.29	98.6291	1987.29	98.4436	1987.29	97.9902
1988.25	98.9136	1988.25	98.6387	1988.25	98.9469	1988.25	98.5928	1988.25	98.357	1988.25	97.9959
1989.21	98.8596	1989.21	98.6195	1989.21	98.8879	1989.21	98.5945	1989.21	98.2597	1989.21	98.0045
1990.18	98.7501	1990.18	98.6394	1990.18	98.8028	1990.18	98.6198	1990.18	98.1686	1990.18	98.0208
1991.14	98.6253	1991.14	98.6852	1991.14	98.7253	1991.14	98.6481	1991.14	98.1059	1991.14	98.0476
1992.11	98.5266	1992.11	98.7402	1992.11	98.69	1992.11	98.6689	1992.11	98.094	1992.11	98.087
1993.07	98.4767	1993.07	98.7958	1993.07	98.712	1993.07	98.6885	1993.07	98.1416	1993.07	98.1394
1994.03	98.4713	1994.03	98.8516	1994.03	98.7767	1994.03	98.7197	1994.03	98.2325	1994.03	98.1998
1995	98.4885	1995	98.9059	1995	98.8483	1995	98.7655	1995	98.3317	1995	98.2547
1995.96	98.5075	1995.96	98.9477	1995.96	98.8892	1995.96	98.813	1995.96	98.4026	1995.96	98.286
1996.93	98.5211	1996.93	98.9597	1996.93	98.8767	1996.93	98.8408	1996.93	98.4249	1996.93	98.2815
1997.89	98.5375	1997.89	98.9294	1997.89	98.813	1997.89	98.8344	1997.89	98.4042	1997.89	98.2464
1998.86	98.573	1998.86	98.8625	1998.86	98.7249	1998.86	98.7988	1998.86	98.3703	1998.86	98.2065
1999.82	98.6387	1999.82	98.7872	1999.82	98.6532	1999.82	98.7595	1999.82	98.3619	1999.82	98.1963
2000.78	98.7301	2000.78	98.7428	2000.78	98.6307	2000.78	98.7482	2000.78	98.4035	2000.78	98.2337
2001.75	98.8258	2001.75	98.758	2001.75	98.6649	2001.75	98.7804	2001.75	98.4884	2001.75	98.3007
2002.71	98.8963	2002.71	98.8332	2002.71	98.7351	2002.71	98.843	2002.71	98.5806	2002.71	98.3482
2003.68	98.9169	2003.68	98.9383	2003.68	98.8058	2003.68	98.8984	2003.68	98.6316	2003.68	98.3241
2004.64	98.8763	2004.64	99.0244	2004.64	98.8445	2004.64	98.9051	2004.64	98.6029	2004.64	98.2076
2005.61	98.7816	2005.61	99.0447	2005.61	98.8334	2005.61	98.8412	2005.61	98.483	2005.61	98.0269
2006.57	98.6551	2006.57	98.9764	2006.57	98.7702	2006.57	98.7179	2006.57	98.2942	2006.57	97.8447
2007.53	98.5274	2007.53	98.8338	2007.53	98.6622	2007.53	98.5739	2007.53	98.0855	2007.53	97.7198
2008.5	98.4269	2008.5	98.665	2008.5	98.5251	2008.5	98.4521	2008.5	97.9154	2008.5	97.6747
2009.46	98.3718	2009.46	98.5321	2009.46	98.3866	2009.46	98.3785	2009.46	97.8331	2009.46	97.694
2010.43	98.3671	2010.43	98.4856	2010.43	98.2884	2010.43	98.3551	2010.43	97.8628	2010.43	97.7497
2011.39	98.4056	2011.39	98.5428	2011.39	98.2725	2011.39	98.3682	2011.39	97.9946	2011.39	97.823
2012.36	98.4737	2012.36	98.6811	2012.36	98.3568	2012.36	98.3991	2012.36	98.1848	2012.36	97.9041
2013.32	98.5566	2013.32	98.8471	2013.32	98.516	2013.32	98.4326	2013.32	98.3688	2013.32	97.9796
2014.28	98.642	2014.28	98.9817	2014.28	98.6858	2014.28	98.463	2014.28	98.4859	2014.28	98.0284
2015.25	98.7198	2015.25	99.0509	2015.25	98.796	2015.25	98.5002	2015.25	98.5113	2015.25	98.0382
2016.21	98.7789	2016.21	99.0708	2016.21	98.8178	2016.21	98.5715	2016.21	98.4782	2016.21	98.0309
2017.18	98.8045	2017.18	99.1013	2017.18	98.7929	2017.18	98.7088	2017.18	98.4654	2017.18	98.0653
2018.14	98.7815	2018.14	99.201	2018.14	98.8063	2018.14	98.9194	2018.14	98.5441	2018.14	98.1976
2019.1	98.7035	2019.1	99.3725	2019.1	98.9166	2019.1	99.1604	2019.1	98.7186	2019.1	98.4239
2020.07	98.5803	2020.07	99.5469	2020.07	99.1017	2020.07	99.3458	2020.07	98.9154	2020.07	98.6614
2021.03	98.4385	2021.03	99.6252	2021.03	99.2705	2021.03	99.3857	2021.03	99.0316	2021.03	98.7923
2022	98.313	2022	99.542	2022	99.3232	2022	99.2384	2022	99.0023	2022	98.736
2022.96	98.2343	2022.96	99.3113	2022.96	99.2155	2022.96	98.9421	2022.96	98.8419	2022.96	98.5016
2023.93	98.2154	2023.93	99.0241	2023.93	98.9837	2023.93	98.6068	2023.93	98.6342	2023.93	98.1866
2024.89	98.2469	2024.89	98.7988	2024.89	98.7182	2024.89	98.3627	2024.89	98.4794	2024.89	97.9215
2025.85	98.304	2025.85	98.7124	2025.85	98.5059	2025.85	98.2906	2025.85	98.4311	2025.85	97.7934
2026.82	98.3618	2026.82	98.7602	2026.82	98.3838	2026.82	98.3794	2026.82	98.468	2026.82	97.8041
2027.78	98.4091	2027.78	98.8687	2027.78	98.3355	2027.78	98.538	2027.78	98.5189	2027.78	97.8857
2028.75	98.45	2028.75	98.9493	2028.75	98.3231	2028.75	98.6527	2028.75	98.5166	2028.75	97.9579
2029.71	98.4943	2029.71	98.9523	2029.71	98.3235	2029.71	98.6511	2029.71	98.4405	2029.71	97.977
2030.68	98.5453	2030.68	98.8852	2030.68	98.338	2030.68	98.5341	2030.68	98.3197	2030.68	97.9463
2031.64	98.5931	2031.64	98.7912	2031.64	98.3738	2031.64	98.3625	2031.64	98.2025	2031.64	97.8898
2032.6	98.62	2032.6	98.709	2032.6	98.4198	2032.6	98.2131	2032.6	98.1198	2032.6	97.8195
2033.57	98.6128	2033.57	98.6473	2033.57	98.4426	2033.57	98.1341	2033.57	98.0712	2033.57	97.7273
2034.53	98.5728	2034.53	98.5883	2034.53	98.4085	2034.53	98.1255	2034.53	98.0374	2034.53	97.6029
2035.5	98.5167	2035.5	98.5124	2035.5	98.3112	2035.5	98.151	2035.5	98.0021	2035.5	97.4573
2036.46	98.4661	2036.46	98.4192	2036.46	98.1824	2036.46	98.1692	2036.46	97.9635	2036.46	97.326
2037.43	98.4362	2037.43	98.3307	2037.43	98.0747	2037.43	98.1595	2037.43	97.9307	2037.43	97.2508
2038.39	98.4303	2038.39	98.2768	2038.39	98.0338	2038.39	98.1302	2038.39	97.9141	2038.39	97.2574
2039.35	98.4417	2039.35	98.2773	2039.35	98.0775	2039.35	98.1075	2039.35	97.9188	2039.35	97.3443
2040.32	98.4591	2040.32	98.3306	2040.32	98.1888	2040.32	98.1148	2040.32	97.9451	2040.32	97.4855
2041.28	98.4714	2041.28	98.4134	2041.28	98.326	2041.28	98.1545	2041.28	97.9899	2041.28	97.6418
2042.25	98.4706	2042.25	98.4929	2042.25	98.4419	2042.25	98.2053	2042.25	98.0463	2042.25	97.7741
2043.21	98.4517	2043.21	98.5434	2043.21	98.5052	2043.21	98.2367	2043.21	98.1041	2043.21	97.8531
2044.17	98.4133	2044.17	98.5563	2044.17	98.509	2044.17	98.2307	2044.17	98.1499	2044.17	97.8652
2045.14	98.3588	2045.14	98.5403	2045.14	98.4661	2045.14	98.1944	2045.14	98.1709	2045.14	97.8137
2046.1	98.298	2046.1	98.5123	2046.1	98.3957	2046.1	98.1543	2046.1	98.159	2046.1	97.7197
2047.07	98.2462	2047.07	98.4885	2047.07	98.3144	2047.07	98.1378	2047.07	98.116	2047.07	97.6198
2048.03	98.2181	2048.03	98.4787	2048.03	98.2322	2048.03	98.1557	2048.03	98.0546	2048.03	97.5541
2049	98.22	2049	98.4844	2049	98.1565	2049	98.1969	2049	97.9951	2049	97.5487
2049.96	98.2459	2049.96	98.4999	2049.96	98.0952	2049.96	98.2401	2049.96	97.9574	2049.96	97.603
2050.92	98.2821	2050.92	98.5143	2050.92	98.0572	2050.92	98.2686	2050.92	97.9524	2050.92	97.6917
2051.89	98.3144	2051.89	98.5146	2051.89	98.0489	2051.89	98.2785	2051.89	97.9774	2051.89	97.7793
2052.85	98.3345	2052.85	98.4911	2052.85	98.0706	2052.85	98.2763	2052.85	98.0173	2052.85	97.8358
2053.82	98.3406	2053.82	98.4435	2053.82	98.1143	2053.82	98.2713	2053.82	98.0515	2053.82	97.8478
2054.78	98.3361	2054.78	98.3864	2054.78	98.1668	2054.78	98.2707	2054.78	98.0638	2054.78	97.8211
2055.75	98.3268	2055.75	98.3463	2055.75	98.2145	2055.75	98.2763	2055.75	98.0521	2055.75	97.7751
2056.71	98.3184	2056.71	98.3496	2056.71	98.2488	2056.71	98.2855	2056.71	98.0307	2056.71	97.7319
2057.67	98.3168	2057.67	98.4067	2057.67	98.2665	2057.67	98.2936	2057.67	98.0214	2057.67	97.7054
2058.64	98.3265	2058.64	98.5032	2058.64	98.2682	2058.64	98.2964	2058.64	98.0378	2058.64	97.6969
2059.6	98.35	2059.6	98.6044	2059.6	98.2544	2059.6	98.291	2059.6	98.0751	2059.6	97.6986
2060.57	98.3849	2060.57	98.6711	2060.57	98.225	2060.57	98.277	2060.57	98.111	2060.57	97.701
2061.53	98.4232	2061.53	98.6773	2061.53	98.1817	2061.53	98.2551	2061.53	98.1183	2061.53	97.6987
2062.5	98.4539	2062.5	98.6209	2062.5	98.1309	2062.5	98.2274	2062.5	98.0822	2062.5	97.692
2063.46	98.4671	2063.46	98.5221	2063.46	98.0844	2063.46	98.1968	2063.46	98.0102	2063.46	97.6846
2064.42	98.4588	2064.42	98.4143	2064.42	98.0568	2064.42	98.1687	2064.42	97.9301	2064.42	97.6791
2065.39	98.4324	2065.39	98.3286	2065.39	98.0586	2065.39	98.1508	2065.39	97.8754	2065.39	97.6739
2066.35	98.3957	2066.35	98.2829	2066.35	98.0902	2066.35	98.151	2066.35	97.8669	2066.35	97.6643
2067.32	98.357	2067.32	98.2769	2067.32	98.1404	2067.32	98.173	2067.32	97.903	2067.32	97.6455
2068.28	98.3224	2068.28	98.2963	2068.28	98.1902	2068.28	98.2111	2068.28	97.9628	2068.28	97.6169
2069.25	98.2961	2069.25	98.3204	2069.25	98.2201	2069.25	98.2515	2069.25	98.0194	2069.25	97.583
2070.21	98.2807	2070.21	98.331	2070.21	98.2182	2070.21	98.2769	2070.21	98.0524	2070.21	97.5521
2071.17	98.2766	2071.17	98.3188	2071.17	98.1843	2071.17	98.276	2071.17	98.0552	2071.17	97.5324
2072.14	98.2797	2072.14	98.2862	2072.14	98.1312	2072.14	98.2498	2072.14	98.0358	2072.14	97.5273
2073.1	98.2815	2073.1	98.2451	2073.1	98.0801	2073.1	98.2111	2073.1	98.0109	2073.1	97.534
2074.07	98.273	2074.07	98.211	2074.07	98.0508	2074.07	98.1757	2074.07	97.9962	2074.07	97.545
2075.03	98.2503	2075.03	98.1954	2075.03	98.0527	2075.03	98.1525	2075.03	97.9988	2075.03	97.5527
2075.99	98.2187	2075.99	98.2017	2075.99	98.0802	2075.99	98.1387	2075.99	98.0139	2075.99	97.5532
2076.96	98.1912	2076.96	98.2248	2076.96	98.1161	2076.96	98.1246	2076.96	98.0292	2076.96	97.5481
2077.92	98.1813	2077.92	98.2542	2077.92	98.1407	2077.92	98.1028	2077.92	98.0329	2077.92	97.5431
2078.89	98.1951	2078.89	98.278	2078.89	98.1423	2078.89	98.0755	2078.89	98.0208	2078.89	97.5449
2079.85	98.2278	2079.85	98.2872	2079.85	98.1234	2079.85	98.0535	2079.85	97.9994	2079.85	97.558
2080.82	98.2663	2080.82	98.2786	2080.82	98.098	2080.82	98.0487	2080.82	97.9808	2080.82	97.5826
2081.78	98.2965	2081.78	98.2569	2081.78	98.0834	2081.78	98.066	2081.78	97.9749	2081.78	97.6138
2082.74	98.3098	2082.74	98.2335	2082.74	98.0893	2082.74	98.1005	2082.74	97.983	2082.74	97.6428
2083.71	98.3052	2083.71	98.2225	2083.71	98.1131	2083.71	98.1412	2083.71	97.9979	2083.71	97.6598
2084.67	98.288	2084.67	98.2341	2084.67	98.1428	2084.67	98.1785	2084.67	98.0088	2084.67	97.6577
2085.64	98.266	2085.64	98.2693	2085.64	98.1656	2085.64	98.2087	2085.64	98.0098	2085.64	97.6369
2086.6	98.2458	2086.6	98.3186	2086.6	98.1758	2086.6	98.2332	2086.6	98.0033	2086.6	97.6062
2087.57	98.2321	2087.57	98.3667	2087.57	98.1768	2087.57	98.2533	2087.57	97.9986	2087.57	97.5793
2088.53	98.227	2088.53	98.4003	2088.53	98.176	2088.53	98.2661	2088.53	98.0038	2088.53	97.5684
2089.49	98.2306	2089.49	98.4139	2089.49	98.1776	2089.49	98.2639	2089.49	98.0193	2089.49	97.5769
2090.46	98.2409	2090.46	98.4118	2090.46	98.1788	2090.46	98.2398	2090.46	98.0364	2090.46	97.5982
2091.42	98.2548	2091.42	98.4039	2091.42	98.1736	2091.42	98.1951	2091.42	98.0432	2091.42	97.6202
2092.39	98.2695	2092.39	98.3995	2092.39	98.1604	2092.39	98.1431	2092.39	98.0343	2092.39	97.6346
2093.35	98.284	2093.35	98.4032	2093.35	98.1469	2093.35	98.106	2093.35	98.016	2093.35	97.6425
2094.32	98.2995	2094.32	98.4133	2094.32	98.146	2094.32	98.1048	2094.32	98.0041	2094.32	97.6541
2095.28	98.3183	2095.28	98.4249	2095.28	98.1659	2095.28	98.1486	2095.28	98.0142	2095.28	97.6809
2096.24	98.3406	2096.24	98.4326	2096.24	98.2017	2096.24	98.2277	2096.24	98.0503	2096.24	97.7262
2097.21	98.3625	2097.21	98.4331	2097.21	98.2353	2097.21	98.3175	2097.21	98.1015	2097.21	97.781
2098.17	98.3775	2098.17	98.4258	2098.17	98.2473	2098.17	98.39	2098.17	98.1473	2098.17	97.8279
2099.14	98.3802	2099.14	98.413	2099.14	98.2304	2099.14	98.4261	2099.14	98.1707	2099.14	97.8505
2100.1	98.3709	2100.1	98.3995	2100.1	98.1948	2100.1	98.4229	2100.1	98.1665	2100.1	97.841
2101.06	98.3564	2101.06	98.3904	2101.06	98.1611	2101.06	98.3907	2101.06	98.1428	2101.06	97.8032
2102.03	98.3466	2102.03	98.3895	2102.03	98.1479	2102.03	98.3458	2102.03	98.1139	2102.03	97.7492
2102.99	98.3488	2102.99	98.3977	2102.99	98.1606	2102.99	98.3025	2102.99	98.0917	2102.99	97.6945
2103.96	98.3629	2103.96	98.4125	2103.96	98.1909	2103.96	98.2695	2103.96	98.0811	2103.96	97.6534
2104.92	98.3813	2104.92	98.4297	2104.92	98.2242	2104.92	98.2507	2104.92	98.0816	2104.92	97.6358
2105.89	98.3941	2105.89	98.4455	2105.89	98.2502	2105.89	98.2475	2105.89	98.0918	2105.89	97.646
2106.85	98.3963	2106.85	98.4588	2106.85	98.2678	2106.85	98.2611	2106.85	98.113	2106.85	97.682
2107.81	98.3913	2107.81	98.4707	2107.81	98.2831	2107.81	98.2918	2107.81	98.1478	2107.81	97.7365
2108.78	98.389	2108.78	98.4825	2108.78	98.3028	2108.78	98.3368	2108.78	98.1962	2108.78	97.7992
2109.74	98.3988	2109.74	98.4945	2109.74	98.3291	2109.74	98.3895	2109.74	98.2526	2109.74	97.8604
2110.71	98.4233	2110.71	98.5056	2110.71	98.3591	2110.71	98.4414	2110.71	98.3059	2110.71	97.9137
2111.67	98.4558	2111.67	98.5153	2111.67	98.3876	2111.67	98.4851	2111.67	98.3447	2111.67	97.9563
2112.64	98.4844	2112.64	98.5247	2112.64	98.4117	2112.64	98.5173	2112.64	98.3623	2112.64	97.9873
2113.6	98.499	2113.6	98.5355	2113.6	98.431	2113.6	98.5385	2113.6	98.3598	2113.6	98.005
2114.56	98.4971	2114.56	98.5484	2114.56	98.4454	2114.56	98.5507	2114.56	98.3432	2114.56	98.007
2115.53	98.4852	2115.53	98.5607	2115.53	98.4525	2115.53	98.5537	2115.53	98.3195	2115.53	97.9916
2116.49	98.4743	2116.49	98.5673	2116.49	98.4465	2116.49	98.544	2116.49	98.2917	2116.49	97.9612
2117.46	98.4738	2117.46	98.5645	2117.46	98.422	2117.46	98.5171	2117.46	98.2589	2117.46	97.9233
2118.42	98.4865	2118.42	98.5533	2118.42	98.3792	2118.42	98.4721	2118.42	98.2198	2118.42	97.8882
2119.39	98.5079	2119.39	98.5405	2119.39	98.3275	2119.39	98.415	2119.39	98.1767	2119.39	97.8649
2120.35	98.5294	2120.35	98.5354	2120.35	98.2841	2120.35	98.3593	2120.35	98.1378	2120.35	97.8567
2121.31	98.5432	2121.31	98.5432	2121.31	98.2667	2121.31	98.3216	2121.31	98.1154	2121.31	97.8604
2122.28	98.5461	2122.28	98.5613	2122.28	98.2842	2122.28	98.315	2122.28	98.1195	2122.28	97.8685
2123.24	98.5405	2123.24	98.5807	2123.24	98.3317	2123.24	98.3436	2123.24	98.1524	2123.24	97.8745
2124.21	98.533	2124.21	98.5921	2124.21	98.3925	2124.21	98.4014	2124.21	98.2059	2124.21	97.8768
2125.17	98.5302	2125.17	98.5926	2125.17	98.4464	2125.17	98.475	2125.17	98.2637	2125.17	97.8786
2126.13	98.5352	2126.13	98.5874	2126.13	98.4797	2126.13	98.5482	2126.13	98.3076	2126.13	97.8852
2127.1	98.5454	2127.1	98.5858	2127.1	98.4892	2127.1	98.6071	2127.1	98.3247	2127.1	97.8995
2128.06	98.5529	2128.06	98.5943	2128.06	98.4806	2128.06	98.6417	2128.06	98.3113	2128.06	97.9199
2129.03	98.5475	2129.03	98.6123	2129.03	98.4623	2129.03	98.6465	2129.03	98.2742	2129.03	97.9402
2129.99	98.5207	2129.99	98.6333	2129.99	98.4404	2129.99	98.6189	2129.99	98.2264	2129.99	97.9527
2130.96	98.4714	2130.96	98.6485	2130.96	98.418	2130.96	98.5595	2130.96	98.1812	2130.96	97.9495
2131.92	98.4078	2131.92	98.6514	2131.92	98.3971	2131.92	98.4716	2131.92	98.1464	2131.92	97.9246
2132.88	98.3477	2132.88	98.6369	2132.88	98.3813	2132.88	98.3631	2132.88	98.1205	2132.88	97.8745
2133.85	98.3128	2133.85	98.6003	2133.85	98.3744	2133.85	98.2476	2133.85	98.096	2133.85	97.8013
2134.81	98.3193	2134.81	98.5385	2134.81	98.3775	2134.81	98.1445	2134.81	98.0655	2134.81	97.7163
2135.78	98.3687	2135.78	98.4561	2135.78	98.3871	2135.78	98.0758	2135.78	98.0313	2135.78	97.6404
2136.74	98.4441	2136.74	98.3715	2136.74	98.3978	2136.74	98.0602	2136.74	98.008	2136.74	97.5992
2137.71	98.5147	2137.71	98.3142	2137.71	98.406	2137.71	98.1047	2137.71	98.0163	2137.71	97.6106
2138.67	98.5486	2138.67	98.312	2138.67	98.4128	2138.67	98.199	2138.67	98.0691	2138.67	97.6741
2139.63	98.5257	2139.63	98.3737	2139.63	98.4222	2139.63	98.3164	2139.63	98.1612	2139.63	97.7685
2140.6	98.446	2140.6	98.4795	2140.6	98.4365	2140.6	98.422	2140.6	98.2685	2140.6	97.8602
2141.56	98.3302	2141.56	98.5872	2141.56	98.4534	2141.56	98.4873	2141.56	98.3584	2141.56	97.9191
2142.53	98.2121	2142.53	98.6526	2142.53	98.4664	2142.53	98.5022	2142.53	98.404	2142.53	97.9315
2143.49	98.1256	2143.49	98.6521	2143.49	98.4676	2143.49	98.4786	2143.49	98.394	2143.49	97.9038
2144.46	98.0925	2144.46	98.5929	2144.46	98.45	2144.46	98.4413	2144.46	98.3322	2144.46	97.8533
2145.42	98.1142	2145.42	98.5065	2145.42	98.4097	2145.42	98.4101	2145.42	98.2299	2145.42	97.7951
2146.38	98.1721	2146.38	98.4287	2146.38	98.3472	2146.38	98.3875	2146.38	98.0993	2146.38	97.7334
2147.35	98.2358	2147.35	98.3814	2147.35	98.2693	2147.35	98.3583	2147.35	97.9542	2147.35	97.664
2148.31	98.2765	2148.31	98.3671	2148.31	98.1904	2148.31	98.3037	2148.31	97.8147	2148.31	97.5834
2149.28	98.2774	2149.28	98.3763	2149.28	98.1285	2149.28	98.2179	2149.28	97.7078	2149.28	97.4963
2150.24	98.2384	2150.24	98.399	2150.24	98.0973	2150.24	98.1152	2150.24	97.658	2150.24	97.4157
2151.2	98.1717	2151.2	98.4297	2151.2	98.0974	2151.2	98.0227	2151.2	97.673	2151.2	97.3546
2152.17	98.0931	2152.17	98.4639	2152.17	98.1137	2152.17	97.9651	2152.17	97.7338	2152.17	97.3176
2153.13	98.0122	2153.13	98.4908	2153.13	98.1221	2153.13	97.9522	2153.13	97.7998	2153.13	97.2973
2154.1	97.9282	2154.1	98.4903	2154.1	98.1018	2154.1	97.9773	2154.1	97.8255	2154.1	97.2781
2155.06	97.832	2155.06	98.4401	2155.06	98.0459	2155.06	98.023	2155.06	97.7822	2155.06	97.243
2156.03	97.7142	2156.03	98.3315	2156.03	97.9637	2156.03	98.0687	2156.03	97.6719	2156.03	97.1816
2156.99	97.5766	2156.99	98.1851	2156.99	97.8748	2156.99	98.0948	2156.99	97.5276	2156.99	97.0952
2157.95	97.4402	2157.95	98.0507	2157.95	97.7988	2157.95	98.083	2157.95	97.3965	2157.95	96.9988
2158.92	97.341	2158.92	97.979	2158.92	97.7477	2158.92	98.0212	2158.92	97.3119	2158.92	96.9164
2159.88	97.311	2159.88	97.9825	2159.88	97.7262	2159.88	97.9119	2159.88	97.2739	2159.88	96.8686
2160.85	97.3598	2160.85	98.0236	2160.85	97.7349	2160.85	97.7755	2160.85	97.256	2160.85	96.8614
2161.81	97.4706	2161.81	98.0458	2161.81	97.7713	2161.81	97.6433	2161.81	97.2316	2161.81	96.8849
2162.78	97.6112	2162.78	98.0165	2162.78	97.8273	2162.78	97.5455	2162.78	97.1939	2162.78	96.9213
2163.74	97.7471	2163.74	97.9459	2163.74	97.888	2163.74	97.5012	2163.74	97.1594	2163.74	96.9551
2164.7	97.852	2164.7	97.8779	2164.7	97.9377	2164.7	97.5159	2164.7	97.1563	2164.7	96.9802
2165.67	97.9141	2165.67	97.8616	2165.67	97.9686	2165.67	97.5824	2165.67	97.207	2165.67	97.0017
2166.63	97.9391	2166.63	97.9224	2166.63	97.9865	2166.63	97.6861	2166.63	97.315	2166.63	97.0331
2167.6	97.9444	2167.6	98.0493	2167.6	98.0088	2167.6	97.8115	2167.6	97.4606	2167.6	97.0879
2168.56	97.9505	2168.56	98.2044	2168.56	98.0528	2168.56	97.9465	2168.56	97.6104	2168.56	97.1722
2169.53	97.9705	2169.53	98.3444	2169.53	98.1249	2169.53	98.0836	2169.53	97.7321	2169.53	97.2797
2170.49	98.0054	2170.49	98.4384	2170.49	98.2153	2170.49	98.2171	2170.49	97.8061	2170.49	97.3926
2171.45	98.0461	2171.45	98.4728	2171.45	98.3019	2171.45	98.339	2171.45	97.8295	2171.45	97.488
2172.42	98.0797	2172.42	98.4478	2172.42	98.3603	2172.42	98.4366	2172.42	97.812	2172.42	97.5467
2173.38	98.0971	2173.38	98.3716	2173.38	98.3762	2173.38	98.4938	2173.38	97.7715	2173.38	97.5622
2174.35	98.0956	2174.35	98.2604	2174.35	98.3526	2174.35	98.4986	2174.35	97.7291	2174.35	97.5448
2175.31	98.077	2175.31	98.1398	2175.31	98.3077	2175.31	98.4513	2175.31	97.7054	2175.31	97.5161
2176.27	98.0429	2176.27	98.0411	2176.27	98.2637	2176.27	98.3672	2176.27	97.7143	2176.27	97.4972
2177.24	97.9918	2177.24	97.9912	2177.24	98.2322	2177.24	98.2692	2177.24	97.7552	2177.24	97.4961
2178.2	97.9235	2178.2	97.9993	2178.2	98.2067	2178.2	98.1742	2178.2	97.8085	2178.2	97.5037
2179.17	97.8451	2179.17	98.0528	2179.17	98.1668	2179.17	98.0836	2179.17	97.8407	2179.17	97.5008
2180.13	97.7743	2180.13	98.1246	2180.13	98.0936	2180.13	97.986	2180.13	97.8214	2180.13	97.4728
2181.1	97.7344	2181.1	98.1892	2181.1	97.9867	2181.1	97.8708	2181.1	97.7423	2181.1	97.4218
2182.06	97.7417	2182.06	98.2361	2182.06	97.8731	2182.06	97.7455	2182.06	97.6279	2182.06	97.3679
2183.02	97.793	2183.02	98.2704	2183.02	97.798	2183.02	97.6392	2183.02	97.5247	2183.02	97.3363
2183.99	97.865	2183.99	98.303	2183.99	97.8017	2183.99	97.5887	2183.99	97.4753	2183.99	97.3412
2184.95	97.9255	2184.95	98.3388	2184.95	97.8969	2184.95	97.6155	2184.95	97.4947	2184.95	97.3771
2185.92	97.9513	2185.92	98.374	2185.92	98.0605	2185.92	97.7107	2185.92	97.5649	2185.92	97.4238
2186.88	97.9399	2186.88	98.4021	2186.88	98.2425	2186.88	97.8378	2186.88	97.6493	2186.88	97.4603
2187.85	97.9081	2187.85	98.4218	2187.85	98.3875	2187.85	97.9521	2187.85	97.7144	2187.85	97.477
2188.81	97.8809	2188.81	98.4373	2188.81	98.4559	2188.81	98.0223	2188.81	97.7443	2188.81	97.4783
2189.77	97.8774	2189.77	98.4522	2189.77	98.4355	2189.77	98.0424	2189.77	97.7424	2189.77	97.4761
2190.74	97.9025	2190.74	98.4626	2190.74	98.3414	2190.74	98.0274	2190.74	97.7221	2190.74	97.4791
2191.7	97.9481	2191.7	98.4573	2191.7	98.2047	2191.7	97.9988	2191.7	97.6968	2191.7	97.4871
2192.67	97.9999	2192.67	98.4251	2192.67	98.0605	2192.67	97.9703	2192.67	97.6743	2192.67	97.4915
2193.63	98.0455	2193.63	98.3648	2193.63	97.9376	2193.63	97.944	2193.63	97.6593	2193.63	97.4823
2194.6	98.079	2194.6	98.2892	2194.6	97.855	2194.6	97.9166	2194.6	97.6577	2194.6	97.4555
2195.56	98.1006	2195.56	98.2211	2195.56	97.8211	2195.56	97.8901	2195.56	97.6778	2195.56	97.4173
2196.52	98.1139	2196.52	98.1846	2196.52	97.8363	2196.52	97.8771	2196.52	97.727	2196.52	97.3833
2197.49	98.1234	2197.49	98.1948	2197.49	97.8943	2197.49	97.8975	2197.49	97.8054	2197.49	97.3733
2198.45	98.1324	2198.45	98.254	2198.45	97.9837	2198.45	97.9655	2198.45	97.9013	2198.45	97.4026
2199.42	98.1431	2199.42	98.3509	2199.42	98.0896	2199.42	98.0785	2199.42	97.9929	2199.42	97.4748
2200.38	98.1571	2200.38	98.4648	2200.38	98.195	2200.38	98.2125	2200.38	98.0565	2200.38	97.5772
2201.34	98.1754	2201.34	98.57	2201.34	98.2836	2201.34	98.3311	2201.34	98.0773	2201.34	97.6822
2202.31	98.1978	2202.31	98.6421	2202.31	98.3421	2202.31	98.4015	2202.31	98.0558	2202.31	97.7557
2203.27	98.2215	2203.27	98.6634	2203.27	98.3624	2203.27	98.4091	2203.27	98.007	2203.27	97.7693
2204.24	98.2408	2204.24	98.6277	2204.24	98.3433	2204.24	98.3614	2204.24	97.9514	2204.24	97.7119
2205.2	98.2475	2205.2	98.5429	2205.2	98.2904	2205.2	98.28	2205.2	97.9045	2205.2	97.5954
2206.17	98.2347	2206.17	98.4291	2206.17	98.2163	2206.17	98.1875	2206.17	97.8722	2206.17	97.4526
2207.13	98.2004	2207.13	98.3139	2207.13	98.1382	2207.13	98.0986	2207.13	97.8537	2207.13	97.3271
2208.09	98.1508	2208.09	98.2246	2208.09	98.0755	2208.09	98.0206	2208.09	97.8475	2208.09	97.2588
2209.06	98.0988	2209.06	98.1793	2209.06	98.0446	2209.06	97.9597	2209.06	97.8551	2209.06	97.2697
2210.02	98.0593	2210.02	98.1811	2210.02	98.0545	2210.02	97.9255	2210.02	97.878	2210.02	97.355
2210.99	98.044	2210.99	98.2185	2210.99	98.1041	2210.99	97.929	2210.99	97.9109	2210.99	97.4837
2211.95	98.057	2211.95	98.2718	2211.95	98.1829	2211.95	97.9747	2211.95	97.9408	2211.95	97.6112
2212.92	98.0955	2212.92	98.3233	2212.92	98.2738	2212.92	98.0552	2212.92	97.953	2212.92	97.6972
2213.88	98.1514	2213.88	98.3656	2213.88	98.3592	2213.88	98.152	2213.88	97.9425	2213.88	97.7238
2214.84	98.2144	2214.84	98.4007	2214.84	98.4242	2214.84	98.2445	2214.84	97.9197	2214.84	97.7005
2215.81	98.2733	2215.81	98.4337	2215.81	98.4601	2215.81	98.3179	2215.81	97.9061	2215.81	97.6554
2216.77	98.3175	2216.77	98.4629	2216.77	98.4644	2216.77	98.3673	2216.77	97.9195	2216.77	97.6168
2217.74	98.3393	2217.74	98.479	2217.74	98.4406	2217.74	98.3938	2217.74	97.961	2217.74	97.5972
2218.7	98.3371	2218.7	98.4713	2218.7	98.3963	2218.7	98.3997	2218.7	98.0126	2218.7	97.5902
2219.67	98.3177	2219.67	98.439	2219.67	98.3427	2219.67	98.3861	2219.67	98.0497	2219.67	97.581
2220.63	98.2942	2220.63	98.396	2220.63	98.2923	2220.63	98.3559	2220.63	98.0574	2220.63	97.5613
2221.59	98.2803	2221.59	98.3657	2221.59	98.257	2221.59	98.317	2221.59	98.0411	2221.59	97.5379
2222.56	98.2833	2222.56	98.3666	2222.56	98.246	2222.56	98.283	2222.56	98.0217	2222.56	97.5286
2223.52	98.3008	2223.52	98.4008	2223.52	98.2637	2223.52	98.2683	2223.52	98.0202	2223.52	97.5497
2224.49	98.3232	2224.49	98.4527	2224.49	98.308	2224.49	98.2811	2224.49	98.0436	2224.49	97.6049
2225.45	98.3395	2225.45	98.4982	2225.45	98.3704	2225.45	98.3198	2225.45	98.0806	2225.45	97.6824
2226.41	98.3442	2226.41	98.5196	2226.41	98.4371	2226.41	98.3736	2226.41	98.1099	2226.41	97.7616
2227.38	98.3398	2227.38	98.5137	2227.38	98.4923	2227.38	98.4279	2227.38	98.1149	2227.38	97.824
2228.34	98.3337	2228.34	98.4915	2228.34	98.5231	2228.34	98.4699	2228.34	98.0933	2228.34	97.8594
2229.31	98.333	2229.31	98.4692	2229.31	98.5238	2229.31	98.4926	2229.31	98.0564	2229.31	97.8666
2230.27	98.3403	2230.27	98.459	2230.27	98.499	2230.27	98.4956	2230.27	98.0204	2230.27	97.8502
2231.24	98.3532	2231.24	98.4639	2231.24	98.462	2231.24	98.4843	2231.24	97.9973	2231.24	97.8172
2232.2	98.3668	2232.2	98.4801	2232.2	98.4311	2232.2	98.4679	2232.2	97.992	2232.2	97.7766
2233.16	98.3774	2233.16	98.5017	2233.16	98.4234	2233.16	98.4566	2233.16	98.0055	2233.16	97.7403
2234.13	98.3844	2234.13	98.5256	2234.13	98.4483	2234.13	98.4579	2234.13	98.0392	2234.13	97.7206
2235.09	98.3897	2235.09	98.5521	2235.09	98.5031	2235.09	98.4737	2235.09	98.095	2235.09	97.7268
2236.06	98.3964	2236.06	98.5823	2236.06	98.5722	2236.06	98.4988	2236.06	98.1702	2236.06	97.7598
2237.02	98.4067	2237.02	98.6137	2237.02	98.6318	2237.02	98.5234	2237.02	98.2523	2237.02	97.8107
2237.99	98.4216	2237.99	98.6383	2237.99	98.6594	2237.99	98.5379	2237.99	98.3205	2237.99	97.864
2238.95	98.4404	2238.95	98.6456	2238.95	98.6441	2238.95	98.5374	2238.95	98.3551	2238.95	97.9043
2239.91	98.4616	2239.91	98.6284	2239.91	98.5928	2239.91	98.5238	2239.91	98.3489	2239.91	97.9241
2240.88	98.483	2240.88	98.5898	2240.88	98.528	2240.88	98.5048	2240.88	98.3134	2240.88	97.9259
2241.84	98.5016	2241.84	98.5439	2241.84	98.4765	2241.84	98.4893	2241.84	98.273	2241.84	97.9195
2242.81	98.5148	2242.81	98.5103	2242.81	98.4561	2242.81	98.4838	2242.81	98.252	2242.81	97.9156
2243.77	98.5213	2243.77	98.5036	2243.77	98.4675	2243.77	98.4905	2243.77	98.2613	2243.77	97.9191
2244.74	98.5219	2244.74	98.5251	2244.74	98.4965	2244.74	98.5077	2244.74	98.2947	2244.74	97.9273
2245.7	98.5195	2245.7	98.5616	2245.7	98.5247	2245.7	98.5315	2245.7	98.3347	2245.7	97.9327
2246.66	98.5173	2246.66	98.5939	2246.66	98.5412	2246.66	98.5571	2246.66	98.3644	2246.66	97.9299
2247.63	98.5172	2247.63	98.6078	2247.63	98.5481	2247.63	98.5798	2247.63	98.3762	2247.63	97.921
2248.59	98.5197	2248.59	98.6029	2248.59	98.5564	2248.59	98.5959	2248.59	98.3738	2248.59	97.9153
2249.56	98.5244	2249.56	98.5908	2249.56	98.5769	2249.56	98.6035	2249.56	98.3677	2249.56	97.9235
2250.52	98.5312	2250.52	98.5874	2250.52	98.6124	2250.52	98.6038	2250.52	98.3676	2250.52	97.9504
2251.49	98.5406	2251.49	98.6022	2251.49	98.6557	2251.49	98.6005	2251.49	98.3786	2251.49	97.9899
2252.45	98.5529	2252.45	98.6326	2252.45	98.6935	2252.45	98.5986	2252.45	98.3991	2252.45	98.0273
2253.41	98.5667	2253.41	98.6664	2253.41	98.7132	2253.41	98.6015	2253.41	98.4226	2253.41	98.0479
2254.38	98.5787	2254.38	98.6894	2254.38	98.7081	2254.38	98.6095	2254.38	98.4406	2254.38	98.0447
2255.34	98.586	2255.34	98.695	2255.34	98.6802	2255.34	98.6206	2255.34	98.446	2255.34	98.0233
2256.31	98.5884	2256.31	98.6872	2256.31	98.6396	2256.31	98.6327	2256.31	98.4361	2256.31	97.9973
2257.27	98.5898	2257.27	98.6784	2257.27	98.6011	2257.27	98.6457	2257.27	98.4143	2257.27	97.981
2258.23	98.5959	2258.23	98.6814	2258.23	98.5802	2258.23	98.6618	2258.23	98.3884	2258.23	97.982
2259.2	98.6109	2259.2	98.702	2259.2	98.5869	2259.2	98.6827	2259.2	98.3682	2259.2	97.9994
2260.16	98.6343	2260.16	98.736	2260.16	98.6218	2260.16	98.7068	2260.16	98.3607	2260.16	98.0265
2261.13	98.6615	2261.13	98.7707	2261.13	98.6748	2261.13	98.7287	2261.13	98.3683	2261.13	98.0547
2262.09	98.6867	2262.09	98.7925	2262.09	98.7287	2262.09	98.7417	2262.09	98.3895	2262.09	98.0773
2263.06	98.7069	2263.06	98.794	2263.06	98.7668	2263.06	98.7428	2263.06	98.4207	2263.06	98.0913
2264.02	98.7228	2264.02	98.7783	2264.02	98.7803	2264.02	98.7357	2264.02	98.4587	2264.02	98.0982
2264.98	98.7368	2264.98	98.7581	2264.98	98.7726	2264.98	98.7305	2264.98	98.501	2264.98	98.1039
2265.95	98.7494	2265.95	98.7493	2265.95	98.7565	2265.95	98.738	2265.95	98.5451	2265.95	98.1163
2266.91	98.7583	2266.91	98.7619	2266.91	98.7469	2266.91	98.7616	2266.91	98.5865	2266.91	98.1411
2267.88	98.7596	2267.88	98.7937	2267.88	98.7519	2267.88	98.7936	2267.88	98.6185	2267.88	98.1751
2268.84	98.7525	2268.84	98.8283	2268.84	98.7676	2268.84	98.8163	2268.84	98.6327	2268.84	98.2045
2269.81	98.7415	2269.81	98.8413	2269.81	98.7783	2269.81	98.8109	2269.81	98.6212	2269.81	98.2081
2270.77	98.7344	2270.77	98.8117	2270.77	98.7644	2270.77	98.7672	2270.77	98.5791	2270.77	98.1682
2271.73	98.7382	2271.73	98.7334	2271.73	98.7135	2271.73	98.691	2271.73	98.5085	2271.73	98.0822
2272.7	98.7542	2272.7	98.6221	2272.7	98.6298	2272.7	98.6033	2272.7	98.4206	2272.7	97.9683
2273.66	98.7775	2273.66	98.5109	2273.66	98.5358	2273.66	98.5315	2273.66	98.3348	2273.66	97.8597
2274.63	98.8005	2274.63	98.4369	2274.63	98.464	2274.63	98.4975	2274.63	98.2734	2274.63	97.7904
2275.59	98.8172	2275.59	98.4244	2275.59	98.4417	2275.59	98.5082	2275.59	98.2535	2275.59	97.7799
2276.56	98.8265	2276.56	98.4735	2276.56	98.4771	2276.56	98.5545	2276.56	98.2793	2276.56	97.8259
2277.52	98.8307	2277.52	98.5612	2277.52	98.5554	2277.52	98.6171	2277.52	98.34	2277.52	97.9074
2278.48	98.8322	2278.48	98.654	2278.48	98.6465	2278.48	98.6759	2278.48	98.415	2278.48	97.9963
2279.45	98.8318	2279.45	98.7235	2279.45	98.7209	2279.45	98.7183	2279.45	98.4826	2279.45	98.0696
2280.41	98.8282	2280.41	98.7579	2280.41	98.763	2280.41	98.7405	2280.41	98.5291	2280.41	98.1156
2281.38	98.8207	2281.38	98.7621	2281.38	98.7747	2281.38	98.7456	2281.38	98.5511	2281.38	98.1332
2282.34	98.8108	2282.34	98.7495	2282.34	98.7691	2282.34	98.7384	2282.34	98.5529	2282.34	98.1271
2283.3	98.8015	2283.3	98.7326	2283.3	98.7599	2283.3	98.7238	2283.3	98.5409	2283.3	98.1032
2284.27	98.7945	2284.27	98.7184	2284.27	98.7544	2284.27	98.7059	2284.27	98.5196	2284.27	98.0678
2285.23	98.7888	2285.23	98.7093	2285.23	98.7529	2285.23	98.6893	2285.23	98.4912	2285.23	98.0278
2286.2	98.7805	2286.2	98.7062	2286.2	98.7516	2286.2	98.6781	2286.2	98.4573	2286.2	97.9909
2287.16	98.7664	2287.16	98.7101	2287.16	98.7477	2287.16	98.6746	2287.16	98.421	2287.16	97.9633
2288.13	98.7469	2288.13	98.7215	2288.13	98.7409	2288.13	98.6771	2288.13	98.387	2288.13	97.9474
2289.09	98.7272	2289.09	98.738	2289.09	98.7334	2289.09	98.6811	2289.09	98.36	2289.09	97.9402
2290.05	98.7152	2290.05	98.7544	2290.05	98.7283	2290.05	98.6814	2290.05	98.3427	2290.05	97.9346
2291.02	98.7172	2291.02	98.7638	2291.02	98.7281	2291.02	98.6747	2291.02	98.3346	2291.02	97.923
2291.98	98.7343	2291.98	98.761	2291.98	98.7332	2291.98	98.6606	2291.98	98.3313	2291.98	97.9006
2292.95	98.7616	2292.95	98.7449	2292.95	98.7408	2292.95	98.6405	2292.95	98.3258	2292.95	97.8672
2293.91	98.7911	2293.91	98.7184	2293.91	98.7445	2293.91	98.6147	2293.91	98.3106	2293.91	97.8253
2294.88	98.8145	2294.88	98.6871	2294.88	98.7355	2294.88	98.5824	2294.88	98.2805	2294.88	97.7788
2295.84	98.8268	2295.84	98.6566	2295.84	98.7075	2295.84	98.5424	2295.84	98.2346	2295.84	97.7305
2296.8	98.8268	2296.8	98.6308	2296.8	98.6602	2296.8	98.4953	2296.8	98.1774	2296.8	97.6826
2297.77	98.8162	2297.77	98.6117	2297.77	98.6025	2297.77	98.4444	2297.77	98.1169	2297.77	97.6364
2298.73	98.7981	2298.73	98.6	2298.73	98.5491	2298.73	98.3952	2298.73	98.0623	2298.73	97.5935
2299.7	98.7763	2299.7	98.5957	2299.7	98.5146	2299.7	98.3529	2299.7	98.0205	2299.7	97.5555
2300.66	98.7547	2300.66	98.5987	2300.66	98.5068	2300.66	98.3202	2300.66	97.9944	2300.66	97.5233
2301.63	98.7369	2301.63	98.6081	2301.63	98.5228	2301.63	98.2967	2301.63	97.9818	2301.63	97.496
2302.59	98.7252	2302.59	98.6216	2302.59	98.5509	2302.59	98.2793	2302.59	97.9765	2302.59	97.4707
2303.55	98.72	2303.55	98.6347	2303.55	98.5761	2303.55	98.2629	2303.55	97.969	2303.55	97.4424
2304.52	98.7195	2304.52	98.6416	2304.52	98.5849	2304.52	98.2418	2304.52	97.9483	2304.52	97.4053
2305.48	98.7207	2305.48	98.6363	2305.48	98.5689	2305.48	98.2106	2305.48	97.9048	2305.48	97.3543
2306.45	98.7206	2306.45	98.6154	2306.45	98.5265	2306.45	98.1661	2306.45	97.834	2306.45	97.2882
2307.41	98.7175	2307.41	98.5804	2307.41	98.4629	2307.41	98.1093	2307.41	97.7404	2307.41	97.2114
2308.38	98.7118	2308.38	98.5379	2308.38	98.3894	2308.38	98.0464	2308.38	97.6391	2308.38	97.134
2309.34	98.7042	2309.34	98.4976	2309.34	98.3217	2309.34	97.9876	2309.34	97.5517	2309.34	97.0687
2310.3	98.6953	2310.3	98.4681	2310.3	98.2746	2310.3	97.9425	2310.3	97.4966	2310.3	97.0248
2311.27	98.6848	2311.27	98.4528	2311.27	98.2562	2311.27	97.9161	2311.27	97.4804	2311.27	97.0034
2312.23	98.6721	2312.23	98.4493	2312.23	98.2647	2312.23	97.9059	2312.23	97.4931	2312.23	96.9962
2313.2	98.6576	2313.2	98.4513	2313.2	98.2902	2313.2	97.9044	2313.2	97.5143	2313.2	96.9896
2314.16	98.6441	2314.16	98.4525	2314.16	98.3193	2314.16	97.9024	2314.16	97.5231	2314.16	96.9706
2315.12	98.6352	2315.12	98.448	2315.12	98.342	2315.12	97.8923	2315.12	97.5067	2315.12	96.9322
2316.09	98.6335	2316.09	98.4353	2316.09	98.353	2316.09	97.8689	2316.09	97.4629	2316.09	96.8736
2317.05	98.6388	2317.05	98.4134	2317.05	98.3519	2317.05	97.8289	2317.05	97.3971	2317.05	96.8
2318.02	98.6468	2318.02	98.3837	2318.02	98.3396	2318.02	97.7717	2318.02	97.3178	2318.02	96.7202
2318.98	98.6504	2318.98	98.3508	2318.98	98.3174	2318.98	97.7005	2318.98	97.2338	2318.98	96.6446
2319.95	98.6432	2319.95	98.3226	2319.95	98.2868	2319.95	97.625	2319.95	97.1533	2319.95	96.582
2320.91	98.6236	2320.91	98.308	2320.91	98.2502	2320.91	97.5588	2320.91	97.0837	2320.91	96.5351
2321.87	98.5975	2321.87	98.311	2321.87	98.2117	2321.87	97.5141	2321.87	97.0303	2321.87	96.4977
2322.84	98.5751	2322.84	98.3274	2322.84	98.1759	2322.84	97.4939	2322.84	96.9946	2322.84	96.4573
2323.8	98.5651	2323.8	98.3457	2323.8	98.1452	2323.8	97.4903	2323.8	96.9727	2323.8	96.4026
2324.77	98.5692	2324.77	98.3535	2324.77	98.1197	2324.77	97.4887	2324.77	96.9573	2324.77	96.3317
[truncated: 1,738 more rows]

## Sheet: Fig. 5e
120.5	0.98877	1
123.3	0.93573
127.3	0.8864
Temperture (℃)	ν/νr	(1-R)/(1-Rr)
120.5	0.98877	1
123.3	0.93573
127.3	0.8864
130.6	0.86057	0.76471
133.5	0.83044
136.5	0.79566
139.5	0.76502	0.64706
142.5	0.74506
145.6	0.72461
148.5	0.69649
149.8	0.69049	0.32941
151.3	0.68659
154.3	0.65778
157.3	0.64622
160.2	0.63728	0.12941
161.7	0.61955

## Sheet: Fig. 5g
Temperture (℃)	Frequency (Hz)	tanδ		Temperture (℃)	Frequency (Hz)	tanδ		Temperture (℃)	Frequency (Hz)	tanδ			Temperture (℃)	Frequency (Hz)	tanδ		Temperture (℃)	Frequency (Hz)	tanδ
-82.8	64	0.05101		-82.4	32	0.05205		-82	8	0.05849			-81.4	2	0.07022		-79.5	0.5	0.1047
-78.3	64	0.06767		-78.1	32	0.07246		-77.7	8	0.08709			-77	2	0.1083		-75.3	0.5	0.1448
-74.2	64	0.09744		-73.8	32	0.1058		-73.6	8	0.125			-73	2	0.145		-71.4	0.5	0.1657
-70.4	64	0.1325		-70.2	32	0.1409		-69.9	8	0.1549			-69.3	2	0.165		-67.7	0.5	0.1716
-66.8	64	0.1589		-66.5	32	0.1639		-66.3	8	0.1703			-65.8	2	0.1721		-64.4	0.5	0.1698
-63.5	64	0.1763		-63.3	32	0.1766		-63	8	0.1762			-62.5	2	0.1717		-61.2	0.5	0.1663
-60.4	64	0.1853		-60.2	32	0.1815		-59.9	8	0.1762			-59.4	2	0.169		-58.3	0.5	0.1607
-57.4	64	0.1884		-57.3	32	0.1825		-57.1	8	0.1735			-56.5	2	0.1641		-55.5	0.5	0.1563
-54.8	64	0.1876		-54.7	32	0.18		-54.4	8	0.1696			-54	2	0.1597		-53	0.5	0.1514
-52.4	64	0.1851		-52.3	32	0.1772		-52.1	8	0.1651			-51.7	2	0.1546		-50.8	0.5	0.1467
-50.2	64	0.1812		-50.2	32	0.1734		-50	8	0.1606			-49.7	2	0.1501		-48.8	0.5	0.1422
-48.2	64	0.1778		-48	32	0.1669		-47.8	8	0.1551			-47.6	2	0.1452		-46.7	0.5	0.1387
-46.1	64	0.1724		-46	32	0.1618		-45.8	8	0.1501			-45.5	2	0.1408		-44.7	0.5	0.1347
-44.1	64	0.1698		-44	32	0.1584		-43.8	8	0.1451			-43.6	2	0.1362		-42.8	0.5	0.1313
-42.3	64	0.1646		-42.2	32	0.1529		-41.9	8	0.1403			-41.7	2	0.1315		-41	0.5	0.1277
-40.5	64	0.1571		-40.3	32	0.1479		-40.1	8	0.1359			-39.8	2	0.1273		-39.1	0.5	0.1248
-38.7	64	0.1555		-38.5	32	0.1442		-38.4	8	0.1317			-38.1	2	0.1239		-37.6	0.5	0.1215
-37	64	0.1487		-36.8	32	0.1387		-36.6	8	0.1276			-36.4	2	0.12		-35.7	0.5	0.1186
-35.4	64	0.144		-35.2	32	0.1346		-35	8	0.1227			-34.9	2	0.1169		-34.1	0.5	0.1155
-33.7	64	0.1401		-33.6	32	0.1302		-33.5	8	0.1191			-33.2	2	0.1135		-32.6	0.5	0.1131
-32.2	64	0.1356		-32.1	32	0.1253		-31.9	8	0.1154			-31.7	2	0.1101		-31	0.5	0.1105
-30.7	64	0.1311		-30.5	32	0.1219		-30.4	8	0.1113			-30.1	2	0.1069

## Sheet: Fig. 5h
PU-RM2	PU-C	PU-R
1000/T (K-1)	1000/T (K-2)	1000/T (K-3)	ln f
4.86736	4.89285	4.85555	-0.69315
4.74721	4.80954	4.77669	0.69315
4.68933	4.72322	4.71809	2.07944
4.63285	4.63285	4.62642	3.46574
4.5798	4.60575	4.57352	4.15888
