# Supplementary material for: Toughening elastomer via sequentially activated multi-pathway energy dissipation
Source: Nat Commun. 2026 Jul 1;17:5452. doi: 10.1038/s41467-026-74148-z (PMC13323342; doi:10.1038/s41467-026-74148-z)
Supplement: Supplementary file 3 — Source Data [file 41467_2026_74148_MOESM3_ESM.zip › Source data/Fig. S11.xlsx]

## Sheet: Sheet1
HDI		PU-MCM		PU-C		PU-R		PU-RM2
Wavenumber (cm-1)	Transmittance (a. u.)	Wavenumber (cm-1)	Transmittance (a. u.)	Wavenumber (cm-1)	Transmittance (a. u.)	Wavenumber (cm-1)	Transmittance (a. u.)	Wavenumber (cm-1)	Transmittance (a. u.)
500.437	91.5172	499.473	98.7491	399.193	93.0265	399.193	92.248	500.437	91.5172
501.401	91.5145	500.437	97.6231	400.157	92.996	400.157	91.9331	501.401	91.5145
502.366	91.4566	501.401	96.5061	401.121	92.6962	401.121	91.4801	502.366	91.4566
503.33	91.3309	502.366	95.6978	402.085	92.3396	402.085	91.0825	503.33	91.3309
504.294	91.1531	503.33	95.3067	403.05	92.0225	403.05	90.7891	504.294	91.1531
505.258	90.9641	504.294	95.2548	404.014	91.7689	404.014	90.5928	505.258	90.9641
506.223	90.8138	505.258	95.4068	404.978	91.5734	404.978	90.4754	506.223	90.8138
507.187	90.7417	506.223	95.6803	405.942	91.4264	405.942	90.4214	507.187	90.7417
508.151	90.7611	507.187	96.0683	406.906	91.3275	406.906	90.4213	508.151	90.7611
509.115	90.8541	508.151	96.5806	407.871	91.2887	407.871	90.4714	509.115	90.8541
510.079	90.9816	509.115	97.1661	408.835	91.3262	408.835	90.5684	510.079	90.9816
511.044	91.1031	510.079	97.6818	409.799	91.4443	409.799	90.6951	511.044	91.1031
512.008	91.1927	511.044	97.9293	410.764	91.6211	410.764	90.8066	512.008	91.1927
512.972	91.2414	512.008	97.7345	411.728	91.8074	411.728	90.8363	512.972	91.2414
513.937	91.2501	512.972	97.031	412.692	91.9473	412.692	90.7294	513.937	91.2501
514.901	91.224	513.937	95.9144	413.656	92.0041	413.656	90.4785	514.901	91.224
515.865	91.1716	514.901	94.6472	414.62	91.9667	414.62	90.1279	515.865	91.1716
516.829	91.1093	515.865	93.5949	415.585	91.8356	415.585	89.7607	516.829	91.1093
517.793	91.0613	516.829	93.0829	416.549	91.6098	416.549	89.5031	517.793	91.0613
518.758	91.0479	517.793	93.2087	417.513	91.2994	417.513	89.5349	518.758	91.0479
519.722	91.0717	518.758	93.7467	418.477	90.979	418.477	89.9989	519.722	91.0717
520.686	91.1162	519.722	94.2873	419.442	90.8058	419.442	90.7117	520.686	91.1162
521.65	91.1597	520.686	94.5074	420.406	90.8637	420.406	91.1817	521.65	91.1597
522.615	91.1881	521.65	94.3165	421.37	91.0703	421.37	91.1918	522.615	91.1881
523.579	91.1978	522.615	93.8157	422.334	91.3167	422.334	90.8948	523.579	91.1978
524.543	91.1931	523.579	93.1981	423.298	91.5412	423.298	90.4976	524.543	91.1931
525.507	91.1807	524.543	92.6749	424.263	91.7	424.263	90.1414	525.507	91.1807
526.471	91.1647	525.507	92.4219	425.227	91.748	425.227	89.9107	526.471	91.1647
527.436	91.1461	526.471	92.5214	426.191	91.6562	426.191	89.8411	527.436	91.1461
528.4	91.1255	527.436	92.9236	427.155	91.4408	427.155	89.9201	528.4	91.1255
529.364	91.1061	528.4	93.467	428.12	91.17	428.12	90.0989	529.364	91.1061
530.328	91.0928	529.364	93.9468	429.084	90.9407	429.084	90.3116	530.328	91.0928
531.293	91.088	530.328	94.1911	430.048	90.8411	430.048	90.4885	531.293	91.088
532.257	91.0883	531.293	94.1214	431.012	90.9122	431.012	90.5665	532.257	91.0883
533.221	91.0855	532.257	93.7896	431.977	91.1224	431.977	90.5036	533.221	91.0855
534.185	91.0722	533.221	93.3663	432.941	91.3739	432.941	90.2949	534.185	91.0722
535.15	91.048	534.185	93.0609	433.905	91.5446	433.905	89.9823	535.15	91.048
536.114	91.022	535.15	93.0135	434.869	91.5496	434.869	89.6482	536.114	91.022
537.078	91.0067	536.114	93.2329	435.834	91.3856	435.834	89.3847	537.078	91.0067
538.042	91.0086	537.078	93.6216	436.798	91.1231	436.798	89.2478	538.042	91.0086
539.006	91.0232	538.042	94.0569	437.762	90.8504	437.762	89.2283	539.006	91.0232
539.971	91.037	539.006	94.4598	438.726	90.6218	438.726	89.2625	539.971	91.037
540.935	91.0381	539.971	94.8071	439.69	90.4521	439.69	89.2725	540.935	91.0381
541.899	91.024	540.935	95.0894	440.655	90.3409	440.655	89.2059	541.899	91.024
542.864	91.0045	541.899	95.262	441.619	90.2953	441.619	89.0648	542.864	91.0045
543.828	90.9939	542.864	95.2386	442.583	90.3278	442.583	88.9113	543.828	90.9939
544.792	90.9998	543.828	94.9359	443.547	90.4328	443.547	88.8322	544.792	90.9998
545.756	91.0151	544.792	94.3377	444.512	90.5704	444.512	88.8709	545.756	91.0151
546.72	91.0193	545.756	93.5262	445.476	90.6868	445.476	88.9911	546.72	91.0193
547.685	90.9916	546.72	92.6485	446.44	90.7536	446.44	89.1157	547.685	90.9916
548.649	90.9246	547.685	91.8375	447.404	90.7847	447.404	89.1973	548.649	90.9246
549.613	90.8281	548.649	91.1466	448.369	90.8179	448.369	89.2556	549.613	90.8281
550.577	90.7179	549.613	90.5491	449.333	90.8833	449.333	89.3605	550.577	90.7179
551.542	90.6008	550.577	89.9952	450.297	90.9795	450.297	89.5784	551.542	90.6008
552.506	90.4668	551.542	89.4719	451.261	91.0716	451.261	89.913	552.506	90.4668
553.47	90.2972	552.506	89.0169	452.226	91.1132	452.226	90.2824	553.47	90.2972
554.434	90.0823	553.47	88.6816	453.19	91.0759	453.19	90.5557	554.434	90.0823
555.399	89.8388	554.434	88.4774	454.154	90.9661	454.154	90.6263	555.399	89.8388
556.363	89.6118	555.399	88.3437	455.118	90.8191	455.118	90.4686	556.363	89.6118
557.327	89.4581	556.363	88.1661	456.082	90.6827	456.082	90.1514	557.327	89.4581
558.291	89.4203	557.327	87.8336	457.047	90.6007	457.047	89.809	558.291	89.4203
559.255	89.5063	558.291	87.2987	458.011	90.594	458.011	89.5733	559.255	89.5063
560.22	89.687	559.255	86.5983	458.975	90.648	458.975	89.4899	560.22	89.687
561.184	89.9097	560.22	85.8245	459.939	90.7222	459.939	89.5009	561.184	89.9097
562.148	90.1211	561.184	85.0692	460.904	90.7791	460.904	89.5205	562.148	90.1211
563.112	90.2863	562.148	84.375	461.868	90.801	461.868	89.5057	563.112	90.2863
564.077	90.397	563.112	83.7201	462.832	90.7894	462.832	89.4621	564.077	90.397
565.041	90.466	564.077	83.0384	463.796	90.7579	463.796	89.4164	565.041	90.466
566.005	90.5143	565.041	82.2612	464.76	90.7265	464.76	89.3938	566.005	90.5143
566.969	90.558	566.005	81.3554	465.725	90.7122	465.725	89.4093	566.969	90.558
567.933	90.6008	566.969	80.3388	466.689	90.7193	466.689	89.4674	567.933	90.6008
568.898	90.6356	567.933	79.2659	467.653	90.7344	467.653	89.5645	568.898	90.6356
569.862	90.6533	568.898	78.1905	468.618	90.7337	468.618	89.6854	569.862	90.6533
570.826	90.6532	569.862	77.1291	469.582	90.6961	469.582	89.7984	570.826	90.6532
571.79	90.6458	570.826	76.0567	470.546	90.6162	470.546	89.8554	571.79	90.6458
572.755	90.6468	571.79	74.9407	471.51	90.5099	471.51	89.8143	572.755	90.6468
573.719	90.6672	572.755	73.7886	472.474	90.4093	472.474	89.6793	573.719	90.6672
574.683	90.7055	573.719	72.6747	473.439	90.3428	473.439	89.5168	574.683	90.7055
575.647	90.747	574.683	71.725	474.403	90.3187	474.403	89.4078	575.647	90.747
576.612	90.7728	575.647	71.0609	475.367	90.3287	475.367	89.3824	576.612	90.7728
577.576	90.7725	576.612	70.7337	476.331	90.3618	476.331	89.4056	577.576	90.7725
578.54	90.7506	577.576	70.6937	477.296	90.4129	477.296	89.4144	578.54	90.7506
579.504	90.7215	578.54	70.8186	478.26	90.4792	478.26	89.3638	579.504	90.7215
580.469	90.6977	579.504	70.977	479.224	90.5544	479.224	89.258	580.469	90.6977
581.433	90.6828	580.469	71.0864	480.188	90.6262	480.188	89.1518	581.433	90.6828
582.397	90.6714	581.433	71.1374	481.152	90.6804	481.152	89.1186	582.397	90.6714
583.361	90.6574	582.397	71.1802	482.117	90.7104	482.117	89.2028	583.361	90.6574
584.326	90.6393	583.361	71.2887	483.081	90.7257	483.081	89.384	584.326	90.6393
585.29	90.6204	584.326	71.5213	484.045	90.7508	484.045	89.578	585.29	90.6204
586.254	90.6043	585.29	71.8976	485.009	90.8102	485.009	89.6871	586.254	90.6043
587.218	90.5901	586.254	72.3981	485.974	90.9064	485.974	89.6708	587.218	90.5901
588.182	90.5746	587.218	72.982	486.938	91.0108	486.938	89.5676	588.182	90.5746
589.147	90.558	588.182	73.6084	487.902	91.078	487.902	89.454	589.147	90.558
590.111	90.5478	589.147	74.2488	488.866	91.0695	488.866	89.3891	590.111	90.5478
591.075	90.556	590.111	74.8851	489.831	90.9758	489.831	89.3905	591.075	90.556
592.039	90.5892	591.075	75.4969	490.795	90.831	490.795	89.4402	592.039	90.5892
593.004	90.6395	592.039	76.0504	491.759	90.7084	491.759	89.5096	593.004	90.6395
593.968	90.6865	593.004	76.5034	492.723	90.6848	492.723	89.5829	593.968	90.6865
594.932	90.7095	593.968	76.8256	493.688	90.7907	493.688	89.6631	594.932	90.7095
595.896	90.6997	594.932	77.0209	494.652	90.9867	494.652	89.7543	595.896	90.6997
596.861	90.6636	595.896	77.1357	495.616	91.1879	495.616	89.8423	596.861	90.6636
597.825	90.6172	596.861	77.2513	496.58	91.312	496.58	89.8967	597.825	90.6172
598.789	90.5766	597.825	77.4658	497.545	91.3137	497.545	89.8913	598.789	90.5766
599.753	90.5504	598.789	77.8629	498.509	91.1937	498.509	89.8253	599.753	89.5588
600.717	90.5372	599.753	78.4742	499.473	90.9909	499.473	89.7312	600.717	89.523
601.682	90.5294	600.717	79.2478	500.437	90.7687	500.437	89.6623	601.682	89.5165
602.646	90.5199	601.682	80.047	501.401	90.5957	501.401	89.6617	602.646	89.48
603.61	90.5056	602.646	80.6891	502.366	90.5218	502.366	89.7286	603.61	89.3702
604.574	90.4867	603.61	81.0191	503.33	90.5563	503.33	89.8113	604.574	89.1928
605.539	90.4649	604.574	80.9919	504.294	90.6676	504.294	89.8426	605.539	89.0068
606.503	90.441	605.539	80.7105	505.258	90.8053	505.258	89.7832	606.503	88.8926
607.467	90.4149	606.503	80.3842	506.223	90.9235	506.223	89.6414	607.467	88.9029
608.431	90.3867	607.467	80.2231	507.187	90.9942	507.187	89.4624	608.431	89.0268
609.396	90.3564	608.431	80.3395	508.151	91.0111	508.151	89.3042	609.396	89.1897
610.36	90.3232	609.396	80.7095	509.115	90.9861	509.115	89.2115	610.36	89.2938
611.324	90.284	610.36	81.2059	510.079	90.9399	510.079	89.1996	611.324	89.274
612.288	90.233	611.324	81.6777	511.044	90.8896	511.044	89.2542	612.288	89.1329
613.253	90.1629	612.288	82.0321	512.008	90.8427	512.008	89.345	613.253	88.9337
614.217	90.0675	613.253	82.2694	512.972	90.7988	512.972	89.4403	614.217	88.7595
615.181	89.9451	614.217	82.459	513.937	90.7561	513.937	89.517	615.181	88.6691
616.145	89.8017	615.181	82.6861	514.901	90.7174	514.901	89.5627	616.145	88.6692
617.109	89.6507	616.145	83.0024	515.865	90.6904	515.865	89.5742	617.109	88.712
618.074	89.5083	617.109	83.4018	516.829	90.6823	516.829	89.554	618.074	88.7229
619.038	89.3852	618.074	83.8296	517.793	90.6912	517.793	89.508	619.038	88.644
620.002	89.2821	619.038	84.2208	518.758	90.7037	518.758	89.4446	620.002	88.4635
620.966	89.1907	620.002	84.5355	519.722	90.7048	519.722	89.3756	620.966	88.2129
621.931	89.0995	620.966	84.7669	520.686	90.69	520.686	89.3151	621.931	87.9422
622.895	88.9978	621.931	84.93	521.65	90.6672	521.65	89.2771	622.895	87.6949
623.859	88.8789	622.895	85.0525	522.615	90.6503	522.615	89.2732	623.859	87.4925
624.823	88.7402	623.859	85.1723	523.579	90.6523	523.579	89.3104	624.823	87.3308
625.788	88.5836	624.823	85.3336	524.543	90.6806	524.543	89.3885	625.788	87.1887
626.752	88.4149	625.788	85.574	525.507	90.7339	525.507	89.4964	626.752	87.0452
627.716	88.2423	626.752	85.9066	526.471	90.8004	526.471	89.6137	627.716	86.8942
628.68	88.0742	627.716	86.313	527.436	90.863	527.436	89.7182	628.68	86.745
629.644	87.9163	628.68	86.7522	528.4	90.9071	528.4	89.7933	629.644	86.6103
630.609	87.7699	629.644	87.182	529.364	90.9253	529.364	89.8306	630.609	86.4932
631.573	87.6325	630.609	87.5785	530.328	90.9166	530.328	89.8273	631.573	86.3824
632.537	87.5014	631.573	87.9437	531.293	90.8852	531.293	89.7863	632.537	86.2619
633.501	87.3788	632.537	88.2962	532.257	90.8403	532.257	89.7188	633.501	86.1262
634.466	87.2737	633.501	88.6497	533.221	90.7946	533.221	89.6442	634.466	85.9889
635.43	87.198	634.466	88.9942	534.185	90.7592	534.185	89.5838	635.43	85.8768
636.394	87.1591	635.43	89.2948	535.15	90.7381	535.15	89.5507	636.394	85.8129
637.358	87.1535	636.394	89.5148	536.114	90.7259	536.114	89.5437	637.358	85.8011
638.323	87.1677	637.358	89.6475	537.078	90.7115	537.078	89.55	638.323	85.8253
639.287	87.1849	638.323	89.7341	538.042	90.6861	538.042	89.5547	639.287	85.8615
640.251	87.195	639.287	89.8524	539.006	90.6484	539.006	89.5489	640.251	85.893
641.215	87.1994	640.251	90.0805	539.971	90.6043	539.971	89.5317	641.215	85.9188
642.179	87.2101	641.215	90.4557	540.935	90.5611	540.935	89.508	642.179	85.9484
643.144	87.2421	642.179	90.9522	541.899	90.5228	541.899	89.4842	643.144	85.9913
644.108	87.3051	643.144	91.4899	542.864	90.4906	542.864	89.4666	644.108	86.05
645.072	87.3999	644.108	91.9675	543.828	90.4654	543.828	89.4599	645.072	86.1233
646.036	87.5203	645.072	92.3035	544.792	90.451	544.792	89.4644	646.036	86.2142
647.001	87.6593	646.036	92.4682	545.756	90.4517	545.756	89.4737	647.001	86.3334
647.965	87.8129	647.001	92.4991	546.72	90.466	546.72	89.4746	647.965	86.4923
648.929	87.9801	647.965	92.4921	547.685	90.4832	547.685	89.4545	648.929	86.6878
649.893	88.1587	648.929	92.5665	548.649	90.4861	548.649	89.4113	649.893	86.8961
650.858	88.343	649.893	92.8093	549.613	90.4618	549.613	89.3564	650.858	87.0839
651.822	88.5259	650.858	93.2306	550.577	90.4093	550.577	89.3087	651.822	87.2335
652.786	88.7047	651.822	93.7605	551.542	90.3383	551.542	89.2807	652.786	87.3593
653.75	88.8825	652.786	94.2864	552.506	90.2607	552.506	89.27	653.75	87.5015
654.715	89.0653	653.75	94.701	553.47	90.1816	553.47	89.2605	654.715	87.7012
655.679	89.2556	654.715	94.9439	554.434	90.098	554.434	89.2328	655.679	87.9735
656.643	89.4483	655.679	95.0232	555.399	90.0054	555.399	89.177	656.643	88.2985
657.607	89.6355	656.643	95.0106	556.363	89.9054	556.363	89.0989	657.607	88.6382
658.572	89.8143	657.607	95.0055	557.327	89.8076	557.327	89.0156	658.572	88.9614
659.536	89.9908	658.572	95.0907	558.291	89.721	558.291	88.9458	659.536	89.2541
660.5	90.1748	659.536	95.2971	559.255	89.6442	559.255	88.9014	660.5	89.511
661.464	90.3695	660.5	95.588	560.22	89.5616	560.22	88.8853	661.464	89.7232
662.428	90.5661	661.464	95.8786	561.184	89.4535	561.184	88.8942	662.428	89.8769
663.393	90.7514	662.428	96.0864	562.148	89.3126	562.148	88.9202	663.393	89.9629
664.357	90.9175	663.393	96.1718	563.112	89.1557	563.112	88.9519	664.357	89.9839
665.321	91.0668	664.357	96.1369	564.077	89.0209	564.077	88.975	665.321	89.9569
666.285	91.2125	665.321	96.0039	565.041	88.951	565.041	88.9772	666.285	89.9205
667.25	91.3748	666.285	95.8099	566.005	88.9743	566.005	88.9558	667.25	89.9484
668.214	91.5634	667.25	95.6354	566.969	89.0913	566.969	88.9236	668.214	90.123
669.178	91.7532	668.214	95.6301	567.933	89.2739	567.933	88.906	669.178	90.421
670.142	91.908	669.178	95.8783	568.898	89.4771	568.898	88.9269	670.142	90.7081
671.106	92.0259	670.142	96.2413	569.862	89.6593	569.862	88.9913	671.106	90.9138
672.071	92.1266	671.106	96.5707	570.826	89.7986	570.826	89.0789	672.071	91.0593
673.035	92.2262	672.071	96.8568	571.79	89.8936	571.79	89.1551	673.035	91.1836
673.999	92.3313	673.035	97.1466	572.755	89.9534	572.755	89.1883	673.999	91.3116
674.963	92.4422	673.999	97.4751	573.719	89.987	573.719	89.1642	674.963	91.4543
675.928	92.5572	674.963	97.8386	574.683	90.0002	574.683	89.0895	675.928	91.6148
676.892	92.6763	675.928	98.1872	575.647	89.9972	575.647	88.9871	676.892	91.7956
677.856	92.8021	676.892	98.4451	576.612	89.9849	576.612	88.8846	677.856	91.999
678.82	92.9365	677.856	98.5567	577.576	89.9729	577.576	88.8018	678.82	92.221
679.785	93.0762	678.82	98.5219	578.54	89.9689	578.54	88.746	679.785	92.4448
680.749	93.2112	679.785	98.3929	579.504	89.9744	579.504	88.7159	680.749	92.645
681.713	93.3297	680.749	98.2453	580.469	89.9834	580.469	88.7078	681.713	92.8024
682.677	93.4241	681.713	98.1443	581.433	89.9861	581.433	88.7182	682.677	92.9185
683.641	93.4949	682.677	98.1182	582.397	89.9755	582.397	88.7426	683.641	93.0146
684.606	93.5486	683.641	98.1515	583.361	89.9518	583.361	88.774	684.606	93.1146
685.57	93.5939	684.606	98.203	584.326	89.9223	584.326	88.8037	685.57	93.2253
686.534	93.6392	685.57	98.2363	585.29	89.8961	585.29	88.8248	686.534	93.332
687.499	93.6916	686.534	98.2421	586.254	89.8784	586.254	88.8351	687.499	93.411
688.463	93.7558	687.499	98.2402	587.218	89.8686	587.218	88.8375	688.463	93.4515
689.427	93.8318	688.463	98.2612	588.182	89.8637	588.182	88.8374	689.427	93.466
690.391	93.9133	689.427	98.3229	589.147	89.8631	589.147	88.84	690.391	93.4829
691.355	93.9898	690.391	98.4191	590.111	89.8713	590.111	88.8495	691.355	93.5256
692.32	94.052	691.355	98.5268	591.075	89.8951	591.075	88.8678	692.32	93.5967
693.284	94.0967	692.32	98.6236	592.039	89.9353	592.039	88.8949	693.284	93.6764
694.248	94.1291	693.284	98.6979	593.004	89.9821	593.004	88.9281	694.248	93.7359
695.212	94.159	694.248	98.749	593.968	90.0168	593.968	88.9618	695.212	93.7559
696.177	94.195	695.212	98.7797	594.932	90.0234	594.932	88.9888	696.177	93.7374
697.141	94.2388	696.177	98.7908	595.896	89.9965	595.896	89.001	697.141	93.7006
698.105	94.2842	697.141	98.7807	596.861	89.9435	596.861	88.9916	698.105	93.6743
699.069	94.321	698.105	98.7479	597.825	89.8795	597.825	88.9568	699.069	93.683
700.034	94.3411	699.069	98.6921	598.789	89.8197	598.789	88.8982	700.034	93.7374
700.998	94.3425	700.034	98.6145	599.753	89.7733	599.753	88.8244	700.998	93.8305
701.962	94.3303	700.998	98.519	600.717	89.7414	600.717	88.7487	701.962	93.9407
702.926	94.3141	701.962	98.4165	601.682	89.7198	601.682	88.6836	702.926	94.0379
703.89	94.3036	702.926	98.3272	602.646	89.7043	602.646	88.6352	703.89	94.0953
704.855	94.3049	703.89	98.2766	603.61	89.6928	603.61	88.6018	704.855	94.1003
705.819	94.3189	704.855	98.2839	604.574	89.6836	604.574	88.5769	705.819	94.0616
706.783	94.3419	705.819	98.3499	605.539	89.672	605.539	88.5539	706.783	94.0066
707.747	94.3683	706.783	98.4521	606.503	89.6496	606.503	88.5311	707.747	93.9685
708.712	94.3936	707.747	98.5555	607.467	89.6077	607.467	88.5108	708.712	93.9709
709.676	94.4157	708.712	98.6294	608.431	89.5425	608.431	88.4963	709.676	94.017
710.64	94.4343	709.676	98.661	609.396	89.4587	609.396	88.4859	710.64	94.0898
711.604	94.4497	710.64	98.6566	610.36	89.3672	610.36	88.471	711.604	94.162
712.568	94.461	711.604	98.6317	611.324	89.28	611.324	88.4396	712.568	94.2097
713.533	94.4662	712.568	98.5984	612.288	89.2032	612.288	88.3833	713.533	94.2223
714.497	94.463	713.533	98.5581	613.253	89.1334	613.253	88.3025	714.497	94.204
715.461	94.4495	714.497	98.5011	614.217	89.0592	614.217	88.2064	715.461	94.1652
716.426	94.4247	715.461	98.4121	615.181	88.9663	615.181	88.1076	716.426	94.113
717.39	94.3866	716.426	98.2773	616.145	88.8452	616.145	88.0138	717.39	94.0449
718.354	94.3319	717.39	98.0913	617.109	88.6965	617.109	87.9229	718.354	93.951
719.318	94.256	718.354	97.8644	618.074	88.5319	618.074	87.8251	719.318	93.8216
720.282	94.1558	719.318	97.6255	619.038	88.3661	619.038	87.7114	720.282	93.6583
721.247	94.0318	720.282	97.4115	620.002	88.2073	620.002	87.5819	721.247	93.4755
722.211	93.8887	721.247	97.2413	620.966	88.0527	620.966	87.4458	722.211	93.2919
723.175	93.7326	722.211	97.0978	621.931	87.8918	621.931	87.3154	723.175	93.117
724.139	93.568	723.175	96.939	622.895	87.7152	622.895	87.1978	724.139	92.9446
725.104	93.3971	724.139	96.7282	623.859	87.5208	623.859	87.0906	725.104	92.7565
726.068	93.2205	725.104	96.4603	624.823	87.3173	624.823	86.9822	726.068	92.5341
727.032	93.0386	726.068	96.1711	625.788	87.1182	625.788	86.8588	727.032	92.2703
727.996	92.8524	727.032	95.9231	626.752	86.9331	626.752	86.7131	727.996	91.9762
728.961	92.6625	727.996	95.7727	627.716	86.7599	627.716	86.549	728.961	91.6769
729.925	92.4688	728.961	95.7365	628.68	86.5871	628.68	86.3778	729.925	91.4
730.889	92.271	729.925	95.7841	629.644	86.402	629.644	86.212	730.889	91.1633
731.853	92.0725	730.889	95.8622	630.609	86.2001	630.609	86.06	731.853	90.9714
732.817	91.8838	731.853	95.9323	631.573	85.989	631.573	85.9243	732.817	90.8199
733.782	91.7238	732.817	95.9919	632.537	85.786	632.537	85.8042	733.782	90.7042
734.746	91.6165	733.782	96.0679	633.501	85.6098	633.501	85.6975	734.746	90.6256
735.71	91.5831	734.746	96.1906	634.466	85.4719	634.466	85.6023	735.71	90.5914
736.674	91.6342	735.71	96.3669	635.43	85.3717	635.43	85.5164	736.674	90.6095
737.639	91.7635	736.674	96.5737	636.394	85.3001	636.394	85.4383	737.639	90.6797
738.603	91.9487	737.639	96.7703	637.358	85.2464	637.358	85.3686	738.603	90.7881
739.567	92.157	738.603	96.9208	638.323	85.2046	638.323	85.312	739.567	90.9076
740.531	92.3548	739.567	97.0098	639.287	85.175	639.287	85.2758	740.531	91.0044
741.495	92.5167	740.531	97.0426	640.251	85.1616	640.251	85.266	741.495	91.0497
742.46	92.6315	741.495	97.0313	641.215	85.1694	641.215	85.2828	742.46	91.0308
743.424	92.7023	742.46	96.9812	642.179	85.2021	642.179	85.3203	743.424	90.9567
744.388	92.7434	743.424	96.8859	643.144	85.2623	643.144	85.3716	744.388	90.8552
745.352	92.774	744.388	96.7361	644.108	85.3512	644.108	85.4348	745.352	90.7643
746.317	92.813	745.352	96.5347	645.072	85.4674	645.072	85.517	746.317	90.7203
747.281	92.8748	746.317	96.3061	646.036	85.6073	646.036	85.6306	747.281	90.7479
748.245	92.9665	747.281	96.0921	647.001	85.7664	647.001	85.7845	748.245	90.8556
749.209	93.0874	748.245	95.9353	647.965	85.9418	647.965	85.9759	749.209	91.0367
750.174	93.2297	749.209	95.8602	648.929	86.1333	648.929	86.1883	750.174	91.274
751.138	93.3805	750.174	95.8618	649.893	86.3416	649.893	86.3983	751.138	91.5465
752.102	93.5253	751.138	95.9107	650.858	86.5646	650.858	86.588	752.102	91.8346
753.066	93.652	752.102	95.9711	651.822	86.7971	651.822	86.7548	753.066	92.1244
754.031	93.7546	753.066	96.0207	652.786	87.0326	652.786	86.911	754.031	92.4091
754.995	93.8351	754.031	96.0607	653.75	87.2677	653.75	87.0748	754.995	92.6863
755.959	93.9013	754.995	96.1114	654.715	87.5028	654.715	87.2603	755.959	92.9521
756.923	93.9632	755.959	96.1974	655.679	87.7398	655.679	87.4705	756.923	93.1951
757.888	94.0272	756.923	96.3319	656.643	87.9799	656.643	87.6982	757.888	93.3953
758.852	94.093	757.888	96.5103	657.607	88.2239	657.607	87.9331	758.852	93.5305
759.816	94.154	758.852	96.7125	658.572	88.4744	658.572	88.1679	759.816	93.5873
760.78	94.2002	759.816	96.9119	659.536	88.7344	659.536	88.3995	760.78	93.5709
761.744	94.2221	760.78	97.0853	660.5	89.0018	660.5	88.6236	761.744	93.5048
762.709	94.2129	761.744	97.2208	661.464	89.2652	661.464	88.8316	762.709	93.4192
763.673	94.1688	762.709	97.3201	662.428	89.5076	662.428	89.0127	763.673	93.3354
764.637	94.088	763.673	97.3964	663.393	89.7169	663.393	89.1606	764.637	93.2558
765.601	93.9704	764.637	97.4663	664.357	89.8932	664.357	89.2748	765.601	93.1651
766.566	93.8182	765.601	97.5384	665.321	90.0497	665.321	89.3603	766.566	93.0423
767.53	93.6365	766.566	97.606	666.285	90.2124	666.285	89.4287	767.53	92.8741
768.494	93.4317	767.53	97.6493	667.25	90.4177	667.25	89.5081	768.494	92.66
769.458	93.2082	768.494	97.6467	668.214	90.6848	668.214	89.6459	769.458	92.4086
770.423	92.9664	769.458	97.5912	669.178	90.9714	669.178	89.8645	770.423	92.1273
771.387	92.7026	770.423	97.4983	670.142	91.2087	670.142	90.1172	771.387	91.815
772.351	92.4122	771.387	97.3995	671.106	91.3858	671.106	90.3483	772.351	91.4626
773.315	92.0933	772.351	97.3233	672.071	91.5334	672.071	90.543	773.315	91.059
774.279	91.7471	773.315	97.2758	673.035	91.6773	673.035	90.707	774.279	90.5995
775.244	91.3765	774.279	97.2332	673.999	91.8271	673.999	90.8482	775.244	90.0904
776.208	90.9835	775.244	97.1516	674.963	91.9795	674.963	90.9725	776.208	89.5503
777.172	90.573	776.208	96.9872	675.928	92.1266	675.928	91.0867	777.172	89.0096
778.136	90.1611	777.172	96.7153	676.892	92.2649	676.892	91.1975	778.136	88.5106
779.101	89.7858	778.136	96.3387	677.856	92.3996	677.856	91.3086	779.101	88.1081
780.065	89.5098	779.101	95.8831	678.82	92.5399	678.82	91.4185	780.065	87.8662
781.029	89.4102	780.065	95.3857	679.785	92.6889	679.785	91.5231	781.029	87.8488
781.993	89.5538	781.029	94.882	680.749	92.8401	680.749	91.6225	781.993	88.1032
782.958	89.9696	781.993	94.3938	681.713	92.9815	681.713	91.7227	782.958	88.6413
783.922	90.6301	782.958	93.9219	682.677	93.1054	682.677	91.831	783.922	89.4283
784.886	91.4539	783.922	93.4449	683.641	93.2135	683.641	91.9473	784.886	90.3834
785.85	92.3285	784.886	92.9277	684.606	93.3136	684.606	92.0613	785.85	91.3971
786.814	93.1451	785.85	92.3403	685.57	93.4118	685.57	92.1592	786.814	92.3569
787.779	93.8282	786.814	91.6783	686.534	93.5082	686.534	92.2343	787.779	93.1741
788.743	94.3479	787.779	90.9749	687.499	93.5987	687.499	92.2935	788.743	93.8013
789.707	94.715	788.743	90.2954	688.463	93.6798	688.463	92.3532	789.707	94.2348
790.671	94.9635	789.707	89.7154	689.427	93.7526	689.427	92.4267	790.671	94.5037
791.636	95.1313	790.671	89.2962	690.391	93.8216	690.391	92.5136	791.636	94.6514
792.6	95.2477	791.636	89.0718	691.355	93.8907	691.355	92.5995	792.6	94.719
793.564	95.3288	792.6	89.0509	692.32	93.9618	692.32	92.6662	793.564	94.7359
794.528	95.3802	793.564	89.2286	693.284	94.0339	693.284	92.7036	794.528	94.7184
795.493	95.4025	794.528	89.5923	694.248	94.1062	694.248	92.7162	795.493	94.6758
796.457	95.396	795.493	90.119	695.212	94.1786	695.212	92.7194	796.457	94.6166
797.421	95.363	796.457	90.7656	696.177	94.25	696.177	92.7313	797.421	94.5517
798.385	95.3089	797.421	91.4668	697.141	94.3169	697.141	92.764	798.385	94.4929
799.35	95.2413	798.385	92.1474	698.105	94.3733	698.105	92.82	799.35	94.4482
800.314	95.1685	799.35	92.7466	699.069	94.4127	699.069	92.8933	800.314	94.4173
801.278	95.0983	800.314	93.2371	700.034	94.4333	700.034	92.974	801.278	94.3896
802.242	95.0359	801.278	93.6283	700.998	94.4399	700.998	93.0512	802.242	94.3485
803.207	94.983	802.242	93.9505	701.962	94.4427	701.962	93.1158	803.207	94.2797
804.171	94.9373	803.207	94.2324	702.926	94.4528	702.926	93.1626	804.171	94.1799
805.135	94.8937	804.171	94.4878	703.89	94.4771	703.89	93.1915	805.135	94.0612
806.099	94.8464	805.135	94.7164	704.855	94.5149	704.855	93.2088	806.099	93.9471
807.063	94.7912	806.099	94.9133	705.819	94.5593	705.819	93.2252	807.063	93.8606
808.028	94.727	807.063	95.0772	706.783	94.602	706.783	93.2504	808.028	93.8118
808.992	94.6553	808.028	95.2112	707.747	94.6374	707.747	93.2893	808.992	93.7914
809.956	94.5796	808.992	95.3202	708.712	94.6649	708.712	93.3388	809.956	93.7744
810.92	94.5026	809.956	95.4086	709.676	94.6865	709.676	93.3905	810.92	93.7333
811.885	94.426	810.92	95.4827	710.64	94.7036	710.64	93.4353	811.885	93.6525
812.849	94.3494	811.885	95.5508	711.604	94.7146	711.604	93.4676	812.849	93.5352
813.813	94.2723	812.849	95.6193	712.568	94.7159	712.568	93.4859	813.813	93.3991
814.777	94.1945	813.813	95.6853	713.533	94.7046	713.533	93.4912	814.777	93.2652
815.741	94.1164	814.777	95.7337	714.497	94.6796	714.497	93.4827	815.741	93.1458
816.706	94.0385	815.741	95.7455	715.461	94.6412	715.461	93.4555	816.706	93.0411
817.67	93.9604	816.706	95.7129	716.426	94.5877	716.426	93.4024	817.67	92.9439
818.634	93.8808	817.67	95.6506	717.39	94.5136	717.39	93.3188	818.634	92.8485
819.598	93.798	818.634	95.592	718.354	94.4109	718.354	93.2068	819.598	92.7558
820.563	93.7113	819.598	95.57	719.318	94.2753	719.318	93.0778	820.563	92.6709
821.527	93.6211	820.563	95.5951	720.282	94.1119	720.282	92.9476	821.527	92.5958
822.491	93.5285	821.527	95.6462	721.247	93.9355	721.247	92.8262	822.491	92.5243
823.455	93.4337	822.491	95.6828	722.211	93.7628	722.211	92.7108	823.455	92.4426
824.42	93.3353	823.455	95.6697	723.175	93.6017	723.175	92.5885	824.42	92.3383
825.384	93.2317	824.42	95.5986	724.139	93.4468	724.139	92.4455	825.384	92.2083
826.348	93.1221	825.384	95.4921	725.104	93.2832	725.104	92.2758	826.348	92.061
827.312	93.0078	826.348	95.3879	726.068	93.0952	726.068	92.0831	827.312	91.9099
828.277	92.8908	827.312	95.3153	727.032	92.8735	727.032	91.8762	828.277	91.7626
829.241	92.7726	828.277	95.2803	727.996	92.6186	727.996	91.6616	829.241	91.6139
830.205	92.6513	829.241	95.2662	728.961	92.3378	728.961	91.4395	830.205	91.4463
831.169	92.5219	830.205	95.2476	729.925	92.0405	729.925	91.2068	831.169	91.2381
832.134	92.3773	831.169	95.2061	730.889	91.7355	730.889	90.9661	832.134	90.9737
833.098	92.2105	832.134	95.138	731.853	91.4347	731.853	90.7327	833.098	90.6493
834.062	92.0162	833.098	95.0511	732.817	91.1586	732.817	90.533	834.062	90.2729
835.026	91.7917	834.062	94.9573	733.782	90.9382	733.782	90.3968	835.026	89.8604
835.99	91.5368	835.026	94.8665	734.746	90.8082	734.746	90.3455	835.99	89.4304
836.955	91.2542	835.99	94.7848	735.71	90.7946	735.71	90.3856	836.955	89.0005
837.919	90.9503	836.955	94.7149	736.674	90.9016	736.674	90.5084	837.919	88.5851
838.883	90.6359	837.919	94.6546	737.639	91.1065	737.639	90.6945	838.883	88.1939
839.847	90.3257	838.883	94.5962	738.603	91.3638	738.603	90.9182	839.847	87.8328
840.812	90.0378	839.847	94.5279	739.567	91.6193	739.567	91.1519	840.812	87.5074
841.776	89.7909	840.812	94.4418	740.531	91.8262	740.531	91.3699	841.776	87.2281
842.74	89.6026	841.776	94.3435	741.495	91.9578	741.495	91.5528	842.74	87.0135
843.704	89.4874	842.74	94.2547	742.46	92.0113	742.46	91.6924	843.704	86.8877
844.668	89.4553	843.704	94.2022	743.424	92.0051	743.424	91.794	844.668	86.8711
845.633	89.5105	844.668	94.1981	744.388	91.9697	744.388	91.8725	845.633	86.9697
846.597	89.6512	845.633	94.2226	745.352	91.9395	745.352	91.9463	846.597	87.1707
847.561	89.87	846.597	94.2234	746.317	91.9445	746.317	92.0291	847.561	87.4477
848.525	90.156	847.561	94.1367	747.281	92.0044	747.281	92.1267	848.525	87.7736
849.49	90.4965	848.525	93.9173	748.245	92.1262	748.245	92.238	849.49	88.133
850.454	90.8789	849.49	93.5593	749.209	92.3032	749.209	92.3582	850.454	88.527
851.418	91.2899	850.454	93.0964	750.174	92.5195	750.174	92.4818	851.418	88.9665
852.382	91.7155	851.418	92.5812	751.138	92.7559	751.138	92.6045	852.382	89.4608
853.347	92.1401	852.382	92.0625	752.102	92.9963	752.102	92.7234	853.347	90.007
854.311	92.5482	853.347	91.571	753.066	93.2317	753.066	92.8375	854.311	90.5865
855.275	92.9266	854.311	91.1203	754.031	93.4584	754.031	92.9484	855.275	91.1702
856.239	93.2667	855.275	90.7144	754.995	93.6739	754.995	93.0597	856.239	91.7248
857.204	93.565	856.239	90.3525	755.959	93.8726	755.959	93.1747	857.204	92.221
858.168	93.8225	857.204	90.0289	756.923	94.0453	756.923	93.2926	858.168	92.6371
859.132	94.0417	858.168	89.732	757.888	94.1822	757.888	93.4065	859.132	92.9635
860.096	94.2254	859.132	89.4489	758.852	94.2777	758.852	93.5047	860.096	93.2038
861.061	94.3763	860.096	89.1761	759.816	94.3324	759.816	93.5749	861.061	93.3745
862.025	94.4979	861.061	88.9286	760.78	94.3521	760.78	93.6092	862.025	93.4998
862.989	94.5959	862.025	88.7399	761.744	94.3438	761.744	93.6055	862.989	93.6028
863.953	94.677	862.989	88.6499	762.709	94.3119	762.709	93.5666	863.953	93.6976
864.917	94.747	863.953	88.6875	763.673	94.2573	763.673	93.4964	864.917	93.7868
865.882	94.8078	864.917	88.8575	764.637	94.1796	764.637	93.3973	865.882	93.8657
866.846	94.8569	865.882	89.1401	765.601	94.0795	765.601	93.2702	866.846	93.929
867.81	94.8891	866.846	89.5005	766.566	93.9592	766.566	93.1147	867.81	93.976
868.774	94.9002	867.81	89.9034	767.53	93.8213	767.53	92.9294	868.774	94.0095
869.739	94.8907	868.774	90.3221	768.494	93.6651	768.494	92.7114	869.739	94.0317
870.703	94.8662	869.739	90.7396	769.458	93.4851	769.458	92.4566	870.703	94.0401
871.667	94.8354	870.703	91.1436	770.423	93.2724	770.423	92.1624	871.667	94.0294
872.631	94.806	871.667	91.5219	771.387	93.0187	771.387	91.8325	872.631	93.9962
873.596	94.7828	872.631	91.8619	772.351	92.7202	772.351	91.4795	873.596	93.9451
874.56	94.7677	873.596	92.1547	773.315	92.3786	773.315	91.123	874.56	93.8881
875.524	94.7619	874.56	92.3984	774.279	91.9975	774.279	90.7812	875.524	93.8398
876.488	94.7675	875.524	92.5988	775.244	91.5769	775.244	90.4605	876.488	93.8105
877.452	94.7868	876.488	92.765	776.208	91.112	776.208	90.1518	877.452	93.8023
878.417	94.8206	877.452	92.9049	777.172	90.6007	777.172	89.8377	878.417	93.81
879.381	94.8654	878.417	93.024	778.136	90.0584	778.136	89.5111	879.381	93.8256
880.345	94.9134	879.381	93.1288	779.101	89.5341	779.101	89.1945	880.345	93.8423
881.309	94.9548	880.345	93.2325	780.065	89.1132	780.065	88.9471	881.309	93.8559
882.274	94.9812	881.309	93.3562	781.029	88.9017	781.029	88.8526	882.274	93.8639
883.238	94.9886	882.274	93.5237	781.993	88.9921	781.993	88.9891	883.238	93.8636
884.202	94.9782	883.238	93.7504	782.958	89.4255	782.958	89.3956	884.202	93.8514
885.166	94.9552	884.202	94.0337	783.922	90.1686	783.922	90.0503	885.166	93.8238
886.131	94.9263	885.166	94.3503	784.886	91.1192	784.886	90.8722	886.131	93.7794
887.095	94.8976	886.131	94.6642	785.85	92.1388	785.85	91.7473	887.095	93.7198
888.059	94.8721	887.095	94.9413	786.814	93.0979	786.814	92.565	888.059	93.6504
889.023	94.849	888.059	95.1645	787.779	93.9103	787.779	93.25	889.023	93.578
889.987	94.8247	889.023	95.3391	788.743	94.5441	788.743	93.7749	889.987	93.5079
890.952	94.7942	889.987	95.4877	789.707	95.0107	789.707	94.1542	890.952	93.4417
891.916	94.7539	890.952	95.6382	790.671	95.3422	790.671	94.4244	891.916	93.3761
892.88	94.7038	891.916	95.8101	791.636	95.5721	791.636	94.6241	892.88	93.306
893.844	94.648	892.88	96.008	792.6	95.7254	792.6	94.7798	893.844	93.229
894.809	94.5928	893.844	96.2235	793.564	95.8179	793.564	94.9018	894.809	93.1491
895.773	94.5442	894.809	96.444	794.528	95.8602	794.528	94.9878	895.773	93.0753
896.737	94.505	895.773	96.6606	795.493	95.861	795.493	95.0301	896.737	93.0168
897.701	94.4734	896.737	96.8732	796.457	95.829	796.457	95.0251	897.701	92.9763
898.666	94.4447	897.701	97.0864	797.421	95.7736	797.421	94.9777	898.666	92.9467
899.63	94.4137	898.666	97.3027	798.385	95.705	798.385	94.9026	899.63	92.914
900.594	94.3774	899.63	97.5168	799.35	95.6339	799.35	94.8195	900.594	92.8638
901.558	94.3367	900.594	97.717	800.314	95.5696	800.314	94.746	901.558	92.7887
902.523	94.2954	901.558	97.8913	801.278	95.5178	801.278	94.6905	902.523	92.6904
903.487	94.2581	902.523	98.0363	802.242	95.4796	802.242	94.6511	903.487	92.5779
904.451	94.2274	903.487	98.1604	803.207	95.4519	803.207	94.6188	904.451	92.4635
905.415	94.202	904.451	98.279	804.171	95.4291	804.171	94.5839	905.415	92.3583
906.38	94.1776	905.415	98.4061	805.135	95.4058	805.135	94.5415	906.38	92.2707
907.344	94.1487	906.38	98.5461	806.099	95.378	806.099	94.4923	907.344	92.205
908.308	94.1112	907.344	98.6929	807.063	95.3433	807.063	94.4396	908.308	92.1602
909.272	94.0644	908.308	98.8335	808.028	95.301	808.028	94.3855	909.272	92.1288
910.236	94.0099	909.272	98.9541	808.992	95.2515	808.992	94.3293	910.236	92.0973
911.201	93.9497	910.236	99.0443	809.956	95.1964	809.956	94.2689	911.201	92.0496
912.165	93.8844	911.201	99.0969	810.92	95.1379	810.92	94.2038	912.165	91.9716
913.129	93.812	912.165	99.1071	811.885	95.0788	811.885	94.1362	913.129	91.8555
914.093	93.7294	913.129	99.0737	812.849	95.0211	812.849	94.0703	914.093	91.7015
915.058	93.6331	914.093	99.0025	813.813	94.9666	813.813	94.0094	915.058	91.5164
916.022	93.5214	915.058	98.9098	814.777	94.9166	814.777	93.954	916.022	91.311
916.986	93.3936	916.022	98.8214	815.741	94.8728	815.741	93.9024	916.986	91.0965
917.95	93.2495	916.986	98.7639	816.706	94.8369	816.706	93.8528	917.95	90.8813
918.914	93.0892	917.95	98.7533	817.67	94.8097	817.67	93.8069	918.914	90.669
919.879	92.9122	918.914	98.7848	818.634	94.79	818.634	93.7692	919.879	90.4559
920.843	92.719	919.879	98.8314	819.598	94.7743	819.598	93.7456	920.843	90.2331
921.807	92.5112	920.843	98.8537	820.563	94.758	820.563	93.7389	921.807	89.9894
922.771	92.2919	921.807	98.8154	821.527	94.7374	821.527	93.7466	922.771	89.7178
923.736	92.0651	922.771	98.6981	822.491	94.7114	822.491	93.7607	923.736	89.4191
924.7	91.834	923.736	98.5058	823.455	94.682	823.455	93.7711	924.7	89.1029
925.664	91.6007	924.7	98.2584	824.42	94.6534	824.42	93.769	925.664	88.7822
926.628	91.3662	925.664	97.978	825.384	94.6311	825.384	93.7496	926.628	88.4674
927.593	91.1302	926.628	97.6782	826.348	94.62	826.348	93.7117	927.593	88.1621
928.557	90.8926	927.593	97.362	827.312	94.6232	827.312	93.6559	928.557	87.8633
929.521	90.6534	928.557	97.0277	828.277	94.6414	828.277	93.5833	929.521	87.5659
930.485	90.4126	929.521	96.6791	829.241	94.673	829.241	93.4954	930.485	87.2661
931.449	90.1693	930.485	96.3309	830.205	94.7145	830.205	93.3957	931.449	86.9627
932.414	89.9217	931.449	96.0065	831.169	94.7618	831.169	93.2899	932.414	86.6551
933.378	89.6664	932.414	95.7313	832.134	94.8116	832.134	93.1855	933.378	86.3399
934.342	89.4	933.378	95.5241	833.098	94.8635	833.098	93.0905	934.342	86.0104
935.307	89.1196	934.342	95.3925	834.062	94.9191	834.062	93.0136	935.307	85.6588
936.271	88.8241	935.307	95.3324	835.026	94.9818	835.026	92.9648	936.271	85.2813
937.235	88.5148	936.271	95.3297	835.99	95.0537	835.99	92.9561	937.235	84.881
938.199	88.1949	937.235	95.3636	836.955	95.1347	836.955	93	938.199	84.4672
939.163	87.8683	938.199	95.4116	837.919	95.2215	837.919	93.1037	939.163	84.0501
940.128	87.5383	939.163	95.4555	838.883	95.3089	838.883	93.2638	940.128	83.6359
941.092	87.206	940.128	95.4885	839.847	95.3919	839.847	93.4646	941.092	83.2232
942.056	86.8697	941.092	95.5173	840.812	95.4676	840.812	93.6821	942.056	82.8047
943.02	86.5248	942.056	95.5589	841.776	95.5357	841.776	93.8936	943.02	82.3715
943.985	86.1643	943.02	95.6303	842.74	95.5983	842.74	94.086	943.985	81.9169
944.949	85.7801	943.985	95.7371	843.704	95.6575	843.704	94.2578	944.949	81.4384
945.913	85.3641	944.949	95.868	844.668	95.7148	844.668	94.4146	945.913	80.9363
946.877	84.9104	945.913	95.9983	845.633	95.7696	845.633	94.5615	946.877	80.4119
947.841	84.4165	946.877	96.1019	846.597	95.8199	846.597	94.6978	947.841	79.8679
948.806	83.8846	947.841	96.1648	847.561	95.8636	847.561	94.818	948.806	79.3092
949.77	83.3221	948.806	96.192	848.525	95.8998	848.525	94.9171	949.77	78.7443
950.734	82.7412	949.77	96.2033	849.49	95.9295	849.49	94.9953	950.734	78.1847
951.698	82.157	950.734	96.2224	850.454	95.9551	850.454	95.0585	951.698	77.642
952.663	81.5862	951.698	96.2639	851.418	95.9789	851.418	95.1151	952.663	77.126
953.627	81.0455	952.663	96.3274	852.382	96.0009	852.382	95.1702	953.627	76.6443
954.591	80.5498	953.627	96.4018	853.347	96.0195	853.347	95.2238	954.591	76.2052
955.555	80.1115	954.591	96.4745	854.311	96.0313	854.311	95.2713	955.555	75.8198
956.52	79.7398	955.555	96.5401	855.275	96.0346	855.275	95.3081	956.52	75.502
957.484	79.44	956.52	96.6026	856.239	96.0301	856.239	95.3319	957.484	75.2636
958.448	79.2131	957.484	96.6694	857.204	96.0216	857.204	95.3446	958.448	75.1095
959.412	79.0571	958.448	96.7425	858.168	96.0139	858.168	95.3503	959.412	75.035
960.376	78.9671	959.412	96.8135	859.132	96.0101	859.132	95.3535	960.376	75.0277
961.341	78.9365	960.376	96.8681	860.096	96.0102	860.096	95.3575	961.341	75.0734
962.305	78.9579	961.341	96.8955	861.061	96.0105	861.061	95.3632	962.305	75.1595
963.269	79.0229	962.305	96.8983	862.025	96.0061	862.025	95.3694	963.269	75.2765
964.234	79.122	963.269	96.8939	862.989	95.9935	862.989	95.3733	964.234	75.4154
965.198	79.2445	964.234	96.906	863.953	95.9724	863.953	95.3711	965.198	75.5655
966.162	79.3782	965.198	96.9515	864.917	95.9464	864.917	95.3599	966.162	75.7149
967.126	79.5102	966.162	97.0308	865.882	95.9216	865.882	95.3394	967.126	75.8516
968.09	79.6269	967.126	97.1283	866.846	95.9039	866.846	95.3127	968.09	75.9654
969.055	79.7148	968.09	97.2222	867.81	95.8966	867.81	95.2848	969.055	76.0467
970.019	79.7617	969.055	97.2974	868.774	95.8986	868.774	95.2602	970.019	76.0841
970.983	79.7571	970.019	97.3534	869.739	95.9046	869.739	95.2397	970.983	76.0636
971.947	79.6945	970.983	97.4024	870.703	95.9071	870.703	95.2197	971.947	75.9711
972.912	79.572	971.947	97.4617	871.667	95.8991	871.667	95.1952	972.912	75.7991
973.876	79.3931	972.912	97.5443	872.631	95.8774	872.631	95.1632	973.876	75.5511
974.84	79.1657	973.876	97.6539	873.596	95.844	873.596	95.1264	974.84	75.2417
975.804	78.901	974.84	97.7851	874.56	95.8051	874.56	95.0916	975.804	74.8916
976.769	78.6122	975.804	97.9273	875.524	95.7673	875.524	95.0659	976.769	74.5207
977.733	78.3133	976.769	98.0677	876.488	95.7347	876.488	95.0511	977.733	74.1447
978.697	78.0194	977.733	98.1954	877.452	95.7065	877.452	95.0417	978.697	73.7758
979.661	77.7454	978.697	98.3025	878.417	95.6778	878.417	95.0268	979.661	73.4267
980.625	77.5059	979.661	98.3857	879.381	95.6433	879.381	94.996	980.625	73.1125
981.59	77.3131	980.625	98.446	880.345	95.6002	880.345	94.9448	981.59	72.8485
982.554	77.1745	981.59	98.4865	881.309	95.5502	881.309	94.8765	982.554	72.6447
983.518	77.0914	982.554	98.5096	882.274	95.4983	882.274	94.8	983.518	72.5014
984.482	77.0579	983.518	98.5159	883.238	95.4494	883.238	94.725	984.482	72.4071
985.447	77.0619	984.482	98.5067	884.202	95.4061	884.202	94.6581	985.447	72.3415
986.411	77.0878	985.447	98.4871	885.166	95.3674	885.166	94.6017	986.411	72.2797
987.375	77.1188	986.411	98.4677	886.131	95.3294	886.131	94.5547	987.375	72.1957
988.339	77.1396	987.375	98.461	887.095	95.288	887.095	94.5147	988.339	72.0646
989.303	77.1376	988.339	98.4739	888.059	95.2405	888.059	94.4788	989.303	71.864
990.268	77.1047	989.303	98.5012	889.023	95.186	889.023	94.4441	990.268	71.5776
991.232	77.0374	990.268	98.5265	889.987	95.1252	889.987	94.4071	991.232	71.2002
992.196	76.9379	991.232	98.5298	890.952	95.0599	890.952	94.3642	992.196	70.7445
993.16	76.8132	992.196	98.4982	891.916	94.9923	891.916	94.3127	993.16	70.2447
994.125	76.6745	993.16	98.432	892.88	94.9248	892.88	94.2522	994.125	69.7552
995.089	76.5345	994.125	98.3442	893.844	94.8599	893.844	94.1842	995.089	69.3424
996.053	76.4047	995.089	98.2527	894.809	94.7994	894.809	94.1118	996.053	69.0704
997.017	76.2936	996.053	98.173	895.773	94.7441	895.773	94.0378	997.017	68.9854
997.982	76.2064	997.017	98.1141	896.737	94.6932	896.737	93.9639	997.982	69.104
998.946	76.1466	997.982	98.0781	897.701	94.6449	897.701	93.8911	998.946	69.4084
999.91	76.1173	998.946	98.0614	898.666	94.5969	898.666	93.8204	999.91	69.8531
1000.87	76.1217	999.91	98.0543	899.63	94.5479	899.63	93.754	1000.87	70.3768
1001.84	76.162	1000.87	98.0423	900.594	94.498	900.594	93.6948	1001.84	70.9183
1002.8	76.2377	1001.84	98.009	901.558	94.4482	901.558	93.6452	1002.8	71.4287
1003.77	76.344	1002.8	97.9444	902.523	94.4002	902.523	93.6058	1003.77	71.8776
1004.73	76.4725	1003.77	97.8515	903.487	94.3547	903.487	93.5747	1004.73	72.2546
1005.7	76.6137	1004.73	97.7496	904.451	94.3118	904.451	93.549	1005.7	72.5662
1006.66	76.7599	1005.7	97.6678	905.415	94.2703	905.415	93.5263	1006.66	72.8303
1007.62	76.9061	1006.66	97.6333	906.38	94.2285	906.38	93.5053	1007.62	73.0697
1008.59	77.0502	1007.62	97.6586	907.344	94.1842	907.344	93.4849	1008.59	73.3053
1009.55	77.1906	1008.59	97.7373	908.308	94.1354	908.308	93.4627	1009.55	73.5508
1010.52	77.3246	1009.55	97.8475	909.272	94.0793	909.272	93.4336	1010.52	73.8107
1011.48	77.4489	1010.52	97.9634	910.236	94.0132	910.236	93.3913	1011.48	74.0817
1012.45	77.5604	1011.48	98.0662	911.201	93.9346	911.201	93.331	1012.45	74.357
1013.41	77.658	1012.45	98.1491	912.165	93.8423	912.165	93.2516	1013.41	74.6294
1014.37	77.7426	1013.41	98.2159	913.129	93.7363	913.129	93.1561	1014.37	74.8931
1015.34	77.8159	1014.37	98.274	914.093	93.6175	914.093	93.0491	1015.34	75.1417
1016.3	77.878	1015.34	98.3274	915.058	93.4869	915.058	92.9336	1016.3	75.3668
1017.27	77.9266	1016.3	98.3742	916.022	93.3444	916.022	92.8094	1017.27	75.558
1018.23	77.9577	1017.27	98.409	916.986	93.1895	916.986	92.6737	1018.23	75.7049
1019.19	77.9669	1018.23	98.4284	917.95	93.0215	917.95	92.5231	1019.19	75.8003
1020.16	77.9517	1019.19	98.4349	918.914	92.8406	918.914	92.3558	1020.16	75.8414
1021.12	77.9114	1020.16	98.4375	919.879	92.6471	919.879	92.1717	1021.12	75.8293
1022.09	77.8468	1021.12	98.4458	920.843	92.4413	920.843	91.9716	1022.09	75.7681
1023.05	77.7588	1022.09	98.4651	921.807	92.2221	921.807	91.7562	1023.05	75.664
1024.02	77.6488	1023.05	98.4925	922.771	91.9886	922.771	91.5264	1024.02	75.5261
1024.98	77.5194	1024.02	98.5193	923.736	91.7408	923.736	91.2845	1024.98	75.3656
1025.94	77.3745	1024.98	98.5369	924.7	91.4822	924.7	91.0345	1025.94	75.1945
1026.91	77.2201	1025.94	98.5431	925.664	91.2192	925.664	90.7818	1026.91	75.0221
1027.87	77.062	1026.91	98.5442	926.628	90.9593	926.628	90.5313	1027.87	74.8523
1028.84	76.905	1027.87	98.5524	927.593	90.7079	927.593	90.2853	1028.84	74.6841
1029.8	76.7518	1028.84	98.5782	928.557	90.4663	928.557	90.0427	1029.8	74.5136
1030.77	76.6027	1029.8	98.624	929.521	90.2308	929.521	89.8	1030.77	74.3386
1031.73	76.4573	1030.77	98.6803	930.485	89.995	930.485	89.553	1031.73	74.1597
1032.69	76.3146	1031.73	98.7283	931.449	89.752	931.449	89.2981	1032.69	73.98
1033.66	76.1729	1032.69	98.7472	932.414	89.4966	932.414	89.0331	1033.66	73.802
1034.62	76.0299	1033.66	98.7254	933.378	89.2255	933.378	88.757	1034.62	73.6247
1035.59	75.8813	1034.62	98.669	934.342	88.9374	934.342	88.4698	1035.59	73.4429
1036.55	75.7212	1035.59	98.6025	935.307	88.6317	935.307	88.1717	1036.55	73.2487
1037.52	75.5427	1036.55	98.5593	936.271	88.3091	936.271	87.8638	1037.52	73.0334
1038.48	75.3382	1037.52	98.566	937.235	87.9708	937.235	87.5473	1038.48	72.7894
1039.44	75.1004	1038.48	98.6281	938.199	87.6191	938.199	87.2238	1039.44	72.5106
1040.41	74.8238	1039.44	98.7254	939.163	87.2565	939.163	86.8951	1040.41	72.193
1041.37	74.5049	1040.41	98.821	940.128	86.8858	940.128	86.5622	1041.37	71.8354
1042.34	74.1435	1041.37	98.8788	941.092	86.5088	941.092	86.2251	1042.34	71.4404
1043.3	73.7422	1042.34	98.8807	942.056	86.1261	942.056	85.8816	1043.3	71.0143
1044.26	73.306	1043.3	98.833	943.02	85.7362	943.02	85.5265	1044.26	70.5659
1045.23	72.8402	1044.26	98.7601	943.985	85.3358	943.985	85.1521	1045.23	70.1037
1046.19	72.3493	1045.23	98.6905	944.949	84.9192	944.949	84.7489	1046.19	69.6329
1047.16	71.8365	1046.19	98.6453	945.913	84.4793	945.913	84.3081	1047.16	69.1552
1048.12	71.3051	1047.16	98.6344	946.877	84.0089	946.877	83.8245	1048.12	68.6704
1049.09	70.7607	1048.12	98.6593	947.841	83.5033	947.841	83.2983	1049.09	68.18
1050.05	70.2144	1049.09	98.7176	948.806	82.9624	948.806	82.7356	1050.05	67.6904
1051.01	69.684	1050.05	98.8036	949.77	82.392	949.77	82.147	1051.01	67.2142
1051.98	69.1925	1051.01	98.9066	950.734	81.8037	950.734	81.5453	1051.98	66.7697
1052.94	68.7636	1051.98	99.0092	951.698	81.2128	951.698	80.9437	1052.94	66.3784
1053.91	68.4153	1052.94	99.0899	952.663	80.6365	952.663	80.355	1053.91	66.0602
1054.87	68.1528	1053.91	99.1294	953.627	80.0906	953.627	79.7918	1054.87	65.8273
1055.84	67.9651	1054.87	99.1171	954.591	79.5892	954.591	79.267	1055.84	65.6771
1056.8	67.8259	1055.84	99.055	955.555	79.1435	955.555	78.7939	1056.8	65.5882
1057.76	67.7	1056.8	98.9574	956.52	78.762	956.52	78.3845	1057.76	65.5213
1058.73	67.551	1057.76	98.8485	957.484	78.4509	957.484	78.0482	1058.73	65.4286
1059.69	67.3492	1058.73	98.7578	958.448	78.2133	958.448	77.7906	1059.69	65.2686
1060.66	67.0761	1059.69	98.7134	959.412	78.0491	959.412	77.6129	1060.66	65.0202
1061.62	66.7251	1060.66	98.7336	960.376	77.9548	960.376	77.5117	1061.62	64.688
1062.59	66.3008	1061.62	98.8194	961.341	77.924	961.341	77.4802	1062.59	64.297
1063.55	65.8176	1062.59	98.9521	962.305	77.9486	962.305	77.5082	1063.55	63.8783
1064.51	65.2984	1063.55	99.1001	963.269	78.0192	963.269	77.5835	1064.51	63.4569
1065.48	64.7713	1064.51	99.2327	964.234	78.1259	964.234	77.6926	1065.48	63.0459
1066.44	64.2627	1065.48	99.3334	965.198	78.2574	965.198	77.822	1066.44	62.6486
1067.41	63.7887	1066.44	99.4049	966.162	78.4011	966.162	77.9585	1067.41	62.2639
1068.37	63.3458	1067.41	99.4619	967.126	78.5427	967.126	78.0898	1068.37	61.8872
1069.34	62.9083	1068.37	99.5171	968.09	78.6675	968.09	78.2038	1069.34	61.5069
1070.3	62.4326	1069.34	99.5707	969.055	78.7607	969.055	78.2888	1070.3	61.0987
1071.26	61.8693	1070.3	99.6115	970.019	78.8093	970.019	78.3334	1071.26	60.6255
1072.23	61.1769	1071.26	99.6268	970.983	78.8025	970.983	78.3276	1072.23	60.0451
1073.19	60.3332	1072.23	99.613	971.947	78.7331	971.947	78.263	1073.19	59.3243
1074.16	59.3393	1073.19	99.5798	972.912	78.5978	972.912	78.1344	1074.16	58.4512
1075.12	58.2176	1074.16	99.5435	973.876	78.3978	973.876	77.9399	1075.12	57.4393
1076.08	57.0041	1075.12	99.5176	974.84	78.1392	974.84	77.6821	1076.08	56.3235
1077.05	55.7417	1076.08	99.5072	975.804	77.8323	975.804	77.3689	1077.05	55.1486
1078.01	54.4728	1077.05	99.5121	976.769	77.4914	976.769	77.0143	1078.01	53.9593
1078.98	53.2349	1078.01	99.5321	977.733	77.1331	977.733	76.6382	1078.98	52.7931
1079.94	52.0567	1078.98	99.5693	978.697	76.7756	978.697	76.2653	1079.94	51.6775
1080.91	50.955	1079.94	99.6244	979.661	76.4366	979.661	75.9219	1080.91	50.6292
1081.87	49.934	1080.91	99.6894	980.625	76.1321	980.625	75.6318	1081.87	49.6532
1082.83	48.9862	1081.87	99.7452	981.59	75.8743	981.59	75.4127	1082.83	48.7439
1083.8	48.0964	1082.83	99.7688	982.554	75.6692	982.554	75.2728	1083.8	47.886
1084.76	47.2465	1083.8	99.7449	983.518	75.5156	983.518	75.2096	1084.76	47.0595
1085.73	46.42	1084.76	99.6742	984.482	75.4043	984.482	75.2102	1085.73	46.244
1086.69	45.6055	1085.73	99.5727	985.447	75.3195	985.447	75.2535	1086.69	45.4244
1087.66	44.7982	1086.69	99.4619	986.411	75.241	986.411	75.3146	1087.66	44.5932
1088.62	43.9995	1087.66	99.3585	987.375	75.1476	987.375	75.3688	1088.62	43.7512
1089.58	43.2157	1088.62	99.269	988.339	75.02	988.339	75.396	1089.58	42.9058
1090.55	42.4559	1089.58	99.1926	989.303	74.8422	989.303	75.3839	1090.55	42.0696
1091.51	41.7299	1090.55	99.1265	990.268	74.6025	990.268	75.328	1091.51	41.2573
1092.48	41.0471	1091.51	99.0695	991.232	74.2938	991.232	75.2311	1092.48	40.4841
1093.44	40.4156	1092.48	99.0208	992.196	73.9166	992.196	75.1005	1093.44	39.7627
1094.4	39.842	1093.44	98.9779	993.16	73.4832	993.16	74.9453	1094.4	39.1019
1095.37	39.3312	1094.4	98.9369	994.125	73.0209	994.125	74.7746	1095.37	38.5059
1096.33	38.8864	1095.37	98.8956	995.089	72.5728	995.089	74.5967	1096.33	37.9743
1097.3	38.5081	1096.33	98.8569	996.053	72.1914	996.053	74.4192	1097.3	37.5044
1098.26	38.195	1097.3	98.8292	997.017	71.9279	997.017	74.2502	1098.26	37.0926
1099.23	37.9442	1098.26	98.8232	997.982	71.8185	997.982	74.1	1099.23	36.7363
1100.19	37.7533	1099.23	98.8471	998.946	71.8752	998.946	73.9808	1100.19	36.4363
1101.15	37.622	1100.19	98.9041	999.91	72.083	999.91	73.9059	1101.15	36.1977
1102.12	37.5531	1101.15	98.9918	1000.87	72.406	1000.87	73.8863	1102.12	36.031
1103.08	37.5526	1102.12	99.1026	1001.84	72.7985	1001.84	73.9276	1103.08	35.9516
1104.05	37.6281	1103.08	99.2236	1002.8	73.2167	1002.8	74.0278	1104.05	35.9766
1105.01	37.7885	1104.05	99.3366	1003.77	73.6279	1003.77	74.1774	1105.01	36.1212
1105.98	38.0423	1105.01	99.4208	1004.73	74.013	1004.73	74.3619	1105.98	36.395
1106.94	38.3965	1105.98	99.4598	1005.7	74.3655	1005.7	74.5639	1106.94	36.8012
1107.9	38.8561	1106.94	99.4495	1006.66	74.6871	1006.66	74.7663	1107.9	37.3378
1108.87	39.4231	1107.9	99.4018	1007.62	74.9827	1007.62	74.9543	1108.87	38.0009
1109.83	40.0971	1108.87	99.341	1008.59	75.2576	1008.59	75.1178	1109.83	38.7858
1110.8	40.8755	1109.83	99.2927	1009.55	75.5158	1009.55	75.2533	1110.8	39.6877
1111.76	41.7546	1110.8	99.2732	1010.52	75.76	1010.52	75.3652	1111.76	40.7001
1112.73	42.73	1111.76	99.2839	1011.48	75.9925	1011.48	75.4631	1112.73	41.8138
1113.69	43.7957	1112.73	99.3142	1012.45	76.2153	1012.45	75.5578	1113.69	43.0179
1114.65	44.9443	1113.69	99.3493	1013.41	76.4297	1013.41	75.655	1114.65	44.3018
1115.62	46.1657	1114.65	99.3777	1014.37	76.6348	1014.37	75.7527	1115.62	45.6566
1116.58	47.4481	1115.62	99.3944	1015.34	76.8274	1015.34	75.842	1116.58	47.0747
1117.55	48.7789	1116.58	99.4005	1016.3	77.0018	1016.3	75.9126	1117.55	48.5474
1118.51	50.1466	1117.55	99.4006	1017.27	77.1507	1017.27	75.9579	1118.51	50.0633
1119.48	51.5411	1118.51	99.4013	1018.23	77.2673	1018.23	75.9778	1119.48	51.6079
1120.44	52.9547	1119.48	99.4105	1019.19	77.3465	1019.19	75.9765	1120.44	53.166
1121.4	54.3809	1120.44	99.4362	1020.16	77.3857	1020.16	75.959	1121.4	54.7242
1122.37	55.8138	1121.4	99.4825	1021.12	77.3854	1021.12	75.9275	1122.37	56.2725
1123.33	57.2479	1122.37	99.5475	1022.09	77.3485	1022.09	75.881	1123.33	57.8043
1124.3	58.6785	1123.33	99.6224	1023.05	77.2793	1023.05	75.8171	1124.3	59.3145
1125.26	60.1023	1124.3	99.6952	1024.02	77.1825	1024.02	75.7337	1125.26	60.7985
1126.22	61.5172	1125.26	99.7564	1024.98	77.0623	1024.98	75.6305	1126.22	62.2518
1127.19	62.9209	1126.22	99.8037	1025.94	76.9227	1025.94	75.5092	1127.19	63.6703
1128.15	64.3094	1127.19	99.8408	1026.91	76.7677	1026.91	75.3732	1128.15	65.051
1129.12	65.6754	1128.15	99.8723	1027.87	76.6022	1027.87	75.2286	1129.12	66.3919
1130.08	67.009	1129.12	99.8992	1028.84	76.4323	1028.84	75.083	1130.08	67.6911
1131.05	68.2994	1130.08	99.9172	1029.8	76.2646	1029.8	74.944	1131.05	68.9453
1132.01	69.5374	1131.05	99.9213	1030.77	76.1048	1030.77	74.8161	1132.01	70.1492
1132.97	70.7167	1132.01	99.9128	1031.73	75.9562	1031.73	74.6994	1132.97	71.2955
1133.94	71.8336	1132.97	99.9022	1032.69	75.8188	1032.69	74.5895	1133.94	72.3758
1134.9	72.8856	1133.94	99.9051	1033.66	75.6893	1033.66	74.4808	1134.9	73.3827
1135.87	73.8699	1134.9	99.9331	1034.62	75.5609	1034.62	74.3688	1135.87	74.3116
1136.83	74.7842	1135.87	99.9853	1035.59	75.425	1035.59	74.2504	1136.83	75.1623
1137.8	75.6288	1136.83	100.046	1036.55	75.2721	1036.55	74.1219	1137.8	75.9395
1138.76	76.4084	1137.8	100.092	1037.52	75.0931	1037.52	73.9761	1138.76	76.6526
1139.72	77.1332	1138.76	100.103	1038.48	74.8806	1038.48	73.8018	1139.72	77.3138
1140.69	77.8176	1139.72	100.073	1039.44	74.629	1039.44	73.5858	1140.69	77.9361
1141.65	78.476	1140.69	100.009	1040.41	74.3334	1040.41	73.3176	1141.65	78.5313
1142.62	79.1205	1141.65	99.9302	1041.37	73.9894	1041.37	72.9922	1142.62	79.1084
1143.58	79.7584	1142.62	99.8574	1042.34	73.5927	1042.34	72.6103	1143.58	79.6738
1144.55	80.3934	1143.58	99.8072	1043.3	73.1409	1043.3	72.1766	1144.55	80.2328
1145.51	81.0272	1144.55	99.7884	1044.26	72.6346	1044.26	71.6959	1145.51	80.7917
1146.47	81.6618	1145.51	99.8003	1045.23	72.0785	1045.23	71.1719	1146.47	81.3589
1147.44	82.3008	1146.47	99.8328	1046.19	71.481	1046.19	70.6061	1147.44	81.9434
1148.4	82.9478	1147.44	99.8681	1047.16	70.8519	1047.16	70.0002	1148.4	82.5518
1149.37	83.6059	1148.4	99.8854	1048.12	70.2013	1048.12	69.358	1149.37	83.1858
1150.33	84.2759	1149.37	99.8687	1049.09	69.5401	1049.09	68.6887	1150.33	83.8412
1151.29	84.9553	1150.33	99.8141	1050.05	68.8828	1050.05	68.0096	1151.29	84.5105
1152.26	85.6385	1151.29	99.7326	1051.01	68.2496	1051.01	67.3475	1152.26	85.1855
1153.22	86.3181	1152.26	99.645	1051.98	67.6669	1051.98	66.7365	1153.22	85.8593
1154.19	86.9855	1153.22	99.5709	1052.94	67.1624	1052.94	66.2115	1154.19	86.5259
1155.15	87.633	1154.19	99.5176	1053.91	66.756	1053.91	65.7988	1155.15	87.1783
1156.12	88.2538	1155.15	99.4762	1054.87	66.451	1054.87	65.5065	1156.12	87.8079
1157.08	88.8429	1156.12	99.4261	1055.84	66.2289	1055.84	65.3197	1157.08	88.4056
1158.04	89.3963	1157.08	99.3474	1056.8	66.0524	1056.8	65.2029	1158.04	88.9644
1159.01	89.9103	1158.04	99.2314	1057.76	65.8748	1057.76	65.1084	1159.01	89.4805
1159.97	90.3816	1159.01	99.0857	1058.73	65.6528	1058.73	64.9887	1159.97	89.9533
1160.94	90.8069	1159.97	98.9287	1059.69	65.3574	1059.69	64.8063	1160.94	90.3822
1161.9	91.1841	1160.94	98.7794	1060.66	64.9779	1060.66	64.5395	1161.9	90.7657
1162.87	91.5125	1161.9	98.6477	1061.62	64.5202	1061.62	64.1832	1162.87	91.1012
1163.83	91.7937	1162.87	98.5314	1062.59	64.0002	1062.59	63.7458	1163.83	91.387
1164.79	92.0308	1163.83	98.421	1063.55	63.4393	1063.55	63.2462	1164.79	91.6256
1165.76	92.2273	1164.79	98.3084	1064.51	62.861	1064.51	62.7099	1165.76	91.8236
1166.72	92.3863	1165.76	98.1932	1065.48	62.2897	1065.48	62.1653	1166.72	91.9901
1167.69	92.5098	1166.72	98.0835	1066.44	61.7469	1066.44	61.6383	1167.69	92.1331
1168.65	92.5988	1167.69	97.9909	1067.41	61.2444	1067.41	61.1438	1168.65	92.2572
1169.62	92.6537	1168.65	97.9233	1068.37	60.776	1068.37	60.6782	1169.62	92.3621
1170.58	92.6761	1169.62	97.8821	1069.34	60.3131	1069.34	60.2159	1170.58	92.4448
1171.54	92.6686	1170.58	97.8637	1070.3	59.8075	1070.3	59.7132	1171.54	92.5021
1172.51	92.6353	1171.54	97.8647	1071.26	59.2028	1071.26	59.1186	1172.51	92.5327
1173.47	92.5817	1172.51	97.8872	1072.23	58.4497	1072.23	58.3876	1173.47	92.5388
1174.44	92.5132	1173.47	97.9396	1073.19	57.519	1073.19	57.4949	1174.44	92.5254
1175.4	92.4352	1174.44	98.033	1074.16	56.4085	1074.16	56.4406	1175.4	92.4992
1176.36	92.3524	1175.4	98.1756	1075.12	55.1408	1075.12	55.2477	1176.36	92.466
1177.33	92.2686	1176.36	98.3662	1076.08	53.7561	1076.08	53.9555	1177.33	92.4296
1178.29	92.1871	1177.33	98.592	1077.05	52.3038	1077.05	52.6097	1178.29	92.3913
1179.26	92.1106	1178.29	98.8305	1078.01	50.8339	1078.01	51.2554	1179.26	92.3499
1180.22	92.0409	1179.26	99.0542	1078.98	49.3913	1078.98	49.9324	1180.22	92.3034
1181.19	91.9776	1180.22	99.2387	1079.94	48.0113	1079.94	48.6715	1181.19	92.2487
1182.15	91.9173	1181.19	99.3688	1080.91	46.7154	1080.91	47.4918	1182.15	92.1821
1183.11	91.8529	1182.15	99.4421	1081.87	45.5103	1081.87	46.3991	1183.11	92.098
1184.08	91.7735	1183.11	99.468	1082.83	44.3888	1082.83	45.3862	1184.08	91.9887
1185.04	91.6655	1184.08	99.4618	1083.8	43.3338	1083.8	44.4368	1185.04	91.8454
1186.01	91.5153	1185.04	99.4393	1084.76	42.3246	1084.76	43.5305	1186.01	91.659
1186.97	91.3117	1186.01	99.4121	1085.73	41.3423	1085.73	42.6489	1186.97	91.4221
1187.94	91.0485	1186.97	99.3857	1086.69	40.3737	1086.69	41.7791	1187.94	91.1304
1188.9	90.7255	1187.94	99.3615	1087.66	39.4124	1087.66	40.9154	1188.9	90.7824
1189.86	90.3474	1188.9	99.3384	1088.62	38.4591	1088.62	40.0589	1189.86	90.3793
1190.83	89.923	1189.86	99.3161	1089.58	37.5197	1089.58	39.2159	1190.83	89.9254
1191.79	89.4634	1190.83	99.2958	1090.55	36.6035	1090.55	38.3968	1191.79	89.4281
1192.76	88.9811	1191.79	99.2807	1091.51	35.7217	1091.51	37.6146	1192.76	88.8987
1193.72	88.4885	1192.76	99.2744	1092.48	34.8851	1092.48	36.8825	1193.72	88.3506
1194.69	87.9965	1193.72	99.2782	1093.44	34.1029	1093.44	36.2122	1194.69	87.7982
1195.65	87.514	1194.69	99.2883	1094.4	33.3817	1094.4	35.6114	1195.65	87.2532
1196.61	87.0464	1195.65	99.2956	1095.37	32.7257	1095.37	35.0839	1196.61	86.7231
1197.58	86.5963	1196.61	99.2889	1096.33	32.1375	1096.33	34.6295	1197.58	86.2099
1198.54	86.1632	1197.58	99.2602	1097.3	31.6189	1097.3	34.2458	1198.54	85.7111
1199.51	85.7449	1198.54	99.2099	1098.26	31.1722	1098.26	33.9298	1199.51	85.22
1200.47	85.3376	1199.51	99.147	1099.23	30.8007	1099.23	33.6793	1200.47	84.7272
1201.43	84.9365	1200.47	99.0839	1100.19	30.509	1100.19	33.493	1201.43	84.2221
1202.4	84.5368	1201.43	99.0291	1101.15	30.3033	1101.15	33.3718	1202.4	83.6949
1203.36	84.1351	1202.4	98.9819	1102.12	30.1913	1102.12	33.3185	1203.36	83.1395
1204.33	83.7312	1203.36	98.9334	1103.08	30.1812	1103.08	33.3385	1204.33	82.557
1205.29	83.33	1204.33	98.873	1104.05	30.2817	1104.05	33.4391	1205.29	81.9584
1206.26	82.9422	1205.29	98.796	1105.01	30.5002	1105.01	33.6285	1206.26	81.3659
1207.22	82.5825	1206.26	98.707	1105.98	30.8431	1105.98	33.9151	1207.22	80.8113
1208.18	82.2661	1207.22	98.6179	1106.94	31.3144	1106.94	34.306	1208.18	80.3304
1209.15	82.004	1208.18	98.5423	1107.9	31.9166	1107.9	34.8074	1209.15	79.956
1210.11	81.7992	1209.15	98.4893	1108.87	32.6504	1108.87	35.4236	1210.11	79.7086
1211.08	81.6461	1210.11	98.4615	1109.83	33.5152	1109.83	36.1566	1211.08	79.5895
1212.04	81.5321	1211.08	98.4556	1110.8	34.5085	1110.8	37.0051	1212.04	79.5786
1213.01	81.4405	1212.04	98.4649	1111.76	35.6252	1111.76	37.9637	1213.01	79.6379
1213.97	81.3515	1213.01	98.4823	1112.73	36.857	1112.73	39.0237	1213.97	79.7183
1214.93	81.2409	1213.97	98.5028	1113.69	38.1916	1113.69	40.174	1214.93	79.768
1215.9	81.0792	1214.93	98.5248	1114.65	39.6139	1114.65	41.4039	1215.9	79.7395
1216.86	80.837	1215.9	98.5505	1115.62	41.1071	1115.62	42.7034	1216.86	79.5983
1217.83	80.499	1216.86	98.5846	1116.58	42.6547	1116.58	44.0641	1217.83	79.334
1218.79	80.0825	1217.83	98.6321	1117.55	44.2424	1117.55	45.477	1218.79	78.971
1219.76	79.6467	1218.79	98.6956	1118.51	45.8582	1118.51	46.9322	1219.76	78.5738
1220.72	79.284	1219.76	98.7737	1119.48	47.4921	1119.48	48.4189	1220.72	78.2361
1221.68	79.088	1220.72	98.861	1120.44	49.1353	1120.44	49.9269	1221.68	78.0518
1222.65	79.1135	1221.68	98.9501	1121.4	50.7803	1121.4	51.4478	1222.65	78.0767
1223.61	79.3458	1222.65	99.0336	1122.37	52.4204	1122.37	52.9755	1223.61	78.2979
1224.58	79.6979	1223.61	99.1057	1123.33	54.0505	1123.33	54.5055	1224.58	78.6295
1225.54	80.0386	1224.58	99.1637	1124.3	55.6675	1124.3	56.0331	1225.54	78.9397
1226.51	80.2406	1225.54	99.2087	1125.26	57.2694	1125.26	57.5536	1226.51	79.0985
1227.47	80.2238	1226.51	99.2453	1126.22	58.8538	1126.22	59.0622	1227.47	79.0224
1228.43	79.9729	1227.47	99.2789	1127.19	60.417	1127.19	60.5549	1228.43	78.6956
1229.4	79.5254	1228.43	99.3124	1128.15	61.9528	1128.15	62.0278	1229.4	78.1604
1230.36	78.9443	1229.4	99.343	1129.12	63.4536	1129.12	63.4759	1230.36	77.4895
1231.33	78.2923	1230.36	99.3611	1130.08	64.9106	1130.08	64.8921	1231.33	76.756
1232.29	77.6178	1231.33	99.3541	1131.05	66.3163	1131.05	66.2675	1232.29	76.0161
1233.25	76.953	1232.29	99.3122	1132.01	67.6639	1132.01	67.5926	1233.25	75.3065
1234.22	76.3182	1233.25	99.2337	1132.97	68.9482	1132.97	68.8589	1234.22	74.6495
1235.18	75.727	1234.22	99.1269	1133.94	70.1638	1133.94	70.0591	1235.18	74.0584
1236.15	75.1888	1235.18	99.0071	1134.9	71.3058	1134.9	71.1873	1236.15	73.5394
1237.11	74.7092	1236.15	98.8907	1135.87	72.3702	1135.87	72.2385	1237.11	73.0917
1238.08	74.2896	1237.11	98.7898	1136.83	73.3554	1136.83	73.21	1238.08	72.7075
1239.04	73.9287	1238.08	98.7085	1137.8	74.2642	1137.8	74.1038	1239.04	72.3765
1240	73.6225	1239.04	98.6432	1138.76	75.1037	1138.76	74.9279	1240	72.0897
1240.97	73.3663	1240	98.5854	1139.72	75.8857	1139.72	75.6957	1240.97	71.842
1241.93	73.1553	1240.97	98.5263	1140.69	76.6242	1140.69	76.4231	1241.93	71.6309
1242.9	72.9853	1241.93	98.4617	1141.65	77.3343	1141.65	77.1249	1242.9	71.4535
1243.86	72.8532	1242.9	98.3944	1142.62	78.0295	1142.62	77.8124	1243.86	71.304
1244.83	72.7574	1243.86	98.3333	1143.58	78.7208	1143.58	78.493	1244.83	71.1746
1245.79	72.6968	1244.83	98.288	1144.55	79.4153	1144.55	79.1717	1245.79	71.06
1246.75	72.6705	1245.79	98.2632	1145.51	80.1171	1145.51	79.8519	1246.75	70.9622
1247.72	72.6768	1246.75	98.2558	1146.47	80.8276	1146.47	80.5364	1247.72	70.8928
1248.68	72.7132	1247.72	98.2573	1147.44	81.5469	1147.44	81.2269	1248.68	70.871
1249.65	72.7763	1248.68	98.2595	1148.4	82.2749	1148.4	81.9231	1249.65	70.9158
1250.61	72.862	1249.65	98.26	1149.37	83.0104	1149.37	82.6232	1250.61	71.0374
1251.58	72.9647	1250.61	98.2636	1150.33	83.7508	1150.33	83.3239	1251.58	71.2303
1252.54	73.0758	1251.58	98.2773	1151.29	84.491	1151.29	84.0209	1252.54	71.4728
1253.5	73.1836	1252.54	98.3051	1152.26	85.2235	1152.26	84.7089	1253.5	71.733
1254.47	73.2756	1253.5	98.3437	1153.22	85.9398	1153.22	85.3816	1254.47	71.9787
1255.43	73.3428	1254.47	98.3848	1154.19	86.6319	1154.19	86.0326	1255.43	72.1885
1256.4	73.3857	1255.43	98.4187	1155.15	87.2938	1155.15	86.6569	1256.4	72.3584
1257.36	73.4181	1256.4	98.4376	1156.12	87.9222	1156.12	87.2522	1257.36	72.5036
1258.32	73.4685	1257.36	98.436	1157.08	88.5155	1157.08	87.8186	1258.32	72.6546
1259.29	73.5764	1258.32	98.4098	1158.04	89.0732	1158.04	88.3576	1259.29	72.8513
1260.25	73.784	1259.29	98.3569	1159.01	89.5943	1159.01	88.8697	1260.25	73.1339
1261.22	74.1259	1260.25	98.2811	1159.97	90.0773	1159.97	89.3526	1261.22	73.5347
1262.18	74.62	1261.22	98.1956	1160.94	90.5201	1160.94	89.8014	1262.18	74.0707
1263.15	75.2648	1262.18	98.122	1161.9	90.921	1161.9	90.2095	1263.15	74.7402
1264.11	76.04	1263.15	98.0839	1162.87	91.2789	1162.87	90.5707	1264.11	75.5231
1265.07	76.9105	1264.11	98.0977	1163.83	91.5945	1163.83	90.881	1265.07	76.3868
1266.04	77.8331	1265.07	98.1671	1164.79	91.8697	1164.79	91.1388	1266.04	77.2939
1267	78.7642	1266.04	98.2828	1165.76	92.1081	1165.76	91.3442	1267	78.2101
1267.97	79.6684	1267	98.4271	1166.72	92.313	1166.72	91.4979	1267.97	79.108
1268.93	80.5225	1267.97	98.5797	1167.69	92.4868	1167.69	91.6013	1268.93	79.9672
1269.9	81.3127	1268.93	98.7219	1168.65	92.6301	1168.65	91.6565	1269.9	80.77
1270.86	82.0278	1269.9	98.8379	1169.62	92.7416	1169.62	91.6681	1270.86	81.498
1271.82	82.6551	1270.86	98.9153	1170.58	92.8193	1170.58	91.6445	1271.82	82.1331
1272.79	83.1831	1271.82	98.9477	1171.54	92.8621	1171.54	91.598	1272.79	82.6629
1273.75	83.6104	1272.79	98.9371	1172.51	92.8705	1172.51	91.5427	1273.75	83.0881
1274.72	83.9521	1273.75	98.8944	1173.47	92.8477	1173.47	91.4922	1274.72	83.4276
1275.68	84.2402	1274.72	98.8352	1174.44	92.7987	1174.44	91.4556	1275.68	83.7166
1276.65	84.5157	1275.68	98.7727	1175.4	92.7292	1175.4	91.4359	1276.65	83.9979
1277.61	84.8169	1276.65	98.7119	1176.36	92.6448	1176.36	91.43	1277.61	84.3093
1278.57	85.1668	1277.61	98.6495	1177.33	92.5501	1177.33	91.4316	1278.57	84.6716
1279.54	85.5669	1278.57	98.579	1178.29	92.449	1178.29	91.4342	1279.54	85.0837
1280.5	85.9991	1279.54	98.4974	1179.26	92.3445	1179.26	91.4327	1280.5	85.5264
1281.47	86.436	1280.5	98.4095	1180.22	92.2392	1180.22	91.4237	1281.47	85.9724
1282.43	86.8534	1281.47	98.3261	1181.19	92.1339	1181.19	91.4043	1282.43	86.3985
1283.39	87.2376	1282.43	98.2565	1182.15	92.0267	1182.15	91.3707	1283.39	86.7922
1284.36	87.5853	1283.39	98.2031	1183.11	91.9123	1183.11	91.3169	1284.36	87.1516
1285.32	87.8977	1284.36	98.1604	1184.08	91.7818	1184.08	91.235	1285.32	87.4792
1286.29	88.1752	1285.32	98.1195	1185.04	91.6238	1185.04	91.1157	1286.29	87.7759
1287.25	88.4154	1286.29	98.0747	1186.01	91.4262	1186.01	90.9495	1287.25	88.0387
1288.22	88.6156	1287.25	98.028	1186.97	91.1778	1186.97	90.7275	1288.22	88.2629
1289.18	88.7778	1288.22	97.9866	1187.94	90.871	1187.94	90.4439	1289.18	88.4473
1290.14	88.9102	1289.18	97.9575	1188.9	90.5033	1188.9	90.0967	1290.14	88.5973
1291.11	89.0248	1290.14	97.9413	1189.86	90.0778	1189.86	89.6896	1291.11	88.7244
1292.07	89.1329	1291.11	97.9322	1190.83	89.6036	1190.83	89.232	1292.07	88.8421
1293.04	89.2417	1292.07	97.9207	1191.79	89.0942	1191.79	88.7382	1293.04	88.9612
1294	89.3533	1293.04	97.8994	1192.76	88.5655	1192.76	88.2241	1294	89.0868
1294.97	89.4661	1294	97.8643	1193.72	88.0322	1193.72	87.7046	1294.97	89.2181
1295.93	89.5779	1294.97	97.8141	1194.69	87.5059	1194.69	87.1903	1295.93	89.3505
1296.89	89.6868	1295.93	97.748	1195.65	86.9935	1195.65	86.6868	1296.89	89.4782
1297.86	89.7923	1296.89	97.6656	1196.61	86.4982	1196.61	86.1964	1297.86	89.5976
1298.82	89.8955	1297.86	97.5686	1197.58	86.0199	1197.58	85.7204	1298.82	89.7085
1299.79	89.9975	1298.82	97.4641	1198.54	85.5572	1198.54	85.2594	1299.79	89.814
1300.75	90.0993	1299.79	97.3647	1199.51	85.1069	1199.51	84.8141	1300.75	89.9182
1301.72	90.2007	1300.75	97.2843	1200.47	84.6644	1200.47	84.3833	1301.72	90.0234
1302.68	90.3001	1301.72	97.2321	1201.43	84.2237	1201.43	83.9634	1302.68	90.128
1303.64	90.3952	1302.68	97.2085	1202.4	83.7786	1202.4	83.5498	1303.64	90.2272
1304.61	90.4834	1303.64	97.2067	1203.36	83.3248	1203.36	83.1387	1304.61	90.315
1305.57	90.5628	1304.61	97.2177	1204.33	82.8623	1204.33	82.7299	1305.57	90.3876
1306.54	90.6333	1305.57	97.2363	1205.29	82.397	1205.29	82.3282	1306.54	90.4451
1307.5	90.6976	1306.54	97.2622	1206.26	81.9425	1206.26	81.9429	1307.5	90.4921
1308.46	90.7617	1307.5	97.2969	1207.22	81.5201	1207.22	81.5865	1308.46	90.5363
1309.43	90.8347	1308.46	97.3382	1208.18	81.1552	1208.18	81.2727	1309.43	90.5865
1310.39	90.9276	1309.43	97.3786	1209.15	80.8724	1209.15	81.0131	1310.39	90.6518
1311.36	91.0495	1310.39	97.4087	1210.11	80.6877	1210.11	80.8143	1311.36	90.74
1312.32	91.2037	1311.36	97.4232	1211.08	80.6023	1211.08	80.6759	1312.32	90.8569
1313.29	91.3849	1312.32	97.4249	1212.04	80.5998	1212.04	80.5889	1313.29	91.0041
1314.25	91.5813	1313.29	97.4236	1213.01	80.6497	1213.01	80.5364	1314.25	91.1784
1315.21	91.7807	1314.25	97.4289	1213.97	80.7119	1213.97	80.4935	1315.21	91.3722
1316.18	91.9751	1315.21	97.4439	1214.93	80.7428	1214.93	80.4276	1316.18	91.5746
1317.14	92.1617	1316.18	97.463	1215.9	80.6983	1215.9	80.2997	1317.14	91.7737
1318.11	92.3394	1317.14	97.476	1216.86	80.5403	1216.86	80.0703	1318.11	91.9578
1319.07	92.5046	1318.11	97.4748	1217.83	80.2493	1217.83	79.7154	1319.07	92.1175
1320.04	92.6516	1319.07	97.4581	1218.79	79.8424	1218.79	79.2452	1320.04	92.247
1321	92.7753	1320.04	97.4312	1219.76	79.3852	1219.76	78.7186	1321	92.3449
1321.96	92.8741	1321	97.4015	1220.72	78.9845	1220.72	78.2356	1321.96	92.4137
1322.93	92.95	1321.96	97.3731	1221.68	78.7567	1221.68	77.9076	1322.93	92.4571
1323.89	93.0053	1322.93	97.3448	1222.65	78.7826	1222.65	77.8133	1323.89	92.4786
1324.86	93.0402	1323.89	97.3114	1223.61	79.068	1223.61	77.9607	1324.86	92.4791
1325.82	93.0527	1324.86	97.2677	1224.58	79.5317	1224.58	78.2754	1325.82	92.4568
1326.79	93.0391	1325.82	97.2105	1225.54	80.0297	1225.54	78.6227	1326.79	92.4087
1327.75	92.9964	1326.79	97.1416	1226.51	80.4085	1226.51	78.8572	1327.75	92.3311
1328.71	92.9214	1327.75	97.0663	1227.47	80.5582	1227.47	78.8743	1328.71	92.2211
1329.68	92.8102	1328.71	96.9902	1228.43	80.4417	1228.43	78.6368	1329.68	92.0756
1330.64	92.657	1329.68	96.9142	1229.4	80.0876	1229.4	78.1705	1330.64	91.8908
1331.61	92.4572	1330.64	96.8325	1230.36	79.5617	1230.36	77.5373	1331.61	91.662
1332.57	92.2101	1331.61	96.7346	1231.33	78.9359	1231.33	76.8063	1332.57	91.3857
1333.53	91.9199	1332.57	96.6112	1232.29	78.2683	1232.29	76.0347	1333.53	91.0603
1334.5	91.5894	1333.53	96.4573	1233.25	77.5983	1233.25	75.2633	1334.5	90.6859
1335.46	91.211	1334.5	96.2709	1234.22	76.9506	1234.22	74.5193	1335.46	90.2622
1336.43	90.7612	1335.46	96.0452	1235.18	76.3409	1235.18	73.8232	1336.43	89.7876
1337.39	90.2089	1336.43	95.7612	1236.15	75.7801	1236.15	73.1905	1337.39	89.2639
1338.36	89.5507	1337.39	95.3892	1237.11	75.2744	1237.11	72.6326	1338.36	88.7067
1339.32	88.8567	1338.36	94.9079	1238.08	74.8244	1238.08	72.1543	1339.32	88.1566
1340.28	88.2616	1339.32	94.3337	1239.04	74.4263	1239.04	71.7542	1340.28	87.6768
1341.25	87.881	1340.28	93.724	1240	74.0736	1240	71.4268	1341.25	87.3347
1342.21	87.748	1341.25	93.1348	1240.97	73.76	1240.97	71.1651	1342.21	87.1784
1343.18	87.8303	1342.21	92.5818	1241.93	73.4817	1241.93	70.9637	1343.18	87.2218
1344.14	88.0684	1343.18	92.0392	1242.9	73.2373	1242.9	70.8193	1344.14	87.4398
1345.11	88.3914	1344.14	91.4594	1243.86	73.0262	1243.86	70.7295	1345.11	87.7689
1346.07	88.7149	1345.11	90.7909	1244.83	72.8471	1244.83	70.6917	1346.07	88.1153
1347.03	88.9457	1346.07	89.9924	1245.79	72.6969	1245.79	70.7013	1347.03	88.3732
1348	89.0021	1347.03	89.0486	1246.75	72.5729	1246.75	70.7516	1348	88.452
1348.96	88.8418	1348	87.9851	1247.72	72.4746	1247.72	70.8344	1348.96	88.3015
1349.93	88.4736	1348.96	86.8691	1248.68	72.4059	1248.68	70.9407	1349.93	87.9207
1350.89	87.9425	1349.93	85.7936	1249.65	72.3735	1249.65	71.0615	1350.89	87.3484
1351.86	87.3015	1350.89	84.8516	1250.61	72.3824	1250.61	71.1883	1351.86	86.6425
1352.82	86.593	1351.86	84.1183	1251.58	72.4303	1251.58	71.3126	1352.82	85.8622
1353.78	85.8496	1352.82	83.6468	1252.54	72.5031	1252.54	71.4255	1353.78	85.0588
1354.75	85.1059	1353.78	83.4674	1253.5	72.5764	1253.5	71.5171	1354.75	84.2733
1355.71	84.4046	1354.75	83.5798	1254.47	72.6229	1254.47	71.5771	1355.71	83.5362
1356.68	83.7841	1355.71	83.945	1255.43	72.6239	1255.43	71.5981	1356.68	82.8631
1357.64	83.2583	1356.68	84.4937	1256.4	72.5792	1256.4	71.5798	1357.64	82.252
1358.61	82.8078	1357.64	85.157	1257.36	72.5133	1257.36	71.5345	1358.61	81.684
1359.57	82.3866	1358.61	85.8945	1258.32	72.4737	1258.32	71.4916	1359.57	81.1305
1360.53	81.9428	1359.57	86.7	1259.29	72.5222	1259.29	71.4976	1360.53	80.5647
1361.5	81.4515	1360.53	87.5765	1260.25	72.7196	1260.25	71.6081	1361.5	79.9749
1362.46	80.9466	1361.5	88.4942	1261.22	73.1097	1261.22	71.873	1362.46	79.3713
1363.43	80.5075	1362.46	89.3687	1262.18	73.7086	1262.18	72.3211	1363.43	78.7773
1364.39	80.194	1363.43	90.1069	1263.15	74.5046	1263.15	72.9508	1364.39	78.2124
1365.35	80.0133	1364.39	90.6764	1264.11	75.4634	1264.11	73.7318	1365.35	77.6855
1366.32	79.9451	1365.35	91.1088	1265.07	76.535	1265.07	74.613	1366.32	77.2052
1367.28	79.9718	1366.32	91.4519	1266.04	77.661	1266.04	75.5358	1367.28	76.7957
1368.25	80.0843	1367.28	91.7354	1267	78.7822	1267	76.4473	1368.25	76.5036
1369.21	80.2757	1368.25	91.9666	1267.97	79.8476	1267.97	77.3109	1369.21	76.391
1370.18	80.5387	1369.21	92.1448	1268.93	80.82	1268.93	78.1088	1370.18	76.5193
1371.14	80.8746	1370.18	92.2767	1269.9	81.6747	1269.9	78.8359	1371.14	76.9356
1372.1	81.3026	1371.14	92.3819	1270.86	82.3951	1270.86	79.4895	1372.1	77.6591
1373.07	81.8529	1372.1	92.4889	1271.82	82.9696	1271.82	80.0636	1373.07	78.6644
1374.03	82.535	1373.07	92.6261	1272.79	83.3946	1272.79	80.5521	1374.03	79.8654
1375	83.3064	1374.03	92.814	1273.75	83.6817	1273.75	80.9576	1375	81.1305
1375.96	84.0933	1375	93.0596	1274.72	83.8625	1274.72	81.299	1375.96	82.339
1376.93	84.8536	1375.96	93.3628	1275.68	83.9869	1275.68	81.6114	1376.93	83.4381
1377.89	85.603	1376.93	93.7272	1276.65	84.1139	1276.65	81.9377	1377.89	84.4477
1378.85	86.3816	1377.89	94.1619	1277.61	84.2976	1277.61	82.3154	1378.85	85.4184
1379.82	87.2076	1378.85	94.6702	1278.57	84.5729	1278.57	82.7639	1379.82	86.3831
1380.78	88.0538	1379.82	95.2331	1279.54	84.9454	1279.54	83.2778	1380.78	87.3339
1381.75	88.8633	1380.78	95.8067	1280.5	85.3929	1280.5	83.8301	1381.75	88.2346
1382.71	89.5919	1381.75	96.34	1281.47	85.8775	1281.47	84.3848	1382.71	89.0534
1383.67	90.2369	1382.71	96.8029	1282.43	86.3624	1282.43	84.9109	1383.67	89.7864
1384.64	90.8329	1383.67	97.197	1283.39	86.823	1283.39	85.3907	1384.64	90.4555
1385.6	91.4206	1384.64	97.5438	1284.36	87.2484	1284.36	85.8202	1385.6	91.0847
1386.57	92.0063	1385.6	97.8618	1285.32	87.6352	1285.32	86.2023	1386.57	91.6755
1387.53	92.5413	1386.57	98.1475	1286.29	87.9802	1286.29	86.5406	1387.53	92.2001
1388.5	92.9605	1387.53	98.3773	1287.25	88.2778	1287.25	86.8367	1388.5	92.6251
1389.46	93.245	1388.5	98.5358	1288.22	88.5237	1288.22	87.0918	1389.46	92.939
1390.42	93.4247	1389.46	98.6348	1289.18	88.7194	1289.18	87.3099	1390.42	93.1578
1391.39	93.5403	1390.42	98.7023	1290.14	88.8752	1290.14	87.4989	1391.39	93.3096
1392.35	93.621	1391.39	98.7649	1291.11	89.0058	1291.11	87.6686	1392.35	93.4204
1393.32	93.6833	1392.35	98.8413	1292.07	89.1245	1292.07	87.8273	1393.32	93.5086
1394.28	93.7366	1393.32	98.9415	1293.04	89.2393	1293.04	87.9795	1394.28	93.5847
1395.25	93.7867	1394.28	99.0649	1294	89.3523	1294	88.1267	1395.25	93.6538
1396.21	93.8336	1395.25	99.1983	1294.97	89.463	1294.97	88.2684	1396.21	93.7176
1397.17	93.8724	1396.21	99.3199	1295.93	89.5706	1295.93	88.4037	1397.17	93.7761
1398.14	93.8966	1397.17	99.4106	1296.89	89.6755	1296.89	88.5329	1398.14	93.8277
1399.1	93.9044	1398.14	99.463	1297.86	89.7796	1297.86	88.6574	1399.1	93.8679
1400.07	93.8968	1399.1	99.4803	1298.82	89.8852	1298.82	88.7799	1400.07	93.8899
1401.03	93.8745	1400.07	99.4716	1299.79	89.9945	1299.79	88.9038	1401.03	93.8864
1402	93.8349	1401.03	99.447	1300.75	90.1089	1300.75	89.0308	1402	93.8525
1402.96	93.7732	1402	99.4156	1301.72	90.228	1301.72	89.1596	1402.96	93.788
1403.92	93.6862	1402.96	99.3848	1302.68	90.349	1302.68	89.2861	1403.92	93.6981
1404.89	93.5781	1403.92	99.3589	1303.64	90.4671	1303.64	89.4046	1404.89	93.5926
1405.85	93.4614	1404.89	99.3389	1304.61	90.5766	1304.61	89.5112	1405.85	93.4827
1406.82	93.3506	1405.85	99.3221	1305.57	90.6725	1305.57	89.6047	1406.82	93.3765
1407.78	93.2538	1406.82	99.3068	1306.54	90.7523	1306.54	89.6863	1407.78	93.2774
1408.75	93.1735	1407.78	99.2935	1307.5	90.8179	1307.5	89.758	1408.75	93.1867
1409.71	93.1123	1408.75	99.2844	1308.46	90.8747	1308.46	89.8223	1409.71	93.108
1410.67	93.076	1409.71	99.2787	1309.43	90.9315	1309.43	89.8837	1410.67	93.0479
1411.64	93.0695	1410.67	99.2699	1310.39	90.9993	1310.39	89.9506	1411.64	93.0119
1412.6	93.0904	1411.64	99.2471	1311.36	91.0886	1311.36	90.0361	1412.6	93.001
1413.57	93.1292	1412.6	99.203	1312.32	91.2066	1312.32	90.1522	1413.57	93.0113
1414.53	93.1773	1413.57	99.1381	1313.29	91.354	1313.29	90.3033	1414.53	93.0388
1415.49	93.2339	1414.53	99.059	1314.25	91.5245	1314.25	90.4819	1415.49	93.0846
1416.46	93.3089	1415.49	98.9717	1315.21	91.7085	1315.21	90.673	1416.46	93.155
1417.42	93.4165	1416.46	98.8764	1316.18	91.8975	1316.18	90.8626	1417.42	93.2547
1418.39	93.5568	1417.42	98.765	1317.14	92.0858	1317.14	91.0447	1418.39	93.3755
1419.35	93.6978	1418.39	98.6271	1318.11	92.2694	1318.11	91.2217	1419.35	93.4902
1420.32	93.7944	1419.35	98.4585	1319.07	92.4429	1319.07	91.3978	1420.32	93.5649
1421.28	93.8204	1420.32	98.2618	1320.04	92.5998	1320.04	91.5725	1421.28	93.5748
1422.24	93.7682	1421.28	98.0358	1321	92.7348	1321	91.7382	1422.24	93.5066
1423.21	93.6385	1422.24	97.7758	1321.96	92.8463	1321.96	91.8843	1423.21	93.3541
1424.17	93.4403	1423.21	97.483	1322.93	92.9359	1322.93	92.0027	1424.17	93.1168
1425.14	93.1886	1424.17	97.1707	1323.89	93.005	1323.89	92.089	1425.14	92.8008
1426.1	92.8908	1425.14	96.8596	1324.86	93.0526	1324.86	92.142	1426.1	92.4145
1427.07	92.5328	1426.1	96.5642	1325.82	93.0738	1325.82	92.161	1427.07	91.9624
1428.03	92.0828	1427.07	96.2859	1326.79	93.0622	1326.79	92.1449	1428.03	91.4467
1428.99	91.5235	1428.03	96.0205	1327.75	93.0118	1327.75	92.0919	1428.99	90.8793
1429.96	90.8916	1428.99	95.7732	1328.71	92.9183	1328.71	91.9994	1429.96	90.2945
1430.92	90.2773	1429.96	95.5654	1329.68	92.7786	1329.68	91.8619	1430.92	89.7409
1431.89	89.7632	1430.92	95.4222	1330.64	92.5897	1330.64	91.6715	1431.89	89.2567
1432.85	89.3712	1431.89	95.3522	1331.61	92.3504	1331.61	91.4195	1432.85	88.855
1433.82	89.0723	1432.85	95.3458	1332.57	92.0635	1332.57	91.1007	1433.82	88.533
1434.78	88.8293	1433.82	95.3878	1333.53	91.7349	1333.53	90.7148	1434.78	88.2916
1435.74	88.6343	1434.78	95.467	1334.5	91.3672	1334.5	90.2631	1435.74	88.1425
1436.71	88.5128	1435.74	95.5721	1335.46	90.9494	1335.46	89.741	1436.71	88.0886
1437.67	88.4737	1436.71	95.6822	1336.43	90.4497	1336.43	89.1361	1437.67	88.0939
1438.64	88.4679	1437.67	95.7711	1337.39	89.8252	1337.39	88.4412	1438.64	88.0876
1439.6	88.4225	1438.64	95.8272	1338.36	89.0638	1338.36	87.6899	1439.6	88.0005
1440.56	88.2853	1439.6	95.8566	1339.32	88.2455	1339.32	86.9859	1440.56	87.7907
1441.53	88.0343	1440.56	95.8713	1340.28	87.5356	1340.28	86.4659	1441.53	87.4472
1442.49	87.6783	1441.53	95.881	1341.25	87.0774	1341.25	86.2096	1442.49	86.9932
1443.46	87.2576	1442.49	95.8914	1342.21	86.9117	1342.21	86.2068	1443.46	86.4875
1444.42	86.8416	1443.46	95.9035	1343.18	87.0007	1343.18	86.4003	1444.42	86.0175
1445.39	86.5159	1444.42	95.9116	1344.14	87.2777	1344.14	86.7253	1445.39	85.6762
1446.35	86.3611	1445.39	95.9017	1345.11	87.6659	1345.11	87.1143	1446.35	85.5329
1447.31	86.4198	1446.35	95.8515	1346.07	88.0744	1346.07	87.4885	1447.31	85.6069
1448.28	86.6649	1447.31	95.7372	1347.03	88.4005	1347.03	87.7577	1448.28	85.8534
1449.24	87.0025	1448.28	95.5483	1348	88.5497	1348	87.8406	1449.24	86.1769
1450.21	87.3291	1449.24	95.3003	1348.96	88.4671	1348.96	87.6934	1450.21	86.4754
1451.17	87.5851	1450.21	95.0281	1349.93	88.1527	1349.93	87.3223	1451.17	86.6834
1452.14	87.7603	1451.17	94.7673	1350.89	87.6482	1350.89	86.7703	1452.14	86.7833
1453.1	87.8682	1452.14	94.5416	1351.86	87.0068	1351.86	86.0902	1453.1	86.7893
1454.06	87.9266	1453.1	94.3589	1352.82	86.273	1352.82	85.3272	1454.06	86.732
1455.03	87.9524	1454.06	94.2025	1353.78	85.4817	1353.78	84.5207	1455.03	86.6548
1455.99	87.9701	1455.03	94.0053	1354.75	84.6719	1354.75	83.715	1455.99	86.6154
1456.96	88.0154	1455.99	93.6253	1355.71	83.8934	1355.71	82.96	1456.96	86.6572
1457.92	88.0872	1456.96	92.9761	1356.68	83.1921	1356.68	82.2931	1457.92	86.7549
1458.89	88.1312	1457.92	92.2841	1357.64	82.5863	1357.64	81.7188	1458.89	86.8285
1459.85	88.1134	1458.89	91.8291	1358.61	82.0536	1358.61	81.205	1459.85	86.8194
1460.81	88.0203	1459.85	91.6141	1359.57	81.5379	1359.57	80.6982	1460.81	86.7091
1461.78	87.8309	1460.81	91.5394	1360.53	80.9722	1360.53	80.1521	1461.78	86.4973
1462.74	87.5187	1461.78	91.5429	1361.5	80.3214	1361.5	79.5668	1462.74	86.1961
1463.71	87.0872	1462.74	91.6074	1362.46	79.6267	1362.46	79.0116	1463.71	85.8476
1464.67	86.626	1463.71	91.7389	1363.43	78.9888	1363.43	78.5818	1464.67	85.5339
1465.63	86.2951	1464.67	91.9383	1364.39	78.478	1364.39	78.3165	1465.63	85.3407
1466.6	86.188	1465.63	92.1791	1365.35	78.0905	1365.35	78.1876	1466.6	85.2957
1467.56	86.2644	1466.6	92.4226	1366.32	77.7892	1366.32	78.1513	1467.56	85.359
1468.53	86.4311	1467.56	92.6514	1367.28	77.5536	1367.28	78.184	1468.53	85.4679
1469.49	86.6161	1468.53	92.873	1368.25	77.3972	1368.25	78.2827	1469.49	85.5699
1470.46	86.7755	1469.49	93.1076	1369.21	77.3575	1369.21	78.4508	1470.46	85.6304
1471.42	86.8783	1470.46	93.3825	1370.18	77.4776	1370.18	78.6903	1471.42	85.6345
1472.38	86.9069	1471.42	93.7329	1371.14	77.7972	1371.14	79.0099	1472.38	85.596
1473.35	86.8833	1472.38	94.1885	1372.1	78.3553	1372.1	79.4368	1473.35	85.5563
1474.31	86.8635	1473.35	94.7354	1373.07	79.1777	1373.07	80.0121	1474.31	85.5522
1475.28	86.8683	1474.31	95.312	1374.03	80.2325	1374.03	80.7544	1475.28	85.5851
1476.24	86.8742	1475.28	95.8721	1375	81.3959	1375	81.617	1476.24	85.6294
1477.21	86.8567	1476.24	96.406	1375.96	82.5139	1375.96	82.5069	1477.21	85.6573
1478.17	86.8089	1477.21	96.9119	1376.93	83.514	1376.93	83.3646	1478.17	85.6548
1479.13	86.7427	1478.17	97.3812	1377.89	84.4312	1377.89	84.2017	1479.13	85.6278
1480.1	86.6885	1479.13	97.8012	1378.85	85.3403	1378.85	85.0641	1480.1	85.6008
1481.06	86.6883	1480.1	98.162	1379.82	86.2826	1379.82	85.9748	1481.06	85.61
1482.03	86.7783	1481.06	98.4602	1380.78	87.2362	1380.78	86.9031	1482.03	85.688
1482.99	86.9695	1482.03	98.6988	1381.75	88.139	1381.75	87.7801	1482.99	85.8502
1483.96	87.2453	1482.99	98.8857	1382.71	88.941	1382.71	88.5484	1483.96	86.0916
1484.92	87.581	1483.96	99.0325	1383.67	89.6404	1383.67	89.199	1484.92	86.3989
1485.88	87.9709	1484.92	99.1553	1384.64	90.2787	1384.64	89.7713	1485.88	86.768
1486.85	88.4549	1485.88	99.2769	1385.6	90.9074	1385.6	90.3252	1486.85	87.2158
1487.81	89.1228	1486.85	99.4256	1386.57	91.5423	1386.57	90.898	1487.81	87.7716
1488.78	90.0227	1487.81	99.6198	1387.53	92.1366	1387.53	91.4661	1488.78	88.4397
1489.74	90.9919	1488.78	99.8308	1388.5	92.6179	1388.5	91.9606	1489.74	89.1641
1490.7	91.7643	1489.74	99.9813	1389.46	92.9588	1389.46	92.3337	1490.7	89.8544
1491.67	92.2663	1490.7	100.029	1390.42	93.1854	1390.42	92.5862	1491.67	90.452
1492.63	92.5807	1491.67	100.001	1391.39	93.3369	1391.39	92.7409	1492.63	90.9533
1493.6	92.7958	1492.63	99.9447	1392.35	93.4403	1392.35	92.8169	1493.6	91.3849
1494.56	92.9626	1493.6	99.891	1393.32	93.5094	1393.32	92.8266	1494.56	91.7739
1495.53	93.1014	1494.56	99.861	1394.28	93.5523	1394.28	92.7861	1495.53	92.1289
1496.49	93.2045	1495.53	99.8707	1395.25	93.5796	1395.25	92.7291	1496.49	92.4287
1497.45	93.2403	1496.49	99.9254	1396.21	93.6047	1396.21	92.7028	1497.45	92.6292
1498.42	93.1882	1497.45	100.003	1397.17	93.6374	1397.17	92.7398	1498.42	92.6988
1499.38	93.0727	1498.42	100.06	1398.14	93.6778	1398.14	92.8341	1499.38	92.649
1500.35	92.9372	1499.38	100.068	1399.1	93.7191	1399.1	92.9501	1500.35	92.5201
1501.31	92.8067	1500.35	100.034	1400.07	93.7517	1400.07	93.0484	1501.31	92.3466
1502.28	92.6867	1501.31	99.9757	1401.03	93.7667	1401.03	93.1029	1502.28	92.1411
1503.24	92.5694	1502.28	99.9074	1402	93.7561	1402	93.1028	1503.24	91.8925
1504.2	92.4299	1503.24	99.8406	1402.96	93.7135	1402.96	93.0499	1504.2	91.5692
1505.17	92.1999	1504.2	99.791	1403.92	93.6383	1403.92	92.957	1505.17	91.1297
1506.13	91.7189	1505.17	99.79	1404.89	93.5389	1404.89	92.8457	1506.13	90.5681
1507.1	90.8433	1506.13	99.8815	1405.85	93.4317	1405.85	92.738	1507.1	89.9719
1508.06	89.899	1507.1	100.043	1406.82	93.3309	1406.82	92.6432	1508.06	89.4606
1509.03	89.3002	1508.06	100.136	1407.78	93.2413	1407.78	92.5569	1509.03	89.0503
1509.99	88.9471	1509.03	100.116	1408.75	93.1614	1408.75	92.4722	1509.99	88.677
1510.95	88.6654	1509.99	100.053	1409.71	93.0928	1409.71	92.3913	1510.95	88.285
1511.92	88.386	1510.95	99.997	1410.67	93.044	1410.67	92.3261	1511.92	87.8498
1512.88	88.0899	1511.92	99.9667	1411.64	93.0248	1411.64	92.2883	1512.88	87.3702
1513.85	87.7706	1512.88	99.9684	1412.6	93.0368	1412.6	92.2763	1513.85	86.8597
1514.81	87.428	1513.85	100.003	1413.57	93.0711	1413.57	92.2744	1514.81	86.3429
1515.78	87.0764	1514.81	100.069	1414.53	93.1155	1414.53	92.2644	1515.78	85.8493
1516.74	86.7452	1515.78	100.153	1415.49	93.1658	1415.49	92.2394	1516.74	85.4012
1517.7	86.4551	1516.74	100.241	1416.46	93.2306	1416.46	92.2142	1517.7	85.0009
1518.67	86.1813	1517.7	100.316	1417.42	93.3298	1417.42	92.2294	1518.67	84.6269
1519.63	85.8472	1518.67	100.367	1418.39	93.4748	1418.39	92.3295	1519.63	84.242
1520.6	85.3761	1519.63	100.387	1419.35	93.6404	1419.35	92.5062	1520.6	83.8158
1521.56	84.7753	1520.6	100.374	1420.32	93.7756	1420.32	92.688	1521.56	83.3463
1522.52	84.1444	1521.56	100.335	1421.28	93.8441	1421.28	92.8072	1522.52	82.8558
1523.49	83.5571	1522.52	100.289	1422.24	93.8326	1422.24	92.8356	1523.49	82.3583
1524.45	82.9781	1523.49	100.257	1423.21	93.7399	1423.21	92.7712	1524.45	81.8399
1525.42	82.3292	1524.45	100.251	1424.17	93.5735	1424.17	92.6237	1525.42	81.2727
1526.38	81.6002	1525.42	100.267	1425.14	93.3465	1425.14	92.4061	1526.38	80.6481
1527.35	80.8702	1526.38	100.297	1426.1	93.0644	1426.1	92.1216	1527.35	79.9924
1528.31	80.2311	1527.35	100.33	1427.07	92.7114	1427.07	91.7525	1528.31	79.3501
1529.27	79.7124	1528.31	100.363	1428.03	92.2557	1428.03	91.2679	1529.27	78.7523
1530.24	79.2699	1529.27	100.4	1428.99	91.682	1428.99	90.6566	1530.24	78.2017
1531.2	78.8155	1530.24	100.446	1429.96	91.0321	1429.96	89.967	1531.2	77.6816
1532.17	78.2711	1531.2	100.504	1430.92	90.4023	1430.92	89.2996	1532.17	77.1819
1533.13	77.6512	1532.17	100.558	1431.89	89.8773	1431.89	88.7377	1533.13	76.7198
1534.1	77.0953	1533.13	100.58	1432.85	89.477	1432.85	88.2957	1534.1	76.3323
1535.06	76.7487	1534.1	100.548	1433.82	89.169	1433.82	87.9381	1535.06	76.0454
1536.02	76.6379	1535.06	100.471	1434.78	88.9165	1434.78	87.6345	1536.02	75.8621
1536.99	76.7028	1536.02	100.374	1435.74	88.7193	1435.74	87.4051	1536.99	75.7858
1537.95	76.8791	1536.99	100.286	1436.71	88.6129	1436.71	87.3113	1537.95	75.8551
1538.92	77.1457	1537.95	100.239	1437.67	88.6049	1437.67	87.3628	1538.92	76.1657
1539.88	77.5782	1538.92	100.283	1438.64	88.6312	1438.64	87.4683	1539.88	76.8265
1540.85	78.3893	1539.88	100.471	1439.6	88.6047	1439.6	87.5139	1540.85	77.8076
1541.81	79.6035	1540.85	100.742	1440.56	88.4676	1440.56	87.4308	1541.81	78.9002
1542.77	80.8665	1541.81	100.889	1441.53	88.1983	1441.53	87.1954	1542.77	79.9421
1543.74	82.0081	1542.77	100.865	1442.49	87.8073	1442.49	86.8185	1543.74	80.9274
1544.7	83.0449	1543.74	100.779	1443.46	87.3386	1443.46	86.3441	1544.7	81.9006
1545.67	83.9931	1544.7	100.702	1444.42	86.8664	1444.42	85.8481	1545.67	82.8769
1546.63	84.8587	1545.67	100.652	1445.39	86.4843	1445.39	85.429	1546.63	83.8387
1547.59	85.6598	1546.63	100.625	1446.35	86.2831	1446.35	85.1871	1547.59	84.7635
1548.56	86.4266	1547.59	100.612	1447.31	86.3168	1447.31	85.1873	1548.56	85.6446
1549.52	87.1832	1548.56	100.601	1448.28	86.5633	1448.28	85.4129	1549.52	86.4887
1550.49	87.9266	1549.52	100.591	1449.24	86.923	1449.24	85.7592	1550.49	87.2969
1551.45	88.6201	1550.49	100.582	1450.21	87.2792	1450.21	86.0979	1551.45	88.0476
1552.42	89.2158	1551.45	100.58	1451.17	87.5611	1451.17	86.3482	1552.42	88.7027
1553.38	89.6892	1552.42	100.586	1452.14	87.7524	1452.14	86.488	1553.38	89.2338
1554.34	90.052	1553.38	100.6	1453.1	87.8631	1453.1	86.5241	1554.34	89.643
1555.31	90.3414	1554.34	100.62	1454.06	87.9056	1454.06	86.4664	1555.31	89.9684
1556.27	90.6191	1555.31	100.648	1455.03	87.8845	1455.03	86.3257	1556.27	90.2838
1557.24	91.0015	1556.27	100.697	1455.99	87.8098	1455.99	86.1566	1557.24	90.6951
1558.2	91.624	1557.24	100.786	1456.96	87.7402	1456.96	86.1203	1558.2	91.2742
1559.17	92.3476	1558.2	100.909	1457.92	87.7532	1457.92	86.3123	1559.17	91.9265
1560.13	92.8591	1559.17	100.989	1458.89	87.8129	1458.89	86.5494	1560.13	92.4612
1561.09	93.1551	1560.13	100.988	1459.85	87.837	1459.85	86.6724	1561.09	92.8218
1562.06	93.3574	1561.09	100.948	1460.81	87.7802	1460.81	86.6537	1562.06	93.071
1563.02	93.5335	1562.06	100.904	1461.78	87.6096	1461.78	86.4891	1563.02	93.2759
1563.99	93.7063	1563.02	100.867	1462.74	87.2928	1462.74	86.1658	1563.99	93.472
1564.95	93.8795	1563.99	100.842	1463.71	86.8319	1463.71	85.7004	1564.95	93.6707
1565.92	94.0521	1564.95	100.829	1464.67	86.3277	1464.67	85.2028	1565.92	93.8718
1566.88	94.2274	1565.92	100.831	1465.63	85.9638	1465.63	84.8546	1566.88	94.0755
1567.84	94.417	1566.88	100.845	1466.6	85.8503	1466.6	84.7519	1567.84	94.2867
1568.81	94.6302	1567.84	100.871	1467.56	85.9415	1467.56	84.8362	1568.81	94.5078
1569.77	94.8523	1568.81	100.897	1468.53	86.128	1468.53	84.9942	1569.77	94.7272
1570.74	95.0482	1569.77	100.91	1469.49	86.3196	1469.49	85.1375	1570.74	94.9214
1571.7	95.195	1570.74	100.901	1470.46	86.4514	1470.46	85.2063	1571.7	95.0734
1572.66	95.2956	1571.7	100.87	1471.42	86.4663	1471.42	85.1582	1572.66	95.1847
1573.63	95.3708	1572.66	100.822	1472.38	86.3339	1472.38	84.9981	1573.63	95.2735
1574.59	95.4505	1573.63	100.761	1473.35	86.1261	1473.35	84.8404	1574.59	95.3676
1575.56	95.5639	1574.59	100.694	1474.31	85.9919	1474.31	84.8211	1575.56	95.4893
1576.52	95.7102	1575.56	100.643	1475.28	85.9712	1475.28	84.921	1576.52	95.6358
1577.49	95.8463	1576.52	100.629	1476.24	85.9933	1476.24	85.0373	1577.49	95.7785
1578.45	95.9377	1577.49	100.652	1477.21	85.9943	1477.21	85.1083	1578.45	95.892
1579.41	95.9915	1578.45	100.688	1478.17	85.9518	1478.17	85.1223	1579.41	95.9737
1580.38	96.0299	1579.41	100.722	1479.13	85.8757	1479.13	85.0985	1580.38	96.0351
1581.34	96.0691	1580.38	100.75	1480.1	85.8013	1480.1	85.077	1581.34	96.0876
1582.31	96.1164	1581.34	100.78	1481.06	85.7781	1481.06	85.1068	1582.31	96.1368
1583.27	96.1727	1582.31	100.816	1482.03	85.8488	1482.03	85.2238	1583.27	96.1836
1584.24	96.2355	1583.27	100.858	1482.99	86.0261	1482.99	85.4311	1584.24	96.2281
1585.2	96.3023	1584.24	100.902	1483.96	86.2897	1483.96	85.6999	1585.2	96.2726
1586.16	96.3722	1585.2	100.937	1484.92	86.6064	1484.92	85.9929	1586.16	96.3203
1587.13	96.4442	1586.16	100.959	1485.88	86.9597	1485.88	86.2942	1587.13	96.3718
1588.09	96.5155	1587.13	100.965	1486.85	87.3819	1486.85	86.6418	1588.09	96.424
1589.06	96.582	1588.09	100.961	1487.81	87.9716	1487.81	87.1504	1589.06	96.4709
1590.02	96.6394	1589.06	100.951	1488.78	88.8211	1488.78	87.9405	1590.02	96.5079
1590.99	96.686	1590.02	100.942	1489.74	89.8155	1489.74	88.9093	1590.99	96.5335
1591.95	96.7222	1590.99	100.935	1490.7	90.6782	1490.7	89.7515	1591.95	96.5497
1592.91	96.7498	1591.95	100.929	1491.67	91.2932	1491.67	90.3184	1592.91	96.5603
1593.88	96.7709	1592.91	100.924	1492.63	91.7198	1492.63	90.6568	1593.88	96.5693
1594.84	96.7875	1593.88	100.919	1493.6	92.0416	1493.6	90.8483	1594.84	96.5799
1595.81	96.801	1594.84	100.912	1494.56	92.3128	1494.56	90.9475	1595.81	96.5948
1596.77	96.811	1595.81	100.904	1495.53	92.5582	1495.53	90.99	1596.77	96.6146
1597.73	96.8161	1596.77	100.894	1496.49	92.772	1496.49	91.0099	1597.73	96.6385
1598.7	96.8149	1597.73	100.881	1497.45	92.9164	1497.45	91.0413	1598.7	96.6646
1599.66	96.8073	1598.7	100.866	1498.42	92.9591	1498.42	91.0918	1599.66	96.6907
1600.63	96.7952	1599.66	100.851	1499.38	92.9192	1499.38	91.1349	1600.63	96.715
1601.59	96.7811	1600.63	100.839	1500.35	92.8431	1500.35	91.1464	1601.59	96.7358
1602.56	96.7666	1601.59	100.834	1501.31	92.7596	1501.31	91.1219	1602.56	96.7513
1603.52	96.7505	1602.56	100.837	1502.28	92.6751	1502.28	91.0633	1603.52	96.7592
1604.48	96.7297	1603.52	100.846	1503.24	92.5812	1503.24	90.9637	1604.48	96.7585
1605.45	96.7012	1604.48	100.857	1504.2	92.4524	1504.2	90.7901	1605.45	96.7498
1606.41	96.6628	1605.45	100.87	1505.17	92.2244	1505.17	90.4471	1606.41	96.7354
1607.38	96.6142	1606.41	100.885	1506.13	91.7584	1506.13	89.7402	1607.38	96.7183
1608.34	96.5581	1607.38	100.904	1507.1	90.9584	1507.1	88.6018	1608.34	96.7003
1609.31	96.5014	1608.34	100.927	1508.06	90.1722	1508.06	87.6324	1609.31	96.6813
1610.27	96.4512	1609.31	100.948	1509.03	89.7505	1509.03	87.2532	1610.27	96.659
1611.23	96.4113	1610.27	100.961	1509.99	89.5395	1509.99	87.1474	1611.23	96.6311
1612.2	96.3808	1611.23	100.958	1510.95	89.3648	1510.95	87.0617	1612.2	96.5974
1613.16	96.3574	1612.2	100.938	1511.92	89.1651	1511.92	86.9242	1613.16	96.5617
1614.13	96.3417	1613.16	100.902	1512.88	88.9192	1512.88	86.7156	1614.13	96.5322
1615.09	96.3405	1614.13	100.853	1513.85	88.61	1513.85	86.4177	1615.09	96.5214
1616.06	96.3634	1615.09	100.801	1514.81	88.2269	1514.81	86.0126	1616.06	96.5377
1617.02	96.4091	1616.06	100.765	1515.78	87.7858	1515.78	85.5083	1617.02	96.5744
1617.98	96.4584	1617.02	100.764	1516.74	87.3395	1516.74	84.9592	1617.98	96.6112
1618.95	96.4935	1617.98	100.797	1517.7	86.9436	1517.7	84.4379	1618.95	96.6313
1619.91	96.5115	1618.95	100.851	1518.67	86.5923	1518.67	83.9665	1619.91	96.6313
1620.88	96.5169	1619.91	100.915	1519.63	86.1966	1519.63	83.4832	1620.88	96.6173
1621.84	96.5156	1620.88	100.982	1520.6	85.649	1520.6	82.8978	1621.84	96.5994
1622.8	96.5119	1621.84	101.038	1521.56	84.942	1521.56	82.2022	1622.8	96.5871
1623.77	96.5076	1622.8	101.065	1522.52	84.1952	1522.52	81.4988	1623.77	96.5853
1624.73	96.501	1623.77	101.051	1523.49	83.5107	1523.49	80.8725	1624.73	96.5928
1625.7	96.4884	1624.73	101.003	1524.45	82.8575	1524.45	80.289	1625.7	96.6045
1626.66	96.467	1625.7	100.949	1525.42	82.1412	1525.42	79.6604	1626.66	96.6147
1627.63	96.4364	1626.66	100.911	1526.38	81.3392	1526.38	78.9643	1627.63	96.6187
1628.59	96.3996	1627.63	100.899	1527.35	80.5324	1527.35	78.2683	1628.59	96.6115
1629.55	96.3609	1628.59	100.908	1528.31	79.8189	1528.31	77.6535	1629.55	96.5896
1630.52	96.3241	1629.55	100.928	1529.27	79.2271	1529.27	77.1382	1630.52	96.5516
1631.48	96.2899	1630.52	100.955	1530.24	78.6998	1530.24	76.6642	1631.48	96.4979
1632.45	96.2561	1631.48	100.987	1531.2	78.1264	1531.2	76.1235	1632.45	96.4298
1633.41	96.219	1632.45	101.03	1532.17	77.4067	1532.17	75.4185	1633.41	96.3504
1634.38	96.1767	1633.41	101.083	1533.13	76.5596	1533.13	74.571	1634.38	96.269
1635.34	96.1364	1634.38	101.129	1534.1	75.7737	1534.1	73.7746	1635.34	96.2035
1636.3	96.1127	1635.34	101.127	1535.06	75.2501	1535.06	73.235	1636.3	96.1688
1637.27	96.1047	1636.3	101.05	1536.02	75.0282	1536.02	72.9902	1637.27	96.1593
1638.23	96.0925	1637.27	100.933	1536.99	75.0259	1536.99	72.9478	1638.23	96.154
1639.2	96.063	1638.23	100.832	1537.95	75.1516	1537.95	72.992	1639.2	96.1354
1640.16	96.016	1639.2	100.765	1538.92	75.3683	1538.92	73.0327	1640.16	96.0956
1641.13	95.9568	1640.16	100.73	1539.88	75.7759	1539.88	73.0855	1641.13	96.0341
1642.09	95.8917	1641.13	100.722	1540.85	76.7055	1540.85	73.5187	1642.09	95.9533
1643.05	95.8227	1642.09	100.74	1541.81	78.2517	1541.81	74.7773	1643.05	95.8538
1644.02	95.7435	1643.05	100.784	1542.77	79.8649	1542.77	76.4231	1644.02	95.733
1644.98	95.6376	1644.02	100.854	1543.74	81.2571	1543.74	77.9527	1644.98	95.5882
1645.95	95.4918	1644.98	100.944	1544.7	82.4642	1544.7	79.2915	1645.95	95.4269
1646.91	95.3313	1645.95	101.02	1545.67	83.5299	1545.67	80.4677	1646.91	95.2706
1647.88	95.214	1646.91	101.042	1546.63	84.4766	1546.63	81.5095	1647.88	95.1366
1648.84	95.1596	1647.88	101.011	1547.59	85.3351	1547.59	82.4537	1648.84	95.0213
1649.8	95.1404	1648.84	100.96	1548.56	86.1471	1548.56	83.3454	1649.8	94.9057
1650.77	95.1207	1649.8	100.916	1549.52	86.9443	1549.52	84.2189	1650.77	94.7689
1651.73	95.064	1650.77	100.883	1550.49	87.724	1550.49	85.0727	1651.73	94.6029
1652.7	94.9358	1651.73	100.853	1551.45	88.4431	1551.45	85.8612	1652.7	94.4316
1653.66	94.7573	1652.7	100.821	1552.42	89.0462	1552.42	86.5226	1653.66	94.3048
1654.62	94.6154	1653.66	100.8	1553.38	89.5078	1553.38	87.0231	1654.62	94.2347
1655.59	94.5319	1654.62	100.808	1554.34	89.8455	1554.34	87.3744	1655.59	94.1819
1656.55	94.4719	1655.59	100.838	1555.31	90.1039	1555.31	87.6202	1656.55	94.1112
1657.52	94.4117	1656.55	100.879	1556.27	90.348	1556.27	87.8382	1657.52	94.0107
1658.48	94.3405	1657.52	100.926	1557.24	90.6922	1557.24	88.1965	1658.48	93.8805
1659.45	94.249	1658.48	100.977	1558.2	91.271	1558.2	88.9348	1659.45	93.7233
1660.41	94.1257	1659.45	101.031	1559.17	91.9581	1559.17	89.9094	1660.41	93.5448
1661.37	93.9661	1660.41	101.083	1560.13	92.4561	1560.13	90.6401	1661.37	93.3572
1662.34	93.7913	1661.37	101.122	1561.09	92.7599	1561.09	91.0777	1662.34	93.1801
1663.3	93.644	1662.34	101.133	1562.06	92.981	1562.06	91.3828	1663.3	93.0301
1664.27	93.5487	1663.3	101.115	1563.02	93.1796	1563.02	91.6488	1664.27	92.9078
1665.23	93.4922	1664.27	101.077	1563.99	93.3743	1563.99	91.9048	1665.23	92.7971
1666.2	93.4399	1665.23	101.034	1564.95	93.5652	1564.95	92.1498	1666.2	92.6718
1667.16	93.349	1666.2	100.998	1565.92	93.7486	1565.92	92.3752	1667.16	92.5024
1668.12	93.1729	1667.16	100.977	1566.88	93.9276	1566.88	92.5805	1668.12	92.2622
1669.09	92.8777	1668.12	100.978	1567.84	94.1181	1567.84	92.7842	1669.09	91.9373
1670.05	92.4795	1669.09	100.999	1568.81	94.3384	1568.81	93.0143	1670.05	91.5312
1671.02	92.0311	1670.05	101.025	1569.77	94.5799	1569.77	93.2713	1671.02	91.0455
1671.98	91.5314	1671.02	101.039	1570.74	94.8033	1570.74	93.5139	1671.98	90.4472
1672.95	90.8877	1671.98	101.032	1571.7	94.9756	1571.7	93.7	1672.95	89.653
1673.91	89.9644	1672.95	101.013	1572.66	95.0921	1572.66	93.8187	1673.91	88.544
1674.87	88.6645	1673.91	100.992	1573.63	95.1699	1573.63	93.8886	1674.87	87.0234
1675.84	87.0201	1674.87	100.975	1574.59	95.2398	1574.59	93.9525	1675.84	85.1057
1676.8	85.203	1675.84	100.964	1575.56	95.3403	1575.56	94.0743	1676.8	82.9468
1677.77	83.3935	1676.8	100.956	1576.52	95.4894	1576.52	94.2935	1677.77	80.7455
1678.73	81.66	1677.77	100.948	1577.49	95.6538	1577.49	94.5594	1678.73	78.6253
1679.69	79.971	1678.73	100.937	1578.45	95.7887	1578.45	94.7874	1679.69	76.6267
1680.66	78.2711	1679.69	100.922	1579.41	95.887	1579.41	94.9531	1680.66	74.7823
1681.62	76.5682	1680.66	100.9	1580.38	95.9647	1580.38	95.0759	1681.62	73.2074
1682.59	75.0627	1681.62	100.868	1581.34	96.0366	1581.34	95.1776	1682.59	72.1517
1683.55	74.212	1682.59	100.825	1582.31	96.1096	1582.31	95.2696	1683.55	71.8775
1684.52	74.2964	1683.55	100.781	1583.27	96.1839	1583.27	95.3537	1684.52	72.3463
1685.48	74.9424	1684.52	100.76	1584.24	96.2564	1584.24	95.4279	1685.48	73.1856
1686.44	75.701	1685.48	100.765	1585.2	96.3248	1585.2	95.4915	1686.44	74.0837
1687.41	76.4863	1686.44	100.779	1586.16	96.3885	1586.16	95.5462	1687.41	74.9716
1688.37	77.347	1687.41	100.782	1587.13	96.4477	1587.13	95.5941	1688.37	75.8835
1689.34	78.2683	1688.37	100.763	1588.09	96.5016	1588.09	95.6357	1689.34	76.8214
1690.3	79.1611	1689.34	100.718	1589.06	96.5491	1589.06	95.6703	1690.3	77.7322
1691.27	79.9322	1690.3	100.651	1590.02	96.5898	1590.02	95.697	1691.27	78.5502
1692.23	80.543	1691.27	100.572	1590.99	96.6249	1590.99	95.7154	1692.23	79.2461
1693.19	81.0171	1692.23	100.49	1591.95	96.6565	1591.95	95.7255	1693.19	79.8408
1694.16	81.4129	1693.19	100.415	1592.91	96.687	1592.91	95.7281	1694.16	80.3803
1695.12	81.7866	1694.16	100.356	1593.88	96.7189	1593.88	95.7261	1695.12	80.8947
1696.09	82.1559	1695.12	100.32	1594.84	96.7547	1594.84	95.7242	1696.09	81.3754
1697.05	82.4777	1696.09	100.311	1595.81	96.7952	1595.81	95.7256	1697.05	81.7903
1698.02	82.6827	1697.05	100.324	1596.77	96.8386	1596.77	95.7276	1698.02	82.1253
1698.98	82.7684	1698.02	100.348	1597.73	96.88	1597.73	95.7215	1698.98	82.4006
1699.94	82.8117	1698.98	100.37	1598.7	96.9145	1598.7	95.6966	1699.94	82.6438
1700.91	82.8698	1699.94	100.391	1599.66	96.9396	1599.66	95.6459	1700.91	82.8566
1701.87	82.9412	1700.91	100.421	1600.63	96.9553	1600.63	95.5704	1701.87	83.0242
1702.84	83.0041	1701.87	100.466	1601.59	96.9628	1601.59	95.4794	1702.84	83.1457
1703.8	83.0487	1702.84	100.526	1602.56	96.9621	1602.56	95.3864	1703.8	83.2438
1704.76	83.082	1703.8	100.601	1603.52	96.9505	1603.52	95.3011	1704.76	83.3501
1705.73	83.119	1704.76	100.685	1604.48	96.924	1604.48	95.2246	1705.73	83.4827
1706.69	83.17	1705.73	100.773	1605.45	96.8797	1605.45	95.1518	1706.69	83.6318
1707.66	83.2327	1706.69	100.854	1606.41	96.8174	1606.41	95.0785	1707.66	83.7639
1708.62	83.2964	1707.66	100.923	1607.38	96.7407	1607.38	95.0081	1708.62	83.845
1709.59	83.3504	1708.62	100.981	1608.34	96.6579	1608.34	94.9525	1709.59	83.857
1710.55	83.3874	1709.59	101.031	1609.31	96.5805	1609.31	94.9234	1710.55	83.7969
1711.51	83.4009	1710.55	101.078	1610.27	96.5167	1610.27	94.9202	1711.51	83.6669
1712.48	83.3814	1711.51	101.122	1611.23	96.4663	1611.23	94.9288	1712.48	83.4667
1713.44	83.3063	1712.48	101.165	1612.2	96.4221	1612.2	94.9305	1713.44	83.1931
1714.41	83.1204	1713.44	101.209	1613.16	96.3748	1613.16	94.9118	1714.41	82.843
1715.37	82.7197	1714.41	101.26	1614.13	96.3176	1614.13	94.8682	1715.37	82.4208
1716.34	82.0276	1715.37	101.322	1615.09	96.2521	1615.09	94.8104	1716.34	81.9538
1717.3	81.2156	1716.34	101.385	1616.06	96.1959	1616.06	94.7693	1717.3	81.5023
1718.26	80.6205	1717.3	101.424	1617.02	96.1723	1617.02	94.7755	1718.26	81.1367
1719.23	80.3449	1718.26	101.427	1617.98	96.1814	1617.98	94.8171	1719.23	80.9006
1720.19	80.3009	1719.23	101.408	1618.95	96.1983	1618.95	94.8538	1720.19	80.8097
1721.16	80.4127	1720.19	101.383	1619.91	96.2011	1619.91	94.8587	1721.16	80.8735
1722.12	80.655	1721.16	101.361	1620.88	96.1802	1620.88	94.8264	1722.12	81.1058
1723.09	81.0263	1722.12	101.345	1621.84	96.136	1621.84	94.7652	1723.09	81.5196
1724.05	81.5262	1723.09	101.332	1622.8	96.0774	1622.8	94.6935	1724.05	82.1179
1725.01	82.1473	1724.05	101.321	1623.77	96.0208	1623.77	94.6353	1725.01	82.8879
1725.98	82.8777	1725.01	101.31	1624.73	95.9795	1624.73	94.6034	1725.98	83.8006
1726.94	83.7022	1725.98	101.303	1625.7	95.9534	1625.7	94.5908	1726.94	84.8118
1727.91	84.5961	1726.94	101.303	1626.66	95.9329	1626.66	94.5816	1727.91	85.8662
1728.87	85.523	1727.91	101.314	1627.63	95.9102	1627.63	94.5656	1728.87	86.9113
1729.83	86.4492	1728.87	101.336	1628.59	95.8843	1628.59	94.541	1729.83	87.9208
1730.8	87.3786	1729.83	101.364	1629.55	95.8578	1629.55	94.5092	1730.8	88.9181
1731.76	88.3883	1730.8	101.385	1630.52	95.8325	1630.52	94.4694	1731.76	89.9719
1732.73	89.593	1731.76	101.379	1631.48	95.8049	1631.48	94.415	1732.73	91.1346
1733.69	90.96	1732.73	101.331	1632.45	95.766	1632.45	94.3328	1733.69	92.3426
1734.66	92.2167	1733.69	101.26	1633.41	95.7002	1633.41	94.2035	1734.66	93.4208
1735.62	93.1414	1734.66	101.209	1634.38	95.59	1634.38	94.0122	1735.62	94.2404
1736.58	93.7589	1735.62	101.199	1635.34	95.4406	1635.34	93.7915	1736.58	94.8139
1737.55	94.2066	1736.58	101.224	1636.3	95.3118	1636.3	93.6516	1737.55	95.2364
1738.51	94.6023	1737.55	101.267	1637.27	95.2576	1637.27	93.652	1738.51	95.6002
1739.48	95.0036	1738.51	101.311	1638.23	95.251	1638.23	93.7144	1739.48	95.9539
1740.44	95.4051	1739.48	101.342	1639.2	95.2437	1639.2	93.7569	1740.44	96.2953
1741.41	95.759	1740.44	101.351	1640.16	95.2153	1640.16	93.7541	1741.41	96.5932
1742.37	96.0247	1741.41	101.341	1641.13	95.1653	1641.13	93.7088	1742.37	96.8242
1743.33	96.2056	1742.37	101.32	1642.09	95.0987	1642.09	93.6285	1743.33	96.9926
1744.3	96.3359	1743.33	101.302	1643.05	95.0154	1643.05	93.5131	1744.3	97.1207
1745.26	96.4483	1744.3	101.294	1644.02	94.9025	1644.02	93.3474	1745.26	97.2292
1746.23	96.5584	1745.26	101.295	1644.98	94.7329	1644.98	93.1039	1746.23	97.3294
1747.19	96.6721	1746.23	101.303	1645.95	94.491	1645.95	92.7799	1747.19	97.4262
1748.16	96.7978	1747.19	101.311	1646.91	94.2321	1646.91	92.4665	1748.16	97.5254
1749.12	96.9476	1748.16	101.315	1647.88	94.0598	1647.88	92.2912	1749.12	97.6326
1750.08	97.1176	1749.12	101.311	1648.84	93.9976	1648.84	92.2559	1750.08	97.7464
1751.05	97.2794	1750.08	101.302	1649.8	93.9879	1649.8	92.2698	1751.05	97.8536
1752.01	97.4073	1751.05	101.289	1650.77	93.9658	1650.77	92.251	1752.01	97.9387
1752.98	97.4976	1752.01	101.273	1651.73	93.8739	1651.73	92.1385	1752.98	97.9951
1753.94	97.5619	1752.98	101.252	1652.7	93.6764	1652.7	91.9172	1753.94	98.0282
1754.9	97.6147	1753.94	101.224	1653.66	93.4468	1653.66	91.7145	1754.9	98.0503
1755.87	97.6649	1754.9	101.191	1654.62	93.3238	1654.62	91.6774	1755.87	98.073
1756.83	97.7141	1755.87	101.156	1655.59	93.2966	1655.59	91.7394	1756.83	98.1027
1757.8	97.7581	1756.83	101.126	1656.55	93.2889	1656.55	91.7965	1757.8	98.1389
1758.76	97.7935	1757.8	101.103	1657.52	93.2641	1657.52	91.8114	1758.76	98.1777
1759.73	97.8232	1758.76	101.086	1658.48	93.2098	1658.48	91.7752	1759.73	98.2168
1760.69	97.8549	1759.73	101.068	1659.45	93.1163	1659.45	91.6812	1760.69	98.2569
1761.65	97.8946	1760.69	101.042	1660.41	92.9729	1660.41	91.5236	1761.65	98.2991
1762.62	97.9401	1761.65	101.01	1661.37	92.7812	1661.37	91.3166	1762.62	98.3411
1763.58	97.984	1762.62	100.976	1662.34	92.5778	1662.34	91.1128	1763.58	98.3767
1764.55	98.0206	1763.58	100.949	1663.3	92.4203	1663.3	90.9746	1764.55	98.3995
1765.51	98.0492	1764.55	100.929	1664.27	92.3333	1664.27	90.9126	1765.51	98.4059
1766.48	98.0727	1765.51	100.917	1665.23	92.2918	1665.23	90.8832	1766.48	98.3962
1767.44	98.0943	1766.48	100.912	1666.2	92.2488	1666.2	90.8286	1767.44	98.3747
1768.4	98.115	1767.44	100.916	1667.16	92.1524	1667.16	90.694	1768.4	98.3494
1769.37	98.1338	1768.4	100.933	1668.12	91.9501	1668.12	90.432	1769.37	98.3312
1770.33	98.1491	1769.37	100.965	1669.09	91.6099	1669.09	90.03	1770.33	98.3323
1771.3	98.161	1770.33	101.005	1670.05	91.1628	1670.05	89.5504	1771.3	98.3603
1772.26	98.1719	1771.3	101.032	1671.02	90.6778	1671.02	89.0787	1772.26	98.4118
1773.23	98.1832	1772.26	101.026	1671.98	90.1499	1671.98	88.592	1773.23	98.4704
1774.19	98.1928	1773.23	100.991	1672.95	89.4653	1672.95	87.9511	1774.19	98.5175
1775.15	98.198	1774.19	100.951	1673.91	88.4676	1673.91	86.9886	1775.15	98.5422
1776.12	98.1982	1775.15	100.928	1674.87	87.048	1674.87	85.598	1776.12	98.5445
1777.08	98.1954	1776.12	100.935	1675.84	85.2422	1675.84	83.8223	1777.08	98.5305
1778.05	98.1937	1777.08	100.974	1676.8	83.2371	1676.8	81.8537	1778.05	98.5099
1779.01	98.1985	1778.05	101.042	1677.77	81.2257	1677.77	79.8844	1779.01	98.4927
1779.97	98.2146	1779.01	101.128	1678.73	79.2776	1678.73	77.9812	1779.97	98.4871
1780.94	98.2425	1779.97	101.213	1679.69	77.3506	1679.69	76.1058	1780.94	98.497
1781.9	98.2781	1780.94	101.277	1680.66	75.3717	1680.66	74.2031	1781.9	98.5215
1782.87	98.3144	1781.9	101.31	1681.62	73.3295	1681.62	72.3059	1782.87	98.5559
1783.83	98.345	1782.87	101.315	1682.59	71.4246	1682.59	70.6882	1783.83	98.593
1784.8	98.3662	1783.83	101.307	1683.55	70.1864	1683.55	69.9104	1784.8	98.6245
1785.76	98.3769	1784.8	101.301	1684.52	70.0268	1684.52	70.2229	1785.76	98.6424
1786.72	98.3777	1785.76	101.307	1685.48	70.6197	1685.48	71.0561	1786.72	98.6424
1787.69	98.3701	1786.72	101.326	1686.44	71.4713	1686.44	71.8723	1787.69	98.625
1788.65	98.3556	1787.69	101.356	1687.41	72.4614	1687.41	72.6392	1788.65	98.5958
1789.62	98.3354	1788.65	101.393	1688.37	73.6212	1688.37	73.4713	1789.62	98.5649
1790.58	98.3131	1789.62	101.434	1689.34	74.905	1689.34	74.3859	1790.58	98.5447
1791.55	98.2965	1790.58	101.475	1690.3	76.1774	1690.3	75.2979	1791.55	98.5448
1792.51	98.2955	1791.55	101.512	1691.27	77.3048	1691.27	76.1054	1792.51	98.5646
1793.47	98.3123	1792.51	101.538	1692.23	78.2327	1692.23	76.7608	1793.47	98.5916
1794.44	98.339	1793.47	101.55	1693.19	78.995	1693.19	77.2836	1794.44	98.6114
1795.4	98.3661	1794.44	101.552	1694.16	79.6769	1694.16	77.7339	1795.4	98.6177
1796.37	98.389	1795.4	101.549	1695.12	80.3639	1695.12	78.1756	1796.37	98.6135
1797.33	98.4069	1796.37	101.548	1696.09	81.0896	1696.09	78.6401	1797.33	98.6079
1798.3	98.4209	1797.33	101.552	1697.05	81.7952	1697.05	79.1024	1798.3	98.6118
1799.26	98.4333	1798.3	101.566	1698.02	82.3658	1698.02	79.5049	1799.26	98.6328
1800.22	98.447	1799.26	101.59	1698.98	82.7634	1698.98	79.8323	1800.22	98.6707
1801.19	98.4639	1800.22	101.621	1699.94	83.0629	1699.94	80.1192	1801.19	98.7162
1802.15	98.4834	1801.19	101.655	1700.91	83.3259	1700.91	80.3789	1802.15	98.7564
1803.12	98.5026	1802.15	101.686	1701.87	83.5504	1701.87	80.5938	1803.12	98.7821
1804.08	98.5184	1803.12	101.712	1702.84	83.723	1702.84	80.7564	1804.08	98.7914
1805.05	98.5291	1804.08	101.732	1703.8	83.8563	1703.8	80.8901	1805.05	98.7884
1806.01	98.5344	1805.05	101.745	1704.76	83.9851	1704.76	81.0375	1806.01	98.7799
1806.97	98.5357	1806.01	101.747	1705.73	84.1397	1705.73	81.2317	1806.97	98.7724
1807.94	98.5358	1806.97	101.738	1706.69	84.3199	1706.69	81.4667	1807.94	98.7708
1808.9	98.5389	1807.94	101.718	1707.66	84.4967	1707.66	81.7012	1808.9	98.778
1809.87	98.549	1808.9	101.693	1708.62	84.6401	1708.62	81.8938	1809.87	98.7942
1810.83	98.5682	1809.87	101.672	1709.59	84.7376	1709.59	82.0254	1810.83	98.8173
1811.79	98.5949	1810.83	101.666	1710.55	84.7899	1710.55	82.0929	1811.79	98.8432
1812.76	98.6245	1811.79	101.675	1711.51	84.7993	1711.51	82.0956	1812.76	98.8679
1813.72	98.6531	1812.76	101.697	1712.48	84.7617	1712.48	82.025	1813.72	98.89
1814.69	98.6787	1813.72	101.725	1713.44	84.6581	1713.44	81.8587	1814.69	98.9111
1815.65	98.7012	1814.69	101.755	1714.41	84.4377	1714.41	81.5504	1815.65	98.9354
1816.62	98.7211	1815.65	101.783	1715.37	84.0034	1715.37	81.0351	1816.62	98.9664
1817.58	98.7379	1816.62	101.806	1716.34	83.2894	1716.34	80.324	1817.58	99.0031
1818.54	98.7502	1817.58	101.822	1717.3	82.475	1717.3	79.6505	1818.54	99.0385
1819.51	98.7556	1818.54	101.826	1718.26	81.8826	1718.26	79.265	1819.51	99.0617
1820.47	98.7526	1819.51	101.82	1719.23	81.5908	1719.23	79.1508	1820.47	99.064
1821.44	98.7416	1820.47	101.807	1720.19	81.5086	1720.19	79.2006	1821.44	99.0435
1822.4	98.7256	1821.44	101.792	1721.16	81.5697	1721.16	79.3713	1822.4	99.0065
1823.37	98.7097	1822.4	101.784	1722.12	81.7577	1722.12	79.6691	1823.37	98.9652
1824.33	98.699	1823.37	101.788	1723.09	82.0772	1723.09	80.1089	1824.33	98.9324
1825.29	98.6958	1824.33	101.808	1724.05	82.5295	1724.05	80.6896	1825.29	98.9155
1826.26	98.6983	1825.29	101.84	1725.01	83.1053	1725.01	81.3904	1826.26	98.9151
1827.22	98.7028	1826.26	101.875	1725.98	83.788	1725.98	82.1828	1827.22	98.9276
1828.19	98.708	1827.22	101.902	1726.94	84.5585	1726.94	83.0405	1828.19	98.9497
1829.15	98.716	1828.19	101.909	1727.91	85.3916	1727.91	83.9374	1829.15	98.9791
1830.12	98.7298	1829.15	101.888	1728.87	86.2533	1728.87	84.8411	1830.12	99.0125
1831.08	98.749	1830.12	101.846	1729.83	87.1123	1729.83	85.7239	1831.08	99.0443
1832.04	98.7686	1831.08	101.802	1730.8	87.9721	1730.8	86.5979	1832.04	99.0687
1833.01	98.7832	1832.04	101.772	1731.76	88.9069	1731.76	87.5586	1833.01	99.0837
1833.97	98.7901	1833.01	101.763	1732.73	90.0307	1732.73	88.7548	1833.97	99.0921
1834.94	98.7898	1833.97	101.769	1733.69	91.3183	1733.69	90.1751	1834.94	99.0994
1835.9	98.7852	1834.94	101.783	1734.66	92.5089	1734.66	91.5151	1835.9	99.1099
1836.86	98.78	1835.9	101.796	1735.62	93.3877	1735.62	92.506	1836.86	99.1235
1837.83	98.777	1836.86	101.803	1736.58	93.976	1736.58	93.1572	1837.83	99.135
1838.79	98.7762	1837.83	101.808	1737.55	94.4025	1737.55	93.6112	1838.79	99.1379
1839.76	98.7748	1838.79	101.815	1738.51	94.7778	1738.51	93.9929	1839.76	99.1291
1840.72	98.7701	1839.76	101.831	1739.48	95.1578	1739.48	94.3649	1840.72	99.1109
1841.69	98.7613	1840.72	101.853	1740.44	95.5407	1740.44	94.7249	1841.69	99.0905
1842.65	98.7514	1841.69	101.876	1741.41	95.8853	1741.41	95.0285	1842.65	99.0777
1843.61	98.7475	1842.65	101.89	1742.37	96.155	1742.37	95.2392	1843.61	99.0802
1844.58	98.7565	1843.61	101.886	1743.33	96.3503	1743.33	95.3628	1844.58	99.0992
1845.54	98.7769	1844.58	101.864	1744.3	96.499	1744.3	95.4323	1845.54	99.1291
1846.51	98.7992	1845.54	101.834	1745.26	96.6266	1745.26	95.475	1846.51	99.1625
1847.47	98.8138	1846.51	101.806	1746.23	96.7437	1746.23	95.5013	1847.47	99.1953
1848.44	98.8165	1847.47	101.783	1747.19	96.855	1747.19	95.5195	1848.44	99.226
1849.4	98.8074	1848.44	101.765	1748.16	96.9757	1748.16	95.5622	1849.4	99.254
1850.36	98.7896	1849.4	101.752	1749.12	97.1333	1749.12	95.6892	1850.36	99.277
1851.33	98.7684	1850.36	101.746	1750.08	97.3362	1750.08	95.9278	1851.33	99.2916
1852.29	98.7498	1851.33	101.75	1751.05	97.5501	1751.05	96.2213	1852.29	99.2943
1853.26	98.7396	1852.29	101.764	1752.01	97.7322	1752.01	96.4847	1853.26	99.2835
1854.22	98.7408	1853.26	101.784	1752.98	97.8663	1752.98	96.6756	1854.22	99.2602
1855.19	98.7531	1854.22	101.805	1753.94	97.9595	1753.94	96.7945	1855.19	99.2291
1856.15	98.7726	1855.19	101.825	1754.9	98.0259	1754.9	96.8597	1856.15	99.1976
1857.11	98.7936	1856.15	101.841	1755.87	98.0772	1755.87	96.8917	1857.11	99.1748
1858.08	98.8112	1857.11	101.857	1756.83	98.1197	1756.83	96.9072	1858.08	99.1676
1859.04	98.823	1858.08	101.871	1757.8	98.1549	1757.8	96.9169	1859.04	99.1782
1860.01	98.8294	1859.04	101.884	1758.76	98.184	1758.76	96.9279	1860.01	99.2015
1860.97	98.832	1860.01	101.892	1759.73	98.212	1759.73	96.9477	1860.97	99.2269
1861.93	98.8316	1860.97	101.896	1760.69	98.247	1760.69	96.9852	1861.93	99.2423
1862.9	98.8272	1861.93	101.896	1761.65	98.2947	1761.65	97.044	1862.9	99.2395
1863.86	98.8169	1862.9	101.897	1762.62	98.3519	1762.62	97.1143	1863.86	99.2171
1864.83	98.7988	1863.86	101.9	1763.58	98.4086	1763.58	97.1753	1864.83	99.1805
1865.79	98.7738	1864.83	101.903	1764.55	98.4547	1764.55	97.2081	1865.79	99.1401
1866.76	98.747	1865.79	101.902	1765.51	98.4852	1765.51	97.2049	1866.76	99.1093
1867.72	98.7301	1866.76	101.891	1766.48	98.4996	1766.48	97.1683	1867.72	99.1006
1868.68	98.7357	1867.72	101.869	1767.44	98.4991	1767.44	97.1076	1868.68	99.1202
1869.65	98.7651	1868.68	101.845	1768.4	98.486	1768.4	97.0358	1869.65	99.1638
1870.61	98.8056	1869.65	101.832	1769.37	98.4636	1769.37	96.9675	1870.61	99.2196
1871.58	98.8428	1870.61	101.833	1770.33	98.4391	1770.33	96.919	1871.58	99.2755
1872.54	98.8688	1871.58	101.845	1771.3	98.4256	1771.3	96.9079	1872.54	99.3238
1873.51	98.8815	1872.54	101.857	1772.26	98.4366	1772.26	96.9459	1873.51	99.3618
1874.47	98.8819	1873.51	101.865	1773.23	98.4724	1773.23	97.0244	1874.47	99.3893
1875.43	98.8737	1874.47	101.864	1774.19	98.5187	1774.19	97.1172	1875.43	99.4076
1876.4	98.8622	1875.43	101.853	1775.15	98.5608	1775.15	97.2009	1876.4	99.4181
1877.36	98.8529	1876.4	101.836	1776.12	98.592	1776.12	97.2639	1877.36	99.4225
1878.33	98.8491	1877.36	101.816	1777.08	98.6122	1777.08	97.3033	1878.33	99.4232
1879.29	98.8501	1878.33	101.798	1778.05	98.6244	1778.05	97.321	1879.29	99.4236
1880.26	98.8528	1879.29	101.786	1779.01	98.6337	1779.01	97.3241	1880.26	99.4272
1881.22	98.8539	1880.26	101.782	1779.97	98.6463	1779.97	97.3249	1881.22	99.4365
1882.18	98.8521	1881.22	101.787	1780.94	98.6663	1780.94	97.3368	1882.18	99.4502
1883.15	98.8488	1882.18	101.797	1781.9	98.6936	1781.9	97.3671	1883.15	99.4637
1884.11	98.8465	1883.15	101.812	1782.87	98.7248	1782.87	97.4139	1884.11	99.4708
1885.08	98.8475	1884.11	101.829	1783.83	98.7553	1783.83	97.4678	1885.08	99.4672
1886.04	98.8527	1885.08	101.848	1784.8	98.7819	1784.8	97.5172	1886.04	99.4529
1887	98.8619	1886.04	101.868	1785.76	98.8025	1785.76	97.5512	1887	99.4325
1887.97	98.8742	1887	101.887	1786.72	98.8151	1786.72	97.5619	1887.97	99.4125
1888.93	98.8876	1887.97	101.903	1787.69	98.8168	1787.69	97.5442	1888.93	99.3988
1889.9	98.8988	1888.93	101.913	1788.65	98.8037	1788.65	97.4942	1889.9	99.3937
1890.86	98.9036	1889.9	101.918	1789.62	98.7721	1789.62	97.4099	1890.86	99.3968
1891.83	98.9002	1890.86	101.919	1790.58	98.7231	1790.58	97.2981	1891.83	99.4071
1892.79	98.8896	1891.83	101.92	1791.55	98.6704	1791.55	97.1877	1892.79	99.4246
1893.75	98.8771	1892.79	101.92	1792.51	98.6403	1792.51	97.1273	1893.75	99.4492
1894.72	98.8697	1893.75	101.919	1793.47	98.6496	1793.47	97.1441	1894.72	99.479
1895.68	98.8727	1894.72	101.915	1794.44	98.6883	1794.44	97.215	1895.68	99.5087
1896.65	98.8854	1895.68	101.906	1795.4	98.735	1795.4	97.299	1896.65	99.5317
1897.61	98.9005	1896.65	101.896	1796.37	98.7752	1796.37	97.3692	1897.61	99.5436
1898.58	98.9078	1897.61	101.891	1797.33	98.8038	1797.33	97.4145	1898.58	99.5443
1899.54	98.9012	1898.58	101.895	1798.3	98.8215	1798.3	97.4346	1899.54	99.5379
1900.5	98.8817	1899.54	101.91	1799.26	98.8333	1799.26	97.4384	1900.5	99.53
1901.47	98.858	1900.5	101.934	1800.22	98.8478	1800.22	97.4448	1901.47	99.525
1902.43	98.8419	1901.47	101.958	1801.19	98.8723	1801.19	97.4735	1902.43	99.525
1903.4	98.8423	1902.43	101.974	1802.15	98.9078	1802.15	97.5305	1903.4	99.5299
1904.36	98.86	1903.4	101.976	1803.12	98.9479	1803.12	97.6032	1904.36	99.5383
1905.33	98.8879	1904.36	101.962	1804.08	98.9835	1804.08	97.6711	1905.33	99.5477
1906.29	98.9142	1905.33	101.934	1805.05	99.0076	1805.05	97.7176	1906.29	99.5549
1907.25	98.9279	1906.29	101.898	1806.01	99.0169	1806.01	97.7347	1907.25	99.5574
1908.22	98.923	1907.25	101.862	1806.97	99.0123	1806.97	97.7231	1908.22	99.5556
1909.18	98.9015	1908.22	101.834	1807.94	98.9986	1807.94	97.6918	1909.18	99.5543
1910.15	98.8728	1909.18	101.823	1808.9	98.9846	1808.9	97.6577	1910.15	99.5605
1911.11	98.8474	1910.15	101.829	1809.87	98.9806	1809.87	97.6415	1911.11	99.5791
1912.08	98.831	1911.11	101.848	1810.83	98.9933	1810.83	97.6588	1912.08	99.6082
1913.04	98.8222	1912.08	101.872	1811.79	99.0216	1811.79	97.7091	1913.04	99.6392
1914	98.8151	1913.04	101.894	1812.76	99.0579	1812.76	97.7768	1914	99.6612
1914.97	98.8033	1914	101.91	1813.72	99.0938	1813.72	97.8428	1914.97	99.667
1915.93	98.7842	1914.97	101.921	1814.69	99.1243	1814.69	97.8941	1915.93	99.6578
1916.9	98.7615	1915.93	101.929	1815.65	99.147	1815.65	97.9271	1916.9	99.6427
1917.86	98.745	1916.9	101.938	1816.62	99.1615	1816.62	97.9454	1917.86	99.6339
1918.82	98.745	1917.86	101.949	1817.58	99.1677	1817.58	97.9565	1918.82	99.6386
1919.79	98.7647	1918.82	101.961	1818.54	99.1663	1818.54	97.9659	1919.79	99.6556
1920.75	98.7981	1919.79	101.969	1819.51	99.1585	1819.51	97.973	1920.75	99.6783
1921.72	98.8335	1920.75	101.969	1820.47	99.1465	1820.47	97.9714	1921.72	99.7004
1922.68	98.8592	1921.72	101.961	1821.44	99.1324	1821.44	97.9543	1922.68	99.7194
1923.65	98.8688	1922.68	101.948	1822.4	99.1187	1822.4	97.9201	1923.65	99.7361
1924.61	98.8638	1923.65	101.94	1823.37	99.1077	1823.37	97.8759	1924.61	99.7526
1925.57	98.8518	1924.61	101.94	1824.33	99.1008	1824.33	97.834	1925.57	99.7701
1926.54	98.8402	1925.57	101.948	1825.29	99.0967	1825.29	97.8036	1926.54	99.7888
1927.5	98.8331	1926.54	101.96	1826.26	99.0933	1826.26	97.7834	1927.5	99.8089
1928.47	98.8316	1927.5	101.967	1827.22	99.0902	1827.22	97.766	1928.47	99.831
1929.43	98.8352	1928.47	101.964	1828.19	99.0921	1828.19	97.7495	1929.43	99.8553
1930.4	98.8442	1929.43	101.95	1829.15	99.1072	1829.15	97.7454	1930.4	99.8806
1931.36	98.8574	1930.4	101.928	1830.12	99.1395	1830.12	97.7706	1931.36	99.9039
1932.32	98.8708	1931.36	101.901	1831.08	99.182	1831.08	97.8277	1932.32	99.9223
1933.29	98.8767	1932.32	101.874	1832.04	99.2205	1832.04	97.8974	1933.29	99.9348
1934.25	98.8674	1933.29	101.85	1833.01	99.2441	1833.01	97.9554	1934.25	99.9426
1935.22	98.8399	1934.25	101.834	1833.97	99.2503	1833.97	97.9876	1935.22	99.9484
1936.18	98.8001	1935.22	101.83	1834.94	99.2428	1834.94	97.9931	1936.18	99.9538
1937.14	98.7603	1936.18	101.842	1835.9	99.2298	1835.9	97.9814	1937.14	99.9587
1938.11	98.7329	1937.14	101.868	1836.86	99.2212	1836.86	97.9671	1938.11	99.9633
1939.07	98.7234	1938.11	101.899	1837.83	99.2233	1837.83	97.9605	1939.07	99.9703
1940.04	98.7294	1939.07	101.924	1838.79	99.2347	1838.79	97.9593	1940.04	99.9854
1941	98.7422	1940.04	101.934	1839.76	99.2478	1839.76	97.95	1941	100.014
1941.97	98.752	1941	101.925	1840.72	99.2532	1840.72	97.9163	1941.97	100.057
1942.93	98.7529	1941.97	101.907	1841.69	99.2435	1841.69	97.8472	1942.93	100.104
1943.89	98.7448	1942.93	101.894	1842.65	99.2166	1842.65	97.7465	1943.89	100.139
1944.86	98.7307	1943.89	101.897	1843.61	99.1801	1843.61	97.6427	1944.86	100.147
1945.82	98.712	1944.86	101.916	1844.58	99.1518	1844.58	97.5846	1945.82	100.125
1946.79	98.6895	1945.82	101.937	1845.54	99.1479	1845.54	97.6032	1946.79	100.088
1947.75	98.6657	1946.79	101.948	1846.51	99.1691	1846.51	97.6834	1947.75	100.055
1948.72	98.6466	1947.75	101.942	1847.47	99.2043	1847.47	97.7881	1948.72	100.049
1949.68	98.6397	1948.72	101.922	1848.44	99.2423	1848.44	97.8893	1949.68	100.075
1950.64	98.6495	1949.68	101.896	1849.4	99.2754	1849.4	97.974	1950.64	100.126
1951.61	98.6743	1950.64	101.874	1850.36	99.299	1850.36	98.0374	1951.61	100.184
1952.57	98.707	1951.61	101.862	1851.33	99.3103	1851.33	98.078	1952.57	100.235
1953.54	98.7405	1952.57	101.857	1852.29	99.3085	1852.29	98.0966	1953.54	100.273
1954.5	98.7726	1953.54	101.854	1853.26	99.2962	1853.26	98.0966	1954.5	100.305
1955.47	98.8063	1954.5	101.847	1854.22	99.2788	1854.22	98.0839	1955.47	100.342
1956.43	98.8452	1955.47	101.835	1855.19	99.263	1855.19	98.0655	1956.43	100.392
1957.39	98.8858	1956.43	101.82	1856.15	99.2546	1856.15	98.0471	1957.39	100.449
1958.36	98.9145	1957.39	101.811	1857.11	99.2558	1857.11	98.0329	1958.36	100.497
1959.32	98.9122	1958.36	101.811	1858.08	99.2648	1858.08	98.0255	1959.32	100.522
1960.29	98.8664	1959.32	101.82	1859.04	99.2776	1859.04	98.0269	1960.29	100.513
1961.25	98.7829	1960.29	101.833	1860.01	99.2897	1860.01	98.0384	1961.25	100.476
1962.22	98.6862	1961.25	101.84	1860.97	99.2983	1860.97	98.0581	1962.22	100.426
1963.18	98.6073	1962.22	101.834	1861.93	99.3025	1861.93	98.079	1963.18	100.382
1964.14	98.568	1963.18	101.814	1862.9	99.301	1862.9	98.0891	1964.14	100.361
1965.11	98.5723	1964.14	101.784	1863.86	99.2915	1863.86	98.0737	1965.11	100.371
1966.07	98.6109	1965.11	101.755	1864.83	99.2699	1864.83	98.0186	1966.07	100.408
1967.04	98.6738	1966.07	101.739	1865.79	99.232	1865.79	97.9162	1967.04	100.458
1968	98.7616	1967.04	101.741	1866.76	99.1786	1866.76	97.7762	1968	100.506
1968.96	98.8834	1968	101.76	1867.72	99.1227	1867.72	97.6422	1968.96	100.543
1969.93	99.0398	1968.96	101.786	1868.68	99.0899	1868.68	97.5823	1969.93	100.565
1970.89	99.2069	1969.93	101.809	1869.65	99.0982	1869.65	97.632	1970.89	100.579
1971.86	99.336	1970.89	101.823	1870.61	99.1411	1870.61	97.7574	1971.86	100.591
1972.82	99.3716	1971.86	101.825	1871.58	99.198	1871.58	97.8979	1972.82	100.607
1973.79	99.2809	1972.82	101.818	1872.54	99.2529	1872.54	98.0126	1973.79	100.626
1974.75	99.0785	1973.79	101.803	1873.51	99.2979	1873.51	98.0874	1974.75	100.642
1975.71	98.8265	1974.75	101.784	1874.47	99.3301	1874.47	98.1242	1975.71	100.646
1976.68	98.6021	1975.71	101.762	1875.43	99.349	1875.43	98.1337	1976.68	100.634
1977.64	98.4522	1976.68	101.741	1876.4	99.356	1876.4	98.1303	1977.64	100.607
1978.61	98.3747	1977.64	101.722	1877.36	99.3544	1877.36	98.1269	1978.61	100.572
1979.57	98.3367	1978.61	101.709	1878.33	99.3482	1878.33	98.1291	1979.57	100.541
1980.54	98.3105	1979.57	101.7	1879.29	99.3412	1879.29	98.1345	1980.54	100.521
1981.5	98.2943	1980.54	101.696	1880.26	99.3345	1880.26	98.1367	1981.5	100.514
1982.46	98.3073	1981.5	101.695	1881.22	99.328	1881.22	98.1313	1982.46	100.515
1983.43	98.371	1982.46	101.696	1882.18	99.3207	1882.18	98.1179	1983.43	100.518
1984.39	98.4896	1983.43	101.698	1883.15	99.3134	1883.15	98.0997	1984.39	100.516
1985.36	98.6425	1984.39	101.699	1884.11	99.3083	1884.11	98.0803	1985.36	100.503
1986.32	98.7898	1985.36	101.695	1885.08	99.3078	1885.08	98.0605	1986.32	100.478
1987.29	98.8893	1986.32	101.685	1886.04	99.3128	1886.04	98.0402	1987.29	100.441
1988.25	98.9136	1987.29	101.668	1887	99.3214	1887	98.0214	1988.25	100.397
1989.21	98.8596	1988.25	101.648	1887.97	99.3307	1887.97	98.0101	1989.21	100.349
1990.18	98.7501	1989.21	101.63	1888.93	99.3384	1888.93	98.0145	1990.18	100.307
1991.14	98.6253	1990.18	101.62	1889.9	99.3452	1889.9	98.0371	1991.14	100.279
1992.11	98.5266	1991.14	101.618	1890.86	99.3544	1890.86	98.0699	1992.11	100.274
1993.07	98.4767	1992.11	101.62	1891.83	99.3679	1891.83	98.0984	1993.07	100.296
1994.03	98.4713	1993.07	101.62	1892.79	99.3841	1892.79	98.1115	1994.03	100.341
1995	98.4885	1994.03	101.612	1893.75	99.398	1893.75	98.1081	1995	100.4
1995.96	98.5075	1995	101.595	1894.72	99.4038	1894.72	98.0962	1995.96	100.462
1996.93	98.5211	1995.96	101.57	1895.68	99.3984	1895.68	98.0882	1996.93	100.514
1997.89	98.5375	1996.93	101.543	1896.65	99.3843	1896.65	98.0923	1997.89	100.549
1998.86	98.573	1997.89	101.516	1897.61	99.3677	1897.61	98.1067	1998.86	100.562
1999.82	98.6387	1998.86	101.492	1898.58	99.3553	1898.58	98.1226	1999.82	100.556
2000.78	98.7301	1999.82	101.473	1899.54	99.3504	1899.54	98.1315	2000.78	100.536
2001.75	98.8258	2000.78	101.459	1900.5	99.3525	1900.5	98.1311	2001.75	100.514
2002.71	98.8963	2001.75	101.451	1901.47	99.359	1901.47	98.125	2002.71	100.498
2003.68	98.9169	2002.71	101.447	1902.43	99.3669	1902.43	98.119	2003.68	100.493
2004.64	98.8763	2003.68	101.447	1903.4	99.3737	1903.4	98.1157	2004.64	100.498
2005.61	98.7816	2004.64	101.449	1904.36	99.3782	1904.36	98.1118	2005.61	100.51
2006.57	98.6551	2005.61	101.449	1905.33	99.3802	1905.33	98.1013	2006.57	100.526
2007.53	98.5274	2006.57	101.445	1906.29	99.3802	1906.29	98.0804	2007.53	100.547
2008.5	98.4269	2007.53	101.438	1907.25	99.3793	1907.25	98.0522	2008.5	100.573
2009.46	98.3718	2008.5	101.426	1908.22	99.3791	1908.22	98.0276	2009.46	100.603
2010.43	98.3671	2009.46	101.413	1909.18	99.3807	1909.18	98.0198	2010.43	100.634
2011.39	98.4056	2010.43	101.401	1910.15	99.384	1910.15	98.0353	2011.39	100.661
2012.36	98.4737	2011.39	101.39	1911.11	99.3858	1911.11	98.0677	2012.36	100.679
2013.32	98.5566	2012.36	101.382	1912.08	99.3816	1912.08	98.1009	2013.32	100.688
2014.28	98.642	2013.32	101.374	1913.04	99.3669	1913.04	98.119	2014.28	100.689
2015.25	98.7198	2014.28	101.364	1914	99.3396	1914	98.1121	2015.25	100.683
2016.21	98.7789	2015.25	101.349	1914.97	99.3023	1914.97	98.0777	2016.21	100.668
2017.18	98.8045	2016.21	101.328	1915.93	99.2636	1915.93	98.0209	2017.18	100.645
2018.14	98.7815	2017.18	101.303	1916.9	99.2371	1916.9	97.9524	2018.14	100.621
2019.1	98.7035	2018.14	101.278	1917.86	99.2348	1917.86	97.8854	2019.1	100.604
2020.07	98.5803	2019.1	101.255	1918.82	99.2576	1918.82	97.8295	2020.07	100.606
2021.03	98.4385	2020.07	101.237	1919.79	99.2932	1919.79	97.788	2021.03	100.63
2022	98.313	2021.03	101.221	1920.75	99.3246	1920.75	97.7628	2022	100.669
2022.96	98.2343	2022	101.203	1921.72	99.3398	1921.72	97.7602	2022.96	100.706
2023.93	98.2154	2022.96	101.178	1922.68	99.3371	1922.68	97.7901	2023.93	100.727
2024.89	98.2469	2023.93	101.141	1923.65	99.3241	1923.65	97.8566	2024.89	100.724
2025.85	98.304	2024.89	101.093	1924.61	99.3111	1924.61	97.9492	2025.85	100.701
2026.82	98.3618	2025.85	101.038	1925.57	99.3028	1925.57	98.0438	2026.82	100.673
2027.78	98.4091	2026.82	100.981	1926.54	99.2959	1926.54	98.1149	2027.78	100.657
2028.75	98.45	2027.78	100.929	1927.5	99.2837	1927.5	98.147	2028.75	100.66
2029.71	98.4943	2028.75	100.886	1928.47	99.2634	1928.47	98.1379	2029.71	100.68
2030.68	98.5453	2029.71	100.854	1929.43	99.2398	1929.43	98.0975	2030.68	100.703
2031.64	98.5931	2030.68	100.831	1930.4	99.2244	1930.4	98.0436	2031.64	100.713
2032.6	98.62	2031.64	100.817	1931.36	99.2293	1931.36	97.9948	2032.6	100.699
2033.57	98.6128	2032.6	100.806	1932.32	99.2577	1932.32	97.9634	2033.57	100.656
2034.53	98.5728	2033.57	100.792	1933.29	99.3006	1933.29	97.9536	2034.53	100.592
2035.5	98.5167	2034.53	100.768	1934.25	99.3403	1934.25	97.9637	2035.5	100.52
2036.46	98.4661	2035.5	100.73	1935.22	99.3597	1935.22	97.9894	2036.46	100.457
2037.43	98.4362	2036.46	100.677	1936.18	99.352	1936.18	98.0241	2037.43	100.415
2038.39	98.4303	2037.43	100.614	1937.14	99.3238	1937.14	98.0555	2038.39	100.394
2039.35	98.4417	2038.39	100.549	1938.11	99.2906	1938.11	98.0655	2039.35	100.387
2040.32	98.4591	2039.35	100.492	1939.07	99.2684	1939.07	98.0328	2040.32	100.383
2041.28	98.4714	2040.32	100.447	1940.04	99.2659	1940.04	97.942	2041.28	100.375
2042.25	98.4706	2041.28	100.418	1941	99.2805	1941	97.7962	2042.25	100.362
2043.21	98.4517	2042.25	100.4	1941.97	99.2981	1941.97	97.629	2043.21	100.35
2044.17	98.4133	2043.21	100.387	1942.93	99.3002	1942.93	97.4978	2044.17	100.346
2045.14	98.3588	2044.17	100.372	1943.89	99.2765	1943.89	97.4509	2045.14	100.346
2046.1	98.298	2045.14	100.347	1944.86	99.2329	1944.86	97.4942	2046.1	100.343
2047.07	98.2462	2046.1	100.311	1945.82	99.1856	1945.82	97.5928	2047.07	100.323
2048.03	98.2181	2047.07	100.262	1946.79	99.1511	1946.79	97.6994	2048.03	100.279
2049	98.22	2048.03	100.205	1947.75	99.139	1947.75	97.7799	2049	100.212
2049.96	98.2459	2049	100.146	1948.72	99.1514	1948.72	97.8225	2049.96	100.134
2050.92	98.2821	2049.96	100.088	1949.68	99.1845	1949.68	97.8351	2050.92	100.06
2051.89	98.3144	2050.92	100.036	1950.64	99.231	1950.64	97.8357	2051.89	100.004
2052.85	98.3345	2051.89	99.9879	1951.61	99.2821	1951.61	97.8412	2052.85	99.9754
2053.82	98.3406	2052.85	99.9436	1952.57	99.3279	1952.57	97.8604	2053.82	99.9762
2054.78	98.3361	2053.82	99.9017	1953.54	99.358	1953.54	97.8928	2054.78	100.001
2055.75	98.3268	2054.78	99.8622	1954.5	99.3639	1954.5	97.932	2055.75	100.04
2056.71	98.3184	2055.75	99.825	1955.47	99.3435	1955.47	97.9688	2056.71	100.078
2057.67	98.3168	2056.71	99.7889	1956.43	99.3053	1956.43	97.9938	2057.67	100.101
2058.64	98.3265	2057.67	99.7517	1957.39	99.2693	1957.39	98	2058.64	100.099
2059.6	98.35	2058.64	99.7106	1958.36	99.2605	1958.36	97.9863	2059.6	100.069
2060.57	98.3849	2059.6	99.665	1959.32	99.296	1959.32	97.9615	2060.57	100.016
2061.53	98.4232	2060.57	99.6165	1960.29	99.3731	1960.29	97.9432	2061.53	99.948
2062.5	98.4539	2061.53	99.5691	1961.25	99.4636	1961.25	97.9496	2062.5	99.8799
2063.46	98.4671	2062.5	99.5268	1962.22	99.524	1962.22	97.9857	2063.46	99.8255
2064.42	98.4588	2063.46	99.4917	1963.18	99.5156	1963.18	98.0343	2064.42	99.797
2065.39	98.4324	2064.42	99.4632	1964.14	99.4252	1964.14	98.0595	2065.39	99.7999
2066.35	98.3957	2065.39	99.4383	1965.11	99.2755	1965.11	98.0237	2066.35	99.83
2067.32	98.357	2066.35	99.4137	1966.07	99.1214	1966.07	97.914	2067.32	99.8727
2068.28	98.3224	2067.32	99.3873	1967.04	99.0261	1967.04	97.7619	2068.28	99.9077
2069.25	98.2961	2068.28	99.3591	1968	99.0227	1968	97.6356	2069.25	99.9166
2070.21	98.2807	2069.25	99.3305	1968.96	99.0897	1968.96	97.595	2070.21	99.8908
2071.17	98.2766	2070.21	99.3035	1969.93	99.1668	1969.93	97.6482	2071.17	99.8341
2072.14	98.2797	2071.17	99.2791	1970.89	99.1973	1970.89	97.7471	2072.14	99.7601
2073.1	98.2815	2072.14	99.2573	1971.86	99.1592	1971.86	97.8208	2073.1	99.6852
2074.07	98.273	2073.1	99.2378	1972.82	99.0713	1972.82	97.8182	2074.07	99.6227
2075.03	98.2503	2074.07	99.2204	1973.79	98.9791	1973.79	97.7372	2075.03	99.5799
2075.99	98.2187	2075.03	99.2053	1974.75	98.9309	1974.75	97.6277	2075.99	99.5587
2076.96	98.1912	2075.99	99.1928	1975.71	98.9548	1975.71	97.5599	2076.96	99.5578
2077.92	98.1813	2076.96	99.1824	1976.68	99.048	1976.68	97.5751	2077.92	99.5732
2078.89	98.1951	2077.92	99.1725	1977.64	99.1839	1977.64	97.6564	2078.89	99.5989
2079.85	98.2278	2078.89	99.1611	1978.61	99.3285	1978.61	97.7458	2079.85	99.6278
2080.82	98.2663	2079.85	99.1468	1979.57	99.4521	1979.57	97.7906	2080.82	99.6532
2081.78	98.2965	2080.82	99.1302	1980.54	99.5345	1980.54	97.7764	2081.78	99.6708
2082.74	98.3098	2081.78	99.1132	1981.5	99.5658	1981.5	97.7257	2082.74	99.6791
2083.71	98.3052	2082.74	99.098	1982.46	99.5481	1982.46	97.6729	2083.71	99.6774
2084.67	98.288	2083.71	99.086	1983.43	99.4953	1983.43	97.6428	2084.67	99.6646
2085.64	98.266	2084.67	99.0774	1984.39	99.4291	1984.39	97.6432	2085.64	99.6389
2086.6	98.2458	2085.64	99.0726	1985.36	99.3695	1985.36	97.6701	2086.6	99.6011
2087.57	98.2321	2086.6	99.0732	1986.32	99.3252	1986.32	97.7167	2087.57	99.557
2088.53	98.227	2087.57	99.081	1987.29	99.2897	1987.29	97.7764	2088.53	99.5181
2089.49	98.2306	2088.53	99.0956	1988.25	99.248	1988.25	97.8408	2089.49	99.4977
2090.46	98.2409	2089.49	99.1127	1989.21	99.1902	1989.21	97.8974	2090.46	99.5049
2091.42	98.2548	2090.46	99.1234	1990.18	99.1228	1990.18	97.9334	2091.42	99.539
2092.39	98.2695	2091.42	99.1182	1991.14	99.0694	1991.14	97.9464	2092.39	99.5891
2093.35	98.284	2092.39	99.0923	1992.11	99.0569	1992.11	97.9519	2093.35	99.639
2094.32	98.2995	2093.35	99.049	1993.07	99.0942	1993.07	97.9741	2094.32	99.674
2095.28	98.3183	2094.32	98.9991	1994.03	99.1631	1994.03	98.0258	2095.28	99.6868
2096.24	98.3406	2095.28	98.9564	1995	99.228	1995	98.095	2096.24	99.679
2097.21	98.3625	2096.24	98.9308	1995.96	99.2565	1995.96	98.1517	2097.21	99.6583
2098.17	98.3775	2097.21	98.9249	1996.93	99.2333	1996.93	98.1675	2098.17	99.6343
2099.14	98.3802	2098.17	98.9337	1997.89	99.1668	1997.89	98.1348	2099.14	99.6146
2100.1	98.3709	2099.14	98.9478	1998.86	99.0854	1998.86	98.0741	2100.1	99.6035
2101.06	98.3564	2100.1	98.9579	1999.82	99.0255	1999.82	98.0228	2101.06	99.6022
2102.03	98.3466	2101.06	98.9576	2000.78	99.0139	2000.78	98.01	2102.03	99.6093
2102.99	98.3488	2102.03	98.9438	2001.75	99.0553	2001.75	98.035	2102.99	99.6206
2103.96	98.3629	2102.99	98.9169	2002.71	99.1303	2002.71	98.0674	2103.96	99.6303
2104.92	98.3813	2103.96	98.88	2003.68	99.2056	2003.68	98.0671	2104.92	99.6329
2105.89	98.3941	2104.92	98.8398	2004.64	99.2476	2004.64	98.0087	2105.89	99.6256
2106.85	98.3963	2105.89	98.8045	2005.61	99.2352	2005.61	97.8951	2106.85	99.6105
2107.81	98.3913	2106.85	98.7808	2006.57	99.1676	2006.57	97.7535	2107.81	99.5937
2108.78	98.389	2107.81	98.7703	2007.53	99.0649	2007.53	97.6189	2108.78	99.5829
2109.74	98.3988	2108.78	98.7673	2008.5	98.9601	2008.5	97.5197	2109.74	99.5838
2110.71	98.4233	2109.74	98.7615	2009.46	98.8865	2009.46	97.4746	2110.71	99.5975
2111.67	98.4558	2110.71	98.7435	2010.43	98.8673	2010.43	97.4936	2111.67	99.6202
2112.64	98.4844	2111.67	98.7102	2011.39	98.908	2011.39	97.5735	2112.64	99.6451
2113.6	98.499	2112.64	98.666	2012.36	98.9952	2012.36	97.6889	2113.6	99.6652
2114.56	98.4971	2113.6	98.6197	2013.32	99.0985	2013.32	97.794	2114.56	99.6759
2115.53	98.4852	2114.56	98.5782	2014.28	99.1751	2014.28	97.8418	2115.53	99.6785
2116.49	98.4743	2115.53	98.5431	2015.25	99.1797	2015.25	97.8196	2116.49	99.6801
2117.46	98.4738	2116.49	98.5113	2016.21	99.0809	2016.21	97.7735	2117.46	99.6916
2118.42	98.4865	2117.46	98.4788	2017.18	98.8807	2017.18	97.7916	2118.42	99.7225
2119.39	98.5079	2118.42	98.4445	2018.14	98.6244	2018.14	97.9389	2119.39	99.7751
2120.35	98.5294	2119.39	98.4104	2019.1	98.3863	2019.1	98.192	2120.35	99.8409
2121.31	98.5432	2120.35	98.3783	2020.07	98.2389	2020.07	98.438	2121.31	99.9039
2122.28	98.5461	2121.31	98.3465	2021.03	98.226	2021.03	98.5424	2122.28	99.9473
2123.24	98.5405	2122.28	98.3098	2022	98.3522	2022	98.4326	2123.24	99.962
2124.21	98.533	2123.24	98.2623	2022.96	98.5839	2022.96	98.1414	2124.21	99.9506
2125.17	98.5302	2124.21	98.2013	2023.93	98.8612	2023.93	97.7877	2125.17	99.9248
2126.13	98.5352	2125.17	98.1286	2024.89	99.117	2024.89	97.507	2126.13	99.8998
2127.1	98.5454	2126.13	98.0482	2025.85	99.2998	2025.85	97.3764	2127.1	99.8888
2128.06	98.5529	2127.1	97.9634	2026.82	99.3892	2026.82	97.3841	2128.06	99.9
2129.03	98.5475	2128.06	97.8749	2027.78	99.3948	2027.78	97.4577	2129.03	99.9375
2129.99	98.5207	2129.03	97.782	2028.75	99.343	2028.75	97.522	2129.99	100.001
2130.96	98.4714	2129.99	97.6858	2029.71	99.2606	2029.71	97.5403	2130.96	100.083
2131.92	98.4078	2130.96	97.5905	2030.68	99.1669	2030.68	97.5163	2131.92	100.17
2132.88	98.3477	2131.92	97.5013	2031.64	99.0749	2031.64	97.4676	2132.88	100.243
2133.85	98.3128	2132.88	97.4206	2032.6	98.9967	2032.6	97.4023	2133.85	100.286
2134.81	98.3193	2133.85	97.3451	2033.57	98.9474	2033.57	97.3171	2134.81	100.291
2135.78	98.3687	2134.81	97.2658	2034.53	98.9409	2034.53	97.2132	2135.78	100.268
2136.74	98.4441	2135.78	97.1721	2035.5	98.9837	2035.5	97.1078	2136.74	100.236
2137.71	98.5147	2136.74	97.0568	2036.46	99.0683	2036.46	97.0283	2137.71	100.215
2138.67	98.5486	2137.71	96.9197	2037.43	99.1738	2037.43	96.9953	2138.67	100.219
2139.63	98.5257	2138.67	96.7677	2038.39	99.271	2038.39	97.0107	2139.63	100.248
2140.6	98.446	2139.63	96.6121	2039.35	99.3305	2039.35	97.0584	2140.6	100.299
2141.56	98.3302	2140.6	96.4632	2040.32	99.3317	2040.32	97.1144	2141.56	100.364
2142.53	98.2121	2141.56	96.3262	2041.28	99.2719	2041.28	97.159	2142.53	100.436
2143.49	98.1256	2142.53	96.1994	2042.25	99.1674	2042.25	97.1854	2143.49	100.506
2144.46	98.0925	2143.49	96.0757	2043.21	99.0463	2043.21	97.2001	2144.46	100.565
2145.42	98.1142	2144.46	95.9461	2044.17	98.9351	2044.17	97.2164	2145.42	100.6
2146.38	98.1721	2145.42	95.8045	2045.14	98.849	2045.14	97.2458	2146.38	100.601
2147.35	98.2358	2146.38	95.6495	2046.1	98.7913	2046.1	97.2896	2147.35	100.569
2148.31	98.2765	2147.35	95.4838	2047.07	98.7588	2047.07	97.3375	2148.31	100.52
2149.28	98.2774	2148.31	95.3111	2048.03	98.7491	2048.03	97.3726	2149.28	100.479
2150.24	98.2384	2149.28	95.1331	2049	98.7622	2049	97.3834	2150.24	100.477
2151.2	98.1717	2150.24	94.9493	2049.96	98.7974	2049.96	97.3723	2151.2	100.532
2152.17	98.0931	2151.2	94.759	2050.92	98.8493	2050.92	97.3547	2152.17	100.638
2153.13	98.0122	2152.17	94.5635	2051.89	98.9054	2051.89	97.3494	2153.13	100.768
2154.1	97.9282	2153.13	94.3663	2052.85	98.9495	2052.85	97.3683	2154.1	100.881
2155.06	97.832	2154.1	94.1715	2053.82	98.9666	2053.82	97.4099	2155.06	100.94
2156.03	97.7142	2155.06	93.9804	2054.78	98.9487	2054.78	97.4604	2156.03	100.932
2156.99	97.5766	2156.03	93.7907	2055.75	98.898	2055.75	97.501	2156.99	100.875
2157.95	97.4402	2156.99	93.598	2056.71	98.8263	2056.71	97.5167	2157.95	100.803
2158.92	97.341	2157.95	93.3981	2057.67	98.751	2057.67	97.5029	2158.92	100.75
2159.88	97.311	2158.92	93.1893	2058.64	98.6903	2058.64	97.4651	2159.88	100.728
2160.85	97.3598	2159.88	92.9721	2059.6	98.6588	2059.6	97.4137	2160.85	100.726
2161.81	97.4706	2160.85	92.7477	2060.57	98.6641	2060.57	97.3595	2161.81	100.718
2162.78	97.6112	2161.81	92.5163	2061.53	98.7051	2061.53	97.3104	2162.78	100.688
2163.74	97.7471	2162.78	92.2778	2062.5	98.7707	2062.5	97.2717	2163.74	100.642
2164.7	97.852	2163.74	92.0316	2063.46	98.842	2063.46	97.2472	2164.7	100.599
2165.67	97.9141	2164.7	91.7774	2064.42	98.8977	2064.42	97.2398	2165.67	100.581
2166.63	97.9391	2165.67	91.5147	2065.39	98.9214	2065.39	97.2514	2166.63	100.596
2167.6	97.9444	2166.63	91.2429	2066.35	98.9087	2066.35	97.2818	2167.6	100.632
2168.56	97.9505	2167.6	90.9609	2067.32	98.8671	2067.32	97.3268	2168.56	100.664
2169.53	97.9705	2168.56	90.6691	2068.28	98.8111	2068.28	97.3776	2169.53	100.671
2170.49	98.0054	2169.53	90.3694	2069.25	98.7552	2069.25	97.4219	2170.49	100.646
2171.45	98.0461	2170.49	90.0645	2070.21	98.7093	2070.21	97.4459	2171.45	100.599
2172.42	98.0797	2171.45	89.756	2071.17	98.6779	2071.17	97.44	2172.42	100.548
2173.38	98.0971	2172.42	89.443	2072.14	98.6616	2072.14	97.4035	2173.38	100.508
2174.35	98.0956	2173.38	89.1223	2073.1	98.6588	2073.1	97.3476	2174.35	100.486
2175.31	98.077	2174.35	88.7908	2074.07	98.6678	2074.07	97.2922	2175.31	100.477
2176.27	98.0429	2175.31	88.448	2075.03	98.6873	2075.03	97.2576	2176.27	100.474
2177.24	97.9918	2176.27	88.097	2075.99	98.7144	2075.99	97.2558	2177.24	100.47
2178.2	97.9235	2177.24	87.7428	2076.96	98.7437	2076.96	97.2854	2178.2	100.462
2179.17	97.8451	2178.2	87.3897	2077.92	98.7669	2077.92	97.3334	2179.17	100.448
2180.13	97.7743	2179.17	87.0389	2078.89	98.7754	2078.89	97.3816	2180.13	100.426
2181.1	97.7344	2180.13	86.688	2079.85	98.7654	2079.85	97.4148	2181.1	100.399
2182.06	97.7417	2181.1	86.3327	2080.82	98.7416	2080.82	97.4256	2182.06	100.37
2183.02	97.793	2182.06	85.9688	2081.78	98.7167	2081.78	97.4153	2183.02	100.345
2183.99	97.865	2183.02	85.5945	2082.74	98.705	2082.74	97.3911	2183.99	100.332
2184.95	97.9255	2183.99	85.2112	2083.71	98.7147	2083.71	97.3619	2184.95	100.331
2185.92	97.9513	2184.95	84.8226	2084.67	98.7418	2084.67	97.3364	2185.92	100.339
2186.88	97.9399	2185.92	84.4337	2085.64	98.773	2085.64	97.3211	2186.88	100.345
2187.85	97.9081	2186.88	84.0483	2086.6	98.7942	2086.6	97.3204	2187.85	100.34
2188.81	97.8809	2187.85	83.6673	2087.57	98.799	2087.57	97.3353	2188.81	100.321
2189.77	97.8774	2188.81	83.2876	2088.53	98.793	2088.53	97.3619	2189.77	100.293
2190.74	97.9025	2189.77	82.9025	2089.49	98.789	2089.49	97.3915	2190.74	100.267
2191.7	97.9481	2190.74	82.5031	2090.46	98.797	2090.46	97.4139	2191.7	100.249
2192.67	97.9999	2191.7	82.082	2091.42	98.8176	2091.42	97.422	2192.67	100.244
2193.63	98.0455	2192.67	81.6354	2092.39	98.8421	2092.39	97.4168	2193.63	100.246
2194.6	98.079	2193.63	81.1648	2093.35	98.8592	2093.35	97.4074	2194.6	100.251
2195.56	98.1006	2194.6	80.6765	2094.32	98.8628	2094.32	97.4055	2195.56	100.256
2196.52	98.1139	2195.56	80.1784	2095.28	98.8547	2095.28	97.418	2196.52	100.262
2197.49	98.1234	2196.52	79.6775	2096.24	98.8417	2096.24	97.441	2197.49	100.273
2198.45	98.1324	2197.49	79.1773	2097.21	98.8289	2097.21	97.4625	2198.45	100.289
2199.42	98.1431	2198.45	78.6781	2098.17	98.8166	2098.17	97.471	2199.42	100.305
2200.38	98.1571	2199.42	78.1782	2099.14	98.8011	2099.14	97.465	2200.38	100.313
2201.34	98.1754	2200.38	77.6759	2100.1	98.7789	2100.1	97.4549	2201.34	100.305
2202.31	98.1978	2201.34	77.1707	2101.06	98.7502	2101.06	97.4557	2202.31	100.277
2203.27	98.2215	2202.31	76.6623	2102.03	98.7197	2102.03	97.4759	2203.27	100.236
2204.24	98.2408	2203.27	76.1496	2102.99	98.6955	2102.99	97.5111	2204.24	100.191
2205.2	98.2475	2204.24	75.629	2103.96	98.6871	2103.96	97.5459	2205.2	100.157
2206.17	98.2347	2205.2	75.0961	2104.92	98.7024	2104.92	97.5641	2206.17	100.142
2207.13	98.2004	2206.17	74.5473	2105.89	98.7443	2105.89	97.5597	2207.13	100.147
2208.09	98.1508	2207.13	73.9828	2106.85	98.8067	2106.85	97.5402	2208.09	100.167
2209.06	98.0988	2208.09	73.4073	2107.81	98.8737	2107.81	97.5209	2209.06	100.19
2210.02	98.0593	2209.06	72.8288	2108.78	98.9243	2108.78	97.5148	2210.02	100.203
2210.99	98.044	2210.02	72.2553	2109.74	98.9419	2109.74	97.526	2210.99	100.199
2211.95	98.057	2210.99	71.6915	2110.71	98.9228	2110.71	97.5503	2211.95	100.178
2212.92	98.0955	2211.95	71.138	2111.67	98.8796	2111.67	97.5812	2212.92	100.148
2213.88	98.1514	2212.92	70.5921	2112.64	98.8348	2112.64	97.6146	2213.88	100.117
2214.84	98.2144	2213.88	70.0508	2113.6	98.8095	2113.6	97.6493	2214.84	100.093
2215.81	98.2733	2214.84	69.5128	2114.56	98.8134	2114.56	97.6816	2215.81	100.078
2216.77	98.3175	2215.81	68.9792	2115.53	98.8421	2115.53	97.7026	2216.77	100.067
2217.74	98.3393	2216.77	68.452	2116.49	98.8828	2116.49	97.7	2217.74	100.056
2218.7	98.3371	2217.74	67.9329	2117.46	98.9228	2117.46	97.6667	2218.7	100.04
2219.67	98.3177	2218.7	67.4223	2118.42	98.9557	2118.42	97.6082	2219.67	100.021
2220.63	98.2942	2219.67	66.9202	2119.39	98.9826	2119.39	97.5433	2220.63	100.003
2221.59	98.2803	2220.63	66.4273	2120.35	99.008	2120.35	97.4961	2221.59	99.9923
2222.56	98.2833	2221.59	65.9451	2121.31	99.0355	2121.31	97.4826	2222.56	99.9895
2223.52	98.3008	2222.56	65.4746	2122.28	99.0657	2122.28	97.5022	2223.52	99.9888
2224.49	98.3232	2223.52	65.0143	2123.24	99.0964	2123.24	97.5375	2224.49	99.9799
2225.45	98.3395	2224.49	64.559	2124.21	99.1249	2124.21	97.566	2225.45	99.9556
2226.41	98.3442	2225.45	64.1019	2125.17	99.1486	2125.17	97.5734	2226.41	99.9176
2227.38	98.3398	2226.41	63.6371	2126.13	99.1653	2126.13	97.5613	2227.38	99.8778
2228.34	98.3337	2227.38	63.1627	2127.1	99.1727	2127.1	97.5447	2228.34	99.8517
2229.31	98.333	2228.34	62.6807	2128.06	99.1691	2128.06	97.5412	2229.31	99.8488
2230.27	98.3403	2229.31	62.1953	2129.03	99.1544	2129.03	97.5601	2230.27	99.865
2231.24	98.3532	2230.27	61.7105	2129.99	99.1306	2129.99	97.5971	2231.24	99.8842
2232.2	98.3668	2231.24	61.2285	2130.96	99.1003	2130.96	97.6375	2232.2	99.8876
2233.16	98.3774	2232.2	60.7507	2131.92	99.0653	2131.92	97.6633	2233.16	99.8651
2234.13	98.3844	2233.16	60.2786	2132.88	99.0256	2132.88	97.6614	2234.13	99.8211
2235.09	98.3897	2234.13	59.8141	2133.85	98.9813	2133.85	97.6286	2235.09	99.7713
2236.06	98.3964	2235.09	59.3592	2134.81	98.9357	2134.81	97.5737	2236.06	99.7328
2237.02	98.4067	2236.06	58.9141	2135.78	98.8969	2135.78	97.5152	2237.02	99.7141
2237.99	98.4216	2237.02	58.4778	2136.74	98.8752	2136.74	97.4754	2237.99	99.712
2238.95	98.4404	2237.99	58.0493	2137.71	98.8775	2137.71	97.4709	2238.95	99.7154
2239.91	98.4616	2238.95	57.6304	2138.67	98.9013	2138.67	97.5029	2239.91	99.7136
2240.88	98.483	2239.91	57.2265	2139.63	98.9353	2139.63	97.5541	2240.88	99.7022
2241.84	98.5016	2240.88	56.845	2140.6	98.9637	2140.6	97.5949	2241.84	99.6854
2242.81	98.5148	2241.84	56.4924	2141.56	98.9739	2141.56	97.5984	2242.81	99.6714
2243.77	98.5213	2242.81	56.1716	2142.53	98.9618	2142.53	97.5563	2243.77	99.667
2244.74	98.5219	2243.77	55.8816	2143.49	98.9321	2143.49	97.4846	2244.74	99.6725
2245.7	98.5195	2244.74	55.6192	2144.46	98.8938	2144.46	97.4131	2245.7	99.6804
2246.66	98.5173	2245.7	55.383	2145.42	98.8546	2145.42	97.3643	2246.66	99.6793
2247.63	98.5172	2246.66	55.1745	2146.38	98.8179	2146.38	97.3375	2247.63	99.6592
2248.59	98.5197	2247.63	54.9983	2147.35	98.7833	2147.35	97.3097	2248.59	99.6171
2249.56	98.5244	2248.59	54.8604	2148.31	98.7493	2148.31	97.2564	2249.56	99.5592
2250.52	98.5312	2249.56	54.7654	2149.28	98.7165	2149.28	97.1744	2250.52	99.4976
2251.49	98.5406	2250.52	54.7167	2150.24	98.6884	2150.24	97.0889	2251.49	99.4452
2252.45	98.5529	2251.49	54.7161	2151.2	98.6696	2151.2	97.038	2252.45	99.4095
2253.41	98.5667	2252.45	54.7641	2152.17	98.6637	2152.17	97.0441	2253.41	99.3909
2254.38	98.5787	2253.41	54.8591	2153.13	98.6694	2153.13	97.0933	2254.38	99.3829
2255.34	98.586	2254.38	54.995	2154.1	98.6777	2154.1	97.1372	2255.34	99.3775
2256.31	98.5884	2255.34	55.1615	2155.06	98.6694	2155.06	97.1169	2256.31	99.3684
2257.27	98.5898	2256.31	55.346	2156.03	98.6168	2156.03	96.9979	2257.27	99.354
2258.23	98.5959	2257.27	55.5393	2156.99	98.4932	2156.99	96.7985	2258.23	99.3364
2259.2	98.6109	2258.23	55.7392	2157.95	98.2926	2157.95	96.5905	2259.2	99.3196
2260.16	98.6343	2259.2	55.952	2158.92	98.0481	2158.92	96.4604	2260.16	99.3066
2261.13	98.6615	2260.16	56.1875	2159.88	97.8268	2159.88	96.4513	2261.13	99.2975
2262.09	98.6867	2261.13	56.4519	2160.85	97.6971	2160.85	96.5362	2262.09	99.2895
2263.06	98.7069	2262.09	56.7427	2161.81	97.6956	2161.81	96.6456	2263.06	99.2786
2264.02	98.7228	2263.06	57.0486	2162.78	97.8156	2162.78	96.7147	2264.02	99.2615
2264.98	98.7368	2264.02	57.355	2163.74	98.0145	2163.74	96.7135	2264.98	99.2369
2265.95	98.7494	2264.98	57.6515	2164.7	98.2321	2164.7	96.6535	2265.95	99.2042
2266.91	98.7583	2265.95	57.9359	2165.67	98.4118	2165.67	96.5767	2266.91	99.1621
2267.88	98.7596	2266.91	58.2143	2166.63	98.5213	2166.63	96.5363	2267.88	99.1082
2268.84	98.7525	2267.88	58.4963	2167.6	98.5609	2167.6	96.5749	2268.84	99.042
2269.81	98.7415	2268.84	58.7901	2168.56	98.5565	2168.56	96.7081	2269.81	98.9695
2270.77	98.7344	2269.81	59.1003	2169.53	98.5396	2169.53	96.9177	2270.77	98.9051
2271.73	98.7382	2270.77	59.4283	2170.49	98.5305	2170.49	97.1554	2271.73	98.8672
2272.7	98.7542	2271.73	59.7736	2171.45	98.5307	2171.45	97.3547	2272.7	98.8685
2273.66	98.7775	2272.7	60.1348	2172.42	98.5294	2172.42	97.4513	2273.66	98.9074
2274.63	98.8005	2273.66	60.5098	2173.38	98.5155	2173.38	97.4077	2274.63	98.9661
2275.59	98.8172	2274.63	60.8957	2174.35	98.4891	2174.35	97.2348	2275.59	99.019
2276.56	98.8265	2275.59	61.2907	2175.31	98.4617	2175.31	96.995	2276.56	99.0453
2277.52	98.8307	2276.56	61.6957	2176.27	98.448	2176.27	96.7782	2277.52	99.0395
2278.48	98.8322	2277.52	62.116	2177.24	98.4547	2177.24	96.6601	2278.48	99.011
2279.45	98.8318	2278.48	62.5594	2178.2	98.4766	2178.2	96.6655	2279.45	98.9765
2280.41	98.8282	2279.45	63.0325	2179.17	98.5012	2179.17	96.7578	2280.41	98.9488
2281.38	98.8207	2280.41	63.5367	2180.13	98.5188	2180.13	96.863	2281.38	98.9317
2282.34	98.8108	2281.38	64.0662	2181.1	98.5289	2181.1	96.9143	2282.34	98.9215
2283.3	98.8015	2282.34	64.6098	2182.06	98.5392	2182.06	96.8921	2283.3	98.9122
2284.27	98.7945	2283.3	65.1553	2183.02	98.5587	2183.02	96.8324	2284.27	98.8997
2285.23	98.7888	2284.27	65.6936	2183.99	98.5897	2183.99	96.7965	2285.23	98.8822
2286.2	98.7805	2285.23	66.2216	2184.95	98.6246	2184.95	96.8255	2286.2	98.8594
2287.16	98.7664	2286.2	66.7422	2185.92	98.65	2185.92	96.9142	2287.16	98.8314
2288.13	98.7469	2287.16	67.2619	2186.88	98.6534	2186.88	97.019	2288.13	98.7997
2289.09	98.7272	2288.13	67.7874	2187.85	98.6291	2187.85	97.0915	2289.09	98.7684
2290.05	98.7152	2289.09	68.324	2188.81	98.581	2188.81	97.1098	2290.05	98.7433
2291.02	98.7172	2290.05	68.8753	2189.77	98.5207	2189.77	97.0887	2291.02	98.7297
2291.98	98.7343	2291.02	69.4436	2190.74	98.463	2190.74	97.0632	2291.98	98.7294
2292.95	98.7616	2291.98	70.0295	2191.7	98.4197	2191.7	97.0616	2292.95	98.7392
2293.91	98.7911	2292.95	70.6293	2192.67	98.3955	2192.67	97.088	2293.91	98.7523
2294.88	98.8145	2293.91	71.2338	2193.63	98.3869	2193.63	97.1235	2294.88	98.7617
2295.84	98.8268	2294.88	71.8302	2194.6	98.386	2194.6	97.1444	2295.84	98.763
2296.8	98.8268	2295.84	72.4082	2195.56	98.3863	2195.56	97.1402	2296.8	98.7558
2297.77	98.8162	2296.8	72.9667	2196.52	98.3877	2196.52	97.1214	2297.77	98.7424
2298.73	98.7981	2297.77	73.5159	2197.49	98.3969	2197.49	97.1117	2298.73	98.7269
2299.7	98.7763	2298.73	74.0705	2198.45	98.4223	2198.45	97.1323	2299.7	98.7129
2300.66	98.7547	2299.7	74.6396	2199.42	98.4671	2199.42	97.1888	2300.66	98.7032
2301.63	98.7369	2300.66	75.2198	2200.38	98.5252	2200.38	97.2676	2301.63	98.6988
2302.59	98.7252	2301.63	75.7961	2201.34	98.5826	2201.34	97.3424	2302.59	98.6987
2303.55	98.72	2302.59	76.3534	2202.31	98.6242	2202.31	97.3879	2303.55	98.7005
2304.52	98.7195	2303.55	76.8867	2203.27	98.6418	2203.27	97.3906	2304.52	98.7025
2305.48	98.7207	2304.52	77.405	2204.24	98.6377	2204.24	97.3536	2305.48	98.7041
2306.45	98.7206	2305.48	77.9263	2205.2	98.623	2205.2	97.293	2306.45	98.7057
2307.41	98.7175	2306.45	78.4666	2206.17	98.61	2206.17	97.2305	2307.41	98.7067
2308.38	98.7118	2307.41	79.032	2207.13	98.6069	2207.13	97.1848	2308.38	98.7033
2309.34	98.7042	2308.38	79.6143	2208.09	98.6138	2208.09	97.1665	2309.34	98.6878
2310.3	98.6953	2309.34	80.1969	2209.06	98.625	2209.06	97.1768	2310.3	98.6537
2311.27	98.6848	2310.3	80.764	2210.02	98.6337	2210.02	97.2088	2311.27	98.6009
2312.23	98.6721	2311.27	81.3083	2210.99	98.6362	2210.99	97.2505	2312.23	98.5394
2313.2	98.6576	2312.23	81.832	2211.95	98.6336	2211.95	97.2888	2313.2	98.4856
2314.16	98.6441	2313.2	82.3412	2212.92	98.6307	2212.92	97.3132	2314.16	98.4545
2315.12	98.6352	2314.16	82.8408	2213.88	98.6331	2213.88	97.3194	2315.12	98.4525
2316.09	98.6335	2315.12	83.3309	2214.84	98.6442	2214.84	97.3101	2316.09	98.4756
2317.05	98.6388	2316.09	83.8056	2215.81	98.6637	2215.81	97.2935	2317.05	98.5116
2318.02	98.6468	2317.05	84.2535	2216.77	98.6881	2216.77	97.279	2318.02	98.5455
2318.98	98.6504	2318.02	84.662	2217.74	98.7121	2217.74	97.2736	2318.98	98.563
2319.95	98.6432	2318.98	85.0266	2218.7	98.7307	2218.7	97.2794	2319.95	98.5522
2320.91	98.6236	2319.95	85.3595	2219.67	98.7418	2219.67	97.2956	2320.91	98.5055
2321.87	98.5975	2320.91	85.6903	2220.63	98.7472	2220.63	97.32	2321.87	98.4217
2322.84	98.5751	2321.87	86.053	2221.59	98.7528	2221.59	97.3517	2322.84	98.3106
2323.8	98.5651	2322.84	86.4691	2222.56	98.7658	2222.56	97.3905	2323.8	98.1946
2324.77	98.5692	2323.8	86.9388	2223.52	98.7912	2223.52	97.4343	2324.77	98.1037
2325.73	98.582	2324.77	87.4456	2224.49	98.8295	2224.49	97.478	2325.73	98.0661
2326.7	98.5946	2325.73	87.9659	2225.45	98.8748	2225.45	97.5128	2326.7	98.0959
2327.66	98.5993	2326.7	88.4736	2226.41	98.9175	2226.41	97.5293	2327.66	98.1847
2328.62	98.5942	2327.66	88.9374	2227.38	98.948	2227.38	97.5223	2328.62	98.3022
2329.59	98.5843	2328.62	89.326	2228.34	98.9611	2228.34	97.4945	2329.59	98.4101
2330.55	98.5788	2329.59	89.6298	2229.31	98.9583	2229.31	97.4569	2330.55	98.4828
2331.52	98.5847	2330.55	89.8842	2230.27	98.9474	2230.27	97.4254	2331.52	98.52
2332.48	98.6016	2331.52	90.1654	2231.24	98.939	2231.24	97.4148	2332.48	98.54
2333.45	98.6218	2332.48	90.546	2232.2	98.9421	2232.2	97.4327	2333.45	98.5596
2334.41	98.6353	2333.45	91.0366	2233.16	98.9601	2233.16	97.4775	2334.41	98.5779
2335.37	98.6349	2334.41	91.5527	2234.13	98.9892	2234.13	97.5391	2335.37	98.5759
2336.34	98.6198	2335.37	91.9371	2235.09	99.0197	2235.09	97.603	2336.34	98.5283
2337.3	98.5946	2336.34	92.0322	2236.06	99.0403	2236.06	97.6551	2337.3	98.4222
2338.27	98.5663	2337.3	91.7664	2237.02	99.0433	2237.02	97.6851	2338.27	98.2698
2339.23	98.5399	2338.27	91.2088	2237.99	99.0283	2237.99	97.6892	2339.23	98.1077
2340.19	98.5173	2339.23	90.5657	2238.95	99.0024	2238.95	97.6709	2340.19	97.9862
2341.16	98.4986	2340.19	90.1427	2239.91	98.9769	2239.91	97.6402	2341.16	97.956
2342.12	98.4862	2341.16	90.2925	2240.88	98.9617	2240.88	97.6101	2342.12	98.0497
2343.09	98.4869	2342.12	91.244	2241.84	98.9605	2241.84	97.5915	2343.09	98.2467
2344.05	98.5062	2343.09	92.7289	2242.81	98.9703	2242.81	97.5881	2344.05	98.4653
2345.02	98.5407	2344.05	93.9829	2243.77	98.9839	2243.77	97.5949	2345.02	98.6257
2345.98	98.5795	2345.02	94.5115	2244.74	98.9953	2244.74	97.6019	2345.98	98.7023
2346.94	98.6129	2345.98	94.4132	2245.7	99.0025	2245.7	97.6006	2346.94	98.7083
2347.91	98.6355	2346.94	93.9866	2246.66	99.0085	2246.66	97.5904	2347.91	98.6627
2348.87	98.646	2347.91	93.4581	2247.63	99.0172	2247.63	97.5789	2348.87	98.5782
2349.84	98.644	2348.87	92.9659	2248.59	99.0304	2248.59	97.5781	2349.84	98.4615
2350.8	98.6297	2349.84	92.6133	2249.56	99.0459	2249.56	97.5966	2350.8	98.3195
2351.77	98.6045	2350.8	92.5171	2250.52	99.0591	2250.52	97.6342	2351.77	98.1691
2352.73	98.5716	2351.77	92.8339	2251.49	99.0672	2251.49	97.6819	2352.73	98.05
2353.69	98.5368	2352.73	93.726	2252.45	99.071	2252.45	97.7257	2353.69	98.0248
2354.66	98.5041	2353.69	95.1817	2253.41	99.0746	2253.41	97.7535	2354.66	98.1415
2355.62	98.4725	2354.66	96.7597	2254.38	99.0818	2254.38	97.7596	2355.62	98.3797
2356.59	98.4378	2355.62	97.7731	2255.34	99.0928	2255.34	97.7476	2356.59	98.6506
2357.55	98.402	2356.59	97.9598	2256.31	99.1039	2256.31	97.728	2357.55	98.8472
2358.52	98.3773	2357.55	97.59	2257.27	99.1106	2257.27	97.7142	2358.52	98.8837
2359.48	98.3788	2358.52	96.9877	2258.23	99.1118	2258.23	97.7166	2359.48	98.7278
2360.44	98.4088	2359.48	96.2763	2259.2	99.1113	2259.2	97.7377	2360.44	98.4259
2361.41	98.4516	2360.44	95.4756	2260.16	99.1158	2260.16	97.7714	2361.41	98.084
2362.37	98.4856	2361.41	94.6749	2261.13	99.1307	2261.13	97.8054	2362.37	97.8113
2363.34	98.5001	2362.37	94.0457	2262.09	99.157	2262.09	97.8276	2363.34	97.6773
2364.3	98.5004	2363.34	93.7306	2263.06	99.1911	2263.06	97.8334	2364.3	97.6956
2365.26	98.4998	2364.3	93.7562	2264.02	99.2274	2264.02	97.8278	2365.26	97.8295
2366.23	98.5072	2365.26	94.0374	2264.98	99.2606	2264.98	97.8231	2366.23	98.0185
2367.19	98.5218	2366.23	94.4579	2265.95	99.2853	2265.95	97.8305	2367.19	98.2111
2368.16	98.5375	2367.19	94.936	2266.91	99.2963	2266.91	97.8518	2368.16	98.3805
2369.12	98.5504	2368.16	95.4263	2267.88	99.2885	2267.88	97.8765	2369.12	98.5216
2370.09	98.5616	2369.12	95.8941	2268.84	99.262	2268.84	97.8856	2370.09	98.6389
2371.05	98.5748	2370.09	96.3036	2269.81	99.2251	2269.81	97.862	2371.05	98.7354
2372.01	98.592	2371.05	96.6224	2270.77	99.195	2270.77	97.8	2372.01	98.8083
2372.98	98.612	2372.01	96.8295	2271.73	99.1908	2271.73	97.7114	2372.98	98.8519
2373.94	98.6315	2372.98	96.9212	2272.7	99.2228	2272.7	97.6213	2373.94	98.8627
2374.91	98.6479	2373.94	96.9144	2273.66	99.2846	2273.66	97.5581	2374.91	98.8446
2375.87	98.6602	2374.91	96.8464	2274.63	99.3543	2274.63	97.5406	2375.87	98.8092
2376.84	98.6695	2375.87	96.7657	2275.59	99.4049	2275.59	97.5701	2376.84	98.7717
2377.8	98.6771	2376.84	96.7155	2276.56	99.4176	2276.56	97.6307	2377.8	98.7456
2378.76	98.6844	2377.8	96.7195	2277.52	99.3914	2277.52	97.6975	2378.76	98.7379
2379.73	98.6923	2378.76	96.7751	2278.48	99.3409	2278.48	97.7486	2379.73	98.7479
2380.69	98.7013	2379.73	96.8585	2279.45	99.2871	2279.45	97.7743	2380.69	98.7691
2381.66	98.712	2380.69	96.9389	2280.41	99.2459	2280.41	97.7778	2381.66	98.7927
2382.62	98.7243	2381.66	96.9938	2281.38	99.2226	2281.38	97.7699	2382.62	98.8116
2383.59	98.7376	2382.62	97.018	2282.34	99.2135	2282.34	97.7605	2383.59	98.8221
2384.55	98.7507	2383.59	97.0232	2283.3	99.2117	2283.3	97.7542	2384.55	98.8244
2385.51	98.7618	2384.55	97.0289	2284.27	99.2127	2284.27	97.75	2385.51	98.8212
2386.48	98.7703	2385.51	97.0518	2285.23	99.2154	2285.23	97.7447	2386.48	98.8163
2387.44	98.7764	2386.48	97.0979	2286.2	99.2205	2286.2	97.7359	2387.44	98.8126
2388.41	98.7814	2387.44	97.1618	2287.16	99.2274	2287.16	97.7224	2388.41	98.8112
2389.37	98.7869	2388.41	97.2312	2288.13	99.2332	2288.13	97.7036	2389.37	98.8116
2390.33	98.7933	2389.37	97.2947	2289.09	99.2345	2289.09	97.6783	2390.33	98.8132
2391.3	98.7994	2390.33	97.3473	2290.05	99.2291	2290.05	97.6453	2391.3	98.8164
2392.26	98.8031	2391.3	97.3924	2291.02	99.2188	2291.02	97.6049	2392.26	98.8234
2393.23	98.8025	2392.26	97.438	2291.98	99.2082	2291.98	97.5594	2393.23	98.837
2394.19	98.797	2393.23	97.491	2292.95	99.2024	2292.95	97.5112	2394.19	98.8578
2395.16	98.7877	2394.19	97.5525	2293.91	99.2039	2293.91	97.4613	2395.16	98.8826
2396.12	98.777	2395.16	97.6171	2294.88	99.2108	2294.88	97.408	2396.12	98.9053
2397.08	98.7673	2396.12	97.6762	2295.84	99.2181	2295.84	97.3492	2397.08	98.9196
2398.05	98.7607	2397.08	97.7224	2296.8	99.2198	2296.8	97.2857	2398.05	98.923
2399.01	98.7586	2398.05	97.7529	2297.77	99.2124	2297.77	97.2227	2399.01	98.9183
2399.98	98.7617	2399.01	97.7714	2298.73	99.1964	2298.73	97.1688	2399.98	98.9115
2400.94	98.7697	2399.98	97.7852	2299.7	99.1764	2299.7	97.1307	2400.94	98.9083
2401.91	98.7809	2400.94	97.8019	2300.66	99.1589	2300.66	97.108	2401.91	98.9102
2402.87	98.792	2401.91	97.8259	2301.63	99.1496	2301.63	97.0923	2402.87	98.9152
2403.83	98.7993	2402.87	97.8566	2302.59	99.1503	2302.59	97.0699	2403.83	98.92
2404.8	98.8001	2403.83	97.8902	2303.55	99.1584	2303.55	97.0278	2404.8	98.9227
2405.76	98.7948	2404.8	97.9234	2304.52	99.1674	2304.52	96.9591	2405.76	98.9243
2406.73	98.7863	2405.76	97.9565	2305.48	99.1703	2305.48	96.865	2406.73	98.9269
2407.69	98.7792	2406.73	97.9941	2306.45	99.1625	2306.45	96.7541	2407.69	98.931
2408.66	98.7766	2407.69	98.0417	2307.41	99.1447	2307.41	96.6404	2408.66	98.9354
2409.62	98.7785	2408.66	98.1019	2308.38	99.1229	2308.38	96.5399	2409.62	98.9378
2410.58	98.7822	2409.62	98.1709	2309.34	99.1054	2309.34	96.4662	2410.58	98.9372
2411.55	98.7838	2410.58	98.2404	2310.3	99.0976	2310.3	96.425	2411.55	98.9345
2412.51	98.7811	2411.55	98.3015	2311.27	99.0983	2311.27	96.4115	2412.51	98.9307
2413.48	98.7742	2412.51	98.3485	2312.23	99.0998	2312.23	96.4107	2413.48	98.9263
2414.44	98.7653	2413.48	98.3811	2313.2	99.0937	2313.2	96.4038	2414.44	98.9201
2415.4	98.7574	2414.44	98.4017	2314.16	99.0762	2314.16	96.3757	2415.4	98.9116
2416.37	98.7532	2415.4	98.4136	2315.12	99.0512	2315.12	96.3202	2416.37	98.9021
2417.33	98.754	2416.37	98.4195	2316.09	99.0272	2316.09	96.2411	2417.33	98.8955
2418.3	98.7597	2417.33	98.4228	2317.05	99.0125	2317.05	96.1481	2418.3	98.8956
2419.26	98.7691	2418.3	98.4291	2318.02	99.0095	2318.02	96.0528	2419.26	98.9041
2420.23	98.7797	2419.26	98.4456	2318.98	99.0127	2318.98	95.9645	2420.23	98.9194
2421.19	98.7882	2420.23	98.4786	2319.95	99.011	2319.95	95.8893	2421.19	98.9385
2422.15	98.792	2421.19	98.529	2320.91	98.9941	2320.91	95.8296	2422.15	98.9591
2423.12	98.7896	2422.15	98.591	2321.87	98.9588	2321.87	95.7839	2423.12	98.981
2424.08	98.7824	2423.12	98.6542	2322.84	98.9121	2322.84	95.747	2424.08	99.0051
2425.05	98.7736	2424.08	98.7087	2323.8	98.8674	2323.8	95.7113	2425.05	99.0311
2426.01	98.7672	2425.05	98.7488	2324.77	98.8377	2324.77	95.6699	2426.01	99.0559
[truncated: 1,738 more rows]
