# Supplementary material for: Toughening elastomer via sequentially activated multi-pathway energy dissipation
Source: Nat Commun. 2026 Jul 1;17:5452. doi: 10.1038/s41467-026-74148-z (PMC13323342; doi:10.1038/s41467-026-74148-z)
Supplement: Supplementary file 3 — Source Data [file 41467_2026_74148_MOESM3_ESM.zip › Source data/Fig. S12.xlsx]

## Sheet: Sheet1
	PU-RM2	PU-R	PU-C
0	100	100	100
300	615.562	580	589.308
600	960.807	892.745	976.73
900	1075.5	965.882	1088.68
1500	1168.59	1102.16	1195.6
2100	1245.53	1218.84	1199.16
2700	1318.73	1234.16	1259.36
3300	1349.57	1242.78	1286.61
3900	1362.25	1257.67	1314.47
