# Supplementary material for: Toughening elastomer via sequentially activated multi-pathway energy dissipation
Source: Nat Commun. 2026 Jul 1;17:5452. doi: 10.1038/s41467-026-74148-z (PMC13323342; doi:10.1038/s41467-026-74148-z)
Supplement: Supplementary file 3 — Source Data [file 41467_2026_74148_MOESM3_ESM.zip › Source data/Fig. S13.xlsx]

## Sheet: Sheet1
PU-R		PU-RM2		PU-MCM		PU-C
-120.79	-865.63	-120.016	-762.311	-120.547	-678.298	-120.035	-899.578
-120.704	-867.797	-119.934	-762.498	-120.462	-678.497	-119.953	-899.863
-120.618	-869.87	-119.851	-762.71	-120.378	-678.682	-119.871	-900.144
-120.532	-871.937	-119.769	-762.906	-120.294	-678.886	-119.789	-900.436
-120.447	-873.908	-119.686	-763.126	-120.209	-679.096	-119.707	-900.726
-120.361	-875.757	-119.604	-763.359	-120.127	-679.309	-119.625	-901.019
-120.274	-877.53	-119.521	-763.567	-120.045	-679.507	-119.543	-901.312
-120.188	-879.242	-119.439	-763.765	-119.963	-679.701	-119.461	-901.593
-120.102	-880.908	-119.356	-763.975	-119.881	-679.91	-119.379	-901.86
-120.016	-882.519	-119.273	-764.208	-119.799	-680.12	-119.296	-902.138
-119.929	-884.028	-119.19	-764.436	-119.717	-680.317	-119.214	-902.425
-119.843	-885.425	-119.108	-764.658	-119.635	-680.518	-119.132	-902.715
-119.756	-886.784	-119.025	-764.864	-119.553	-680.709	-119.05	-902.993
-119.67	-888.072	-118.942	-765.073	-119.471	-680.901	-118.968	-903.267
-119.583	-889.292	-118.86	-765.285	-119.389	-681.103	-118.886	-903.564
-119.496	-890.512	-118.777	-765.489	-119.306	-681.302	-118.804	-903.855
-119.411	-891.634	-118.694	-765.698	-119.224	-681.505	-118.722	-904.12
-119.326	-892.717	-118.611	-765.912	-119.142	-681.706	-118.64	-904.408
-119.242	-893.741	-118.528	-766.117	-119.06	-681.908	-118.558	-904.728
-119.157	-894.742	-118.445	-766.321	-118.977	-682.106	-118.476	-905.035
-119.073	-895.731	-118.362	-766.556	-118.895	-682.304	-118.393	-905.345
-118.989	-896.691	-118.279	-766.79	-118.812	-682.506	-118.311	-905.646
-118.904	-897.582	-118.196	-767.025	-118.73	-682.709	-118.229	-905.935
-118.819	-898.394	-118.114	-767.305	-118.648	-682.909	-118.146	-906.234
-118.734	-899.184	-118.031	-767.564	-118.566	-683.102	-118.064	-906.522
-118.65	-899.913	-117.948	-767.819	-118.483	-683.301	-117.982	-906.81
-118.565	-900.703	-117.865	-768.079	-118.401	-683.501	-117.899	-907.123
-118.48	-901.442	-117.782	-768.339	-118.318	-683.706	-117.817	-907.43
-118.395	-902.14	-117.699	-768.59	-118.235	-683.91	-117.734	-907.717
-118.31	-902.85	-117.616	-768.84	-118.153	-684.114	-117.652	-907.992
-118.225	-903.45	-117.533	-769.077	-118.07	-684.319	-117.569	-908.268
-118.14	-904.021	-117.45	-769.321	-117.988	-684.525	-117.487	-908.54
-118.055	-904.57	-117.367	-769.561	-117.905	-684.726	-117.404	-908.832
-117.97	-905.15	-117.284	-769.805	-117.823	-684.932	-117.322	-909.144
-117.885	-905.735	-117.201	-770.038	-117.74	-685.14	-117.239	-909.439
-117.8	-906.256	-117.118	-770.273	-117.657	-685.348	-117.157	-909.74
-117.715	-906.582	-117.034	-770.511	-117.574	-685.551	-117.074	-910.037
-117.63	-906.997	-116.951	-770.743	-117.492	-685.757	-116.991	-910.33
-117.545	-907.439	-116.868	-770.993	-117.409	-685.965	-116.909	-910.614
-117.459	-907.934	-116.785	-771.239	-117.326	-686.172	-116.826	-910.898
-117.374	-908.445	-116.702	-771.488	-117.243	-686.382	-116.743	-911.184
-117.289	-908.865	-116.618	-771.725	-117.16	-686.59	-116.66	-911.496
-117.204	-909.266	-116.535	-771.961	-117.077	-686.798	-116.578	-911.821
-117.119	-909.642	-116.452	-772.202	-116.994	-687.002	-116.495	-912.125
-117.034	-910.02	-116.368	-772.443	-116.911	-687.208	-116.412	-912.43
-116.948	-910.391	-116.285	-772.68	-116.828	-687.414	-116.329	-912.739
-116.863	-910.759	-116.202	-772.919	-116.745	-687.637	-116.246	-913.019
-116.778	-911.119	-116.118	-773.159	-116.662	-687.844	-116.163	-913.291
-116.693	-911.456	-116.035	-773.398	-116.579	-688.054	-116.08	-913.618
-116.608	-911.712	-115.951	-773.63	-116.496	-688.265	-115.997	-913.935
-116.523	-911.981	-115.868	-773.866	-116.413	-688.476	-115.914	-914.257
-116.437	-912.273	-115.784	-774.111	-116.33	-688.685	-115.831	-914.591
-116.352	-912.586	-115.7	-774.354	-116.247	-688.894	-115.748	-914.904
-116.267	-912.884	-115.617	-774.603	-116.164	-689.105	-115.664	-915.223
-116.181	-913.15	-115.533	-774.852	-116.081	-689.317	-115.581	-915.536
-116.096	-913.415	-115.449	-775.105	-115.998	-689.536	-115.498	-915.855
-116.01	-913.679	-115.366	-775.352	-115.914	-689.752	-115.415	-916.195
-115.924	-913.946	-115.282	-775.599	-115.831	-689.965	-115.331	-916.511
-115.839	-914.195	-115.198	-775.85	-115.748	-690.185	-115.248	-916.81
-115.753	-914.383	-115.114	-776.102	-115.664	-690.399	-115.165	-917.123
-115.667	-914.57	-115.03	-776.344	-115.581	-690.61	-115.082	-917.45
-115.581	-914.741	-114.946	-776.589	-115.498	-690.823	-114.999	-917.765
-115.496	-914.922	-114.863	-776.846	-115.415	-691.038	-114.915	-918.072
-115.41	-915.109	-114.779	-777.101	-115.331	-691.253	-114.832	-918.381
-115.324	-915.265	-114.695	-777.349	-115.248	-691.471	-114.749	-918.7
-115.238	-915.409	-114.611	-777.599	-115.164	-691.688	-114.665	-919.026
-115.152	-915.574	-114.527	-777.851	-115.081	-691.903	-114.582	-919.333
-115.067	-915.724	-114.443	-778.103	-114.997	-692.12	-114.498	-919.664
-114.981	-915.901	-114.361	-778.363	-114.914	-692.339	-114.416	-920.008
-114.895	-916.038	-114.279	-778.613	-114.83	-692.557	-114.335	-920.342
-114.81	-916.154	-114.198	-778.869	-114.746	-692.775	-114.253	-920.688
-114.724	-916.278	-114.116	-779.137	-114.663	-692.993	-114.172	-921.016
-114.639	-916.398	-114.034	-779.395	-114.579	-693.212	-114.091	-921.343
-114.553	-916.509	-113.952	-779.679	-114.496	-693.431	-114.009	-921.663
-114.467	-916.634	-113.87	-779.938	-114.413	-693.646	-113.928	-921.991
-114.382	-916.768	-113.789	-780.191	-114.332	-693.865	-113.846	-922.301
-114.296	-916.882	-113.707	-780.455	-114.25	-694.085	-113.765	-922.611
-114.21	-916.992	-113.625	-780.721	-114.169	-694.31	-113.683	-922.929
-114.124	-917.1	-113.543	-780.987	-114.087	-694.531	-113.601	-923.267
-114.039	-917.223	-113.461	-781.24	-114.006	-694.755	-113.52	-923.587
-113.953	-917.328	-113.379	-781.494	-113.924	-694.977	-113.438	-923.906
-113.867	-917.452	-113.297	-781.751	-113.842	-695.198	-113.356	-924.228
-113.781	-917.56	-113.214	-782.012	-113.761	-695.42	-113.275	-924.55
-113.695	-917.664	-113.132	-782.278	-113.679	-695.642	-113.193	-924.874
-113.612	-917.788	-113.05	-782.534	-113.597	-695.861	-113.111	-925.213
-113.528	-917.921	-112.968	-782.795	-113.516	-696.085	-113.029	-925.562
-113.444	-918	-112.885	-783.059	-113.434	-696.305	-112.947	-925.908
-113.361	-918.094	-112.803	-783.323	-113.352	-696.528	-112.866	-926.247
-113.277	-918.177	-112.721	-783.595	-113.27	-696.744	-112.784	-926.567
-113.193	-918.283	-112.638	-783.864	-113.188	-696.963	-112.702	-926.881
-113.109	-918.364	-112.556	-784.121	-113.106	-697.184	-112.62	-927.2
-113.025	-918.445	-112.474	-784.38	-113.024	-697.406	-112.538	-927.539
-112.942	-918.528	-112.391	-784.641	-112.943	-697.631	-112.456	-927.88
-112.858	-918.6	-112.309	-784.903	-112.861	-697.862	-112.374	-928.208
-112.774	-918.694	-112.227	-785.164	-112.779	-698.088	-112.292	-928.541
-112.69	-918.773	-112.144	-785.425	-112.697	-698.31	-112.21	-928.877
-112.606	-918.859	-112.061	-785.688	-112.615	-698.536	-112.128	-929.223
-112.523	-918.954	-111.979	-785.949	-112.533	-698.758	-112.046	-929.582
-112.439	-919.036	-111.896	-786.212	-112.451	-698.984	-111.964	-929.923
-112.355	-919.118	-111.814	-786.471	-112.369	-699.212	-111.882	-930.267
-112.271	-919.203	-111.731	-786.729	-112.287	-699.438	-111.8	-930.617
-112.187	-919.279	-111.648	-786.988	-112.205	-699.661	-111.718	-930.955
-112.103	-919.359	-111.566	-787.25	-112.123	-699.882	-111.635	-931.298
-112.02	-919.428	-111.483	-787.51	-112.041	-700.107	-111.553	-931.65
-111.936	-919.492	-111.4	-787.773	-111.959	-700.332	-111.471	-931.983
-111.852	-919.55	-111.318	-788.035	-111.877	-700.557	-111.388	-932.324
-111.768	-919.647	-111.235	-788.297	-111.794	-700.779	-111.306	-932.671
-111.684	-919.732	-111.152	-788.561	-111.712	-700.998	-111.223	-932.999
-111.6	-919.818	-111.07	-788.825	-111.63	-701.217	-111.141	-933.337
-111.517	-919.902	-110.987	-789.089	-111.548	-701.442	-111.059	-933.688
-111.433	-920.011	-110.904	-789.352	-111.465	-701.669	-110.976	-934.023
-111.349	-920.14	-110.822	-789.617	-111.383	-701.894	-110.894	-934.344
-111.265	-920.255	-110.739	-789.885	-111.301	-702.12	-110.811	-934.67
-111.181	-920.388	-110.656	-790.148	-111.218	-702.345	-110.729	-935.01
-111.098	-920.515	-110.573	-790.412	-111.136	-702.577	-110.646	-935.343
-111.014	-920.629	-110.49	-790.678	-111.054	-702.807	-110.564	-935.672
-110.93	-920.731	-110.407	-790.945	-110.971	-703.036	-110.481	-935.994
-110.846	-920.837	-110.324	-791.21	-110.889	-703.263	-110.399	-936.317
-110.762	-920.959	-110.241	-791.477	-110.806	-703.488	-110.316	-936.651
-110.678	-921.082	-110.158	-791.745	-110.724	-703.717	-110.234	-936.988
-110.594	-921.227	-110.075	-792.013	-110.641	-703.942	-110.151	-937.316
-110.51	-921.38	-109.992	-792.279	-110.558	-704.169	-110.068	-937.644
-110.426	-921.525	-109.909	-792.544	-110.476	-704.397	-109.985	-937.972
-110.342	-921.675	-109.826	-792.807	-110.393	-704.626	-109.902	-938.303
-110.258	-921.819	-109.743	-793.071	-110.31	-704.855	-109.819	-938.633
-110.174	-921.976	-109.66	-793.338	-110.228	-705.081	-109.736	-938.96
-110.09	-922.134	-109.577	-793.605	-110.145	-705.311	-109.653	-939.294
-110.006	-922.319	-109.494	-793.875	-110.062	-705.537	-109.57	-939.626
-109.922	-922.515	-109.41	-794.142	-109.98	-705.764	-109.487	-939.957
-109.838	-922.681	-109.327	-794.406	-109.897	-705.989	-109.404	-940.29
-109.754	-922.853	-109.244	-794.668	-109.814	-706.213	-109.321	-940.62
-109.67	-923.01	-109.161	-794.933	-109.731	-706.434	-109.238	-940.955
-109.586	-923.165	-109.077	-795.198	-109.648	-706.66	-109.154	-941.289
-109.501	-923.347	-108.994	-795.462	-109.565	-706.89	-109.071	-941.622
-109.417	-923.526	-108.911	-795.728	-109.482	-707.117	-108.988	-941.955
-109.333	-923.69	-108.828	-795.993	-109.399	-707.343	-108.905	-942.29
-109.248	-923.859	-108.747	-796.259	-109.316	-707.568	-108.823	-942.627
-109.164	-924.034	-108.665	-796.53	-109.232	-707.792	-108.741	-942.96
-109.08	-924.224	-108.584	-796.801	-109.149	-708.012	-108.659	-943.292
-108.995	-924.422	-108.502	-797.072	-109.066	-708.232	-108.578	-943.623
-108.911	-924.607	-108.42	-797.343	-108.983	-708.454	-108.496	-943.952
-108.827	-924.758	-108.338	-797.613	-108.899	-708.675	-108.415	-944.284
-108.742	-924.916	-108.257	-797.878	-108.818	-708.896	-108.333	-944.617
-108.658	-925.105	-108.175	-798.142	-108.736	-709.117	-108.252	-944.947
-108.573	-925.312	-108.093	-798.407	-108.655	-709.343	-108.17	-945.275
-108.489	-925.526	-108.012	-798.678	-108.574	-709.567	-108.089	-945.605
-108.405	-925.746	-107.93	-798.944	-108.492	-709.789	-108.007	-945.935
-108.32	-925.932	-107.848	-799.208	-108.411	-710.011	-107.926	-946.27
-108.236	-926.136	-107.766	-799.481	-108.329	-710.232	-107.844	-946.599
-108.151	-926.356	-107.684	-799.753	-108.248	-710.453	-107.763	-946.927
-108.068	-926.591	-107.603	-800.027	-108.166	-710.668	-107.681	-947.256
-107.985	-926.821	-107.521	-800.296	-108.085	-710.887	-107.599	-947.584
-107.903	-927.061	-107.439	-800.562	-108.003	-711.111	-107.517	-947.915
-107.82	-927.282	-107.357	-800.833	-107.921	-711.334	-107.436	-948.247
-107.738	-927.479	-107.275	-801.103	-107.839	-711.55	-107.354	-948.573
-107.655	-927.675	-107.193	-801.373	-107.757	-711.769	-107.272	-948.897
-107.572	-927.899	-107.111	-801.643	-107.675	-711.991	-107.19	-949.222
-107.49	-928.127	-107.029	-801.914	-107.594	-712.214	-107.108	-949.545
-107.407	-928.354	-106.947	-802.183	-107.512	-712.433	-107.026	-949.871
-107.324	-928.595	-106.865	-802.451	-107.43	-712.65	-106.944	-950.201
-107.242	-928.823	-106.782	-802.716	-107.348	-712.872	-106.862	-950.53
-107.159	-929.072	-106.7	-802.988	-107.266	-713.091	-106.78	-950.853
-107.077	-929.351	-106.618	-803.255	-107.184	-713.311	-106.698	-951.179
-106.994	-929.622	-106.536	-803.52	-107.102	-713.533	-106.616	-951.503
-106.911	-929.881	-106.453	-803.788	-107.02	-713.757	-106.534	-951.825
-106.828	-930.1	-106.371	-804.056	-106.938	-713.979	-106.452	-952.146
-106.745	-930.319	-106.289	-804.324	-106.856	-714.2	-106.369	-952.465
-106.662	-930.574	-106.206	-804.596	-106.775	-714.415	-106.287	-952.785
-106.58	-930.828	-106.124	-804.867	-106.693	-714.633	-106.205	-953.107
-106.497	-931.05	-106.042	-805.136	-106.611	-714.853	-106.123	-953.428
-106.414	-931.29	-105.959	-805.406	-106.529	-715.073	-106.04	-953.748
-106.331	-931.542	-105.877	-805.675	-106.446	-715.29	-105.958	-954.071
-106.247	-931.788	-105.794	-805.943	-106.364	-715.507	-105.876	-954.394
-106.164	-932.021	-105.711	-806.211	-106.282	-715.728	-105.793	-954.715
-106.081	-932.273	-105.629	-806.48	-106.2	-715.947	-105.711	-955.038
-105.998	-932.54	-105.546	-806.747	-106.118	-716.162	-105.628	-955.358
-105.915	-932.85	-105.464	-807.021	-106.035	-716.38	-105.546	-955.679
-105.832	-933.142	-105.381	-807.29	-105.953	-716.599	-105.463	-956
-105.749	-933.399	-105.299	-807.558	-105.871	-716.815	-105.38	-956.322
-105.666	-933.669	-105.216	-807.822	-105.788	-717.032	-105.298	-956.637
-105.582	-933.963	-105.133	-808.093	-105.706	-717.249	-105.215	-956.958
-105.499	-934.233	-105.051	-808.365	-105.623	-717.465	-105.132	-957.28
-105.416	-934.486	-104.968	-808.633	-105.541	-717.68	-105.049	-957.606
-105.333	-934.743	-104.886	-808.903	-105.459	-717.896	-104.967	-957.928
-105.249	-935.014	-104.803	-809.17	-105.376	-718.113	-104.884	-958.243
-105.166	-935.299	-104.72	-809.438	-105.294	-718.331	-104.801	-958.565
-105.083	-935.605	-104.638	-809.707	-105.211	-718.55	-104.719	-958.885
-105	-935.891	-104.555	-809.976	-105.129	-718.766	-104.636	-959.204
-104.916	-936.193	-104.472	-810.244	-105.046	-718.981	-104.553	-959.519
-104.833	-936.503	-104.389	-810.512	-104.963	-719.192	-104.471	-959.836
-104.75	-936.803	-104.306	-810.78	-104.881	-719.399	-104.388	-960.152
-104.666	-937.13	-104.224	-811.05	-104.798	-719.61	-104.305	-960.468
-104.583	-937.457	-104.141	-811.314	-104.715	-719.823	-104.223	-960.784
-104.5	-937.801	-104.058	-811.587	-104.633	-720.036	-104.14	-961.1
-104.416	-938.14	-103.975	-811.861	-104.55	-720.248	-104.057	-961.415
-104.333	-938.489	-103.892	-812.133	-104.467	-720.459	-103.974	-961.732
-104.25	-938.811	-103.809	-812.398	-104.384	-720.67	-103.891	-962.045
-104.166	-939.111	-103.725	-812.667	-104.301	-720.879	-103.808	-962.36
-104.083	-939.49	-103.642	-812.935	-104.218	-721.092	-103.726	-962.679
-103.999	-939.833	-103.559	-813.201	-104.135	-721.306	-103.643	-962.998
-103.916	-940.169	-103.476	-813.466	-104.052	-721.516	-103.559	-963.314
-103.832	-940.564	-103.393	-813.734	-103.969	-721.726	-103.476	-963.629
-103.749	-940.951	-103.312	-814.006	-103.886	-721.937	-103.394	-963.945
-103.665	-941.337	-103.23	-814.275	-103.803	-722.144	-103.313	-964.265
-103.581	-941.726	-103.149	-814.543	-103.72	-722.358	-103.231	-964.587
-103.498	-942.139	-103.067	-814.812	-103.637	-722.569	-103.15	-964.911
-103.414	-942.507	-102.986	-815.085	-103.554	-722.781	-103.068	-965.231
-103.33	-942.893	-102.904	-815.355	-103.471	-722.987	-102.987	-965.546
-103.247	-943.291	-102.823	-815.621	-103.388	-723.199	-102.905	-965.863
-103.163	-943.717	-102.741	-815.891	-103.307	-723.409	-102.823	-966.177
-103.079	-944.152	-102.66	-816.158	-103.226	-723.62	-102.741	-966.501
-102.996	-944.576	-102.578	-816.425	-103.144	-723.832	-102.66	-966.813
-102.912	-945.008	-102.496	-816.693	-103.063	-724.043	-102.578	-967.129
-102.828	-945.444	-102.415	-816.964	-102.981	-724.251	-102.496	-967.44
-102.744	-945.889	-102.333	-817.234	-102.9	-724.466	-102.414	-967.753
-102.66	-946.329	-102.251	-817.504	-102.818	-724.681	-102.332	-968.061
-102.578	-946.801	-102.17	-817.775	-102.736	-724.895	-102.251	-968.368
-102.496	-947.291	-102.088	-818.044	-102.655	-725.105	-102.169	-968.674
-102.414	-947.766	-102.006	-818.318	-102.573	-725.313	-102.087	-968.977
-102.332	-948.273	-101.924	-818.592	-102.492	-725.527	-102.005	-969.287
-102.25	-948.776	-101.843	-818.865	-102.41	-725.739	-101.923	-969.599
-102.167	-949.244	-101.761	-819.143	-102.328	-725.954	-101.842	-969.918
-102.085	-949.732	-101.679	-819.417	-102.246	-726.169	-101.76	-970.23
-102.003	-950.228	-101.597	-819.688	-102.165	-726.383	-101.678	-970.539
-101.921	-950.706	-101.515	-819.957	-102.083	-726.592	-101.596	-970.856
-101.838	-951.168	-101.433	-820.229	-102.001	-726.8	-101.514	-971.173
-101.756	-951.69	-101.351	-820.503	-101.919	-727.015	-101.432	-971.5
-101.674	-952.23	-101.269	-820.776	-101.837	-727.229	-101.35	-971.823
-101.591	-952.763	-101.187	-821.046	-101.755	-727.447	-101.267	-972.139
-101.509	-953.294	-101.105	-821.317	-101.673	-727.664	-101.185	-972.448
-101.426	-953.813	-101.022	-821.587	-101.591	-727.876	-101.103	-972.763
-101.343	-954.342	-100.94	-821.856	-101.509	-728.088	-101.021	-973.081
-101.261	-954.879	-100.858	-822.126	-101.427	-728.3	-100.939	-973.402
-101.178	-955.418	-100.776	-822.4	-101.345	-728.51	-100.857	-973.727
-101.095	-955.948	-100.694	-822.672	-101.263	-728.724	-100.775	-974.044
-101.012	-956.509	-100.612	-822.942	-101.181	-728.935	-100.692	-974.361
-100.93	-957.045	-100.529	-823.215	-101.099	-729.144	-100.61	-974.68
-100.847	-957.583	-100.447	-823.488	-101.017	-729.36	-100.527	-974.995
-100.764	-958.122	-100.365	-823.761	-100.934	-729.574	-100.445	-975.296
-100.681	-958.619	-100.283	-824.035	-100.852	-729.788	-100.362	-975.62
-100.598	-959.161	-100.2	-824.305	-100.77	-730.003	-100.28	-975.938
-100.515	-959.717	-100.118	-824.579	-100.688	-730.216	-100.198	-976.26
-100.432	-960.254	-100.035	-824.858	-100.605	-730.429	-100.115	-976.58
-100.349	-960.815	-99.9531	-825.137	-100.523	-730.641	-100.032	-976.891
-100.266	-961.394	-99.8707	-825.412	-100.441	-730.852	-99.9499	-977.205
-100.183	-961.992	-99.7882	-825.684	-100.358	-731.066	-99.8674	-977.503
-100.1	-962.591	-99.7057	-825.957	-100.276	-731.281	-99.7849	-977.798
-100.018	-963.166	-99.6232	-826.23	-100.194	-731.497	-99.7024	-978.119
-99.9346	-963.709	-99.5406	-826.502	-100.111	-731.7	-99.6199	-978.43
-99.8516	-964.249	-99.4581	-826.776	-100.029	-731.904	-99.5374	-978.748
-99.7684	-964.799	-99.3755	-827.05	-99.9462	-732.118	-99.4548	-979.063
-99.6853	-965.343	-99.2929	-827.329	-99.8637	-732.333	-99.3722	-979.375
-99.602	-965.875	-99.2103	-827.604	-99.7812	-732.551	-99.2896	-979.691
-99.5187	-966.413	-99.1276	-827.876	-99.6987	-732.756	-99.207	-979.994
-99.4354	-966.934	-99.045	-828.151	-99.6161	-732.966	-99.1245	-980.322
-99.352	-967.454	-98.9623	-828.426	-99.5335	-733.171	-99.0419	-980.636
-99.2686	-967.973	-98.8796	-828.703	-99.4509	-733.377	-98.9592	-980.954
-99.1851	-968.517	-98.797	-828.976	-99.3682	-733.563	-98.8765	-981.272
-99.1016	-969.029	-98.7142	-829.242	-99.2856	-733.771	-98.7938	-981.605
-99.018	-969.571	-98.6315	-829.508	-99.2029	-733.992	-98.7111	-981.931
-98.9345	-970.088	-98.5489	-829.775	-99.1202	-734.214	-98.6283	-982.25
-98.8509	-970.613	-98.4661	-830.029	-99.0375	-734.433	-98.5455	-982.587
-98.7672	-971.124	-98.3833	-830.294	-98.9547	-734.65	-98.4626	-982.923
-98.6836	-971.617	-98.3004	-830.557	-98.8719	-734.86	-98.3798	-983.27
-98.6	-972.102	-98.2175	-830.814	-98.7889	-735.079	-98.297	-983.6
-98.5164	-972.582	-98.1344	-831.076	-98.706	-735.292	-98.2142	-983.937
-98.4327	-973.025	-98.0523	-831.35	-98.623	-735.504	-98.1313	-984.273
-98.3491	-973.481	-97.971	-831.623	-98.54	-735.706	-98.0493	-984.594
-98.2653	-973.974	-97.8896	-831.91	-98.457	-735.915	-97.9681	-984.923
-98.1816	-974.457	-97.8083	-832.215	-98.3739	-736.142	-97.8869	-985.261
-98.0978	-974.941	-97.7268	-832.503	-98.2908	-736.374	-97.8056	-985.607
-98.014	-975.385	-97.6453	-832.794	-98.2076	-736.599	-97.7243	-985.954
-97.9301	-975.837	-97.5638	-833.06	-98.1245	-736.818	-97.6428	-986.285
-97.8462	-976.321	-97.4824	-833.318	-98.0425	-737.048	-97.5614	-986.631
-97.7623	-976.781	-97.401	-833.568	-97.9613	-737.269	-97.4799	-986.975
-97.6783	-977.219	-97.3196	-833.837	-97.88	-737.48	-97.3983	-987.336
-97.5944	-977.656	-97.2381	-834.091	-97.7987	-737.675	-97.3167	-987.7
-97.5103	-978.075	-97.1564	-834.354	-97.7173	-737.894	-97.2351	-988.056
-97.4262	-978.54	-97.0748	-834.629	-97.6359	-738.118	-97.1534	-988.401
-97.3421	-978.972	-96.9932	-834.908	-97.5545	-738.33	-97.0717	-988.748
-97.2592	-979.362	-96.9115	-835.193	-97.4731	-738.547	-96.99	-989.101
-97.177	-979.821	-96.8298	-835.478	-97.3916	-738.778	-96.9082	-989.444
-97.0946	-980.257	-96.7481	-835.766	-97.3101	-739.004	-96.8264	-989.793
-97.0124	-980.593	-96.6662	-836.035	-97.2284	-739.211	-96.7446	-990.132
-96.93	-980.955	-96.5844	-836.303	-97.1467	-739.445	-96.6627	-990.47
-96.8477	-981.354	-96.5025	-836.565	-97.065	-739.662	-96.5808	-990.796
-96.7653	-981.876	-96.4207	-836.831	-96.9833	-739.871	-96.4989	-991.141
-96.6829	-982.277	-96.3389	-837.103	-96.9015	-740.125	-96.4171	-991.498
-96.6005	-982.652	-96.2571	-837.357	-96.8197	-740.359	-96.3351	-991.842
-96.5181	-983.138	-96.1753	-837.611	-96.7378	-740.576	-96.2532	-992.19
-96.4356	-983.676	-96.0934	-837.87	-96.6558	-740.79	-96.1711	-992.539
-96.3532	-984.115	-96.0115	-838.132	-96.5738	-740.997	-96.0891	-992.867
-96.2707	-984.53	-95.9296	-838.417	-96.4919	-741.206	-96.007	-993.191
-96.1881	-984.924	-95.8477	-838.713	-96.4099	-741.412	-95.925	-993.538
-96.1055	-985.371	-95.7657	-839.003	-96.328	-741.634	-95.8429	-993.909
-96.0229	-985.695	-95.6837	-839.273	-96.2461	-741.882	-95.7607	-994.237
-95.9402	-986.08	-95.6017	-839.549	-96.164	-742.132	-95.6787	-994.571
-95.8575	-986.454	-95.5197	-839.828	-96.0821	-742.358	-95.5966	-994.938
-95.7749	-986.841	-95.4376	-840.109	-96.0001	-742.545	-95.5144	-995.278
-95.6922	-987.265	-95.3555	-840.382	-95.9181	-742.742	-95.4322	-995.628
-95.6094	-987.631	-95.2734	-840.667	-95.8361	-742.974	-95.3501	-995.956
-95.5266	-987.998	-95.1913	-840.955	-95.7542	-743.213	-95.268	-996.275
-95.4438	-988.333	-95.1092	-841.243	-95.6721	-743.477	-95.1858	-996.623
-95.361	-988.681	-95.0271	-841.515	-95.5901	-743.713	-95.1035	-996.981
-95.2782	-989.063	-94.9449	-841.798	-95.508	-743.95	-95.0213	-997.343
-95.1954	-989.417	-94.8628	-842.087	-95.4259	-744.172	-94.9391	-997.723
-95.1126	-989.796	-94.7806	-842.361	-95.3439	-744.423	-94.8567	-998.112
-95.0297	-990.151	-94.6984	-842.654	-95.2618	-744.64	-94.7742	-998.479
-94.9467	-990.553	-94.6162	-842.943	-95.1796	-744.891	-94.6918	-998.857
-94.8638	-990.915	-94.5339	-843.221	-95.0975	-745.132	-94.6093	-999.213
-94.7809	-991.283	-94.4515	-843.515	-95.0152	-745.382	-94.5268	-999.572
-94.6981	-991.639	-94.3691	-843.81	-94.933	-745.639	-94.4442	-999.926
-94.6152	-991.992	-94.2866	-844.08	-94.8507	-745.897	-94.3617	-1000.29
-94.5323	-992.353	-94.2043	-844.363	-94.7682	-746.142	-94.2791	-1000.65
-94.4494	-992.705	-94.1219	-844.663	-94.6858	-746.399	-94.1966	-1001
-94.3666	-993.064	-94.0393	-844.957	-94.6033	-746.655	-94.1139	-1001.34
-94.2838	-993.427	-93.9568	-845.237	-94.5207	-746.879	-94.0312	-1001.73
-94.2009	-993.756	-93.8743	-845.519	-94.4381	-747.124	-93.9484	-1002.07
-94.118	-994.122	-93.7917	-845.833	-94.3554	-747.404	-93.8656	-1002.44
-94.0351	-994.473	-93.7092	-846.15	-94.2728	-747.69	-93.7828	-1002.81
-93.9521	-994.853	-93.6266	-846.46	-94.1902	-747.945	-93.6999	-1003.18
-93.8691	-995.2	-93.544	-846.789	-94.1075	-748.19	-93.617	-1003.57
-93.786	-995.516	-93.4614	-847.108	-94.0248	-748.409	-93.5342	-1003.93
-93.703	-995.877	-93.3787	-847.425	-93.9422	-748.663	-93.4513	-1004.31
-93.62	-996.224	-93.296	-847.743	-93.8595	-748.938	-93.3683	-1004.68
-93.5371	-996.581	-93.2133	-848.063	-93.7769	-749.212	-93.2853	-1005.06
-93.4541	-996.934	-93.1305	-848.394	-93.6942	-749.447	-93.2022	-1005.43
-93.371	-997.264	-93.0478	-848.725	-93.6115	-749.715	-93.1192	-1005.78
-93.2881	-997.584	-92.965	-849.056	-93.5287	-749.951	-93.0362	-1006.14
-93.2052	-997.917	-92.8821	-849.377	-93.4459	-750.182	-92.9531	-1006.51
-93.1222	-998.262	-92.8003	-849.697	-93.3632	-750.402	-92.8701	-1006.87
-93.0393	-998.62	-92.7185	-850.035	-93.2803	-750.637	-92.7881	-1007.26
-92.9564	-998.956	-92.6367	-850.371	-93.1975	-750.886	-92.7061	-1007.63
-92.8734	-999.292	-92.5548	-850.711	-93.1145	-751.151	-92.624	-1008
-92.7903	-999.637	-92.4729	-851.047	-93.0316	-751.399	-92.5419	-1008.36
-92.7072	-999.995	-92.391	-851.394	-92.9486	-751.648	-92.4597	-1008.73
-92.624	-1000.34	-92.3089	-851.75	-92.8656	-751.927	-92.3775	-1009.1
-92.5409	-1000.7	-92.2268	-852.096	-92.7836	-752.194	-92.2952	-1009.48
-92.4578	-1001.05	-92.1447	-852.408	-92.7017	-752.443	-92.213	-1009.85
-92.3746	-1001.42	-92.0627	-852.727	-92.6197	-752.69	-92.1306	-1010.23
-92.2914	-1001.77	-91.9807	-853.059	-92.5378	-752.959	-92.0483	-1010.6
-92.2082	-1002.14	-91.8986	-853.379	-92.4558	-753.242	-91.966	-1010.96
-92.125	-1002.54	-91.8166	-853.712	-92.3738	-753.512	-91.8837	-1011.29
-92.0424	-1002.92	-91.7346	-854.054	-92.2917	-753.784	-91.8014	-1011.62
-91.9604	-1003.31	-91.6525	-854.404	-92.2096	-754.055	-91.7192	-1011.98
-91.8782	-1003.67	-91.5704	-854.752	-92.1275	-754.323	-91.637	-1012.34
-91.7962	-1004.03	-91.4883	-855.109	-92.0454	-754.61	-91.5549	-1012.7
-91.714	-1004.42	-91.4062	-855.46	-91.9633	-754.916	-91.4727	-1013.08
-91.6318	-1004.81	-91.3241	-855.81	-91.8812	-755.219	-91.3906	-1013.46
-91.5497	-1005.22	-91.2419	-856.178	-91.799	-755.517	-91.3084	-1013.83
-91.4675	-1005.63	-91.1596	-856.554	-91.7167	-755.81	-91.2262	-1014.23
-91.3852	-1006.02	-91.0773	-856.916	-91.6345	-756.119	-91.144	-1014.6
-91.3029	-1006.45	-90.9949	-857.28	-91.5522	-756.407	-91.0618	-1014.97
-91.2205	-1006.88	-90.9125	-857.621	-91.4698	-756.69	-90.9796	-1015.32
-91.1381	-1007.33	-90.8301	-857.973	-91.3875	-756.996	-90.8973	-1015.7
-91.0557	-1007.76	-90.7477	-858.336	-91.3052	-757.269	-90.8149	-1016.08
-90.9733	-1008.17	-90.6652	-858.681	-91.2228	-757.536	-90.7325	-1016.48
-90.8909	-1008.6	-90.5828	-859.034	-91.1404	-757.824	-90.65	-1016.84
-90.8085	-1009.04	-90.5002	-859.417	-91.0579	-758.137	-90.5676	-1017.21
-90.726	-1009.46	-90.4176	-859.787	-90.9753	-758.431	-90.4851	-1017.56
-90.6436	-1009.9	-90.3349	-860.157	-90.8928	-758.725	-90.4026	-1017.92
-90.5612	-1010.35	-90.2523	-860.538	-90.8103	-759.005	-90.32	-1018.29
-90.4787	-1010.8	-90.1697	-860.896	-90.7278	-759.316	-90.2374	-1018.71
-90.3962	-1011.26	-90.087	-861.258	-90.6453	-759.655	-90.1547	-1019.11
-90.3137	-1011.68	-90.0043	-861.62	-90.5628	-759.959	-90.072	-1019.5
-90.2311	-1012.13	-89.9216	-861.998	-90.4802	-760.24	-89.9892	-1019.86
-90.1486	-1012.59	-89.8388	-862.372	-90.3976	-760.541	-89.9066	-1020.25
-90.066	-1013.09	-89.7561	-862.733	-90.3149	-760.828	-89.8239	-1020.63
-89.9835	-1013.59	-89.6734	-863.111	-90.2323	-761.121	-89.7411	-1021.01
-89.9008	-1014.05	-89.5907	-863.479	-90.1498	-761.421	-89.6584	-1021.4
-89.818	-1014.52	-89.508	-863.844	-90.0671	-761.754	-89.5756	-1021.78
-89.7353	-1015.01	-89.4253	-864.219	-89.9843	-762.072	-89.4929	-1022.15
-89.6526	-1015.48	-89.3426	-864.598	-89.9015	-762.389	-89.4102	-1022.54
-89.57	-1015.96	-89.2598	-865.004	-89.8187	-762.691	-89.3276	-1022.96
-89.4874	-1016.43	-89.177	-865.4	-89.7359	-763.007	-89.2449	-1023.35
-89.4047	-1016.92	-89.0942	-865.813	-89.6531	-763.352	-89.1623	-1023.75
-89.322	-1017.43	-89.0113	-866.235	-89.5703	-763.705	-89.0795	-1024.16
-89.2391	-1017.91	-88.9284	-866.665	-89.4874	-764.034	-88.9967	-1024.59
-89.1563	-1018.43	-88.8454	-867.089	-89.4046	-764.345	-88.9138	-1025.03
-89.0734	-1018.97	-88.7625	-867.515	-89.3217	-764.661	-88.831	-1025.44
-88.9905	-1019.5	-88.6795	-867.936	-89.2387	-764.993	-88.748	-1025.86
-88.9076	-1020.03	-88.5965	-868.353	-89.1557	-765.33	-88.6651	-1026.29
-88.8247	-1020.55	-88.5134	-868.777	-89.0727	-765.654	-88.582	-1026.73
-88.7416	-1021.11	-88.4303	-869.205	-88.9896	-765.968	-88.4989	-1027.16
-88.6585	-1021.69	-88.3472	-869.652	-88.9064	-766.28	-88.4159	-1027.6
-88.5754	-1022.26	-88.264	-870.08	-88.8233	-766.601	-88.3327	-1028.05
-88.4922	-1022.86	-88.1809	-870.516	-88.74	-766.935	-88.2496	-1028.49
-88.4091	-1023.4	-88.0977	-870.954	-88.6569	-767.299	-88.1665	-1028.94
-88.3261	-1023.96	-88.0145	-871.398	-88.5737	-767.654	-88.0834	-1029.42
-88.243	-1024.56	-87.9313	-871.858	-88.4904	-768.026	-88.0003	-1029.89
-88.1598	-1025.16	-87.8481	-872.31	-88.4072	-768.383	-87.9172	-1030.36
-88.0767	-1025.76	-87.7647	-872.764	-88.3239	-768.732	-87.834	-1030.85
-87.9934	-1026.37	-87.6824	-873.228	-88.2407	-769.069	-87.7509	-1031.35
-87.9102	-1026.97	-87.6011	-873.676	-88.1574	-769.437	-87.6691	-1031.83
-87.827	-1027.6	-87.5197	-874.13	-88.0741	-769.797	-87.5878	-1032.35
-87.7439	-1028.2	-87.4383	-874.594	-87.9908	-770.157	-87.5066	-1032.86
-87.6607	-1028.81	-87.3568	-875.06	-87.9074	-770.532	-87.4253	-1033.35
-87.5774	-1029.47	-87.2753	-875.522	-87.824	-770.9	-87.3439	-1033.84
-87.4942	-1030.11	-87.1938	-875.995	-87.7405	-771.272	-87.2625	-1034.37
-87.4108	-1030.77	-87.1123	-876.467	-87.6587	-771.656	-87.181	-1034.92
-87.3276	-1031.41	-87.0307	-876.973	-87.5772	-772.02	-87.0996	-1035.47
-87.2443	-1032.07	-86.9492	-877.455	-87.4957	-772.383	-87.0181	-1036.03
-87.161	-1032.72	-86.8676	-877.957	-87.4142	-772.78	-86.9365	-1036.56
-87.0776	-1033.36	-86.786	-878.481	-87.3325	-773.16	-86.8551	-1037.14
-86.9943	-1034	-86.7044	-878.963	-87.2509	-773.558	-86.7736	-1037.72
-86.9113	-1034.66	-86.6227	-879.461	-87.1693	-773.984	-86.6922	-1038.31
-86.8299	-1035.33	-86.541	-879.951	-87.0877	-774.393	-86.6107	-1038.9
-86.7485	-1036.06	-86.4592	-880.456	-87.0061	-774.792	-86.5292	-1039.52
-86.667	-1036.76	-86.3774	-880.971	-86.9244	-775.211	-86.4478	-1040.13
-86.5855	-1037.44	-86.2955	-881.506	-86.8428	-775.617	-86.3662	-1040.75
-86.504	-1038.13	-86.2136	-882.05	-86.7611	-776.03	-86.2847	-1041.36
-86.4225	-1038.83	-86.1317	-882.586	-86.6794	-776.453	-86.2031	-1042
-86.3408	-1039.53	-86.0497	-883.12	-86.5978	-776.894	-86.1215	-1042.61
-86.2591	-1040.26	-85.9677	-883.685	-86.5161	-777.331	-86.0398	-1043.24
-86.1773	-1040.97	-85.8858	-884.24	-86.4344	-777.75	-85.958	-1043.85
-86.0956	-1041.72	-85.8038	-884.76	-86.3526	-778.164	-85.8761	-1044.47
-86.0137	-1042.46	-85.7218	-885.307	-86.2708	-778.575	-85.7943	-1045.16
-85.9319	-1043.2	-85.6398	-885.862	-86.189	-779.001	-85.7123	-1045.85
-85.85	-1043.94	-85.5577	-886.421	-86.1071	-779.433	-85.6303	-1046.51
-85.7682	-1044.67	-85.4758	-887.001	-86.0253	-779.886	-85.5483	-1047.17
-85.6863	-1045.44	-85.3938	-887.567	-85.9434	-780.368	-85.4662	-1047.86
-85.6044	-1046.2	-85.3117	-888.158	-85.8615	-780.84	-85.3841	-1048.57
-85.5226	-1046.97	-85.2296	-888.745	-85.7797	-781.322	-85.302	-1049.27
-85.4408	-1047.75	-85.1475	-889.335	-85.6977	-781.797	-85.22	-1049.97
-85.359	-1048.54	-85.0653	-889.957	-85.6158	-782.282	-85.1379	-1050.67
-85.2771	-1049.35	-84.9831	-890.579	-85.5338	-782.753	-85.0557	-1051.38
-85.1952	-1050.16	-84.9008	-891.218	-85.4517	-783.246	-84.9736	-1052.14
-85.1133	-1050.95	-84.8186	-891.877	-85.3696	-783.734	-84.8914	-1052.87
-85.0312	-1051.77	-84.7362	-892.508	-85.2876	-784.215	-84.8093	-1053.6
-84.9492	-1052.59	-84.6539	-893.159	-85.2055	-784.694	-84.7271	-1054.33
-84.8671	-1053.42	-84.5715	-893.802	-85.1234	-785.182	-84.645	-1055.11
-84.7849	-1054.25	-84.4891	-894.464	-85.0412	-785.702	-84.5627	-1055.89
-84.7027	-1055.08	-84.4066	-895.121	-84.959	-786.225	-84.4805	-1056.68
-84.6204	-1055.92	-84.3242	-895.785	-84.8767	-786.748	-84.3983	-1057.46
-84.5381	-1056.76	-84.2417	-896.48	-84.7944	-787.295	-84.316	-1058.27
-84.4559	-1057.6	-84.1592	-897.209	-84.7121	-787.85	-84.2337	-1059.12
-84.3736	-1058.46	-84.0767	-897.926	-84.6298	-788.403	-84.1512	-1059.94
-84.2912	-1059.32	-83.9942	-898.659	-84.5476	-788.973	-84.0688	-1060.76
-84.2089	-1060.18	-83.9116	-899.418	-84.4652	-789.543	-83.9863	-1061.61
-84.1265	-1061.06	-83.8291	-900.159	-84.3829	-790.113	-83.9038	-1062.47
-84.0442	-1061.93	-83.7465	-900.912	-84.3004	-790.659	-83.8212	-1063.34
-83.9618	-1062.8	-83.6639	-901.668	-84.2181	-791.228	-83.7385	-1064.21
-83.8794	-1063.69	-83.5813	-902.43	-84.1355	-791.783	-83.6558	-1065.11
-83.797	-1064.6	-83.4986	-903.19	-84.053	-792.348	-83.573	-1065.99
-83.7144	-1065.52	-83.4161	-903.972	-83.9705	-792.921	-83.4903	-1066.88
-83.6318	-1066.43	-83.3334	-904.782	-83.888	-793.526	-83.4074	-1067.8
-83.5493	-1067.34	-83.2508	-905.608	-83.8054	-794.147	-83.3247	-1068.7
-83.4667	-1068.23	-83.1681	-906.423	-83.7227	-794.762	-83.242	-1069.63
-83.3842	-1069.14	-83.0854	-907.257	-83.64	-795.398	-83.1592	-1070.56
-83.3016	-1070.07	-83.0026	-908.092	-83.5572	-796.046	-83.0763	-1071.52
-83.2189	-1071	-82.92	-908.961	-83.4743	-796.716	-82.9935	-1072.49
-83.1363	-1071.94	-82.8373	-909.826	-83.3915	-797.383	-82.9107	-1073.49
-83.0537	-1072.88	-82.7546	-910.719	-83.3087	-798.056	-82.828	-1074.49
-82.9711	-1073.84	-82.6724	-911.637	-83.2258	-798.715	-82.7451	-1075.5
-82.8884	-1074.81	-82.5907	-912.537	-83.143	-799.402	-82.6628	-1076.54
-82.8057	-1075.78	-82.509	-913.444	-83.0602	-800.088	-82.5809	-1077.57
-82.723	-1076.78	-82.4272	-914.383	-82.9775	-800.8	-82.4991	-1078.62
-82.6403	-1077.78	-82.3453	-915.333	-82.8946	-801.498	-82.4171	-1079.69
-82.5575	-1078.79	-82.2635	-916.281	-82.8118	-802.208	-82.3352	-1080.75
-82.4747	-1079.79	-82.1817	-917.25	-82.7289	-802.931	-82.2533	-1081.82
-82.3919	-1080.8	-82.0997	-918.246	-82.6467	-803.677	-82.1714	-1082.93
-82.309	-1081.84	-82.0177	-919.247	-82.5649	-804.455	-82.0896	-1084.07
-82.2261	-1082.87	-81.9357	-920.269	-82.483	-805.234	-82.0077	-1085.19
-82.1432	-1083.92	-81.8537	-921.332	-82.401	-806.052	-81.9258	-1086.33
-82.0603	-1084.97	-81.7716	-922.413	-82.319	-806.864	-81.8438	-1087.54
-81.9773	-1086.01	-81.6896	-923.48	-82.237	-807.674	-81.762	-1088.75
-81.8944	-1087.08	-81.6076	-924.552	-82.1551	-808.493	-81.68	-1089.97
-81.8126	-1088.18	-81.5257	-925.66	-82.0731	-809.326	-81.5981	-1091.18
-81.7307	-1089.25	-81.4437	-926.799	-81.991	-810.148	-81.5161	-1092.42
-81.6488	-1090.34	-81.3617	-927.937	-81.9089	-810.989	-81.4341	-1093.67
-81.5667	-1091.46	-81.2798	-929.09	-81.8269	-811.745	-81.352	-1094.91
-81.4847	-1092.61	-81.1977	-930.267	-81.7449	-812.621	-81.2698	-1096.17
-81.4026	-1093.77	-81.1157	-931.45	-81.6628	-813.497	-81.1875	-1097.47
-81.3206	-1094.87	-81.0336	-932.653	-81.5807	-814.426	-81.1054	-1098.79
-81.2386	-1096.03	-80.9515	-933.873	-81.4986	-815.347	-81.0232	-1100.15
-81.1565	-1097.26	-80.8693	-935.139	-81.4164	-816.307	-80.941	-1101.5
-81.0744	-1098.45	-80.7871	-936.34	-81.3342	-817.259	-80.8588	-1102.87
-80.9922	-1099.7	-80.7048	-937.601	-81.2519	-818.267	-80.7766	-1104.25
-80.9099	-1100.94	-80.6224	-938.86	-81.1697	-819.293	-80.6944	-1105.66
-80.8275	-1102.22	-80.54	-940.169	-81.0875	-820.359	-80.6122	-1107.17
-80.7451	-1103.43	-80.4575	-941.488	-81.0052	-821.418	-80.53	-1108.63
-80.6627	-1104.84	-80.3751	-942.924	-80.9229	-822.39	-80.4478	-1110.09
-80.5802	-1106.19	-80.2926	-944.304	-80.8406	-823.337	-80.3655	-1111.43
-80.4977	-1107.63	-80.2102	-945.745	-80.7583	-824.404	-80.2833	-1112.89
-80.4151	-1109.05	-80.1277	-947.144	-80.676	-825.529	-80.2009	-1114.44
-80.3325	-1110.37	-80.0452	-948.583	-80.5936	-826.693	-80.1185	-1116
-80.2499	-1111.69	-79.9626	-950.105	-80.5112	-827.781	-80.0361	-1117.58
-80.1673	-1113.07	-79.88	-951.636	-80.4287	-828.904	-79.9536	-1119.19
-80.0846	-1114.55	-79.7975	-953.137	-80.3462	-830.076	-79.8711	-1120.78
-80.0022	-1115.99	-79.715	-954.627	-80.2638	-831.296	-79.7884	-1122.47
-79.9198	-1117.45	-79.6324	-956.187	-80.1813	-832.583	-79.7059	-1124.21
-79.8373	-1118.91	-79.5497	-957.811	-80.0987	-833.794	-79.6233	-1125.86
-79.7548	-1120.43	-79.467	-959.45	-80.0161	-835.034	-79.5407	-1127.54
-79.6723	-1121.97	-79.3843	-961.118	-79.9335	-836.278	-79.4581	-1129.17
-79.5898	-1123.53	-79.3016	-962.757	-79.8508	-837.514	-79.3755	-1130.88
-79.5073	-1125.19	-79.2188	-964.479	-79.7682	-838.719	-79.2929	-1132.66
-79.4247	-1126.87	-79.1361	-966.153	-79.6855	-840.038	-79.2102	-1134.44
-79.3423	-1128.57	-79.0534	-967.907	-79.6029	-841.395	-79.1276	-1136.26
-79.2597	-1130.25	-78.9707	-969.719	-79.5203	-842.761	-79.045	-1138.04
-79.1772	-1131.98	-78.888	-971.504	-79.4376	-844.017	-78.9625	-1139.91
-79.0947	-1133.74	-78.8054	-973.367	-79.355	-845.303	-78.8798	-1141.78
-79.0121	-1135.48	-78.7226	-975.155	-79.2723	-846.779	-78.7971	-1143.65
-78.9295	-1137.21	-78.64	-977.048	-79.1896	-848.317	-78.7144	-1145.59
-78.8469	-1139.03	-78.5573	-978.879	-79.1068	-849.749	-78.6317	-1147.49
-78.7643	-1140.86	-78.4746	-980.725	-79.0241	-851.057	-78.549	-1149.4
-78.6816	-1142.71	-78.3918	-982.652	-78.9412	-852.453	-78.4662	-1151.31
-78.5989	-1144.61	-78.309	-984.576	-78.8582	-853.911	-78.3833	-1153.24
-78.5161	-1146.52	-78.226	-986.508	-78.7753	-855.444	-78.3005	-1155.17
-78.4334	-1148.43	-78.143	-988.442	-78.6923	-856.979	-78.2176	-1157.14
-78.3505	-1150.43	-78.06	-990.429	-78.6094	-858.465	-78.1348	-1159.14
-78.2676	-1152.44	-77.9769	-992.392	-78.5264	-859.997	-78.052	-1161.15
-78.1846	-1154.45	-77.8937	-994.368	-78.4434	-861.51	-77.9691	-1163.15
-78.1017	-1156.55	-77.8106	-996.34	-78.3604	-863.062	-77.8862	-1165.17
-78.0188	-1158.63	-77.7276	-998.324	-78.2774	-864.655	-77.8033	-1167.21
-77.9359	-1160.79	-77.6459	-1000.35	-78.1944	-866.293	-77.7207	-1169.25
-77.853	-1162.93	-77.5641	-1002.36	-78.1115	-867.961	-77.6392	-1171.28
-77.77	-1165.09	-77.4825	-1004.39	-78.0286	-869.575	-77.5577	-1173.33
-77.6871	-1167.32	-77.4008	-1006.43	-77.9456	-871.183	-77.4763	-1175.36
-77.6041	-1169.56	-77.319	-1008.5	-77.8626	-872.834	-77.3948	-1177.43
-77.5211	-1171.81	-77.2373	-1010.59	-77.7795	-874.565	-77.3132	-1179.51
-77.4382	-1174.11	-77.1556	-1012.67	-77.6971	-876.291	-77.2315	-1181.58
-77.3552	-1176.37	-77.0739	-1014.75	-77.6154	-877.951	-77.1499	-1183.64
-77.2723	-1178.65	-76.9921	-1016.82	-77.5336	-879.617	-77.0682	-1185.73
-77.1893	-1181.03	-76.9102	-1018.92	-77.4518	-881.331	-76.9865	-1187.83
-77.1061	-1183.33	-76.8284	-1021.03	-77.3701	-883.028	-76.9048	-1189.91
-77.023	-1185.66	-76.7464	-1023.1	-77.2883	-884.775	-76.8231	-1192
-76.9398	-1188	-76.6645	-1025.17	-77.2065	-886.529	-76.7414	-1194.07
-76.858	-1190.35	-76.5825	-1027.25	-77.1248	-888.249	-76.6597	-1196.16
-76.7763	-1192.73	-76.5006	-1029.31	-77.043	-889.965	-76.5779	-1198.27
-76.6945	-1195.12	-76.4186	-1031.39	-76.9612	-891.722	-76.4959	-1200.35
-76.6127	-1197.55	-76.3366	-1033.51	-76.8794	-893.516	-76.414	-1202.44
-76.5307	-1199.98	-76.2545	-1035.63	-76.7976	-895.308	-76.332	-1204.52
-76.4488	-1202.41	-76.1725	-1037.73	-76.7158	-897.07	-76.2502	-1206.6
-76.3668	-1204.86	-76.0905	-1039.81	-76.634	-898.822	-76.1682	-1208.71
-76.2849	-1207.33	-76.0085	-1041.88	-76.5521	-900.602	-76.0863	-1210.82
-76.2028	-1209.8	-75.9265	-1043.97	-76.4702	-902.385	-76.0042	-1212.9
-76.1208	-1212.28	-75.8445	-1046.04	-76.3881	-904.171	-75.9222	-1214.98
-76.0387	-1214.78	-75.7624	-1048.13	-76.306	-905.931	-75.84	-1217.06
-75.9566	-1217.27	-75.6802	-1050.18	-76.224	-907.69	-75.7579	-1219.16
-75.8745	-1219.75	-75.5981	-1052.23	-76.142	-909.474	-75.6758	-1221.23
-75.7925	-1222.21	-75.516	-1054.27	-76.0599	-911.27	-75.5937	-1223.27
-75.7104	-1224.71	-75.4339	-1056.32	-75.9777	-913.084	-75.5116	-1225.34
-75.6283	-1227.25	-75.3517	-1058.35	-75.8954	-914.887	-75.4294	-1227.38
-75.5462	-1229.77	-75.2694	-1060.35	-75.8132	-916.684	-75.3471	-1229.42
-75.4641	-1232.27	-75.1872	-1062.36	-75.731	-918.457	-75.2648	-1231.45
-75.3821	-1234.78	-75.1049	-1064.36	-75.6488	-920.207	-75.1825	-1233.48
-75.3	-1237.29	-75.0225	-1066.36	-75.5666	-921.973	-75.1002	-1235.51
-75.2181	-1239.8	-74.9401	-1068.35	-75.4843	-923.721	-75.0179	-1237.53
-75.136	-1242.3	-74.8577	-1070.33	-75.4019	-925.476	-74.9356	-1239.55
-75.054	-1244.76	-74.7754	-1072.31	-75.3196	-927.24	-74.8532	-1241.56
-74.972	-1247.23	-74.6929	-1074.24	-75.2372	-928.993	-74.7708	-1243.52
-74.8899	-1249.67	-74.6103	-1076.14	-75.1548	-930.754	-74.6884	-1245.5
-74.8078	-1252.11	-74.5278	-1078.05	-75.0723	-932.502	-74.606	-1247.47
-74.7258	-1254.55	-74.4453	-1079.95	-74.9898	-934.226	-74.5235	-1249.41
-74.6436	-1256.97	-74.3627	-1081.85	-74.9071	-935.93	-74.4411	-1251.35
-74.5614	-1259.38	-74.2802	-1083.71	-74.8244	-937.621	-74.3586	-1253.27
-74.4793	-1261.78	-74.1977	-1085.59	-74.7417	-939.32	-74.2761	-1255.18
-74.3971	-1264.21	-74.1151	-1087.45	-74.659	-941.012	-74.1936	-1257.1
-74.3149	-1266.63	-74.0326	-1089.29	-74.5763	-942.719	-74.111	-1258.98
-74.2326	-1269.05	-73.95	-1091.11	-74.4936	-944.417	-74.0283	-1260.87
-74.1503	-1271.36	-73.8674	-1092.91	-74.4108	-946.085	-73.9456	-1262.77
-74.0679	-1273.67	-73.7848	-1094.68	-74.3281	-947.728	-73.8629	-1264.65
-73.9855	-1276	-73.7022	-1096.45	-74.2454	-949.386	-73.7802	-1266.52
-73.9031	-1278.24	-73.6195	-1098.21	-74.1627	-951.042	-73.6975	-1268.38
-73.8207	-1280.55	-73.5369	-1099.94	-74.0802	-952.663	-73.6148	-1270.22
-73.7382	-1282.8	-73.4541	-1101.66	-73.9976	-954.285	-73.532	-1272.06
-73.6557	-1285	-73.3714	-1103.37	-73.915	-955.884	-73.4492	-1273.88
-73.5732	-1287.19	-73.2886	-1105.08	-73.8324	-957.495	-73.3664	-1275.71
-73.4907	-1289.37	-73.2058	-1106.78	-73.7496	-959.096	-73.2835	-1277.52
-73.4081	-1291.68	-73.123	-1108.46	-73.6669	-960.681	-73.2008	-1279.31
-73.3256	-1293.9	-73.0402	-1110.12	-73.5841	-962.232	-73.1181	-1281.12
-73.243	-1296.1	-72.9574	-1111.77	-73.5013	-963.77	-73.0353	-1282.9
-73.1605	-1298.21	-72.8745	-1113.41	-73.4184	-965.292	-72.9524	-1284.68
-73.0779	-1300.29	-72.793	-1115.03	-73.3356	-966.815	-72.8697	-1286.44
-72.9953	-1302.39	-72.7114	-1116.62	-73.2527	-968.337	-72.7882	-1288.19
-72.9126	-1304.48	-72.6299	-1118.2	-73.1698	-969.835	-72.7067	-1289.92
-72.8299	-1306.6	-72.5483	-1119.77	-73.0868	-971.309	-72.6252	-1291.66
-72.7471	-1308.62	-72.4668	-1121.3	-73.0039	-972.794	-72.5437	-1293.38
-72.6643	-1310.57	-72.3853	-1122.82	-72.9209	-974.276	-72.4621	-1295.07
-72.5815	-1312.5	-72.3037	-1124.31	-72.8386	-975.737	-72.3805	-1296.75
-72.4986	-1314.46	-72.2221	-1125.81	-72.7569	-977.197	-72.2987	-1298.4
-72.4158	-1316.41	-72.1405	-1127.32	-72.6753	-978.646	-72.2169	-1300.05
-72.3329	-1318.3	-72.0589	-1128.81	-72.5938	-980.085	-72.135	-1301.69
-72.2501	-1320.16	-71.9772	-1130.28	-72.5121	-981.511	-72.0532	-1303.3
-72.1673	-1322.06	-71.8954	-1131.72	-72.4305	-982.907	-71.9713	-1304.93
-72.0845	-1323.92	-71.8137	-1133.17	-72.3488	-984.281	-71.8894	-1306.56
-72.0027	-1325.78	-71.7319	-1134.58	-72.2672	-985.651	-71.8075	-1308.16
-71.9213	-1327.65	-71.65	-1136.01	-72.1856	-987.012	-71.7255	-1309.75
-71.8398	-1329.52	-71.568	-1137.4	-72.104	-988.366	-71.6436	-1311.29
-71.7584	-1331.36	-71.4861	-1138.79	-72.0224	-989.714	-71.5617	-1312.83
-71.677	-1333.17	-71.4041	-1140.16	-71.9406	-991.035	-71.4797	-1314.34
-71.5955	-1334.97	-71.3222	-1141.53	-71.8589	-992.369	-71.3978	-1315.85
-71.5141	-1336.74	-71.2403	-1142.87	-71.7772	-993.694	-71.3158	-1317.35
-71.4326	-1338.49	-71.1583	-1144.21	-71.6953	-995.008	-71.2338	-1318.86
-71.351	-1340.23	-71.0764	-1145.53	-71.6134	-996.293	-71.1517	-1320.35
-71.2694	-1341.99	-70.9944	-1146.86	-71.5315	-997.572	-71.0696	-1321.83
-71.1877	-1343.75	-70.9124	-1148.17	-71.4495	-998.854	-70.9875	-1323.29
-71.1062	-1345.49	-70.8304	-1149.46	-71.3675	-1000.11	-70.9053	-1324.75
-71.0245	-1347.2	-70.7483	-1150.74	-71.2855	-1001.35	-70.8232	-1326.19
-70.9429	-1348.9	-70.6661	-1152	-71.2034	-1002.58	-70.741	-1327.63
-70.8611	-1350.59	-70.5839	-1153.25	-71.1214	-1003.77	-70.6588	-1329.07
-70.7793	-1352.28	-70.5017	-1154.47	-71.0393	-1004.98	-70.5766	-1330.49
-70.6975	-1353.96	-70.4194	-1155.68	-70.9573	-1006.18	-70.4943	-1331.92
-70.6157	-1355.61	-70.3372	-1156.9	-70.8753	-1007.37	-70.4121	-1333.35
-70.5339	-1357.25	-70.2549	-1158.11	-70.7933	-1008.57	-70.3298	-1334.75
-70.4521	-1358.89	-70.1726	-1159.33	-70.7112	-1009.77	-70.2476	-1336.12
-70.3702	-1360.52	-70.0903	-1160.53	-70.6291	-1010.94	-70.1654	-1337.47
-70.2882	-1362.13	-70.008	-1161.72	-70.547	-1012.11	-70.0832	-1338.81
-70.2063	-1363.71	-69.9258	-1162.88	-70.4648	-1013.25	-70.0009	-1340.16
-70.1243	-1365.28	-69.8435	-1164.02	-70.3828	-1014.38	-69.9186	-1341.5
-70.0422	-1366.84	-69.7612	-1165.16	-70.3006	-1015.53	-69.8363	-1342.83
-69.9602	-1368.39	-69.6789	-1166.3	-70.2185	-1016.64	-69.754	-1344.16
-69.8781	-1369.93	-69.5965	-1167.44	-70.1363	-1017.73	-69.6717	-1345.49
-69.7959	-1371.48	-69.514	-1168.55	-70.054	-1018.83	-69.5894	-1346.8
-69.7138	-1373.01	-69.4315	-1169.67	-69.9717	-1019.89	-69.507	-1348.07
-69.6315	-1374.54	-69.3491	-1170.75	-69.8893	-1020.96	-69.4246	-1349.34
-69.5492	-1376.03	-69.2665	-1171.83	-69.8068	-1022.02	-69.3421	-1350.59
-69.4669	-1377.54	-69.184	-1172.91	-69.7243	-1023.08	-69.2596	-1351.84
-69.3845	-1379.05	-69.1016	-1173.98	-69.6418	-1024.13	-69.1771	-1353.1
-69.3021	-1380.51	-69.0191	-1175.03	-69.5591	-1025.15	-69.0945	-1354.36
-69.2197	-1381.95	-68.9366	-1176.1	-69.4765	-1026.18	-69.0119	-1355.57
-69.1371	-1383.39	-68.8541	-1177.18	-69.3938	-1027.18	-68.9293	-1356.79
-69.0546	-1384.81	-68.7715	-1178.22	-69.311	-1028.17	-68.8467	-1357.96
-68.9722	-1386.24	-68.689	-1179.26	-69.2283	-1029.15	-68.764	-1359.13
-68.8896	-1387.65	-68.6064	-1180.28	-69.1456	-1030.14	-68.6813	-1360.28
-68.8071	-1389.05	-68.5237	-1181.25	-69.0628	-1031.11	-68.5986	-1361.42
-68.7246	-1390.46	-68.441	-1182.21	-68.9801	-1032.07	-68.5158	-1362.57
-68.6421	-1391.86	-68.3583	-1183.17	-68.8974	-1033	-68.4331	-1363.73
-68.5596	-1393.24	-68.2755	-1184.14	-68.8146	-1033.95	-68.3503	-1364.91
-68.4771	-1394.6	-68.1925	-1185.09	-68.7318	-1034.88	-68.2676	-1366.06
-68.3945	-1395.94	-68.1096	-1186.07	-68.649	-1035.8	-68.1848	-1367.18
-68.3119	-1397.3	-68.0273	-1187.03	-68.5662	-1036.74	-68.1021	-1368.29
-68.2293	-1398.62	-67.9452	-1187.96	-68.4836	-1037.67	-68.0199	-1369.4
-68.1466	-1399.95	-67.8632	-1188.89	-68.401	-1038.58	-67.9378	-1370.46
-68.0639	-1401.24	-67.7811	-1189.8	-68.3182	-1039.49	-67.8558	-1371.54
-67.9813	-1402.49	-67.699	-1190.71	-68.2355	-1040.39	-67.7738	-1372.64
-67.8986	-1403.75	-67.6168	-1191.6	-68.1528	-1041.29	-67.6918	-1373.73
-67.8159	-1405.02	-67.5346	-1192.49	-68.0701	-1042.15	-67.6097	-1374.81
-67.7332	-1406.23	-67.4524	-1193.4	-67.988	-1043	-67.5276	-1375.88
-67.6505	-1407.41	-67.3701	-1194.31	-67.906	-1043.86	-67.4454	-1376.93
-67.5678	-1408.62	-67.2879	-1195.2	-67.8239	-1044.74	-67.3631	-1377.96
-67.4851	-1409.8	-67.2056	-1196.03	-67.7418	-1045.58	-67.281	-1379.01
-67.4024	-1410.97	-67.1231	-1196.89	-67.6596	-1046.39	-67.1987	-1380.06
-67.3196	-1412.16	-67.0406	-1197.73	-67.5773	-1047.22	-67.1165	-1381.1
-67.2371	-1413.3	-66.9581	-1198.57	-67.4951	-1048.01	-67.0343	-1382.15
-67.155	-1414.41	-66.8756	-1199.42	-67.4128	-1048.8	-66.952	-1383.17
-67.0729	-1415.48	-66.7931	-1200.27	-67.3307	-1049.61	-66.8698	-1384.17
-66.9907	-1416.58	-66.7106	-1201.1	-67.2485	-1050.4	-66.7875	-1385.14
-66.9085	-1417.67	-66.6281	-1201.93	-67.1663	-1051.16	-66.7052	-1386.08
-66.8262	-1418.75	-66.5456	-1202.77	-67.084	-1051.94	-66.6229	-1387.03
-66.744	-1419.81	-66.4632	-1203.57	-67.0017	-1052.68	-66.5406	-1388
-66.6616	-1420.85	-66.3807	-1204.36	-66.9193	-1053.39	-66.4582	-1388.96
-66.5792	-1421.89	-66.2982	-1205.16	-66.837	-1054.08	-66.3759	-1389.89
-66.4968	-1422.91	-66.2158	-1205.94	-66.7546	-1054.8	-66.2936	-1390.84
-66.4143	-1423.95	-66.1333	-1206.69	-66.6723	-1055.51	-66.2112	-1391.75
-66.3319	-1425	-66.0508	-1207.43	-66.5899	-1056.21	-66.1288	-1392.65
-66.2494	-1426.03	-65.9682	-1208.19	-66.5075	-1056.9	-66.0464	-1393.55
-66.167	-1427.01	-65.8856	-1208.93	-66.425	-1057.61	-65.964	-1394.44
-66.0846	-1427.97	-65.803	-1209.66	-66.3426	-1058.32	-65.8816	-1395.31
-66.0022	-1428.93	-65.7203	-1210.37	-66.2602	-1058.98	-65.7993	-1396.17
-65.9197	-1429.87	-65.6376	-1211.06	-66.1778	-1059.64	-65.7169	-1397.05
-65.8374	-1430.81	-65.5549	-1211.78	-66.0953	-1060.34	-65.6344	-1397.92
-65.755	-1431.73	-65.4721	-1212.48	-66.0129	-1061.02	-65.5519	-1398.78
-65.6726	-1432.64	-65.3894	-1213.15	-65.9304	-1061.68	-65.4694	-1399.59
-65.5902	-1433.54	-65.3066	-1213.85	-65.8478	-1062.32	-65.3868	-1400.42
-65.5078	-1434.43	-65.2238	-1214.54	-65.7652	-1062.98	-65.3042	-1401.24
-65.4254	-1435.31	-65.141	-1215.23	-65.6825	-1063.59	-65.2216	-1402.08
-65.3428	-1436.18	-65.0582	-1215.9	-65.5997	-1064.21	-65.1389	-1402.94
-65.2603	-1437.03	-64.9752	-1216.55	-65.5169	-1064.85	-65.0562	-1403.79
-65.1778	-1437.89	-64.8923	-1217.19	-65.4341	-1065.48	-64.9735	-1404.58
-65.0952	-1438.72	-64.8094	-1217.82	-65.3514	-1066.08	-64.8908	-1405.4
-65.0126	-1439.54	-64.7264	-1218.43	-65.2687	-1066.7	-64.8082	-1406.19
-64.9299	-1440.35	-64.6434	-1219.05	-65.1859	-1067.34	-64.7255	-1406.97
-64.8473	-1441.14	-64.5604	-1219.66	-65.103	-1067.97	-64.6428	-1407.78
-64.7646	-1441.91	-64.4773	-1220.27	-65.0202	-1068.56	-64.5601	-1408.6
-64.682	-1442.66	-64.3942	-1220.91	-64.9373	-1069.17	-64.4773	-1409.38
-64.5994	-1443.4	-64.311	-1221.52	-64.8544	-1069.77	-64.3945	-1410.12
-64.5168	-1444.11	-64.2278	-1222.13	-64.7715	-1070.35	-64.3116	-1410.86
-64.4341	-1444.84	-64.1447	-1222.69	-64.6886	-1070.92	-64.2287	-1411.61
-64.3514	-1445.57	-64.0615	-1223.26	-64.6055	-1071.46	-64.1457	-1412.36
-64.2687	-1446.29	-63.9784	-1223.82	-64.5223	-1072.03	-64.0626	-1413.09
-64.186	-1446.99	-63.8953	-1224.37	-64.439	-1072.56	-63.9795	-1413.81
-64.1033	-1447.69	-63.8121	-1224.89	-64.3557	-1073.07	-63.8963	-1414.52
-64.0206	-1448.37	-63.7288	-1225.45	-64.2723	-1073.59	-63.8131	-1415.24
-63.9379	-1449.02	-63.6455	-1225.99	-64.1889	-1074.11	-63.7299	-1415.93
-63.8551	-1449.67	-63.5622	-1226.52	-64.1055	-1074.63	-63.6467	-1416.63
-63.7723	-1450.29	-63.4791	-1227.03	-64.0222	-1075.15	-63.5635	-1417.33
-63.6894	-1450.92	-63.3958	-1227.53	-63.9389	-1075.65	-63.4803	-1418
-63.6066	-1451.52	-63.3129	-1228.02	-63.8555	-1076.14	-63.3971	-1418.63
-63.5237	-1452.1	-63.2308	-1228.52	-63.7721	-1076.62	-63.3144	-1419.29
-63.4408	-1452.66	-63.1486	-1229	-63.6888	-1077.13	-63.2323	-1419.93
-63.3578	-1453.23	-63.0665	-1229.47	-63.6054	-1077.6	-63.1503	-1420.59
-63.2748	-1453.81	-62.9842	-1229.93	-63.5221	-1078.05	-63.0682	-1421.28
-63.1918	-1454.38	-62.9019	-1230.36	-63.4389	-1078.47	-62.986	-1421.92
-63.1088	-1454.94	-62.8197	-1230.84	-63.3556	-1078.91	-62.9038	-1422.54
-63.0258	-1455.47	-62.7373	-1231.3	-63.2733	-1079.34	-62.8216	-1423.13
-62.9427	-1455.99	-62.6549	-1231.74	-63.191	-1079.77	-62.7393	-1423.8
-62.8596	-1456.54	-62.5725	-1232.13	-63.1088	-1080.18	-62.657	-1424.46
-62.7764	-1457.08	-62.4901	-1232.56	-63.0264	-1080.57	-62.5746	-1425.12
-62.6934	-1457.59	-62.4077	-1232.99	-62.9442	-1080.98	-62.4922	-1425.78
-62.6103	-1458.08	-62.3252	-1233.42	-62.8619	-1081.36	-62.4098	-1426.37
-62.5272	-1458.61	-62.2428	-1233.8	-62.7796	-1081.74	-62.3274	-1426.99
-62.4451	-1459.11	-62.1603	-1234.2	-62.6974	-1082.11	-62.2449	-1427.58
-62.3632	-1459.6	-62.0779	-1234.58	-62.6151	-1082.49	-62.1623	-1428.22
-62.2812	-1460.08	-61.9955	-1234.92	-62.5328	-1082.85	-62.0798	-1428.85
-62.1993	-1460.57	-61.913	-1235.25	-62.4504	-1083.18	-61.9972	-1429.48
-62.1173	-1461.07	-61.8305	-1235.6	-62.368	-1083.5	-61.9146	-1430
-62.0352	-1461.55	-61.748	-1235.95	-62.2856	-1083.86	-61.832	-1430.52
-61.9531	-1462.02	-61.6655	-1236.3	-62.2031	-1084.19	-61.7494	-1431.05
-61.8709	-1462.47	-61.5828	-1236.63	-62.1207	-1084.5	-61.6668	-1431.59
-61.7887	-1462.93	-61.5002	-1236.91	-62.0382	-1084.78	-61.5841	-1432.16
-61.7064	-1463.38	-61.4176	-1237.19	-61.9558	-1085.07	-61.5014	-1432.67
-61.6241	-1463.8	-61.3349	-1237.48	-61.8732	-1085.36	-61.4188	-1433.16
-61.5417	-1464.23	-61.2522	-1237.78	-61.7907	-1085.64	-61.3362	-1433.6
-61.4593	-1464.68	-61.1695	-1238.02	-61.7081	-1085.91	-61.2535	-1434.08
-61.3768	-1465.11	-61.0868	-1238.25	-61.6255	-1086.17	-61.1708	-1434.6
-61.2944	-1465.53	-61.0041	-1238.5	-61.5429	-1086.42	-61.0881	-1435.05
-61.212	-1465.94	-60.9213	-1238.75	-61.4603	-1086.65	-61.0054	-1435.51
-61.1296	-1466.34	-60.8385	-1238.99	-61.3778	-1086.89	-60.9226	-1435.99
-61.0471	-1466.75	-60.7558	-1239.2	-61.2952	-1087.14	-60.8399	-1436.44
-60.9647	-1467.17	-60.673	-1239.4	-61.2125	-1087.37	-60.7571	-1436.87
-60.8822	-1467.56	-60.5901	-1239.6	-61.1299	-1087.58	-60.6743	-1437.31
-60.7998	-1467.92	-60.5072	-1239.79	-61.0473	-1087.79	-60.5915	-1437.72
-60.7174	-1468.3	-60.4242	-1239.96	-60.9646	-1087.99	-60.5086	-1438.11
-60.635	-1468.66	-60.3413	-1240.16	-60.882	-1088.19	-60.4257	-1438.51
-60.5525	-1469.02	-60.2584	-1240.35	-60.7993	-1088.39	-60.3428	-1438.9
-60.47	-1469.38	-60.1754	-1240.5	-60.7167	-1088.58	-60.2598	-1439.29
-60.3875	-1469.71	-60.0925	-1240.62	-60.634	-1088.75	-60.1768	-1439.66
-60.3049	-1470.04	-60.0095	-1240.73	-60.5513	-1088.9	-60.0938	-1440.03
-60.2222	-1470.37	-59.9265	-1240.83	-60.4685	-1089.02	-60.0107	-1440.39
-60.1395	-1470.7	-59.8435	-1240.95	-60.3857	-1089.17	-59.9275	-1440.74
-60.0568	-1471.05	-59.7606	-1241.06	-60.3029	-1089.29	-59.8444	-1441.08
-59.974	-1471.37	-59.6776	-1241.15	-60.22	-1089.42	-59.7611	-1441.38
-59.8912	-1471.67	-59.5945	-1241.21	-60.1372	-1089.53	-59.6778	-1441.68
-59.8084	-1471.97	-59.5114	-1241.27	-60.0543	-1089.62	-59.5946	-1441.98
-59.7255	-1472.23	-59.4283	-1241.33	-59.9714	-1089.71	-59.5113	-1442.27
-59.6427	-1472.51	-59.3451	-1241.37	-59.8885	-1089.79	-59.428	-1442.59
-59.5598	-1472.76	-59.2619	-1241.38	-59.8056	-1089.86	-59.3447	-1442.88
-59.477	-1473	-59.1787	-1241.38	-59.7226	-1089.94	-59.2614	-1443.11
-59.3941	-1473.24	-59.0954	-1241.41	-59.6396	-1089.95	-59.1781	-1443.35
-59.3113	-1473.44	-59.0121	-1241.39	-59.5565	-1089.98	-59.0947	-1443.6
-59.2283	-1473.63	-58.9289	-1241.35	-59.4734	-1090.02	-59.0114	-1443.85
-59.1454	-1473.83	-58.8455	-1241.34	-59.3903	-1090.06	-58.9281	-1444.1
-59.0624	-1474.02	-58.7622	-1241.31	-59.3072	-1090.08	-58.8448	-1444.31
-58.9794	-1474.23	-58.6789	-1241.26	-59.2241	-1090.08	-58.7615	-1444.52
-58.8964	-1474.4	-58.5967	-1241.19	-59.1411	-1090.07	-58.6782	-1444.72
-58.8133	-1474.48	-58.5146	-1241.1	-59.058	-1090.04	-58.596	-1444.93
-58.7301	-1474.64	-58.4326	-1241.04	-58.9749	-1090.02	-58.5139	-1445.12
-58.647	-1474.78	-58.3505	-1240.96	-58.8917	-1089.99	-58.4318	-1445.27
-58.5638	-1474.84	-58.2683	-1240.88	-58.8087	-1089.98	-58.3497	-1445.4
-58.4806	-1474.91	-58.1862	-1240.75	-58.7256	-1089.97	-58.2676	-1445.54
-58.3974	-1474.95	-58.104	-1240.66	-58.6429	-1089.93	-58.1854	-1445.65
-58.3141	-1475.01	-58.0219	-1240.53	-58.561	-1089.9	-58.1033	-1445.77
-58.2308	-1475.04	-57.9396	-1240.39	-58.4789	-1089.86	-58.0212	-1445.9
-58.1475	-1474.91	-57.8574	-1240.24	-58.3969	-1089.82	-57.939	-1446.02
-58.0642	-1474.89	-57.7752	-1240.07	-58.3148	-1089.76	-57.8567	-1446.11
-57.981	-1474.85	-57.6929	-1239.91	-58.2327	-1089.67	-57.7744	-1446.21
-57.8977	-1474.82	-57.6106	-1239.75	-58.1505	-1089.59	-57.6922	-1446.3
-57.8146	-1474.74	-57.5284	-1239.6	-58.0683	-1089.49	-57.6098	-1446.39
-57.7325	-1474.65	-57.4461	-1239.4	-57.9861	-1089.42	-57.5275	-1446.46
-57.6504	-1474.55	-57.3638	-1239.17	-57.9039	-1089.33	-57.4451	-1446.51
-57.5682	-1474.44	-57.2814	-1238.95	-57.8218	-1089.24	-57.3627	-1446.55
-57.4861	-1474.31	-57.1991	-1238.69	-57.7396	-1089.13	-57.2802	-1446.55
-57.404	-1474.14	-57.1167	-1238.43	-57.6574	-1089	-57.1978	-1446.57
-57.3218	-1473.99	-57.0344	-1238.15	-57.5753	-1088.87	-57.1153	-1446.58
-57.2396	-1473.88	-56.952	-1237.86	-57.4931	-1088.74	-57.0329	-1446.56
-57.1573	-1473.73	-56.8695	-1237.58	-57.4109	-1088.61	-56.9505	-1446.53
-57.075	-1473.49	-56.787	-1237.26	-57.3288	-1088.45	-56.868	-1446.52
-56.9928	-1473.28	-56.7044	-1236.94	-57.2466	-1088.28	-56.7855	-1446.52
-56.9106	-1473.09	-56.6218	-1236.61	-57.1644	-1088.11	-56.703	-1446.51
-56.8284	-1472.87	-56.5392	-1236.28	-57.0821	-1087.92	-56.6205	-1446.47
-56.7462	-1472.66	-56.4565	-1235.91	-56.9997	-1087.73	-56.5379	-1446.43
-56.664	-1472.32	-56.3739	-1235.56	-56.9173	-1087.54	-56.4552	-1446.39
-56.5817	-1472.05	-56.2912	-1235.2	-56.8349	-1087.31	-56.3726	-1446.35
-56.4994	-1471.72	-56.2085	-1234.82	-56.7523	-1087.11	-56.29	-1446.27
-56.4171	-1471.41	-56.1257	-1234.42	-56.6698	-1086.92	-56.2073	-1446.19
-56.3347	-1471.1	-56.043	-1233.99	-56.5872	-1086.71	-56.1247	-1446.11
-56.2522	-1470.77	-55.9603	-1233.53	-56.5045	-1086.48	-56.0419	-1445.98
-56.1698	-1470.43	-55.8775	-1233.06	-56.4218	-1086.24	-55.9591	-1445.89
-56.0873	-1470.07	-55.7948	-1232.61	-56.3391	-1085.97	-55.8764	-1445.78
-56.0048	-1469.7	-55.712	-1232.15	-56.2564	-1085.72	-55.7936	-1445.67
-55.9222	-1469.31	-55.6292	-1231.69	-56.1737	-1085.49	-55.7109	-1445.57
-55.8395	-1468.92	-55.5463	-1231.2	-56.091	-1085.23	-55.6282	-1445.44
-55.7568	-1468.52	-55.4635	-1230.7	-56.0082	-1084.96	-55.5454	-1445.34
-55.6741	-1468.09	-55.3807	-1230.19	-55.9255	-1084.7	-55.4626	-1445.23
-55.5915	-1467.62	-55.2978	-1229.67	-55.8428	-1084.43	-55.3797	-1445.11
-55.5089	-1467.18	-55.2149	-1229.15	-55.7601	-1084.14	-55.2968	-1444.99
-55.4262	-1466.73	-55.132	-1228.62	-55.6774	-1083.84	-55.214	-1444.83
-55.3436	-1466.25	-55.049	-1228.08	-55.5947	-1083.53	-55.1312	-1444.66
-55.2609	-1465.75	-54.9661	-1227.5	-55.512	-1083.23	-55.0485	-1444.48
-55.1783	-1465.28	-54.8832	-1226.93	-55.4291	-1082.93	-54.9657	-1444.33
-55.0956	-1464.78	-54.8001	-1226.36	-55.3462	-1082.59	-54.8829	-1444.18
-55.013	-1464.29	-54.717	-1225.76	-55.2634	-1082.23	-54.8	-1444
-54.9303	-1463.77	-54.6339	-1225.14	-55.1806	-1081.92	-54.7172	-1443.83
-54.8476	-1463.21	-54.5507	-1224.54	-55.0977	-1081.59	-54.6343	-1443.68
-54.7648	-1462.67	-54.4675	-1223.91	-55.0149	-1081.22	-54.5514	-1443.5
-54.682	-1462.1	-54.3844	-1223.28	-54.9319	-1080.86	-54.4685	-1443.31
-54.5991	-1461.54	-54.3012	-1222.65	-54.849	-1080.5	-54.3855	-1443.14
-54.5162	-1460.95	-54.218	-1222.02	-54.766	-1080.12	-54.3025	-1442.95
-54.4332	-1460.35	-54.1348	-1221.34	-54.683	-1079.79	-54.2193	-1442.71
-54.3502	-1459.74	-54.0517	-1220.65	-54.6001	-1079.42	-54.1362	-1442.51
-54.2671	-1459.13	-53.9696	-1219.94	-54.5171	-1079.03	-54.0531	-1442.31
-54.1839	-1458.49	-53.8874	-1219.27	-54.4342	-1078.61	-53.9709	-1442.12
-54.1009	-1457.82	-53.8052	-1218.58	-54.3512	-1078.21	-53.8888	-1441.94
-54.0178	-1457.16	-53.723	-1217.86	-54.2682	-1077.81	-53.8066	-1441.73
-53.9347	-1456.47	-53.6407	-1217.12	-54.1853	-1077.39	-53.7244	-1441.53
-53.8516	-1455.76	-53.5584	-1216.38	-54.1022	-1076.95	-53.6422	-1441.32
-53.7685	-1455.03	-53.476	-1215.63	-54.0197	-1076.53	-53.56	-1441.11
-53.6854	-1454.35	-53.3936	-1214.85	-53.9376	-1076.1	-53.4778	-1440.9
-53.6023	-1453.6	-53.3112	-1214.09	-53.8555	-1075.64	-53.3957	-1440.7
-53.5193	-1452.83	-53.2288	-1213.3	-53.7733	-1075.18	-53.3135	-1440.49
-53.4362	-1452	-53.1463	-1212.49	-53.6911	-1074.74	-53.2313	-1440.29
-53.3532	-1451.2	-53.0639	-1211.69	-53.6089	-1074.3	-53.1489	-1440.1
-53.27	-1450.37	-52.9813	-1210.88	-53.5266	-1073.84	-53.0666	-1439.88
-53.1873	-1449.54	-52.8989	-1210.02	-53.4443	-1073.35	-52.9843	-1439.62
-53.1052	-1448.69	-52.8164	-1209.2	-53.362	-1072.87	-52.9019	-1439.4
-53.023	-1447.83	-52.7339	-1208.37	-53.2796	-1072.42	-52.8195	-1439.19
-52.9409	-1446.96	-52.6514	-1207.51	-53.1973	-1071.98	-52.7371	-1438.96
-52.8586	-1446.05	-52.5688	-1206.63	-53.1149	-1071.51	-52.6546	-1438.74
-52.7764	-1445.14	-52.4863	-1205.76	-53.0327	-1071.02	-52.5721	-1438.57
-52.6942	-1444.22	-52.4037	-1204.88	-52.9503	-1070.53	-52.4896	-1438.36
-52.612	-1443.25	-52.3211	-1204.02	-52.868	-1070.05	-52.4072	-1438.15
-52.5296	-1442.28	-52.2385	-1203.12	-52.7856	-1069.57	-52.3247	-1437.91
-52.4473	-1441.31	-52.1559	-1202.22	-52.7032	-1069.08	-52.2422	-1437.68
-52.3648	-1440.31	-52.0732	-1201.32	-52.6207	-1068.58	-52.1597	-1437.46
-52.2823	-1439.31	-51.9905	-1200.41	-52.5382	-1068.08	-52.0772	-1437.24
-52.1999	-1438.28	-51.9078	-1199.48	-52.4558	-1067.59	-51.9946	-1437.02
-52.1174	-1437.23	-51.825	-1198.53	-52.3733	-1067.09	-51.9121	-1436.79
-52.0347	-1436.15	-51.7422	-1197.59	-52.2907	-1066.58	-51.8295	-1436.59
-51.952	-1435.11	-51.6594	-1196.63	-52.2081	-1066.09	-51.7469	-1436.38
-51.8694	-1434.03	-51.5765	-1195.65	-52.1256	-1065.58	-51.6642	-1436.15
-51.7867	-1432.93	-51.4937	-1194.69	-52.0431	-1065.05	-51.5815	-1435.92
-51.704	-1431.81	-51.4108	-1193.75	-51.9606	-1064.54	-51.4989	-1435.71
-51.6213	-1430.69	-51.3279	-1192.79	-51.878	-1064.02	-51.4162	-1435.47
-51.5387	-1429.57	-51.245	-1191.83	-51.7955	-1063.52	-51.3336	-1435.27
-51.4561	-1428.42	-51.1621	-1190.84	-51.7129	-1063.02	-51.2509	-1435.09
-51.3734	-1427.25	-51.0792	-1189.81	-51.6302	-1062.5	-51.1681	-1434.88
-51.2908	-1426.05	-50.9964	-1188.8	-51.5476	-1061.96	-51.0853	-1434.68
-51.2082	-1424.87	-50.9134	-1187.79	-51.4649	-1061.44	-51.0024	-1434.44
-51.1255	-1423.66	-50.8304	-1186.76	-51.3823	-1060.92	-50.9196	-1434.21
-51.0428	-1422.42	-50.7474	-1185.75	-51.2996	-1060.39	-50.8368	-1433.99
-50.96	-1421.21	-50.6644	-1184.71	-51.2169	-1059.85	-50.7539	-1433.75
-50.8772	-1419.98	-50.5814	-1183.68	-51.1342	-1059.28	-50.671	-1433.57
-50.7944	-1418.72	-50.4985	-1182.61	-51.0515	-1058.72	-50.5881	-1433.37
-50.7116	-1417.45	-50.4155	-1181.56	-50.9687	-1058.17	-50.5052	-1433.15
-50.6289	-1416.19	-50.3326	-1180.52	-50.8859	-1057.61	-50.4222	-1432.93
-50.546	-1414.91	-50.2496	-1179.47	-50.8032	-1057.07	-50.3393	-1432.69
-50.4632	-1413.64	-50.1666	-1178.41	-50.7203	-1056.53	-50.2565	-1432.48
-50.3802	-1412.33	-50.0835	-1177.37	-50.6375	-1055.99	-50.1736	-1432.28
-50.2973	-1411.01	-50.0005	-1176.32	-50.5545	-1055.47	-50.0908	-1432.08
-50.2144	-1409.7	-49.9175	-1175.29	-50.4715	-1054.93	-50.0079	-1431.88
-50.1316	-1408.36	-49.8344	-1174.24	-50.3884	-1054.39	-49.925	-1431.67
-50.0487	-1407.03	-49.7513	-1173.16	-50.3053	-1053.85	-49.842	-1431.43
-49.9658	-1405.7	-49.6682	-1172.08	-50.2222	-1053.31	-49.7591	-1431.22
-49.8828	-1404.37	-49.585	-1170.99	-50.1391	-1052.76	-49.6761	-1431.02
-49.7998	-1403.02	-49.5019	-1169.93	-50.0561	-1052.2	-49.5931	-1430.79
-49.7167	-1401.69	-49.4192	-1168.88	-49.973	-1051.65	-49.5101	-1430.55
-49.6337	-1400.34	-49.3364	-1167.82	-49.8899	-1051.1	-49.4276	-1430.37
-49.5507	-1398.96	-49.2537	-1166.76	-49.8068	-1050.54	-49.3449	-1430.18
-49.4676	-1397.62	-49.1711	-1165.7	-49.7237	-1050.01	-49.2623	-1429.98
-49.3846	-1396.26	-49.0884	-1164.63	-49.6406	-1049.46	-49.1796	-1429.8
-49.3015	-1394.85	-49.0056	-1163.56	-49.5575	-1048.91	-49.0969	-1429.62
-49.2184	-1393.46	-48.9228	-1162.5	-49.4747	-1048.38	-49.0141	-1429.41
-49.1354	-1392.07	-48.84	-1161.46	-49.3921	-1047.83	-48.9314	-1429.2
-49.0523	-1390.67	-48.7572	-1160.41	-49.3095	-1047.32	-48.8487	-1429.02
-48.9692	-1389.28	-48.6745	-1159.34	-49.2268	-1046.8	-48.766	-1428.83
-48.8861	-1387.88	-48.5917	-1158.28	-49.1442	-1046.27	-48.6832	-1428.65
-48.803	-1386.48	-48.5089	-1157.23	-49.0616	-1045.74	-48.6004	-1428.48
-48.7199	-1385.08	-48.426	-1156.14	-48.979	-1045.21	-48.5175	-1428.31
-48.637	-1383.69	-48.343	-1155.06	-48.8964	-1044.69	-48.4347	-1428.11
-48.5544	-1382.29	-48.2601	-1154	-48.8138	-1044.17	-48.3518	-1427.93
-48.4717	-1380.89	-48.1771	-1152.94	-48.7312	-1043.67	-48.2689	-1427.76
-48.389	-1379.5	-48.0941	-1151.9	-48.6485	-1043.15	-48.186	-1427.61
-48.3063	-1378.1	-48.0111	-1150.87	-48.5658	-1042.64	-48.103	-1427.46
-48.2235	-1376.68	-47.9281	-1149.83	-48.4831	-1042.15	-48.0199	-1427.31
-48.1407	-1375.27	-47.8451	-1148.79	-48.4004	-1041.67	-47.9369	-1427.17
-48.058	-1373.85	-47.762	-1147.73	-48.3176	-1041.17	-47.8538	-1427.05
-47.9752	-1372.43	-47.6789	-1146.7	-48.2347	-1040.67	-47.7707	-1426.92
-47.8924	-1371.03	-47.5958	-1145.67	-48.1518	-1040.18	-47.6876	-1426.8
-47.8096	-1369.64	-47.5127	-1144.66	-48.0689	-1039.7	-47.6044	-1426.66
-47.7267	-1368.24	-47.4297	-1143.65	-47.986	-1039.22	-47.5212	-1426.5
-47.6438	-1366.86	-47.3466	-1142.62	-47.9031	-1038.75	-47.4379	-1426.37
-47.5608	-1365.5	-47.2636	-1141.62	-47.8201	-1038.29	-47.3547	-1426.25
-47.4779	-1364.11	-47.1805	-1140.61	-47.7372	-1037.85	-47.2715	-1426.13
-47.3949	-1362.77	-47.0973	-1139.6	-47.6542	-1037.38	-47.1883	-1426
-47.312	-1361.41	-47.0141	-1138.64	-47.5712	-1036.94	-47.105	-1425.89
-47.229	-1360.05	-46.9309	-1137.67	-47.4882	-1036.5	-47.0218	-1425.79
-47.1461	-1358.67	-46.8477	-1136.71	-47.4051	-1036.05	-46.9385	-1425.68
-47.063	-1357.31	-46.7645	-1135.82	-47.3222	-1035.63	-46.8553	-1425.58
-46.98	-1355.94	-46.6812	-1134.91	-47.2391	-1035.2	-46.7721	-1425.47
-46.897	-1354.58	-46.5979	-1133.97	-47.1561	-1034.75	-46.6888	-1425.38
-46.8139	-1353.22	-46.5145	-1133.01	-47.073	-1034.32	-46.6055	-1425.26
-46.7309	-1351.85	-46.4311	-1132.04	-46.9899	-1033.92	-46.5221	-1425.17
-46.6478	-1350.49	-46.3477	-1131.13	-46.9068	-1033.49	-46.4387	-1425.09
-46.5647	-1349.14	-46.2643	-1130.22	-46.8237	-1033.04	-46.3553	-1425.01
-46.4816	-1347.81	-46.1808	-1129.34	-46.7405	-1032.62	-46.2718	-1424.93
-46.3985	-1346.49	-46.0973	-1128.47	-46.6574	-1032.23	-46.1883	-1424.85
-46.3153	-1345.16	-46.0139	-1127.59	-46.5743	-1031.83	-46.1048	-1424.77
-46.2321	-1343.86	-45.9304	-1126.7	-46.4912	-1031.44	-46.0213	-1424.67
-46.149	-1342.53	-45.8469	-1125.84	-46.408	-1031.02	-45.9379	-1424.6
-46.0658	-1341.22	-45.7634	-1124.98	-46.3248	-1030.64	-45.8544	-1424.54
-45.9827	-1339.92	-45.68	-1124.16	-46.2416	-1030.28	-45.7709	-1424.48
-45.8995	-1338.59	-45.5966	-1123.33	-46.1585	-1029.91	-45.6874	-1424.41
-45.8163	-1337.29	-45.5131	-1122.49	-46.0752	-1029.53	-45.604	-1424.36
-45.7332	-1336	-45.4296	-1121.67	-45.9919	-1029.2	-45.5206	-1424.33
-45.65	-1334.7	-45.3462	-1120.84	-45.9086	-1028.84	-45.4371	-1424.28
-45.5668	-1333.4	-45.2627	-1120.04	-45.8253	-1028.48	-45.3536	-1424.23
-45.4835	-1332.12	-45.1792	-1119.23	-45.7419	-1028.14	-45.2701	-1424.19
-45.4002	-1330.89	-45.0956	-1118.41	-45.6586	-1027.81	-45.1865	-1424.13
-45.3169	-1329.63	-45.0121	-1117.61	-45.5753	-1027.47	-45.1029	-1424.09
-45.2337	-1328.37	-44.9296	-1116.84	-45.4918	-1027.15	-45.0192	-1424.08
-45.1504	-1327.14	-44.8472	-1116.08	-45.4085	-1026.85	-44.9365	-1424.06
-45.0671	-1325.93	-44.7648	-1115.36	-45.3251	-1026.55	-44.8541	-1424.04
-44.9838	-1324.72	-44.6824	-1114.63	-45.2417	-1026.26	-44.7716	-1424
-44.9004	-1323.53	-44.6	-1113.9	-45.1583	-1026	-44.689	-1423.98
-44.817	-1322.33	-44.5175	-1113.19	-45.0749	-1025.7	-44.6065	-1423.97
-44.7336	-1321.14	-44.4351	-1112.48	-44.9915	-1025.4	-44.524	-1423.95
-44.6503	-1319.98	-44.3526	-1111.78	-44.9091	-1025.15	-44.4414	-1423.94
-44.5669	-1318.85	-44.27	-1111.1	-44.8267	-1024.92	-44.3589	-1423.93
-44.4834	-1317.71	-44.1875	-1110.42	-44.7442	-1024.66	-44.2763	-1423.93
-44.3998	-1316.55	-44.105	-1109.78	-44.6617	-1024.39	-44.1936	-1423.95
-44.3162	-1315.37	-44.0223	-1109.12	-44.5792	-1024.12	-44.1109	-1423.95
-44.2325	-1314.27	-43.9396	-1108.48	-44.4967	-1023.87	-44.0281	-1423.96
-44.1489	-1313.17	-43.857	-1107.86	-44.4141	-1023.63	-43.9454	-1423.97
-44.0663	-1312.06	-43.7743	-1107.26	-44.3316	-1023.38	-43.8627	-1423.99
-43.9838	-1310.98	-43.6916	-1106.67	-44.249	-1023.14	-43.7799	-1424
-43.9013	-1309.92	-43.609	-1106.08	-44.1664	-1022.92	-43.697	-1424.04
-43.8187	-1308.9	-43.5264	-1105.49	-44.0838	-1022.7	-43.6142	-1424.08
-43.7362	-1307.85	-43.4438	-1104.93	-44.0011	-1022.5	-43.5313	-1424.12
-43.6536	-1306.77	-43.3611	-1104.37	-43.9186	-1022.3	-43.4484	-1424.15
-43.5711	-1305.88	-43.2785	-1103.83	-43.836	-1022.1	-43.3655	-1424.16
-43.4886	-1304.89	-43.1958	-1103.29	-43.7533	-1021.88	-43.2826	-1424.19
-43.4062	-1303.98	-43.1132	-1102.79	-43.6708	-1021.67	-43.1998	-1424.23
-43.3238	-1303.05	-43.0306	-1102.29	-43.5881	-1021.47	-43.117	-1424.27
-43.2413	-1302.12	-42.9479	-1101.8	-43.5056	-1021.29	-43.0342	-1424.31
-43.1588	-1301.26	-42.8652	-1101.31	-43.423	-1021.14	-42.9514	-1424.34
-43.0763	-1300.36	-42.7825	-1100.83	-43.3404	-1020.96	-42.8686	-1424.38
-42.9938	-1299.55	-42.6997	-1100.39	-43.2577	-1020.8	-42.7858	-1424.44
-42.9113	-1298.75	-42.6169	-1099.96	-43.1751	-1020.59	-42.7029	-1424.5
-42.8288	-1298.03	-42.5341	-1099.53	-43.0924	-1020.44	-42.62	-1424.54
-42.7463	-1297.35	-42.4512	-1099.08	-43.0097	-1020.32	-42.5371	-1424.57
-42.6637	-1296.66	-42.3682	-1098.67	-42.927	-1020.18	-42.4542	-1424.63
-42.5811	-1295.96	-42.2853	-1098.27	-42.8443	-1020.04	-42.3712	-1424.68
-42.4984	-1295.25	-42.2023	-1097.87	-42.7615	-1019.92	-42.2882	-1424.72
-42.4157	-1294.6	-42.1194	-1097.48	-42.6786	-1019.78	-42.2052	-1424.78
-42.333	-1293.93	-42.0363	-1097.09	-42.5958	-1019.64	-42.1221	-1424.84
-42.2502	-1293.23	-41.9533	-1096.72	-42.5129	-1019.52	-42.039	-1424.89
-42.1675	-1292.53	-41.8702	-1096.37	-42.43	-1019.4	-41.9559	-1424.96
-42.0847	-1291.89	-41.7872	-1096.03	-42.3471	-1019.27	-41.8729	-1425.03
-42.0019	-1291.35	-41.7042	-1095.7	-42.2641	-1019.14	-41.7899	-1425.08
-41.9192	-1290.74	-41.6211	-1095.35	-42.1811	-1019.04	-41.7068	-1425.12
-41.8364	-1290.16	-41.5381	-1095.05	-42.0981	-1018.94	-41.6237	-1425.19
-41.7537	-1289.59	-41.4551	-1094.74	-42.0151	-1018.83	-41.5405	-1425.25
-41.6709	-1289.04	-41.372	-1094.46	-41.932	-1018.72	-41.4573	-1425.31
-41.5882	-1288.5	-41.289	-1094.15	-41.849	-1018.6	-41.3741	-1425.38
-41.5054	-1288	-41.2059	-1093.86	-41.7659	-1018.5	-41.2908	-1425.45
-41.4227	-1287.51	-41.1228	-1093.59	-41.6829	-1018.43	-41.2076	-1425.51
-41.3399	-1287	-41.0397	-1093.32	-41.5999	-1018.33	-41.1243	-1425.57
-41.2571	-1286.55	-40.9565	-1093.07	-41.517	-1018.24	-41.041	-1425.65
-41.1742	-1286.08	-40.8733	-1092.83	-41.4341	-1018.16	-40.9576	-1425.76
-41.0913	-1285.62	-40.7901	-1092.61	-41.3511	-1018.07	-40.8742	-1425.85
-41.0082	-1285.19	-40.7069	-1092.38	-41.2682	-1018	-40.7908	-1425.94
-40.9252	-1284.78	-40.6237	-1092.16	-41.1851	-1017.93	-40.7075	-1426.02
-40.8422	-1284.37	-40.5404	-1091.97	-41.1021	-1017.86	-40.6241	-1426.11
-40.7592	-1283.96	-40.4582	-1091.8	-41.0192	-1017.8	-40.5408	-1426.18
-40.6761	-1283.59	-40.3759	-1091.64	-40.9362	-1017.76	-40.4584	-1426.25
-40.5931	-1283.25	-40.2936	-1091.47	-40.8532	-1017.7	-40.376	-1426.35
-40.51	-1282.94	-40.2112	-1091.29	-40.7701	-1017.64	-40.2936	-1426.42
-40.4268	-1282.63	-40.1289	-1091.17	-40.6869	-1017.6	-40.2112	-1426.48
-40.3436	-1282.31	-40.0466	-1091.04	-40.6037	-1017.55	-40.1288	-1426.59
-40.2604	-1282.01	-39.9643	-1090.93	-40.5208	-1017.51	-40.0465	-1426.72
-40.1773	-1281.74	-39.8819	-1090.81	-40.4387	-1017.49	-39.9641	-1426.82
-40.0941	-1281.47	-39.7996	-1090.72	-40.3566	-1017.47	-39.8817	-1426.92
-40.0109	-1281.18	-39.7172	-1090.62	-40.2744	-1017.45	-39.7993	-1427.03
-39.9277	-1280.91	-39.6348	-1090.53	-40.1922	-1017.45	-39.717	-1427.12
-39.8445	-1280.64	-39.5525	-1090.46	-40.1099	-1017.43	-39.6346	-1427.21
-39.7612	-1280.38	-39.4701	-1090.38	-40.0277	-1017.42	-39.5522	-1427.31
-39.6779	-1280.14	-39.3877	-1090.31	-39.9455	-1017.39	-39.4698	-1427.42
-39.5957	-1279.92	-39.3053	-1090.27	-39.8631	-1017.39	-39.3873	-1427.5
-39.5134	-1279.71	-39.2228	-1090.21	-39.7809	-1017.38	-39.3048	-1427.55
-39.4312	-1279.51	-39.1403	-1090.15	-39.6986	-1017.38	-39.2222	-1427.63
-39.3489	-1279.31	-39.0579	-1090.12	-39.6162	-1017.38	-39.1396	-1427.72
-39.2666	-1279.13	-38.9754	-1090.08	-39.5338	-1017.4	-39.057	-1427.81
-39.1843	-1278.99	-38.8929	-1090.03	-39.4515	-1017.43	-38.9743	-1427.89
-39.102	-1278.84	-38.8105	-1089.97	-39.369	-1017.45	-38.8916	-1427.98
-39.0196	-1278.66	-38.728	-1089.93	-39.2866	-1017.44	-38.8089	-1428.07
-38.9373	-1278.52	-38.6455	-1089.92	-39.2042	-1017.46	-38.7261	-1428.15
-38.855	-1278.4	-38.563	-1089.93	-39.1219	-1017.48	-38.6434	-1428.24
-38.7726	-1278.26	-38.4805	-1089.94	-39.0395	-1017.48	-38.5607	-1428.34
-38.6903	-1278.15	-38.398	-1089.95	-38.9571	-1017.53	-38.478	-1428.41
-38.608	-1278.05	-38.3154	-1089.94	-38.8747	-1017.56	-38.3952	-1428.48
-38.5256	-1277.94	-38.2328	-1089.96	-38.7923	-1017.59	-38.3124	-1428.56
-38.4433	-1277.82	-38.1501	-1089.97	-38.7099	-1017.61	-38.2296	-1428.66
-38.361	-1277.78	-38.0674	-1089.98	-38.6274	-1017.65	-38.1468	-1428.73
-38.2787	-1277.69	-37.9847	-1089.98	-38.545	-1017.71	-38.064	-1428.81
-38.1964	-1277.63	-37.9019	-1090.01	-38.4625	-1017.74	-37.9812	-1428.87
-38.114	-1277.61	-37.8192	-1090.04	-38.38	-1017.78	-37.8983	-1428.94
-38.0317	-1277.6	-37.7364	-1090.06	-38.2974	-1017.86	-37.8154	-1429.02
-37.9493	-1277.55	-37.6536	-1090.08	-38.2149	-1017.94	-37.7325	-1429.08
-37.8668	-1277.53	-37.5707	-1090.1	-38.1323	-1017.98	-37.6496	-1429.14
-37.7844	-1277.52	-37.4879	-1090.16	-38.0497	-1018.02	-37.5667	-1429.22
-37.7018	-1277.52	-37.4051	-1090.2	-37.9671	-1018.08	-37.4839	-1429.3
-37.6193	-1277.52	-37.3223	-1090.24	-37.8844	-1018.15	-37.401	-1429.39
-37.5367	-1277.53	-37.2395	-1090.3	-37.8017	-1018.19	-37.318	-1429.48
-37.454	-1277.51	-37.1567	-1090.39	-37.7191	-1018.25	-37.2351	-1429.56
-37.3714	-1277.54	-37.0738	-1090.46	-37.6365	-1018.31	-37.1522	-1429.62
-37.2888	-1277.58	-36.9909	-1090.51	-37.5538	-1018.39	-37.0693	-1429.67
-37.2062	-1277.6	-36.9079	-1090.58	-37.471	-1018.47	-36.9864	-1429.73
-37.1236	-1277.67	-36.825	-1090.63	-37.3883	-1018.57	-36.9035	-1429.82
-37.0411	-1277.72	-36.7422	-1090.71	-37.3055	-1018.67	-36.8205	-1429.91
-36.9585	-1277.78	-36.6593	-1090.8	-37.2228	-1018.74	-36.7376	-1430
-36.8759	-1277.84	-36.5763	-1090.89	-37.1401	-1018.85	-36.6546	-1430.06
-36.7933	-1277.94	-36.4933	-1090.96	-37.0574	-1018.97	-36.5716	-1430.1
-36.7107	-1278.04	-36.4104	-1091.03	-36.9747	-1019.06	-36.4886	-1430.16
-36.6281	-1278.16	-36.3274	-1091.12	-36.8919	-1019.15	-36.4056	-1430.24
-36.5454	-1278.31	-36.2444	-1091.2	-36.8091	-1019.24	-36.3226	-1430.33
-36.4627	-1278.42	-36.1615	-1091.29	-36.7262	-1019.35	-36.2396	-1430.4
-36.38	-1278.53	-36.0789	-1091.4	-36.6434	-1019.44	-36.1566	-1430.48
-36.2972	-1278.68	-35.9964	-1091.52	-36.5605	-1019.53	-36.0739	-1430.56
-36.2143	-1278.83	-35.9139	-1091.65	-36.4776	-1019.66	-35.9914	-1430.64
-36.1315	-1278.99	-35.8313	-1091.76	-36.3947	-1019.79	-35.9088	-1430.69
-36.0486	-1279.16	-35.7487	-1091.88	-36.3118	-1019.89	-35.8262	-1430.74
-35.9657	-1279.32	-35.6662	-1092.01	-36.2289	-1019.99	-35.7436	-1430.82
-35.8827	-1279.54	-35.5836	-1092.19	-36.1459	-1020.09	-35.661	-1430.87
-35.7998	-1279.79	-35.501	-1092.32	-36.0635	-1020.21	-35.5783	-1430.94
-35.7169	-1280.02	-35.4184	-1092.43	-35.9811	-1020.33	-35.4956	-1431.02
-35.6339	-1280.25	-35.3358	-1092.61	-35.8987	-1020.47	-35.4129	-1431.12
-35.5509	-1280.5	-35.2533	-1092.74	-35.8164	-1020.6	-35.3301	-1431.18
-35.4678	-1280.75	-35.1707	-1092.89	-35.7339	-1020.73	-35.2473	-1431.2
-35.3847	-1281.01	-35.088	-1093.03	-35.6515	-1020.85	-35.1645	-1431.24
-35.3016	-1281.28	-35.0054	-1093.16	-35.569	-1020.96	-35.0817	-1431.28
-35.2188	-1281.54	-34.9228	-1093.3	-35.4864	-1021.08	-34.9989	-1431.33
-35.1362	-1281.81	-34.8401	-1093.45	-35.404	-1021.18	-34.916	-1431.4
-35.0536	-1282.11	-34.7574	-1093.62	-35.3214	-1021.31	-34.8331	-1431.45
-34.971	-1282.38	-34.6747	-1093.8	-35.2388	-1021.45	-34.7501	-1431.48
-34.8884	-1282.66	-34.592	-1093.97	-35.1561	-1021.59	-34.6672	-1431.54
-34.8057	-1282.96	-34.5093	-1094.15	-35.0734	-1021.74	-34.5842	-1431.6
-34.7231	-1283.27	-34.4266	-1094.35	-34.9907	-1021.9	-34.5013	-1431.64
-34.6405	-1283.58	-34.3438	-1094.54	-34.908	-1022.03	-34.4184	-1431.67
-34.5578	-1283.88	-34.2609	-1094.72	-34.8253	-1022.17	-34.3354	-1431.72
-34.475	-1284.23	-34.1781	-1094.9	-34.7425	-1022.33	-34.2524	-1431.79
-34.3922	-1284.55	-34.0953	-1095.1	-34.6597	-1022.49	-34.1695	-1431.87
-34.3093	-1284.91	-34.0124	-1095.29	-34.5768	-1022.66	-34.0865	-1431.92
-34.2264	-1285.25	-33.9294	-1095.46	-34.494	-1022.82	-34.0036	-1431.99
-34.1435	-1285.59	-33.8465	-1095.67	-34.4111	-1023	-33.9207	-1432.05
-34.0606	-1285.95	-33.7635	-1095.89	-34.3283	-1023.19	-33.8377	-1432.11
-33.9776	-1286.3	-33.6805	-1096.06	-34.2455	-1023.32	-33.7546	-1432.14
-33.8946	-1286.66	-33.5975	-1096.28	-34.1626	-1023.47	-33.6716	-1432.2
-33.8116	-1287	-33.5145	-1096.51	-34.0797	-1023.64	-33.5885	-1432.3
-33.7286	-1287.36	-33.4315	-1096.73	-33.9967	-1023.81	-33.5054	-1432.36
-33.6456	-1287.71	-33.3485	-1096.94	-33.9139	-1024	-33.4223	-1432.4
-33.5626	-1288.1	-33.2655	-1097.17	-33.8311	-1024.18	-33.3391	-1432.45
-33.4796	-1288.51	-33.1825	-1097.41	-33.7482	-1024.36	-33.256	-1432.52
-33.3966	-1288.88	-33.0995	-1097.64	-33.6654	-1024.56	-33.1728	-1432.62
-33.3135	-1289.27	-33.0164	-1097.89	-33.5826	-1024.76	-33.0896	-1432.71
-33.2304	-1289.66	-32.9335	-1098.11	-33.4997	-1024.96	-33.0065	-1432.77
-33.1473	-1290.09	-32.8505	-1098.37	-33.4168	-1025.14	-32.9233	-1432.83
-33.0642	-1290.52	-32.7675	-1098.59	-33.334	-1025.31	-32.8401	-1432.9
-32.9811	-1290.95	-32.6845	-1098.82	-33.251	-1025.5	-32.7568	-1432.99
-32.898	-1291.36	-32.6015	-1099.06	-33.168	-1025.68	-32.6736	-1433.09
-32.8148	-1291.77	-32.5184	-1099.33	-33.085	-1025.86	-32.5903	-1433.17
-32.7317	-1292.18	-32.4355	-1099.6	-33.002	-1026.06	-32.507	-1433.25
-32.6486	-1292.58	-32.3525	-1099.88	-32.919	-1026.24	-32.4237	-1433.32
-32.5654	-1292.97	-32.2694	-1100.16	-32.8358	-1026.43	-32.3403	-1433.39
-32.4822	-1293.36	-32.1864	-1100.42	-32.7527	-1026.62	-32.257	-1433.47
-32.399	-1293.76	-32.1032	-1100.67	-32.6695	-1026.81	-32.1736	-1433.56
-32.3158	-1294.16	-32.02	-1100.97	-32.5863	-1027.03	-32.0903	-1433.66
-32.2325	-1294.56	-31.9369	-1101.29	-32.503	-1027.24	-32.0069	-1433.74
-32.1493	-1294.97	-31.8537	-1101.57	-32.4198	-1027.45	-31.9236	-1433.8
-32.066	-1295.35	-31.7705	-1101.85	-32.3366	-1027.64	-31.8402	-1433.88
-31.9827	-1295.73	-31.688	-1102.16	-32.2534	-1027.85	-31.7571	-1433.98
-31.8993	-1296.13	-31.6055	-1102.47	-32.1702	-1028.07	-31.6745	-1434.09
-31.816	-1296.49	-31.5229	-1102.75	-32.087	-1028.29	-31.5919	-1434.18
-31.7327	-1296.88	-31.4404	-1103.05	-32.0038	-1028.49	-31.5094	-1434.28
-31.6494	-1297.27	-31.3577	-1103.34	-31.9205	-1028.68	-31.4268	-1434.4
-31.5661	-1297.63	-31.2752	-1103.65	-31.8373	-1028.89	-31.3441	-1434.51
-31.4828	-1298	-31.1926	-1103.98	-31.7542	-1029.09	-31.2613	-1434.61
-31.3996	-1298.34	-31.11	-1104.3	-31.6717	-1029.29	-31.1787	-1434.73
-31.3163	-1298.69	-31.0273	-1104.61	-31.5892	-1029.48	-31.096	-1434.86
-31.2329	-1299.07	-30.9447	-1104.93	-31.5066	-1029.72	-31.0133	-1434.97
-31.1496	-1299.43	-30.8621	-1105.25	-31.424	-1029.94	-30.9305	-1435.09
-31.0662	-1299.82	-30.7795	-1105.55	-31.3414	-1030.17	-30.8477	-1435.19
-30.9828	-1300.19	-30.6968	-1105.85	-31.2588	-1030.4	-30.7649	-1435.32
-30.8994	-1300.55	-30.6141	-1106.17	-31.1761	-1030.67	-30.6822	-1435.46
-30.8167	-1300.91	-30.5315	-1106.5	-31.0934	-1030.89	-30.5993	-1435.6
-30.734	-1301.26	-30.4488	-1106.84	-31.0108	-1031.12	-30.5165	-1435.72
-30.6513	-1301.62	-30.3661	-1107.18	-30.9282	-1031.36	-30.4337	-1435.85
-30.5685	-1301.97	-30.2834	-1107.51	-30.8456	-1031.63	-30.3508	-1436
-30.4857	-1302.33	-30.2006	-1107.82	-30.763	-1031.88	-30.2679	-1436.16
-30.4029	-1302.7	-30.1178	-1108.18	-30.6804	-1032.15	-30.1849	-1436.32
-30.3201	-1303.09	-30.035	-1108.5	-30.5978	-1032.42	-30.1019	-1436.49
-30.2374	-1303.46	-29.9522	-1108.83	-30.5152	-1032.68	-30.019	-1436.66
-30.1546	-1303.83	-29.8694	-1109.2	-30.4325	-1032.91	-29.936	-1436.84
-30.0719	-1304.18	-29.7865	-1109.56	-30.3499	-1033.15	-29.853	-1437
-29.9891	-1304.52	-29.7037	-1109.92	-30.2672	-1033.41	-29.7701	-1437.17
-29.9064	-1304.89	-29.6208	-1110.28	-30.1846	-1033.68	-29.6871	-1437.33
-29.8236	-1305.25	-29.5379	-1110.62	-30.1019	-1033.97	-29.6041	-1437.53
-29.7408	-1305.64	-29.455	-1110.98	-30.0192	-1034.26	-29.5212	-1437.72
-29.658	-1306.02	-29.3721	-1111.38	-29.9364	-1034.57	-29.4382	-1437.91
-29.5752	-1306.4	-29.2892	-1111.75	-29.8536	-1034.88	-29.3552	-1438.09
-29.4923	-1306.81	-29.2063	-1112.12	-29.7709	-1035.19	-29.2722	-1438.29
-29.4094	-1307.17	-29.1235	-1112.53	-29.6881	-1035.49	-29.1891	-1438.52
-29.3265	-1307.54	-29.0406	-1112.91	-29.6054	-1035.8	-29.106	-1438.76
-29.2435	-1307.91	-28.9578	-1113.28	-29.5227	-1036.05	-29.0229	-1438.97
-29.1605	-1308.3	-28.8749	-1113.65	-29.4399	-1036.36	-28.9398	-1439.17
-29.0774	-1308.7	-28.792	-1114.02	-29.3571	-1036.69	-28.8566	-1439.42
-28.9944	-1309.09	-28.7092	-1114.4	-29.2742	-1037.02	-28.7735	-1439.68
-28.9114	-1309.49	-28.6263	-1114.8	-29.1912	-1037.35	-28.6903	-1439.92
-28.8283	-1309.88	-28.5433	-1115.2	-29.1082	-1037.67	-28.607	-1440.18
-28.7453	-1310.26	-28.4604	-1115.59	-29.0253	-1038.01	-28.5237	-1440.44
-28.6623	-1310.64	-28.3775	-1116	-28.9423	-1038.34	-28.4405	-1440.71
-28.5793	-1311.05	-28.2945	-1116.4	-28.8592	-1038.68	-28.3573	-1440.96
-28.4964	-1311.45	-28.2116	-1116.78	-28.7761	-1039.07	-28.2741	-1441.22
-28.4134	-1311.87	-28.1285	-1117.17	-28.693	-1039.44	-28.1909	-1441.52
-28.3305	-1312.3	-28.0454	-1117.59	-28.6099	-1039.82	-28.1076	-1441.82
-28.2476	-1312.73	-27.9622	-1117.99	-28.5269	-1040.19	-28.0242	-1442.12
-28.1646	-1313.18	-27.879	-1118.41	-28.4439	-1040.57	-27.9409	-1442.4
-28.0817	-1313.59	-27.7958	-1118.83	-28.3609	-1040.95	-27.8576	-1442.7
-27.9987	-1314.01	-27.7126	-1119.23	-28.2779	-1041.33	-27.7742	-1443.02
-27.9157	-1314.44	-27.6293	-1119.64	-28.1948	-1041.72	-27.6909	-1443.38
-27.8327	-1314.86	-27.5462	-1120.04	-28.1116	-1042.11	-27.6075	-1443.71
-27.7496	-1315.31	-27.4629	-1120.46	-28.0285	-1042.53	-27.5241	-1444.01
-27.6665	-1315.76	-27.3799	-1120.89	-27.9454	-1042.94	-27.4408	-1444.33
-27.5833	-1316.22	-27.297	-1121.34	-27.8621	-1043.37	-27.3579	-1444.68
-27.5001	-1316.68	-27.2142	-1121.8	-27.7789	-1043.8	-27.275	-1445.03
-27.417	-1317.14	-27.1313	-1122.24	-27.6957	-1044.22	-27.192	-1445.39
-27.3338	-1317.61	-27.0484	-1122.69	-27.6124	-1044.64	-27.1091	-1445.76
-27.2506	-1318.1	-26.9656	-1123.12	-27.5291	-1045.03	-27.0261	-1446.12
-27.1674	-1318.59	-26.8828	-1123.57	-27.4459	-1045.46	-26.943	-1446.51
-27.0842	-1319.1	-26.7999	-1124.01	-27.3631	-1045.89	-26.8599	-1446.89
-27.001	-1319.61	-26.717	-1124.45	-27.2804	-1046.32	-26.7768	-1447.28
-26.9178	-1320.11	-26.6341	-1124.9	-27.1976	-1046.75	-26.6937	-1447.71
-26.8346	-1320.62	-26.5512	-1125.34	-27.1147	-1047.17	-26.6106	-1448.14
-26.7515	-1321.13	-26.4683	-1125.8	-27.0318	-1047.63	-26.5274	-1448.56
-26.6683	-1321.65	-26.3854	-1126.25	-26.9489	-1048.09	-26.4443	-1448.97
-26.585	-1322.16	-26.3025	-1126.72	-26.8659	-1048.53	-26.3612	-1449.39
-26.5021	-1322.64	-26.2196	-1127.18	-26.7829	-1048.97	-26.278	-1449.85
-26.4193	-1323.14	-26.1367	-1127.65	-26.7	-1049.43	-26.1949	-1450.29
-26.3364	-1323.68	-26.0538	-1128.12	-26.617	-1049.9	-26.1119	-1450.71
-26.2536	-1324.2	-25.9708	-1128.6	-26.534	-1050.39	-26.0288	-1451.13
-26.1707	-1324.71	-25.8879	-1129.11	-26.451	-1050.86	-25.9457	-1451.59
-26.0878	-1325.26	-25.8048	-1129.62	-26.368	-1051.31	-25.8625	-1452.09
-26.0048	-1325.81	-25.7217	-1130.11	-26.2849	-1051.77	-25.7793	-1452.57
-25.9218	-1326.37	-25.6386	-1130.59	-26.2018	-1052.27	-25.6961	-1453.05
-25.8388	-1326.92	-25.5555	-1131.09	-26.1188	-1052.79	-25.6128	-1453.54
-25.7558	-1327.46	-25.4724	-1131.6	-26.0358	-1053.3	-25.5295	-1454.05
-25.6727	-1328.02	-25.3892	-1132.12	-25.9527	-1053.82	-25.4462	-1454.55
-25.5896	-1328.58	-25.3061	-1132.63	-25.8697	-1054.33	-25.3628	-1455.08
-25.5065	-1329.11	-25.2229	-1133.14	-25.7865	-1054.84	-25.2795	-1455.6
-25.4233	-1329.67	-25.1397	-1133.67	-25.7034	-1055.35	-25.1961	-1456.13
-25.3402	-1330.23	-25.0564	-1134.2	-25.6202	-1055.88	-25.1128	-1456.69
-25.2571	-1330.81	-24.9731	-1134.74	-25.5371	-1056.42	-25.0294	-1457.23
-25.1741	-1331.38	-24.8898	-1135.28	-25.4539	-1056.96	-24.946	-1457.76
-25.091	-1331.97	-24.8066	-1135.82	-25.3707	-1057.49	-24.8626	-1458.3
-25.008	-1332.54	-24.7233	-1136.36	-25.2875	-1058.03	-24.7791	-1458.87
-24.9249	-1333.13	-24.6401	-1136.88	-25.2043	-1058.59	-24.6957	-1459.45
-24.8419	-1333.76	-24.5568	-1137.39	-25.1211	-1059.15	-24.6123	-1460.03
-24.7589	-1334.39	-24.4735	-1137.94	-25.0378	-1059.72	-24.5289	-1460.63
-24.6759	-1334.98	-24.3902	-1138.48	-24.9545	-1060.29	-24.4454	-1461.26
-24.5929	-1335.58	-24.3069	-1139.03	-24.8712	-1060.86	-24.3619	-1461.91
-24.5098	-1336.22	-24.2236	-1139.57	-24.7879	-1061.41	-24.2784	-1462.53
-24.4267	-1336.83	-24.1404	-1140.1	-24.7046	-1061.97	-24.1949	-1463.14
-24.3435	-1337.43	-24.0571	-1140.64	-24.6214	-1062.57	-24.1113	-1463.78
-24.2604	-1338.06	-23.9738	-1141.21	-24.5381	-1063.14	-24.0278	-1464.42
-24.1772	-1338.69	-23.8905	-1141.75	-24.4549	-1063.71	-23.9442	-1465.08
-24.094	-1339.34	-23.8072	-1142.31	-24.3715	-1064.29	-23.8607	-1465.75
-24.0107	-1340	-23.7239	-1142.86	-24.2882	-1064.86	-23.7772	-1466.41
-23.9274	-1340.61	-23.6406	-1143.42	-24.2048	-1065.45	-23.6937	-1467.07
-23.844	-1341.28	-23.5572	-1143.96	-24.1214	-1066.06	-23.6101	-1467.72
-23.7606	-1341.92	-23.4739	-1144.53	-24.0379	-1066.66	-23.5265	-1468.38
-23.6772	-1342.58	-23.3905	-1145.11	-23.9545	-1067.26	-23.4429	-1469.06
-23.5938	-1343.24	-23.3072	-1145.7	-23.8709	-1067.87	-23.3593	-1469.76
-23.5103	-1343.92	-23.2238	-1146.3	-23.7874	-1068.48	-23.2757	-1470.49
-23.4269	-1344.59	-23.1405	-1146.91	-23.7039	-1069.1	-23.1921	-1471.21
-23.3434	-1345.29	-23.0581	-1147.5	-23.6203	-1069.71	-23.1088	-1471.92
-23.2599	-1346	-22.9757	-1148.1	-23.5367	-1070.31	-23.0261	-1472.63
-23.1764	-1346.66	-22.8932	-1148.74	-23.4532	-1070.93	-22.9434	-1473.36
-23.0928	-1347.35	-22.8107	-1149.34	-23.3697	-1071.56	-22.8608	-1474.09
-23.0093	-1348.05	-22.7282	-1149.94	-23.2862	-1072.19	-22.7782	-1474.83
-22.9258	-1348.76	-22.6457	-1150.54	-23.2027	-1072.82	-22.6955	-1475.56
-22.8423	-1349.45	-22.5632	-1151.15	-23.1195	-1073.45	-22.6128	-1476.28
-22.7587	-1350.17	-22.4806	-1151.78	-23.037	-1074.1	-22.5301	-1477.02
-22.6751	-1350.88	-22.398	-1152.4	-22.9546	-1074.74	-22.4474	-1477.77
-22.5913	-1351.61	-22.3153	-1153.01	-22.872	-1075.38	-22.3648	-1478.56
-22.5076	-1352.33	-22.2326	-1153.65	-22.7894	-1076.04	-22.2821	-1479.33
-22.424	-1353.08	-22.1499	-1154.27	-22.7068	-1076.7	-22.1994	-1480.08
-22.3403	-1353.79	-22.0672	-1154.89	-22.6242	-1077.36	-22.1167	-1480.85
-22.2565	-1354.59	-21.9846	-1155.55	-22.5417	-1078	-22.0339	-1481.61
-22.1736	-1355.35	-21.902	-1156.22	-22.4591	-1078.66	-21.9511	-1482.41
-22.0909	-1356.12	-21.8193	-1156.89	-22.3766	-1079.32	-21.8683	-1483.21
-22.0081	-1356.88	-21.7366	-1157.55	-22.2939	-1079.99	-21.7855	-1484.01
-21.9252	-1357.66	-21.654	-1158.19	-22.2113	-1080.68	-21.7027	-1484.83
-21.8425	-1358.43	-21.5713	-1158.85	-22.1287	-1081.36	-21.6199	-1485.64
-21.7598	-1359.2	-21.4886	-1159.52	-22.046	-1082.05	-21.537	-1486.45
-21.677	-1359.98	-21.406	-1160.2	-21.9634	-1082.75	-21.4541	-1487.27
-21.5943	-1360.77	-21.3233	-1160.9	-21.8809	-1083.47	-21.3713	-1488.08
-21.5114	-1361.58	-21.2406	-1161.58	-21.7983	-1084.19	-21.2885	-1488.9
-21.4286	-1362.38	-21.158	-1162.28	-21.7156	-1084.91	-21.2056	-1489.73
-21.3458	-1363.19	-21.0752	-1162.99	-21.6329	-1085.61	-21.1229	-1490.57
-21.263	-1364.01	-20.9923	-1163.69	-21.5502	-1086.31	-21.0401	-1491.4
-21.1801	-1364.83	-20.9094	-1164.43	-21.4675	-1087.04	-20.9573	-1492.26
-21.0972	-1365.64	-20.8266	-1165.14	-21.3848	-1087.78	-20.8745	-1493.12
-21.0143	-1366.49	-20.7437	-1165.86	-21.3021	-1088.53	-20.7917	-1493.99
-20.9314	-1367.34	-20.6608	-1166.6	-21.2195	-1089.24	-20.7088	-1494.85
-20.8484	-1368.18	-20.5778	-1167.31	-21.1368	-1089.97	-20.626	-1495.71
-20.7654	-1369.03	-20.4949	-1168.06	-21.0541	-1090.7	-20.5431	-1496.6
-20.6823	-1369.88	-20.4119	-1168.81	-20.9714	-1091.43	-20.4603	-1497.49
-20.5993	-1370.74	-20.3289	-1169.55	-20.8887	-1092.16	-20.3773	-1498.41
-20.5162	-1371.59	-20.246	-1170.28	-20.8059	-1092.94	-20.2943	-1499.32
-20.4332	-1372.47	-20.1631	-1171.03	-20.723	-1093.72	-20.2114	-1500.22
-20.3501	-1373.36	-20.0802	-1171.77	-20.6402	-1094.51	-20.1285	-1501.13
-20.2671	-1374.25	-19.9973	-1172.52	-20.5573	-1095.29	-20.0456	-1502.01
-20.184	-1375.14	-19.9143	-1173.3	-20.4745	-1096.08	-19.9626	-1502.95
-20.101	-1376.05	-19.8313	-1174.08	-20.3916	-1096.86	-19.8797	-1503.93
-20.0179	-1376.95	-19.7483	-1174.85	-20.3087	-1097.65	-19.7967	-1504.91
-19.9348	-1377.82	-19.6653	-1175.63	-20.2258	-1098.46	-19.7137	-1505.87
-19.8518	-1378.72	-19.5822	-1176.43	-20.1429	-1099.27	-19.6307	-1506.87
-19.7687	-1379.62	-19.4991	-1177.2	-20.06	-1100.06	-19.5478	-1507.87
-19.6856	-1380.52	-19.416	-1178.01	-19.9771	-1100.88	-19.4648	-1508.86
-19.6025	-1381.45	-19.333	-1178.81	-19.8942	-1101.7	-19.3818	-1509.88
-19.5193	-1382.39	-19.25	-1179.59	-19.8114	-1102.52	-19.2987	-1510.88
-19.4361	-1383.32	-19.1669	-1180.39	-19.7285	-1103.37	-19.2156	-1511.89
-19.3529	-1384.25	-19.084	-1181.22	-19.6456	-1104.19	-19.1326	-1512.91
-19.2696	-1385.17	-19.0009	-1182.03	-19.5626	-1105.02	-19.0496	-1513.88
-19.1863	-1386.09	-18.9179	-1182.85	-19.4796	-1105.87	-18.9665	-1514.95
-19.1029	-1387	-18.8352	-1183.69	-19.3966	-1106.72	-18.8835	-1516.02
-19.0195	-1387.91	-18.7527	-1184.53	-19.3136	-1107.6	-18.801	-1517.11
-18.9361	-1388.85	-18.6703	-1185.37	-19.2306	-1108.49	-18.7185	-1518.14
-18.8526	-1389.78	-18.5878	-1186.23	-19.1476	-1109.37	-18.636	-1519.07
-18.7691	-1390.73	-18.5052	-1187.07	-19.0646	-1110.25	-18.5535	-1520.05
-18.6857	-1391.66	-18.4226	-1187.92	-18.9816	-1111.11	-18.4709	-1521.18
-18.6022	-1392.57	-18.34	-1188.78	-18.8985	-1111.99	-18.3883	-1522.32
-18.5187	-1393.47	-18.2573	-1189.64	-18.8159	-1112.87	-18.3057	-1523.38
-18.4351	-1394.38	-18.1747	-1190.48	-18.7333	-1113.78	-18.223	-1524.5
-18.3517	-1395.33	-18.092	-1191.33	-18.6508	-1114.66	-18.1403	-1525.58
-18.2683	-1396.28	-18.0094	-1192.19	-18.5682	-1115.56	-18.0576	-1526.72
-18.1847	-1397.2	-17.9267	-1193.05	-18.4857	-1116.47	-17.9749	-1527.84
-18.1012	-1398.15	-17.8441	-1193.96	-18.4032	-1117.41	-17.8922	-1528.95
-18.0177	-1399.09	-17.7614	-1194.83	-18.3206	-1118.33	-17.8094	-1530.09
-17.9346	-1399.97	-17.6788	-1195.72	-18.238	-1119.26	-17.7266	-1531.23
-17.8517	-1400.89	-17.5961	-1196.61	-18.1553	-1120.19	-17.6439	-1532.4
-17.7687	-1401.82	-17.5133	-1197.53	-18.0726	-1121.12	-17.5612	-1533.58
-17.6858	-1402.76	-17.4306	-1198.41	-17.99	-1122.07	-17.4784	-1534.78
-17.6028	-1403.7	-17.3478	-1199.32	-17.9075	-1123.05	-17.3957	-1536
-17.5198	-1404.62	-17.265	-1200.22	-17.8249	-1124	-17.313	-1537.22
-17.4368	-1405.55	-17.1822	-1201.13	-17.7424	-1124.95	-17.2302	-1538.45
-17.3538	-1406.5	-17.0994	-1202.05	-17.6598	-1125.9	-17.1474	-1539.66
-17.2709	-1407.42	-17.0166	-1202.96	-17.5772	-1126.87	-17.0648	-1540.88
-17.1879	-1408.34	-16.9337	-1203.88	-17.4946	-1127.85	-16.9821	-1542.14
-17.1049	-1409.25	-16.8509	-1204.81	-17.4119	-1128.82	-16.8994	-1543.36
-17.0219	-1410.16	-16.7681	-1205.76	-17.3292	-1129.81	-16.8168	-1544.58
-16.9389	-1411.09	-16.6854	-1206.72	-17.2465	-1130.79	-16.7341	-1545.87
-16.8559	-1412.07	-16.6025	-1207.64	-17.1636	-1131.77	-16.6514	-1547.14
-16.7729	-1413	-16.5197	-1208.59	-17.0807	-1132.74	-16.5687	-1548.42
-16.6898	-1413.93	-16.4369	-1209.53	-16.9978	-1133.75	-16.486	-1549.7
-16.6067	-1414.86	-16.354	-1210.49	-16.9148	-1134.75	-16.4032	-1550.96
-16.5235	-1415.8	-16.2711	-1211.42	-16.8317	-1135.74	-16.3205	-1552.26
-16.4404	-1416.78	-16.1882	-1212.34	-16.7486	-1136.75	-16.2377	-1553.58
-16.3573	-1417.72	-16.1054	-1213.3	-16.6655	-1137.77	-16.1548	-1554.91
-16.2741	-1418.66	-16.0225	-1214.27	-16.5825	-1138.76	-16.0719	-1556.24
-16.191	-1419.68	-15.9395	-1215.24	-16.4996	-1139.81	-15.989	-1557.59
-16.1079	-1420.7	-15.8566	-1216.18	-16.4167	-1140.84	-15.906	-1558.91
-16.0248	-1421.76	-15.7736	-1217.16	-16.3337	-1141.86	-15.823	-1560.24
-15.9417	-1422.85	-15.6906	-1218.15	-16.2509	-1142.88	-15.74	-1561.59
-15.8586	-1424.04	-15.6076	-1219.13	-16.168	-1143.92	-15.657	-1562.94
-15.7754	-1425.28	-15.5246	-1220.09	-16.0851	-1144.98	-15.574	-1564.3
-15.6923	-1426.57	-15.4416	-1221.06	-16.0021	-1146.04	-15.491	-1565.69
-15.6091	-1427.81	-15.3585	-1222.03	-15.9191	-1147.1	-15.408	-1567.08
-15.526	-1429.15	-15.2755	-1223.03	-15.836	-1148.13	-15.3249	-1568.47
-15.4428	-1430.5	-15.1924	-1223.99	-15.7529	-1149.18	-15.2418	-1569.87
-15.3595	-1431.76	-15.1092	-1224.97	-15.6698	-1150.24	-15.1586	-1571.31
-15.2762	-1433.01	-15.026	-1225.96	-15.5866	-1151.3	-15.0755	-1572.72
-15.1929	-1434.25	-14.9429	-1226.95	-15.5034	-1152.34	-14.9924	-1574.16
-15.1097	-1435.41	-14.8597	-1227.95	-15.42	-1153.42	-14.9093	-1575.61
-15.0264	-1436.5	-14.7765	-1228.94	-15.3367	-1154.5	-14.8261	-1577.07
-14.9432	-1437.52	-14.6933	-1229.94	-15.2533	-1155.55	-14.743	-1578.53
-14.8598	-1438.46	-14.6104	-1230.96	-15.17	-1156.64	-14.6598	-1580.01
-14.7765	-1439.36	-14.5277	-1231.99	-15.0867	-1157.72	-14.5772	-1581.45
-14.6931	-1440.22	-14.445	-1233.01	-15.0034	-1158.81	-14.4946	-1582.91
-14.6098	-1441.03	-14.3622	-1233.99	-14.9201	-1159.93	-14.412	-1584.38
-14.5265	-1441.85	-14.2795	-1235	-14.8368	-1160.99	-14.3294	-1585.85
-14.4431	-1442.65	-14.1967	-1236.04	-14.7534	-1162.09	-14.2467	-1587.36
-14.3597	-1443.45	-14.1139	-1237.05	-14.6702	-1163.18	-14.164	-1588.87
-14.2763	-1444.31	-14.0311	-1238.07	-14.5873	-1164.31	-14.0813	-1590.37
-14.1929	-1445.16	-13.9483	-1239.11	-14.5046	-1165.43	-13.9987	-1591.91
-14.1095	-1446.08	-13.8655	-1240.16	-14.4219	-1166.53	-13.916	-1593.45
-14.026	-1447.01	-13.7828	-1241.21	-14.3392	-1167.63	-13.8333	-1594.95
-13.9426	-1447.88	-13.7	-1242.28	-14.2564	-1168.75	-13.7505	-1596.49
-13.8592	-1448.77	-13.6173	-1243.33	-14.1737	-1169.88	-13.6677	-1598.06
-13.7757	-1449.66	-13.5345	-1244.42	-14.091	-1171.01	-13.5848	-1599.59
-13.6927	-1450.55	-13.4518	-1245.47	-14.0083	-1172.14	-13.502	-1601.13
-13.6098	-1451.44	-13.3689	-1246.55	-13.9256	-1173.26	-13.4191	-1602.7
-13.5268	-1452.33	-13.2862	-1247.62	-13.8429	-1174.41	-13.3362	-1604.27
-13.4438	-1453.22	-13.2034	-1248.7	-13.7601	-1175.56	-13.2533	-1605.82
-13.3608	-1454.12	-13.1206	-1249.8	-13.6774	-1176.72	-13.1704	-1607.38
-13.2778	-1455.04	-13.0378	-1250.9	-13.5947	-1177.89	-13.0875	-1608.96
-13.1948	-1455.96	-12.9549	-1252.02	-13.5119	-1179.05	-13.0046	-1610.53
-13.1118	-1456.87	-12.8721	-1253.13	-13.4291	-1180.23	-12.9217	-1612.13
-13.0288	-1457.76	-12.7892	-1254.26	-13.3462	-1181.39	-12.8387	-1613.73
-12.9457	-1458.66	-12.7063	-1255.41	-13.2633	-1182.56	-12.7559	-1615.35
-12.8627	-1459.57	-12.6234	-1256.56	-13.1803	-1183.75	-12.673	-1616.95
-12.7796	-1460.5	-12.5405	-1257.7	-13.0973	-1184.91	-12.5902	-1618.54
-12.6966	-1461.41	-12.4576	-1258.87	-13.0142	-1186.07	-12.5073	-1620.16
-12.6135	-1462.35	-12.3746	-1260.01	-12.9311	-1187.25	-12.4244	-1621.81
-12.5304	-1463.27	-12.2917	-1261.14	-12.848	-1188.44	-12.3415	-1623.43
-12.4473	-1464.17	-12.2088	-1262.32	-12.7648	-1189.65	-12.2585	-1625.07
-12.3642	-1465.11	-12.1259	-1263.5	-12.6816	-1190.88	-12.1754	-1626.75
-12.2811	-1466.03	-12.043	-1264.66	-12.5986	-1192.1	-12.0925	-1628.39
-12.198	-1466.95	-11.96	-1265.83	-12.5157	-1193.32	-12.0096	-1630.02
-12.115	-1467.83	-11.8771	-1267.02	-12.4328	-1194.55	-11.9266	-1631.68
-12.032	-1468.74	-11.7941	-1268.22	-12.3498	-1195.79	-11.8436	-1633.38
-11.949	-1469.69	-11.7112	-1269.43	-12.267	-1197.04	-11.7605	-1635.05
-11.866	-1470.67	-11.6283	-1270.65	-12.1841	-1198.3	-11.6775	-1636.74
-11.783	-1471.64	-11.5453	-1271.86	-12.1012	-1199.54	-11.5945	-1638.42
-11.7	-1472.59	-11.4624	-1273.09	-12.0183	-1200.76	-11.5115	-1640.13
-11.6171	-1473.52	-11.3794	-1274.31	-11.9353	-1202	-11.4285	-1641.86
-11.5341	-1474.5	-11.2963	-1275.55	-11.8523	-1203.24	-11.3455	-1643.58
-11.4511	-1475.47	-11.2133	-1276.76	-11.7693	-1204.5	-11.2625	-1645.32
-11.3681	-1476.45	-11.1303	-1277.97	-11.6861	-1205.75	-11.1794	-1647.05
-11.2849	-1477.45	-11.0471	-1279.19	-11.603	-1207.01	-11.0964	-1648.77
-11.2018	-1478.44	-10.964	-1280.47	-11.5199	-1208.28	-11.0133	-1650.49
-11.1186	-1479.41	-10.8808	-1281.71	-11.4366	-1209.56	-10.9302	-1652.26
-11.0354	-1480.43	-10.7975	-1282.94	-11.3533	-1210.85	-10.8471	-1654.04
-10.9522	-1481.42	-10.7143	-1284.22	-11.27	-1212.12	-10.764	-1655.82
-10.869	-1482.42	-10.6311	-1285.52	-11.1868	-1213.4	-10.6809	-1657.62
-10.7858	-1483.46	-10.5479	-1286.79	-11.1035	-1214.67	-10.5978	-1659.39
-10.7025	-1484.5	-10.4647	-1288.06	-11.0202	-1215.95	-10.5147	-1661.16
-10.6192	-1485.51	-10.382	-1289.35	-10.9369	-1217.19	-10.4316	-1662.95
-10.5359	-1486.47	-10.2993	-1290.62	-10.8536	-1218.47	-10.3489	-1664.75
-10.4527	-1487.61	-10.2166	-1291.9	-10.7701	-1219.75	-10.2663	-1666.57
-10.3695	-1488.68	-10.134	-1293.19	-10.6867	-1221.04	-10.1836	-1668.4
-10.2863	-1489.75	-10.0514	-1294.47	-10.6034	-1222.34	-10.101	-1670.26
-10.2031	-1490.81	-9.96882	-1295.78	-10.5201	-1223.64	-10.0184	-1672.1
-10.12	-1491.91	-9.88618	-1297.1	-10.4368	-1224.98	-9.93576	-1673.96
-10.0368	-1492.99	-9.80357	-1298.42	-10.3539	-1226.3	-9.85311	-1675.82
-9.95356	-1494.05	-9.72089	-1299.77	-10.2711	-1227.62	-9.77044	-1677.68
-9.87039	-1495.17	-9.63817	-1301.1	-10.1882	-1228.93	-9.68772	-1679.54
-9.78726	-1496.3	-9.55544	-1302.45	-10.1053	-1230.25	-9.60499	-1681.42
-9.70409	-1497.44	-9.47264	-1303.81	-10.0225	-1231.59	-9.52225	-1683.32
-9.6209	-1498.56	-9.3898	-1305.18	-9.9396	-1232.95	-9.43949	-1685.23
-9.53777	-1499.64	-9.30698	-1306.53	-9.8567	-1234.32	-9.3567	-1687.16
-9.45505	-1500.79	-9.22415	-1307.89	-9.7738	-1235.66	-9.27388	-1689.08
-9.37235	-1501.97	-9.14126	-1309.3	-9.69086	-1237.03	-9.19102	-1691.01
-9.28966	-1503.16	-9.05834	-1310.68	-9.60787	-1238.43	-9.10822	-1692.91
-9.20701	-1504.33	-8.9754	-1312.07	-9.52486	-1239.81	-9.02544	-1694.82
-9.12431	-1505.54	-8.89245	-1313.48	-9.44186	-1241.21	-8.94267	-1696.8
-9.04159	-1506.76	-8.80953	-1314.86	-9.35881	-1242.6	-8.85991	-1698.76
-8.95886	-1507.99	-8.72659	-1316.27	-9.27575	-1244.03	-8.77717	-1700.77
-8.8761	-1509.32	-8.64371	-1317.72	-9.19265	-1245.45	-8.69439	-1702.78
-8.79333	-1510.56	-8.56083	-1319.18	-9.10968	-1246.86	-8.61158	-1704.79
-8.71051	-1511.81	-8.47793	-1320.62	-9.02674	-1248.29	-8.52875	-1706.77
-8.62771	-1513.05	-8.39499	-1322.07	-8.94378	-1249.69	-8.4459	-1708.77
-8.54489	-1514.27	-8.31203	-1323.51	-8.86078	-1251.1	-8.36299	-1710.76
-8.46207	-1515.52	-8.22912	-1324.97	-8.77789	-1252.51	-8.28002	-1712.78
-8.37925	-1516.8	-8.1462	-1326.43	-8.69503	-1253.96	-8.19705	-1714.81
-8.29646	-1518.14	-8.06329	-1327.89	-8.61209	-1255.44	-8.11405	-1716.85
-8.21368	-1519.46	-7.98035	-1329.36	-8.52913	-1256.91	-8.03102	-1718.92
-8.13092	-1520.73	-7.89744	-1330.86	-8.44619	-1258.36	-7.94807	-1721
-8.04823	-1522.06	-7.81448	-1332.34	-8.36328	-1259.79	-7.8651	-1723.08
-7.96552	-1523.42	-7.73149	-1333.85	-8.28036	-1261.25	-7.78211	-1725.17
-7.88284	-1524.75	-7.64839	-1335.37	-8.19737	-1262.68	-7.6991	-1727.29
-7.80011	-1526.07	-7.56529	-1336.92	-8.11444	-1264.15	-7.61607	-1729.42
-7.71735	-1527.44	-7.48221	-1338.43	-8.0315	-1265.63	-7.53306	-1731.54
-7.63455	-1528.8	-7.39913	-1339.94	-7.94847	-1267.08	-7.45012	-1733.67
-7.55169	-1530.15	-7.31595	-1341.49	-7.86543	-1268.54	-7.36718	-1735.83
-7.46876	-1531.53	-7.2328	-1343.03	-7.78244	-1270.01	-7.28426	-1737.95
-7.38581	-1532.92	-7.14962	-1344.58	-7.69945	-1271.49	-7.20129	-1740.12
-7.30281	-1534.3	-7.06641	-1346.15	-7.61647	-1272.99	-7.11825	-1742.3
-7.2198	-1535.7	-6.98318	-1347.71	-7.5334	-1274.49	-7.03518	-1744.48
-7.13672	-1537.13	-6.89997	-1349.26	-7.45025	-1275.98	-6.95215	-1746.67
-7.05363	-1538.58	-6.81682	-1350.83	-7.36717	-1277.49	-6.86909	-1748.9
-6.97052	-1540.06	-6.73369	-1352.42	-7.28399	-1279.01	-6.78607	-1751.12
-6.88739	-1541.54	-6.65056	-1354.02	-7.20086	-1280.55	-6.70304	-1753.37
-6.8043	-1543.02	-6.56746	-1355.63	-7.11771	-1282.1	-6.61989	-1755.61
-6.72127	-1544.49	-6.48435	-1357.25	-7.03458	-1283.63	-6.53676	-1757.86
-6.63822	-1545.96	-6.4012	-1358.88	-6.95143	-1285.14	-6.45353	-1760.12
-6.55516	-1547.45	-6.31799	-1360.5	-6.86828	-1286.69	-6.37032	-1762.4
-6.4721	-1548.96	-6.23532	-1362.13	-6.78515	-1288.25	-6.28712	-1764.67
-6.38899	-1550.48	-6.15304	-1363.8	-6.70202	-1289.83	-6.20479	-1766.94
-6.30586	-1551.99	-6.07073	-1365.44	-6.61893	-1291.38	-6.12249	-1769.23
-6.22274	-1553.52	-5.98838	-1367.1	-6.53583	-1292.96	-6.04018	-1771.51
-6.13963	-1555.08	-5.90604	-1368.74	-6.45274	-1294.54	-5.95782	-1773.81
-6.0565	-1556.63	-5.82362	-1370.43	-6.36952	-1296.11	-5.87543	-1776.14
-5.97339	-1558.2	-5.7412	-1372.11	-6.28641	-1297.69	-5.79308	-1778.48
-5.89025	-1559.8	-5.65878	-1373.79	-6.20411	-1299.3	-5.7107	-1780.81
-5.80706	-1561.4	-5.57637	-1375.49	-6.12183	-1300.9	-5.62834	-1783.18
-5.72386	-1562.98	-5.49401	-1377.2	-6.03954	-1302.52	-5.54595	-1785.55
-5.64067	-1564.58	-5.41167	-1378.91	-5.95721	-1304.13	-5.4635	-1787.91
-5.5575	-1566.17	-5.32934	-1380.6	-5.87479	-1305.76	-5.38103	-1790.29
-5.47431	-1567.79	-5.24698	-1382.33	-5.79235	-1307.4	-5.29853	-1792.68
-5.3911	-1569.41	-5.16462	-1384.06	-5.70987	-1309.05	-5.21611	-1795.05
-5.30858	-1571	-5.08226	-1385.76	-5.62737	-1310.71	-5.13365	-1797.46
-5.22629	-1572.61	-4.99997	-1387.49	-5.54485	-1312.36	-5.05114	-1799.86
-5.14399	-1574.27	-4.91767	-1389.22	-5.46224	-1314.02	-4.96861	-1802.3
-5.06159	-1575.93	-4.83533	-1390.97	-5.3796	-1315.68	-4.88607	-1804.73
-4.97919	-1577.6	-4.75302	-1392.68	-5.29697	-1317.35	-4.80354	-1807.15
-4.89685	-1579.26	-4.67071	-1394.43	-5.2143	-1319.02	-4.72104	-1809.55
-4.81444	-1580.96	-4.58836	-1396.17	-5.13167	-1320.7	-4.63859	-1811.97
-4.73197	-1582.64	-4.50593	-1397.92	-5.04908	-1322.39	-4.55614	-1814.41
-4.64948	-1584.33	-4.42351	-1399.7	-4.96648	-1324.08	-4.47367	-1816.89
-4.56703	-1586.03	-4.34113	-1401.44	-4.88385	-1325.79	-4.3912	-1819.36
-4.48458	-1587.74	-4.25874	-1403.21	-4.80121	-1327.5	-4.30874	-1821.85
-4.40207	-1589.45	-4.17632	-1404.99	-4.71855	-1329.23	-4.22632	-1824.34
-4.31955	-1591.15	-4.09387	-1406.77	-4.63599	-1330.94	-4.14392	-1826.83
-4.23704	-1592.89	-4.01138	-1408.58	-4.55341	-1332.65	-4.0615	-1829.34
-4.15456	-1594.65	-3.92887	-1410.37	-4.4708	-1334.35	-3.97907	-1831.85
-4.072	-1596.41	-3.8463	-1412.2	-4.38822	-1336.07	-3.89656	-1834.37
-3.98944	-1598.18	-3.76372	-1414.02	-4.30563	-1337.78	-3.81398	-1836.91
-3.90688	-1599.97	-3.68108	-1415.85	-4.22308	-1339.48	-3.73137	-1839.44
-3.82436	-1601.76	-3.59842	-1417.66	-4.14052	-1341.22	-3.64879	-1841.99
-3.74183	-1603.55	-3.51577	-1419.54	-4.05791	-1342.95	-3.56623	-1844.57
-3.65929	-1605.37	-3.43304	-1421.5	-3.97525	-1344.69	-3.4836	-1847.13
-3.57672	-1607.21	-3.35029	-1423.42	-3.89268	-1346.42	-3.40097	-1849.73
-3.49414	-1609.03	-3.26752	-1425.35	-3.81007	-1348.18	-3.31841	-1852.33
-3.4116	-1610.87	-3.18474	-1427.28	-3.72748	-1349.95	-3.23575	-1854.95
-3.32908	-1612.72	-3.10202	-1429.25	-3.6449	-1351.73	-3.15311	-1857.59
-3.24656	-1614.57	-3.01927	-1431.25	-3.56234	-1353.49	-3.07047	-1860.25
-3.16401	-1616.42	-2.93656	-1433.26	-3.47971	-1355.27	-2.98784	-1862.91
-3.08147	-1618.3	-2.85389	-1435.26	-3.39701	-1357.06	-2.90522	-1865.6
-2.99886	-1620.17	-2.77126	-1437.23	-3.3143	-1358.86	-2.82256	-1868.26
-2.91624	-1622.06	-2.68857	-1439.29	-3.23163	-1360.64	-2.7398	-1870.95
-2.83352	-1623.99	-2.60592	-1441.37	-3.14894	-1362.43	-2.65705	-1873.65
-2.75086	-1625.9	-2.52327	-1443.42	-3.06615	-1364.25	-2.5743	-1876.35
-2.6682	-1627.8	-2.44062	-1445.5	-2.98337	-1366.09	-2.4915	-1879.06
-2.58546	-1629.69	-2.35796	-1447.59	-2.90055	-1367.93	-2.40875	-1881.77
-2.50266	-1631.6	-2.27532	-1449.68	-2.81772	-1369.78	-2.32598	-1884.49
-2.41985	-1633.54	-2.19264	-1451.79	-2.7348	-1371.64	-2.24326	-1887.24
-2.33707	-1635.5	-2.11001	-1453.92	-2.65184	-1373.5	-2.16059	-1889.99
-2.25436	-1637.46	-2.02743	-1456.08	-2.5689	-1375.4	-2.07807	-1892.75
-2.17169	-1639.42	-1.94483	-1458.24	-2.48594	-1377.28	-1.99554	-1895.53
-2.08898	-1641.38	-1.8622	-1460.39	-2.403	-1379.15	-1.913	-1898.31
-2.00626	-1643.35	-1.77952	-1462.53	-2.32012	-1381.03	-1.83042	-1901.06
-1.92351	-1645.34	-1.69685	-1464.7	-2.23728	-1382.93	-1.74782	-1903.83
-1.8407	-1647.34	-1.61419	-1466.88	-2.15442	-1384.81	-1.66519	-1906.59
-1.75794	-1649.35	-1.53153	-1469.05	-2.07174	-1386.7	-1.58255	-1909.37
-1.67519	-1651.37	-1.44885	-1471.24	-1.98903	-1388.59	-1.49984	-1912.15
-1.5924	-1653.37	-1.36613	-1473.44	-1.90631	-1390.51	-1.41709	-1914.97
-1.50954	-1655.34	-1.28343	-1475.64	-1.82359	-1392.43	-1.33428	-1917.8
-1.42665	-1657.4	-1.2008	-1477.87	-1.74086	-1394.33	-1.25145	-1920.61
-1.34372	-1659.49	-1.1181	-1480.13	-1.65817	-1396.26	-1.16866	-1923.45
-1.26086	-1661.6	-1.03542	-1482.4	-1.57543	-1398.18	-1.08583	-1926.3
-1.17814	-1663.63	-0.95274	-1484.65	-1.49261	-1400.13	-1.00306	-1929.14
-1.09548	-1665.64	-0.87008	-1486.92	-1.40977	-1402.07	-0.92026	-1931.96
-1.0128	-1667.77	-0.78744	-1489.2	-1.32695	-1404	-0.83747	-1934.8
-0.93008	-1669.94	-0.70479	-1491.48	-1.24402	-1405.97	-0.7547	-1937.7
-0.84737	-1672.08	-0.62215	-1493.8	-1.16111	-1407.93	-0.6719	-1940.59
-0.7647	-1674.22	-0.5395	-1496.15	-1.07818	-1409.91	-0.58913	-1943.48
-0.68206	-1676.23	-0.45689	-1498.49	-0.99528	-1411.87	-0.50634	-1946.36
-0.59942	-1678.31	-0.3742	-1500.74	-0.91237	-1413.83	-0.42359	-1949.24
-0.5168	-1680.48	-0.29148	-1503.12	-0.82943	-1415.81	-0.34085	-1952.13
-0.43408	-1682.65	-0.20877	-1505.51	-0.74655	-1417.78	-0.25811	-1955.02
-0.35136	-1684.9	-0.12606	-1507.95	-0.66373	-1419.78	-0.17532	-1957.96
-0.26864	-1687.15	-0.0433	-1510.39	-0.58096	-1421.77	-0.09254	-1960.91
-0.18593	-1689.36	0.03951	-1512.83	-0.49821	-1423.78	-0.00972	-1963.87
-0.10321	-1691.69			-0.41548	-1425.79	0.0731	-1966.81
-0.02046	-1694.05			-0.33277	-1427.79
0.06231	-1696.42			-0.25008	-1429.8
				-0.16734	-1431.79
				-0.08459	-1433.78
				-0.00177	-1435.8
				0.08109	-1437.83
