# Supplementary material for: Toughening elastomer via sequentially activated multi-pathway energy dissipation
Source: Nat Commun. 2026 Jul 1;17:5452. doi: 10.1038/s41467-026-74148-z (PMC13323342; doi:10.1038/s41467-026-74148-z)
Supplement: Supplementary file 3 — Source Data [file 41467_2026_74148_MOESM3_ESM.zip › Source data/Fig. S14.xlsx]

## Sheet: Sheet1
	PU-RM1	PU-RM2	PU-RM3			PU-RM1	PU-RM2	PU-RM3
	826.203	950.317	829.887			0.149	0.243	0.08
	825.471	982.865	839.461			0.1322	0.223	0.08
	781.774	966.791	822.774			0.096	0.221	0.091
Strain (%)	811.15	966.658	830.707		Young's modulus (MPa)	0.125733	0.229	0.0836667
Error bar	25.4423	16.2749	8.37367		Error bar	0.0270853	0.0121655	0.00635085
