# Supplementary material for: Toughening elastomer via sequentially activated multi-pathway energy dissipation
Source: Nat Commun. 2026 Jul 1;17:5452. doi: 10.1038/s41467-026-74148-z (PMC13323342; doi:10.1038/s41467-026-74148-z)
Supplement: Supplementary file 3 — Source Data [file 41467_2026_74148_MOESM3_ESM.zip › Source data/Fig. S15.xlsx]

## Sheet: Sheet1
	PU-C	PU-MCM	PU-R	PU-RM2			PU-C	PU-MCM	PU-R	PU-RM2
	732.349	955.489	838.253	950.317			0.223	0.154	0.231	0.243
	731.589	900.98	747.757	982.865			0.215	0.175	0.22	0.223
	731.589	901.796	785.873	966.791			0.219	0.161	0.21	0.221
Strain (%)	731.842	919.422	790.628	966.658		Young's modulus (MPa)	0.219	0.163333	0.220333	0.229
Error bar	0.438902	31.2379	45.4353	16.2749		Error bar	0.004	0.0106927	0.010504	0.0121655
