# Supplementary material for: Toughening elastomer via sequentially activated multi-pathway energy dissipation
Source: Nat Commun. 2026 Jul 1;17:5452. doi: 10.1038/s41467-026-74148-z (PMC13323342; doi:10.1038/s41467-026-74148-z)
Supplement: Supplementary file 3 — Source Data [file 41467_2026_74148_MOESM3_ESM.zip › Source data/Fig. S21.xlsx]

## Sheet: Sheet1
PU-RM2		Compound 5
Wavenumber (cm-1)	Transmittance (a. u.)	Wavenumber (cm-1)	Transmittance (a. u.)
399.193	76.3098	399.193	73.2327
400.157	75.8237	400.157	73.9574
401.121	75.3963	401.121	74.5048
402.085	75.212	402.085	74.9302
403.05	75.2767	403.05	75.3002
404.014	75.518	404.014	75.6343
404.978	75.8316	404.978	75.9065
405.942	76.1135	405.942	76.0686
406.906	76.2967	406.906	76.0856
407.871	76.3751	407.871	75.9644
408.835	76.3879	408.835	75.7575
409.799	76.3749	409.799	75.539
410.764	76.3432	410.764	75.3725
411.728	76.2705	411.728	75.283
412.692	76.1376	412.692	75.2472
413.656	75.9524	413.656	75.2115
414.62	75.7448	414.62	75.1215
415.585	75.5457	415.585	74.9428
416.549	75.3743	416.549	74.6784
417.513	75.2391	417.513	74.4093
418.477	75.1497	418.477	74.3318
419.442	75.126	419.442	74.6211
420.406	75.1795	420.406	75.1521
421.37	75.2928	421.37	75.6246
422.334	75.4346	422.334	75.8816
423.298	75.5741	423.298	75.9181
424.263	75.6878	424.263	75.7889
425.227	75.7704	425.227	75.5717
426.191	75.8426	426.191	75.352
427.155	75.9387	427.155	75.1954
428.12	76.0777	428.12	75.126
429.084	76.2394	429.084	75.1247
430.048	76.3665	430.048	75.1446
431.012	76.3923	431.012	75.1321
431.977	76.281	431.977	75.0484
432.941	76.054	432.941	74.8861
433.905	75.7812	433.905	74.6747
434.869	75.5431	434.869	74.4677
435.834	75.3903	435.834	74.3186
436.798	75.3276	436.798	74.2539
437.762	75.3309	437.762	74.2652
438.726	75.3741	438.726	74.3227
439.69	75.4385	439.69	74.3964
440.655	75.5007	440.655	74.4667
441.619	75.5201	441.619	74.5234
442.583	75.4491	442.583	74.5618
443.547	75.2724	443.547	74.5826
444.512	75.0411	444.512	74.5943
445.476	74.8506	445.476	74.6136
446.44	74.7759	446.44	74.6567
447.404	74.8275	447.404	74.728
448.369	74.9565	448.369	74.8138
449.333	75.0918	449.333	74.8839
450.297	75.1816	450.297	74.9011
451.261	75.2158	451.261	74.838
452.226	75.2189	452.226	74.69
453.19	75.2174	453.19	74.4767
454.154	75.2116	454.154	74.2313
455.118	75.1697	455.118	73.9888
456.082	75.0497	456.082	73.7817
457.047	74.837	457.047	73.639
458.011	74.5777	458.011	73.5774
458.975	74.3628	458.975	73.5881
459.939	74.262	459.939	73.6392
460.904	74.2794	460.904	73.6982
461.868	74.3753	461.868	73.7466
462.832	74.5039	462.832	73.7777
463.796	74.6295	463.796	73.7866
464.76	74.7272	464.76	73.7662
465.725	74.7813	465.725	73.709
466.689	74.7861	466.689	73.6143
467.653	74.7455	467.653	73.4898
468.618	74.6692	468.618	73.3475
469.582	74.5679	469.582	73.1958
470.546	74.4524	470.546	73.036
471.51	74.3346	471.51	72.8683
472.474	74.2261	472.474	72.7003
473.439	74.1315	473.439	72.5493
474.403	74.0429	474.403	72.43
475.367	73.946	475.367	72.342
476.331	73.8328	476.331	72.2709
477.296	73.709	477.296	72.1983
478.26	73.5923	478.26	72.1123
479.224	73.5016	479.224	72.0107
480.188	73.4436	480.188	71.8971
481.152	73.4042	481.152	71.7714
482.117	73.3534	482.117	71.6221
483.081	73.2613	483.081	71.4299
484.045	73.1178	484.045	71.1834
485.009	72.9391	485.009	70.8944
485.974	72.7545	485.974	70.5962
486.938	72.5834	486.938	70.3222
487.902	72.4275	487.902	70.0875
488.866	72.2803	488.866	69.888
489.831	72.1407	489.831	69.713
490.795	72.017	490.795	69.5566
491.759	71.9195	491.759	69.4208
492.723	71.8473	492.723	69.309
493.688	71.7834	493.688	69.216
494.652	71.7051	494.652	69.1235
495.616	71.5989	495.616	69.0062
496.58	71.465	496.58	68.8414
497.545	71.3096	497.545	68.6132
498.509	71.1341	498.509	68.3129
499.473	70.931	499.473	67.939
500.437	70.6919	500.437	67.5008
501.401	70.4214	501.401	67.0234
502.366	70.1459	502.366	66.543
503.33	69.9025	503.33	66.0891
504.294	69.7139	504.294	65.6653
505.258	69.5733	505.258	65.2476
506.223	69.4512	506.223	64.7998
507.187	69.3149	507.187	64.2919
508.151	69.1456	508.151	63.713
509.115	68.9453	509.115	63.0723
510.079	68.7279	510.079	62.3902
511.044	68.5047	511.044	61.6855
512.008	68.273	512.008	60.9672
512.972	68.018	512.972	60.2349
513.937	67.7214	513.937	59.4832
514.901	67.3733	514.901	58.7126
515.865	66.9816	515.865	57.9454
516.829	66.5779	516.829	57.2431
517.793	66.2105	517.793	56.7035
518.758	65.9191	518.758	56.4144
519.722	65.7087	519.722	56.396
520.686	65.5493	520.686	56.5961
521.65	65.3999	521.65	56.9413
522.615	65.2312	522.615	57.3863
523.579	65.0336	523.579	57.9267
524.543	64.8192	524.543	58.5828
525.507	64.617	525.507	59.3675
526.471	64.4577	526.471	60.2564
527.436	64.355	527.436	61.1901
528.4	64.2989	528.4	62.1087
529.364	64.2683	529.364	62.983
530.328	64.2483	530.328	63.8137
531.293	64.2391	531.293	64.6128
532.257	64.256	532.257	65.3871
533.221	64.323	533.221	66.1328
534.185	64.4642	534.185	66.8404
535.15	64.6963	535.15	67.5012
536.114	65.0241	536.114	68.1107
537.078	65.4398	537.078	68.6659
538.042	65.924	538.042	69.161
539.006	66.448	539.006	69.5887
539.971	66.98	539.971	69.9445
540.935	67.4924	540.935	70.2332
541.899	67.9701	541.899	70.4704
542.864	68.4132	542.864	70.6774
543.828	68.8346	543.828	70.8734
544.792	69.2516	544.792	71.0675
545.756	69.6751	545.756	71.2564
546.72	70.1014	546.72	71.4293
547.685	70.5132	547.685	71.5789
548.649	70.8896	548.649	71.7075
549.613	71.2189	549.613	71.8252
550.577	71.5033	550.577	71.9399
551.542	71.7554	551.542	72.0485
552.506	71.9888	552.506	72.1376
553.47	72.212	553.47	72.192
554.434	72.4261	554.434	72.2057
555.399	72.6287	555.399	72.186
556.363	72.817	556.363	72.1482
557.327	72.9898	557.327	72.1044
558.291	73.1466	558.291	72.0546
559.255	73.2871	559.255	71.9871
560.22	73.4113	560.22	71.8852
561.184	73.5196	561.184	71.7362
562.148	73.6122	562.148	71.5361
563.112	73.6869	563.112	71.2881
564.077	73.7384	564.077	70.9991
565.041	73.7632	565.041	70.6769
566.005	73.7657	566.005	70.3318
566.969	73.7638	566.969	69.979
567.933	73.7855	567.933	69.6375
568.898	73.8554	568.898	69.3241
569.862	73.9797	569.862	69.0448
570.826	74.1413	570.826	68.792
571.79	74.3124	571.79	68.5512
572.755	74.4702	572.755	68.3111
573.719	74.6069	573.719	68.0712
574.683	74.7279	574.683	67.8418
575.647	74.8441	575.647	67.6396
576.612	74.9627	576.612	67.4807
577.576	75.0839	577.576	67.3748
578.54	75.204	578.54	67.326
579.504	75.3209	579.504	67.3349
580.469	75.4367	580.469	67.401
581.433	75.5551	581.433	67.5211
582.397	75.6789	582.397	67.6894
583.361	75.8078	583.361	67.8986
584.326	75.9393	584.326	68.1436
585.29	76.069	585.29	68.4224
586.254	76.1914	586.254	68.7352
587.218	76.3	587.218	69.0825
588.182	76.3903	588.182	69.4658
589.147	76.4644	589.147	69.8905
590.111	76.5348	590.111	70.3677
591.075	76.623	591.075	70.9104
592.039	76.7485	592.039	71.5228
593.004	76.9154	593.004	72.1901
593.968	77.1063	593.968	72.8815
594.932	77.2926	594.932	73.5644
595.896	77.4517	595.896	74.2191
596.861	77.5787	596.861	74.8434
597.825	77.6872	597.825	75.4474
598.789	77.8012	598.789	76.0429
599.753	77.9412	599.753	76.6337
600.717	78.1128	600.717	77.2101
601.682	78.3042	601.682	77.7509
602.646	78.4941	602.646	78.2327
603.61	78.6637	603.61	78.639
604.574	78.806	604.574	78.9658
605.539	78.9283	605.539	79.2227
606.503	79.0499	606.503	79.4287
607.467	79.1939	607.467	79.6051
608.431	79.3788	608.431	79.7675
609.396	79.6091	609.396	79.9215
610.36	79.8716	610.36	80.0637
611.324	80.1397	611.324	80.1859
612.288	80.3835	612.288	80.2808
613.253	80.5825	613.253	80.3464
614.217	80.7337	614.217	80.387
615.181	80.8523	615.181	80.4129
616.145	80.9645	616.145	80.4376
617.109	81.0948	617.109	80.4741
618.074	81.2534	618.074	80.5293
619.038	81.4324	619.038	80.6009
620.002	81.6128	620.002	80.6792
620.966	81.7761	620.966	80.7528
621.931	81.9113	621.931	80.8131
622.895	82.0166	622.895	80.8571
623.859	82.0974	623.859	80.8867
624.823	82.1632	624.823	80.906
625.788	82.2237	625.788	80.9184
626.752	82.283	626.752	80.9234
627.716	82.3353	627.716	80.9145
628.68	82.3648	628.68	80.8783
629.644	82.351	629.644	80.7931
630.609	82.2772	630.609	80.6299
631.573	82.1404	631.573	80.3598
632.537	81.9576	632.537	79.9706
633.501	81.7635	633.501	79.4885
634.466	81.5995	634.466	78.99
635.43	81.498	635.43	78.5902
636.394	81.4717	636.394	78.404
637.358	81.5149	637.358	78.4996
638.323	81.6125	638.323	78.8702
639.287	81.7512	639.287	79.4375
640.251	81.9223	640.251	80.084
641.215	82.119	641.215	80.6969
642.179	82.3304	642.179	81.2038
643.144	82.5393	643.144	81.5846
644.108	82.7254	644.108	81.858
645.072	82.8721	645.072	82.0558
646.036	82.9716	646.036	82.2037
647.001	83.0273	647.001	82.3148
647.965	83.0508	647.965	82.3962
648.929	83.0587	648.929	82.4573
649.893	83.0671	649.893	82.5123
650.858	83.0886	650.858	82.5767
651.822	83.1296	651.822	82.6598
652.786	83.189	652.786	82.7616
653.75	83.2582	653.75	82.8724
654.715	83.323	654.715	82.9761
655.679	83.3672	655.679	83.0547
656.643	83.3794	656.643	83.0957
657.607	83.3576	657.607	83.0991
658.572	83.312	658.572	83.0794
659.536	83.2623	659.536	83.0616
660.5	83.231	660.5	83.0702
661.464	83.2326	661.464	83.1151
662.428	83.2652	662.428	83.1875
663.393	83.3137	663.393	83.2681
664.357	83.3577	664.357	83.3393
665.321	83.3766	665.321	83.3894
666.285	83.3512	666.285	83.4109
667.25	83.2743	667.25	83.4016
668.214	83.1804	668.214	83.3769
669.178	83.1465	669.178	83.3745
670.142	83.2057	670.142	83.4191
671.106	83.3159	671.106	83.501
672.071	83.4283	672.071	83.6016
673.035	83.5194	673.035	83.7085
673.999	83.5818	673.999	83.8115
674.963	83.6173	674.963	83.8993
675.928	83.6351	675.928	83.9613
676.892	83.6494	676.892	83.9952
677.856	83.673	677.856	84.009
678.82	83.7109	678.82	84.0164
679.785	83.7589	679.785	84.0269
680.749	83.8074	680.749	84.0415
681.713	83.8466	681.713	84.0548
682.677	83.8712	682.677	84.0595
683.641	83.8822	683.641	84.0511
684.606	83.8852	684.606	84.0289
685.57	83.8878	685.57	83.9954
686.534	83.8971	686.534	83.9535
687.499	83.9172	687.499	83.9061
688.463	83.948	688.463	83.8535
689.427	83.9837	689.427	83.7931
690.391	84.0154	690.391	83.7196
691.355	84.0342	691.355	83.6293
692.32	84.0357	692.32	83.5241
693.284	84.0228	693.284	83.414
694.248	84.0051	694.248	83.3147
695.212	83.9954	695.212	83.2424
696.177	84.0043	696.177	83.2063
697.141	84.0347	697.141	83.206
698.105	84.0811	698.105	83.2339
699.069	84.1325	699.069	83.2812
700.034	84.1784	700.034	83.3432
700.998	84.2135	700.998	83.4196
701.962	84.2392	701.962	83.5111
702.926	84.2617	702.926	83.6147
703.89	84.2883	703.89	83.7218
704.855	84.3238	704.855	83.8198
705.819	84.3694	705.819	83.8969
706.783	84.4225	706.783	83.9454
707.747	84.4785	707.747	83.9633
708.712	84.5322	708.712	83.9541
709.676	84.5791	709.676	83.9251
710.64	84.615	710.64	83.8862
711.604	84.6367	711.604	83.8479
712.568	84.6412	712.568	83.8179
713.533	84.6246	713.533	83.7985
714.497	84.5818	714.497	83.7843
715.461	84.5059	715.461	83.7653
716.426	84.3896	716.426	83.73
717.39	84.2283	717.39	83.6704
718.354	84.0223	718.354	83.5822
719.318	83.7779	719.318	83.465
720.282	83.505	720.282	83.3189
721.247	83.2107	721.247	83.1431
722.211	82.8962	722.211	82.9349
723.175	82.5595	723.175	82.6913
724.139	82.2042	724.139	82.4128
725.104	81.8472	725.104	82.1079
726.068	81.5192	726.068	81.7966
727.032	81.2569	727.032	81.5109
727.996	81.0898	727.996	81.2886
728.961	81.0293	728.961	81.1626
729.925	81.0677	729.925	81.1503
730.889	81.1866	730.889	81.2473
731.853	81.3669	731.853	81.4302
732.817	81.5942	732.817	81.664
733.782	81.8578	733.782	81.9122
734.746	82.147	734.746	82.1444
735.71	82.4496	735.71	82.3404
736.674	82.7534	736.674	82.4889
737.639	83.0498	737.639	82.5868
738.603	83.3351	738.603	82.6386
739.567	83.6096	739.567	82.6596
740.531	83.8746	740.531	82.6761
741.495	84.1294	741.495	82.7229
742.46	84.3704	742.46	82.8339
743.424	84.5926	743.424	83.0305
744.388	84.7922	744.388	83.3123
745.352	84.9676	745.352	83.6559
746.317	85.1192	746.317	84.0213
747.281	85.2476	747.281	84.364
748.245	85.3519	748.245	84.6475
749.209	85.4296	749.209	84.8512
750.174	85.477	750.174	84.972
751.138	85.4912	751.138	85.0214
752.102	85.4725	752.102	85.0183
753.066	85.4258	753.066	84.9827
754.031	85.3607	754.031	84.9313
754.995	85.2883	754.995	84.875
755.959	85.2171	755.959	84.8195
756.923	85.1487	756.923	84.7662
757.888	85.0777	757.888	84.7137
758.852	84.9959	758.852	84.6603
759.816	84.8989	759.816	84.6055
760.78	84.7898	760.78	84.5504
761.744	84.6794	761.744	84.4976
762.709	84.5801	762.709	84.449
763.673	84.4998	763.673	84.4052
764.637	84.4388	764.637	84.3646
765.601	84.3924	765.601	84.3233
766.566	84.356	766.566	84.2756
767.53	84.3294	767.53	84.2131
768.494	84.316	768.494	84.126
769.458	84.3195	769.458	84.0058
770.423	84.3395	770.423	83.8503
771.387	84.3711	771.387	83.6684
772.351	84.4065	772.351	83.4811
773.315	84.4382	773.315	83.3155
774.279	84.4601	774.279	83.1945
775.244	84.4667	775.244	83.1261
776.208	84.4515	776.208	83.0989
777.172	84.4075	777.172	83.0857
778.136	84.33	778.136	83.054
779.101	84.219	779.101	82.9774
780.065	84.079	780.065	82.8421
781.029	83.9171	781.029	82.6469
781.993	83.7381	781.993	82.3977
782.958	83.5424	782.958	82.1023
783.922	83.326	783.922	81.7663
784.886	83.0835	784.886	81.3925
785.85	82.8107	785.85	80.982
786.814	82.5067	786.814	80.5358
787.779	82.1727	787.779	80.0557
788.743	81.8108	788.743	79.5447
789.707	81.422	789.707	79.007
790.671	81.0066	790.671	78.4472
791.636	80.5636	791.636	77.8686
792.6	80.0916	792.6	77.2716
793.564	79.5884	793.564	76.6531
794.528	79.0515	794.528	76.0074
795.493	78.4773	795.493	75.3298
796.457	77.8633	796.457	74.619
797.421	77.2085	797.421	73.8794
798.385	76.5158	798.385	73.1205
799.35	75.7926	799.35	72.3542
800.314	75.051	800.314	71.5928
801.278	74.3075	801.278	70.8478
802.242	73.5815	802.242	70.1304
803.207	72.8928	803.207	69.454
804.171	72.2594	804.171	68.8337
805.135	71.6946	805.135	68.2855
806.099	71.2051	806.099	67.8222
807.063	70.7912	807.063	67.4497
808.028	70.4467	808.028	67.1643
808.992	70.1608	808.992	66.9523
809.956	69.9186	809.956	66.7907
810.92	69.7012	810.92	66.6493
811.885	69.4858	811.885	66.4926
812.849	69.245	812.849	66.28
813.813	68.9487	813.813	65.9643
814.777	68.5651	814.777	65.4905
815.741	68.0645	815.741	64.795
816.706	67.423	816.706	63.8089
817.67	66.627	817.67	62.468
818.634	65.6769	818.634	60.7301
819.598	64.5894	819.598	58.594
820.563	63.3979	820.563	56.1158
821.527	62.1487	821.527	53.4137
822.491	60.8965	822.491	50.6562
823.455	59.6988	823.455	48.0372
824.42	58.6107	824.42	45.7425
825.384	57.6823	825.384	43.9191
826.348	56.956	826.348	42.6555
827.312	56.4647	827.312	41.9775
828.277	56.229	828.277	41.8575
829.241	56.2555	829.241	42.2344
830.205	56.5362	830.205	43.0342
831.169	57.0513	831.169	44.1856
832.134	57.7728	832.134	45.6282
833.098	58.6689	833.098	47.3118
834.062	59.7075	834.062	49.1919
835.026	60.8569	835.026	51.2242
835.99	62.0853	835.99	53.3623
836.955	63.3599	836.955	55.5575
837.919	64.647	837.919	57.7608
838.883	65.9131	838.883	59.9251
839.847	67.128	839.847	62.0064
840.812	68.2673	840.812	63.9654
841.776	69.3147	841.776	65.7685
842.74	70.2621	842.74	67.39
843.704	71.1092	843.704	68.8139
844.668	71.861	844.668	70.034
845.633	72.5261	845.633	71.0533
846.597	73.1132	846.597	71.8814
847.561	73.63	847.561	72.5331
848.525	74.082	848.525	73.0277
849.49	74.4729	849.49	73.3891
850.454	74.8054	850.454	73.6437
851.418	75.0828	851.418	73.818
852.382	75.3094	852.382	73.9335
853.347	75.4914	853.347	74.0042
854.311	75.6359	854.311	74.0362
855.275	75.751	855.275	74.0311
856.239	75.8445	856.239	73.9909
857.204	75.9243	857.204	73.9215
858.168	75.9972	858.168	73.8347
859.132	76.0695	859.132	73.746
860.096	76.1466	860.096	73.6727
861.061	76.2334	861.061	73.6314
862.025	76.3349	862.025	73.6369
862.989	76.457	862.989	73.7007
863.953	76.6057	863.953	73.8298
864.917	76.7862	864.917	74.0247
865.882	77.001	865.882	74.2774
866.846	77.2476	866.846	74.5719
867.81	77.5186	867.81	74.8864
868.774	77.8033	868.774	75.1979
869.739	78.0907	869.739	75.486
870.703	78.3721	870.703	75.7358
871.667	78.6427	871.667	75.9379
872.631	78.9017	872.631	76.0865
873.596	79.1518	873.596	76.1776
874.56	79.3982	874.56	76.2081
875.524	79.6491	875.524	76.1767
876.488	79.914	876.488	76.0851
877.452	80.2017	877.452	75.9398
878.417	80.5179	878.417	75.752
879.381	80.862	879.381	75.5367
880.345	81.2269	880.345	75.3113
881.309	81.6008	881.309	75.0956
882.274	81.9704	882.274	74.9119
883.238	82.3244	883.238	74.7853
884.202	82.6553	884.202	74.7428
885.166	82.9586	885.166	74.8106
886.131	83.2326	886.131	75.0095
887.095	83.4759	887.095	75.3493
888.059	83.687	888.059	75.8248
889.023	83.8633	889.023	76.4137
889.987	84.0011	889.987	77.0783
890.952	84.0959	890.952	77.7717
891.916	84.1437	891.916	78.4453
892.88	84.1418	892.88	79.0569
893.844	84.0906	893.844	79.576
894.809	83.9927	894.809	79.9852
895.773	83.8524	895.773	80.2785
896.737	83.6737	896.737	80.4575
897.701	83.4595	897.701	80.528
898.666	83.2111	898.666	80.499
899.63	82.9295	899.63	80.3822
900.594	82.6161	900.594	80.1915
901.558	82.2737	901.558	79.9411
902.523	81.9059	902.523	79.6433
903.487	81.5163	903.487	79.306
904.451	81.1087	904.451	78.9332
905.415	80.6864	905.415	78.5273
906.38	80.2531	906.38	78.0924
907.344	79.8132	907.344	77.6358
908.308	79.3711	908.308	77.1671
909.272	78.931	909.272	76.6957
910.236	78.4956	910.236	76.2284
911.201	78.0666	911.201	75.7689
912.165	77.6452	912.165	75.3186
913.129	77.2329	913.129	74.8793
914.093	76.832	914.093	74.4544
915.058	76.4448	915.058	74.0484
916.022	76.0734	916.022	73.6656
916.986	75.7189	916.986	73.3086
917.95	75.3811	917.95	72.9774
918.914	75.0593	918.914	72.67
919.879	74.7522	919.879	72.3828
920.843	74.4577	920.843	72.112
921.807	74.1734	921.807	71.8533
922.771	73.8958	922.771	71.6014
923.736	73.6216	923.736	71.35
924.7	73.3477	924.7	71.0919
925.664	73.0721	925.664	70.8198
926.628	72.7933	926.628	70.5278
927.593	72.5101	927.593	70.2137
928.557	72.2216	928.557	69.8787
929.521	71.9282	929.521	69.5271
930.485	71.6321	930.485	69.1649
931.449	71.3382	931.449	68.7986
932.414	71.0525	932.414	68.4348
933.378	70.7814	933.378	68.0811
934.342	70.5299	934.342	67.7469
935.307	70.3014	935.307	67.4433
936.271	70.0989	936.271	67.1816
937.235	69.9253	937.235	66.9713
938.199	69.7847	938.199	66.818
939.163	69.681	939.163	66.7226
940.128	69.6184	940.128	66.6827
941.092	69.5997	941.092	66.6936
942.056	69.6273	942.056	66.7501
943.02	69.7024	943.02	66.8474
943.985	69.8248	943.985	66.981
944.949	69.9922	944.949	67.1462
945.913	70.2003	945.913	67.3372
946.877	70.4433	946.877	67.5472
947.841	70.7159	947.841	67.7683
948.806	71.0147	948.806	67.9921
949.77	71.3391	949.77	68.2112
950.734	71.6896	950.734	68.42
951.698	72.0666	951.698	68.6153
952.663	72.4678	952.663	68.7963
953.627	72.8874	953.627	68.9625
954.591	73.3166	954.591	69.1132
955.555	73.7449	955.555	69.2453
956.52	74.1616	956.52	69.3535
957.484	74.5564	957.484	69.4302
958.448	74.9203	958.448	69.4663
959.412	75.2449	959.412	69.4527
960.376	75.5218	960.376	69.3808
961.341	75.7434	961.341	69.2432
962.305	75.903	962.305	69.0339
963.269	75.9967	963.269	68.7477
964.234	76.0246	964.234	68.3793
965.198	75.99	965.198	67.9225
966.162	75.8977	966.162	67.3691
967.126	75.752	967.126	66.709
968.09	75.5543	968.09	65.9304
969.055	75.304	969.055	65.0215
970.019	74.9997	970.019	63.972
970.983	74.6414	970.983	62.776
971.947	74.2316	971.947	61.4341
972.912	73.7744	972.912	59.9564
973.876	73.2741	973.876	58.3645
974.84	72.7341	974.84	56.6934
975.804	72.1568	975.804	54.9913
976.769	71.5451	976.769	53.3173
977.733	70.9037	977.733	51.736
978.697	70.2393	978.697	50.31
979.661	69.5604	979.661	49.0929
980.625	68.8753	980.625	48.1224
981.59	68.1917	981.59	47.4176
982.554	67.5163	982.554	46.978
983.518	66.8549	983.518	46.7866
984.482	66.2136	984.482	46.8136
985.447	65.5988	985.447	47.0224
986.411	65.0177	986.411	47.3745
987.375	64.4774	987.375	47.8346
988.339	63.9843	988.339	48.3726
989.303	63.5433	989.303	48.9647
990.268	63.157	990.268	49.5916
991.232	62.8263	991.232	50.2365
992.196	62.5503	992.196	50.8833
993.16	62.3264	993.16	51.5157
994.125	62.1497	994.125	52.1163
995.089	62.0116	995.089	52.6671
996.053	61.8988	996.053	53.1497
997.017	61.7936	997.017	53.546
997.982	61.6746	997.982	53.8398
998.946	61.5194	998.946	54.02
999.91	61.3074	999.91	54.0825
1000.87	61.0231	1000.87	54.0328
1001.84	60.6575	1001.84	53.885
1002.8	60.2097	1002.8	53.6593
1003.77	59.686	1003.77	53.3777
1004.73	59.0984	1004.73	53.0595
1005.7	58.4636	1005.7	52.7198
1006.66	57.8021	1006.66	52.3693
1007.62	57.1392	1007.62	52.0168
1008.59	56.5048	1008.59	51.6711
1009.55	55.9318	1009.55	51.3407
1010.52	55.4505	1010.52	51.032
1011.48	55.0813	1011.48	50.7465
1012.45	54.8271	1012.45	50.4804
1013.41	54.6717	1013.41	50.2263
1014.37	54.5838	1014.37	49.9787
1015.34	54.5253	1015.34	49.7377
1016.3	54.4623	1016.3	49.5113
1017.27	54.3728	1017.27	49.3137
1018.23	54.2493	1018.23	49.1601
1019.19	54.0972	1019.19	49.0619
1020.16	53.9298	1020.16	49.0229
1021.12	53.7627	1021.12	49.038
1022.09	53.6104	1022.09	49.0946
1023.05	53.4834	1023.05	49.1747
1024.02	53.3883	1024.02	49.2578
1024.98	53.3284	1024.98	49.3243
1025.94	53.304	1025.94	49.3573
1026.91	53.3136	1026.91	49.3437
1027.87	53.3528	1027.87	49.275
1028.84	53.4142	1028.84	49.1463
1029.8	53.4873	1029.8	48.9561
1030.77	53.5596	1030.77	48.7057
1031.73	53.619	1031.73	48.4003
1032.69	53.6566	1032.69	48.0492
1033.66	53.6681	1033.66	47.6654
1034.62	53.6538	1034.62	47.2651
1035.59	53.6167	1035.59	46.8651
1036.55	53.5612	1036.55	46.481
1037.52	53.4914	1037.52	46.1256
1038.48	53.4119	1038.48	45.8087
1039.44	53.3278	1039.44	45.5371
1040.41	53.2456	1040.41	45.3151
1041.37	53.1725	1041.37	45.145
1042.34	53.1154	1042.34	45.0267
1043.3	53.0802	1043.3	44.9577
1044.26	53.07	1044.26	44.9326
1045.23	53.0845	1045.23	44.9428
1046.19	53.1197	1046.19	44.9763
1047.16	53.1665	1047.16	45.0192
1048.12	53.2119	1048.12	45.0572
1049.09	53.2407	1049.09	45.0799
1050.05	53.2391	1050.05	45.085
1051.01	53.1987	1051.01	45.0815
1051.98	53.1192	1051.98	45.0899
1052.94	53.0088	1052.94	45.1379
1053.91	52.8818	1053.91	45.2533
1054.87	52.7552	1054.87	45.4558
1055.84	52.6445	1055.84	45.7518
1056.8	52.562	1056.8	46.1331
1057.76	52.5161	1057.76	46.5811
1058.73	52.5118	1058.73	47.0728
1059.69	52.5499	1059.69	47.5857
1060.66	52.6261	1060.66	48.1004
1061.62	52.7307	1061.62	48.5998
1062.59	52.8487	1062.59	49.0674
1063.55	52.9627	1063.55	49.4867
1064.51	53.0575	1064.51	49.8429
1065.48	53.1244	1065.48	50.126
1066.44	53.1633	1066.44	50.333
1067.41	53.1818	1067.41	50.469
1068.37	53.1905	1068.37	50.5445
1069.34	53.1985	1069.34	50.5725
1070.3	53.2101	1070.3	50.5648
1071.26	53.224	1071.26	50.5308
1072.23	53.236	1072.23	50.4768
1073.19	53.2409	1073.19	50.4061
1074.16	53.2342	1074.16	50.3185
1075.12	53.2112	1075.12	50.21
1076.08	53.1667	1076.08	50.0732
1077.05	53.094	1077.05	49.8987
1078.01	52.987	1078.01	49.6776
1078.98	52.8417	1078.98	49.4044
1079.94	52.6579	1079.94	49.0773
1080.91	52.439	1080.91	48.6981
1081.87	52.1903	1081.87	48.2707
1082.83	51.9171	1082.83	47.7994
1083.8	51.6238	1083.8	47.2888
1084.76	51.3145	1084.76	46.7442
1085.73	50.9932	1085.73	46.1713
1086.69	50.6641	1086.69	45.5769
1087.66	50.3311	1087.66	44.9676
1088.62	49.996	1088.62	44.3501
1089.58	49.6585	1089.58	43.731
1090.55	49.3165	1090.55	43.1172
1091.51	48.9673	1091.51	42.5165
1092.48	48.6096	1092.48	41.9372
1093.44	48.2438	1093.44	41.3877
1094.4	47.8721	1094.4	40.8752
1095.37	47.4976	1095.37	40.4054
1096.33	47.1236	1096.33	39.9817
1097.3	46.7528	1097.3	39.605
1098.26	46.3878	1098.26	39.2741
1099.23	46.0317	1099.23	38.9853
1100.19	45.6886	1100.19	38.7333
1101.15	45.3633	1101.15	38.5119
1102.12	45.06	1102.12	38.3158
1103.08	44.7821	1103.08	38.1419
1104.05	44.5315	1104.05	37.9904
1105.01	44.3091	1105.01	37.8655
1105.98	44.1161	1105.98	37.7742
1106.94	43.9538	1106.94	37.7249
1107.9	43.8243	1107.9	37.7241
1108.87	43.7297	1108.87	37.7742
1109.83	43.6721	1109.83	37.8723
1110.8	43.6546	1110.8	38.0107
1111.76	43.6824	1111.76	38.1794
1112.73	43.7622	1112.73	38.37
1113.69	43.9014	1113.69	38.5788
1114.65	44.1046	1114.65	38.808
1115.62	44.3712	1115.62	39.0637
1116.58	44.6944	1116.58	39.3525
1117.55	45.0621	1117.55	39.676
1118.51	45.4593	1118.51	40.0284
1119.48	45.8708	1119.48	40.396
1120.44	46.2822	1120.44	40.7602
1121.4	46.6813	1121.4	41.1018
1122.37	47.0581	1122.37	41.4049
1123.33	47.4055	1123.33	41.6598
1124.3	47.72	1124.3	41.8627
1125.26	48.0026	1125.26	42.0156
1126.22	48.2578	1126.22	42.1241
1127.19	48.4923	1127.19	42.1966
1128.15	48.7129	1128.15	42.2425
1129.12	48.9247	1129.12	42.2705
1130.08	49.1312	1130.08	42.2877
1131.05	49.3344	1131.05	42.2989
1132.01	49.5367	1132.01	42.3063
1132.97	49.7414	1132.97	42.311
1133.94	49.9523	1133.94	42.3135
1134.9	50.1733	1134.9	42.3136
1135.87	50.4073	1135.87	42.311
1136.83	50.6557	1136.83	42.3046
1137.8	50.9192	1137.8	42.2936
1138.76	51.1992	1138.76	42.2773
1139.72	51.4985	1139.72	42.2562
1140.69	51.8215	1140.69	42.2309
1141.65	52.1732	1141.65	42.2007
1142.62	52.5575	1142.62	42.1625
1143.58	52.976	1143.58	42.1089
1144.55	53.4267	1144.55	42.0296
1145.51	53.9044	1145.51	41.9106
1146.47	54.4006	1146.47	41.7353
1147.44	54.9042	1147.44	41.4836
1148.4	55.4012	1148.4	41.1312
1149.37	55.8756	1149.37	40.6506
1150.33	56.3102	1150.33	40.0138
1151.29	56.6876	1151.29	39.1971
1152.26	56.9919	1152.26	38.1875
1153.22	57.2097	1153.22	36.9877
1154.19	57.3321	1154.19	35.6194
1155.15	57.355	1155.15	34.1234
1156.12	57.2798	1156.12	32.5562
1157.08	57.1132	1157.08	30.9837
1158.04	56.8662	1158.04	29.4727
1159.01	56.5522	1159.01	28.0832
1159.97	56.1864	1159.97	26.8628
1160.94	55.7841	1160.94	25.8441
1161.9	55.3601	1161.9	25.0457
1162.87	54.9276	1162.87	24.4757
1163.83	54.4965	1163.83	24.1355
1164.79	54.0717	1164.79	24.0238
1165.76	53.6529	1165.76	24.1403
1166.72	53.2349	1166.72	24.4886
1167.69	52.8098	1167.69	25.0784
1168.65	52.3688	1168.65	25.9256
1169.62	51.9049	1169.62	27.0516
1170.58	51.4161	1170.58	28.4793
1171.54	50.91	1171.54	30.226
1172.51	50.4093	1172.51	32.2938
1173.47	49.9553	1173.47	34.6585
1174.44	49.6058	1174.44	37.265
1175.4	49.4265	1175.4	40.0315
1176.36	49.4772	1176.36	42.8647
1177.33	49.7988	1177.33	45.6765
1178.29	50.4049	1178.29	48.3967
1179.26	51.2792	1179.26	50.977
1180.22	52.3773	1180.22	53.3891
1181.19	53.6332	1181.19	55.6226
1182.15	54.9685	1182.15	57.6822
1183.11	56.3021	1183.11	59.5852
1184.08	57.5599	1184.08	61.3556
1185.04	58.6802	1185.04	63.0159
1186.01	59.618	1186.01	64.5808
1186.97	60.3478	1186.97	66.0537
1187.94	60.8648	1187.94	67.4287
1188.9	61.1838	1188.9	68.6944
1189.86	61.3338	1189.86	69.836
1190.83	61.3515	1190.83	70.8363
1191.79	61.2742	1191.79	71.6734
1192.76	61.1342	1192.76	72.3203
1193.72	60.9564	1193.72	72.7467
1194.69	60.7571	1194.69	72.9219
1195.65	60.5445	1195.65	72.8204
1196.61	60.3206	1196.61	72.4285
1197.58	60.0846	1197.58	71.7532
1198.54	59.836	1198.54	70.8307
1199.51	59.5774	1199.51	69.7323
1200.47	59.3153	1200.47	68.5612
1201.43	59.0587	1201.43	67.4414
1202.4	58.8177	1202.4	66.4985
1203.36	58.6012	1203.36	65.8385
1204.33	58.4144	1204.33	65.5297
1205.29	58.2584	1205.29	65.592
1206.26	58.1288	1206.26	65.9963
1207.22	58.0167	1207.22	66.6759
1208.18	57.9107	1208.18	67.5445
1209.15	57.7988	1209.15	68.5132
1210.11	57.6716	1210.11	69.5028
1211.08	57.524	1211.08	70.4477
1212.04	57.3558	1212.04	71.2971
1213.01	57.1702	1213.01	72.0143
1213.97	56.9718	1213.97	72.5764
1214.93	56.7641	1214.93	72.9732
1215.9	56.5485	1215.9	73.2036
1216.86	56.3251	1216.86	73.2707
1217.83	56.0935	1217.83	73.1775
1218.79	55.8537	1218.79	72.9249
1219.76	55.6059	1219.76	72.5126
1220.72	55.3501	1220.72	71.9429
1221.68	55.0852	1221.68	71.2239
1222.65	54.8097	1222.65	70.3714
1223.61	54.5213	1223.61	69.4071
1224.58	54.2172	1224.58	68.353
1225.54	53.8936	1225.54	67.2252
1226.51	53.5446	1226.51	66.0285
1227.47	53.1615	1227.47	64.757
1228.43	52.7338	1228.43	63.3998
1229.4	52.2507	1229.4	61.9506
1230.36	51.7041	1230.36	60.4136
1231.33	51.0898	1231.33	58.805
1232.29	50.4077	1232.29	57.1476
1233.25	49.6604	1233.25	55.4623
1234.22	48.8515	1234.22	53.762
1235.18	47.9864	1235.18	52.0509
1236.15	47.0728	1236.15	50.3301
1237.11	46.1242	1237.11	48.6046
1238.08	45.1606	1238.08	46.8881
1239.04	44.2088	1239.04	45.2035
1240	43.3021	1240	43.5807
1240.97	42.4788	1240.97	42.0545
1241.93	41.7811	1241.93	40.6612
1242.9	41.2526	1242.9	39.4365
1243.86	40.9342	1243.86	38.4122
1244.83	40.8605	1244.83	37.6114
1245.79	41.0554	1245.79	37.0468
1246.75	41.5305	1246.75	36.7204
1247.72	42.284	1247.72	36.6251
1248.68	43.3017	1248.68	36.7484
1249.65	44.56	1249.65	37.076
1250.61	46.0281	1250.61	37.5947
1251.58	47.6704	1251.58	38.2928
1252.54	49.4453	1252.54	39.1585
1253.5	51.3035	1253.5	40.1759
1254.47	53.1913	1254.47	41.3251
1255.43	55.0578	1255.43	42.5875
1256.4	56.8637	1256.4	43.9522
1257.36	58.5846	1257.36	45.4194
1258.32	60.2074	1258.32	46.9949
1259.29	61.7217	1259.29	48.6785
1260.25	63.1157	1260.25	50.4541
1261.22	64.3776	1261.22	52.2895
1262.18	65.5017	1262.18	54.1455
1263.15	66.4917	1263.15	55.9857
1264.11	67.3569	1264.11	57.7777
1265.07	68.1071	1265.07	59.4882
1266.04	68.7488	1266.04	61.0788
1267	69.2868	1267	62.5102
1267.97	69.729	1267.97	63.7522
1268.93	70.0895	1268.93	64.7921
1269.9	70.3871	1269.9	65.6373
1270.86	70.6404	1270.86	66.3104
1271.82	70.8627	1271.82	66.841
1272.79	71.0594	1272.79	67.2587
1273.75	71.2298	1273.75	67.5877
1274.72	71.3707	1274.72	67.8423
1275.68	71.4791	1275.68	68.0234
1276.65	71.5536	1276.65	68.1156
1277.61	71.5943	1277.61	68.0875
1278.57	71.6022	1278.57	67.8962
1279.54	71.5782	1279.54	67.4974
1280.5	71.523	1280.5	66.8598
1281.47	71.4368	1281.47	65.9786
1282.43	71.3195	1282.43	64.8837
1283.39	71.1727	1283.39	63.6423
1284.36	71.0022	1284.36	62.3568
1285.32	70.8204	1285.32	61.1602
1286.29	70.648	1286.29	60.2049
1287.25	70.512	1287.25	59.639
1288.22	70.4386	1288.22	59.5697
1289.18	70.444	1289.18	60.0252
1290.14	70.5275	1290.14	60.9392
1291.11	70.6714	1291.11	62.1672
1292.07	70.8491	1292.07	63.5249
1293.04	71.034	1293.04	64.8255
1294	71.2059	1294	65.9048
1294.97	71.3526	1294.97	66.6402
1295.93	71.4694	1295.93	66.9663
1296.89	71.557	1296.89	66.8874
1297.86	71.6203	1297.86	66.4761
1298.82	71.6684	1298.82	65.8555
1299.79	71.7145	1299.79	65.1704
1300.75	71.7741	1300.75	64.5556
1301.72	71.8649	1301.72	64.1091
1302.68	72.0055	1302.68	63.8778
1303.64	72.2151	1303.64	63.8568
1304.61	72.5115	1304.61	64.0014
1305.57	72.9045	1305.57	64.2464
1306.54	73.3886	1306.54	64.5265
1307.5	73.9406	1307.5	64.7957
1308.46	74.5281	1308.46	65.0398
1309.43	75.1231	1309.43	65.279
1310.39	75.7117	1310.39	65.5601
1311.36	76.2938	1311.36	65.9388
1312.32	76.8731	1312.32	66.456
1313.29	77.4468	1313.29	67.1175
1314.25	78.0027	1314.25	67.8891
1315.21	78.5266	1315.21	68.7125
1316.18	79.0109	1316.18	69.5266
1317.14	79.4578	1317.14	70.2797
1318.11	79.8736	1318.11	70.9308
1319.07	80.2608	1319.07	71.4526
1320.04	80.6149	1320.04	71.8396
1321	80.9278	1321	72.1153
1321.96	81.195	1321.96	72.3259
1322.93	81.4187	1322.93	72.5261
1323.89	81.6064	1323.89	72.7655
1324.86	81.7672	1324.86	73.081
1325.82	81.9094	1325.82	73.4928
1326.79	82.039	1326.79	74.0029
1327.75	82.1606	1327.75	74.5986
1328.71	82.2781	1328.71	75.2576
1329.68	82.3954	1329.68	75.9536
1330.64	82.5152	1330.64	76.6576
1331.61	82.6353	1331.61	77.3368
1332.57	82.7468	1332.57	77.9573
1333.53	82.8335	1333.53	78.4916
1334.5	82.8759	1334.5	78.9262
1335.46	82.8573	1335.46	79.2682
1336.43	82.7705	1336.43	79.549
1337.39	82.626	1337.39	79.8241
1338.36	82.4555	1338.36	80.157
1339.32	82.2965	1339.32	80.5744
1340.28	82.1562	1340.28	81.0282
1341.25	81.9972	1341.25	81.4234
1342.21	81.7655	1342.21	81.6855
1343.18	81.4261	1343.18	81.7892
1344.14	80.9767	1344.14	81.7452
1345.11	80.4494	1345.11	81.5848
1346.07	79.9081	1346.07	81.3535
1347.03	79.4359	1347.03	81.1075
1348	79.1105	1348	80.9024
1348.96	78.9747	1348.96	80.7766
1349.93	79.0252	1349.93	80.7406
1350.89	79.2264	1350.89	80.7817
1351.86	79.5368	1351.86	80.8793
1352.82	79.9271	1352.82	81.019
1353.78	80.3814	1353.78	81.1968
1354.75	80.8832	1354.75	81.411
1355.71	81.4014	1355.71	81.6507
1356.68	81.8916	1356.68	81.8908
1357.64	82.3126	1357.64	82.1004
1358.61	82.6433	1358.61	82.2551
1359.57	82.8887	1359.57	82.3451
1360.53	83.0778	1360.53	82.3791
1361.5	83.2554	1361.5	82.3858
1362.46	83.4577	1362.46	82.4025
1363.43	83.683	1363.43	82.4487
1364.39	83.895	1364.39	82.5115
1365.35	84.0578	1365.35	82.565
1366.32	84.1564	1366.32	82.5932
1367.28	84.1941	1367.28	82.5956
1368.25	84.183	1368.25	82.5819
1369.21	84.1369	1369.21	82.5627
1370.18	84.0649	1370.18	82.5423
1371.14	83.9706	1371.14	82.5178
1372.1	83.8584	1372.1	82.4871
1373.07	83.7432	1373.07	82.4576
1374.03	83.6538	1374.03	82.4491
1375	83.6174	1375	82.4797
1375.96	83.6336	1375.96	82.5475
1376.93	83.6716	1376.93	82.6307
1377.89	83.6933	1377.89	82.7059
1378.85	83.6723	1378.85	82.7607
1379.82	83.5988	1379.82	82.7927
1380.78	83.4759	1380.78	82.8024
1381.75	83.3117	1381.75	82.7859
1382.71	83.1093	1382.71	82.7328
1383.67	82.8625	1383.67	82.6281
1384.64	82.5616	1384.64	82.4608
1385.6	82.2132	1385.6	82.2379
1386.57	81.8629	1386.57	82.0007
1387.53	81.5887	1387.53	81.8158
1388.5	81.44	1388.5	81.7253
1389.46	81.394	1389.46	81.7133
1390.42	81.3869	1390.42	81.7338
1391.39	81.3626	1391.39	81.7502
1392.35	81.2886	1392.35	81.7477
1393.32	81.1568	1393.32	81.7324
1394.28	80.9869	1394.28	81.7311
1395.25	80.8289	1395.25	81.794
1396.21	80.7466	1396.21	81.9798
1397.17	80.7771	1397.17	82.3201
1398.14	80.9056	1398.14	82.7878
1399.1	81.0812	1399.1	83.3081
1400.07	81.2501	1400.07	83.8015
1401.03	81.3768	1401.03	84.2215
1402	81.4494	1402	84.5643
1402.96	81.4765	1402.96	84.8575
1403.92	81.4836	1403.92	85.1363
1404.89	81.5036	1404.89	85.4185
1405.85	81.5606	1405.85	85.6916
1406.82	81.6566	1406.82	85.9258
1407.78	81.7805	1407.78	86.101
1408.75	81.928	1408.75	86.214
1409.71	82.1095	1409.71	86.2659
1410.67	82.3381	1410.67	86.2511
1411.64	82.6081	1411.64	86.1627
1412.6	82.8864	1412.6	86.0036
1413.57	83.129	1413.57	85.7846
1414.53	83.3064	1414.53	85.4974
1415.49	83.4157	1415.49	85.0782
1416.46	83.4812	1416.46	84.3786
1417.42	83.5508	1417.42	83.1985
1418.39	83.6724	1418.39	81.4791
1419.35	83.8418	1419.35	79.5188
1420.32	83.9974	1420.32	77.7809
1421.28	84.084	1421.28	76.516
1422.24	84.0892	1422.24	75.7633
1423.21	84.0292	1423.21	75.5194
1424.17	83.9277	1424.17	75.7756
1425.14	83.8006	1425.14	76.4683
1426.1	83.6434	1426.1	77.4655
1427.07	83.431	1427.07	78.6137
1428.03	83.1334	1428.03	79.7768
1428.99	82.7451	1428.99	80.833
1429.96	82.3086	1429.96	81.6685
1430.92	81.8994	1430.92	82.2137
1431.89	81.5709	1431.89	82.4817
1432.85	81.3221	1432.85	82.5471
1433.82	81.1173	1433.82	82.492
1434.78	80.9286	1434.78	82.3808
1435.74	80.7715	1435.74	82.2698
1436.71	80.7043	1436.71	82.2111
1437.67	80.7612	1437.67	82.2246
1438.64	80.9012	1438.64	82.2808
1439.6	81.0545	1439.6	82.3344
1440.56	81.1764	1440.56	82.3547
1441.53	81.2492	1441.53	82.3256
1442.49	81.2655	1442.49	82.2377
1443.46	81.2192	1443.46	82.0839
1444.42	81.1034	1444.42	81.8572
1445.39	80.9141	1445.39	81.551
1446.35	80.6591	1446.35	81.165
1447.31	80.3674	1447.31	80.7175
1448.28	80.0866	1448.28	80.2526
1449.24	79.8593	1449.24	79.8233
1450.21	79.6977	1450.21	79.4595
1451.17	79.5832	1451.17	79.1568
1452.14	79.4844	1452.14	78.8913
1453.1	79.3696	1453.1	78.6348
1454.06	79.2075	1454.06	78.36
1455.03	78.9741	1455.03	78.0448
1455.99	78.703	1455.99	77.7074
1456.96	78.5775	1456.96	77.4791
1457.92	78.7623	1457.92	77.4913
1458.89	79.09	1458.89	77.6304
1459.85	79.357	1459.85	77.739
1460.81	79.5192	1460.81	77.7714
1461.78	79.589	1461.78	77.7233
1462.74	79.5745	1462.74	77.5883
1463.71	79.4773	1463.71	77.3616
1464.67	79.3144	1464.67	77.0713
1465.63	79.1311	1465.63	76.7887
1466.6	78.972	1466.6	76.5745
1467.56	78.8426	1467.56	76.4289
1468.53	78.7161	1468.53	76.3111
1469.49	78.5552	1469.49	76.1754
1470.46	78.3288	1470.46	75.9903
1471.42	78.0493	1471.42	75.7754
1472.38	77.8602	1472.38	75.6847
1473.35	78.043	1473.35	75.9983
1474.31	78.7067	1474.31	76.8038
1475.28	79.6334	1475.28	77.8647
1476.24	80.6005	1476.24	78.9559
1477.21	81.5373	1477.21	80.0067
1478.17	82.4522	1478.17	81.0216
1479.13	83.3666	1479.13	82.0156
1480.1	84.2861	1480.1	82.9884
1481.06	85.1862	1481.06	83.9136
1482.03	86.0137	1482.03	84.7417
1482.99	86.7093	1482.99	85.4218
1483.96	87.2359	1483.96	85.9266
1484.92	87.5889	1484.92	86.2612
1485.88	87.7896	1485.88	86.4566
1486.85	87.8835	1486.85	86.5686
1487.81	87.9593	1487.81	86.6932
1488.78	88.1504	1488.78	86.9522
1489.74	88.5146	1489.74	87.3656
1490.7	88.9277	1490.7	87.7846
1491.67	89.2373	1491.67	88.0691
1492.63	89.3876	1492.63	88.1847
1493.6	89.3748	1493.6	88.1395
1494.56	89.1947	1494.56	87.9341
1495.53	88.8267	1495.53	87.5439
1496.49	88.2454	1496.49	86.9186
1497.45	87.4638	1497.45	86.0156
1498.42	86.5674	1498.42	84.8718
1499.38	85.6551	1499.38	83.602
1500.35	84.7702	1500.35	82.3074
1501.31	83.919	1501.31	81.0416
1502.28	83.0967	1502.28	79.822
1503.24	82.2548	1503.24	78.5975
1504.2	81.1722	1504.2	77.0972
1505.17	79.1057	1505.17	74.4266
1506.13	74.2538	1506.13	68.5215
1507.1	65.1854	1507.1	58.0791
1508.06	56.0512	1508.06	48.4297
1509.03	51.5097	1509.03	44.7067
1509.99	50.0676	1509.99	44.7192
1510.95	49.6315	1510.95	45.9345
1511.92	49.5411	1511.92	47.579
1512.88	49.9039	1512.88	49.7155
1513.85	51.1455	1513.85	52.6832
1514.81	53.7317	1514.81	56.7869
1515.78	57.806	1515.78	61.9629
1516.74	62.8748	1516.74	67.5675
1517.7	67.9799	1517.7	72.6407
1518.67	72.3647	1518.67	76.5297
1519.63	75.9341	1519.63	79.2308
1520.6	79.0633	1520.6	81.1891
1521.56	82.0192	1521.56	82.8381
1522.52	84.6329	1522.52	84.2876
1523.49	86.6044	1523.49	85.43
1524.45	87.9211	1524.45	86.228
1525.42	88.8367	1525.42	86.7863
1526.38	89.6023	1526.38	87.2352
1527.35	90.3024	1527.35	87.6299
1528.31	90.8916	1528.31	87.9525
1529.27	91.3109	1529.27	88.1678
1530.24	91.5507	1530.24	88.2573
1531.2	91.6522	1531.2	88.2236
1532.17	91.6906	1532.17	88.0901
1533.13	91.7444	1533.13	87.9075
1534.1	91.8452	1534.1	87.7377
1535.06	91.96	1535.06	87.6089
1536.02	92.0395	1536.02	87.4998
1536.99	92.0535	1536.99	87.3601
1537.95	91.9749	1537.95	87.1144
1538.92	91.7479	1538.92	86.6342
1539.88	91.305	1539.88	85.7652
1540.85	90.8057	1540.85	84.7145
1541.81	90.7659	1541.81	84.3354
1542.77	91.2257	1542.77	84.7811
1543.74	91.7975	1543.74	85.4631
1544.7	92.2904	1544.7	86.0851
1545.67	92.6645	1545.67	86.6009
1546.63	92.9204	1546.63	87.0269
1547.59	93.072	1547.59	87.3892
1548.56	93.1409	1548.56	87.7122
1549.52	93.151	1549.52	88.01
1550.49	93.1235	1550.49	88.2774
1551.45	93.0735	1551.45	88.491
1552.42	93.0086	1552.42	88.6274
1553.38	92.93	1553.38	88.6835
1554.34	92.8339	1554.34	88.6756
1555.31	92.7134	1555.31	88.6216
1556.27	92.5651	1556.27	88.527
1557.24	92.4207	1557.24	88.3984
1558.2	92.4003	1558.2	88.2965
1559.17	92.5859	1559.17	88.3023
1560.13	92.8169	1560.13	88.333
1561.09	92.9613	1561.09	88.263
1562.06	93.0215	1562.06	88.0584
1563.02	93.0255	1563.02	87.7322
1563.99	92.9897	1563.99	87.3084
1564.95	92.9193	1564.95	86.7963
1565.92	92.808	1565.92	86.1497
1566.88	92.6366	1566.88	85.2233
1567.84	92.3824	1567.84	83.8033
1568.81	92.0511	1568.81	81.8218
1569.77	91.7033	1569.77	79.6085
1570.74	91.4112	1570.74	77.7057
1571.7	91.1909	1571.7	76.413
1572.66	90.9989	1572.66	75.7355
1573.63	90.761	1573.63	75.6431
1574.59	90.3944	1574.59	76.256
1575.56	89.8603	1575.56	77.7729
1576.52	89.2708	1576.52	80.0152
1577.49	88.8484	1577.49	82.1925
1578.45	88.6803	1578.45	83.6836
1579.41	88.6924	1579.41	84.5178
1580.38	88.8084	1580.38	84.9583
1581.34	89.0083	1581.34	85.1746
1582.31	89.3034	1582.31	85.2103
1583.27	89.6948	1583.27	85.0435
1584.24	90.1467	1584.24	84.6483
1585.2	90.5922	1585.2	84.0206
1586.16	90.9636	1586.16	83.1596
1587.13	91.2159	1587.13	82.0423
1588.09	91.3304	1588.09	80.6284
1589.06	91.3068	1589.06	78.892
1590.02	91.1552	1590.02	76.8369
1590.99	90.8872	1590.99	74.4716
1591.95	90.505	1591.95	71.7645
1592.91	89.9991	1592.91	68.6383
1593.88	89.3555	1593.88	65.0336
1594.84	88.5719	1594.84	61.0084
1595.81	87.6668	1595.81	56.7801
1596.77	86.6712	1596.77	52.6519
1597.73	85.6116	1597.73	48.8927
1598.7	84.504	1598.7	45.6899
1599.66	83.3659	1599.66	43.1962
1600.63	82.2374	1600.63	41.5958
1601.59	81.1904	1601.59	41.1032
1602.56	80.3072	1602.56	41.8638
1603.52	79.6288	1603.52	43.8356
1604.48	79.118	1604.48	46.7924
1605.45	78.6747	1605.45	50.4636
1606.41	78.1978	1606.41	54.6611
1607.38	77.6564	1607.38	59.2554
1608.34	77.1361	1608.34	64.0161
1609.31	76.8025	1609.31	68.5122
1610.27	76.7769	1610.27	72.2786
1611.23	77.0505	1611.23	75.1066
1612.2	77.5408	1612.2	77.1024
1613.16	78.2067	1613.16	78.5185
1614.13	79.1244	1614.13	79.5895
1615.09	80.4755	1615.09	80.4523
1616.06	82.3426	1616.06	81.1137
1617.02	84.3851	1617.02	81.4988
1617.98	86.0214	1617.98	81.588
1618.95	87.0335	1618.95	81.4316
1619.91	87.5903	1619.91	81.0269
1620.88	87.92	1620.88	80.2702
1621.84	88.1663	1621.84	79.0153
1622.8	88.384	1622.8	77.2138
1623.77	88.5623	1623.77	75.0549
1624.73	88.6666	1624.73	72.8751
1625.7	88.6837	1625.7	70.8619
1626.66	88.6309	1626.66	68.98
1627.63	88.5386	1627.63	67.185
1628.59	88.4357	1628.59	65.5798
1629.55	88.3414	1629.55	64.3377
1630.52	88.2589	1630.52	63.5382
1631.48	88.1779	1631.48	63.1293
1632.45	88.0833	1632.45	63.0309
1633.41	87.9703	1633.41	63.2797
1634.38	87.8743	1634.38	64.1597
1635.34	87.9106	1635.34	66.1178
1636.3	88.1987	1636.3	69.0454
1637.27	88.6603	1637.27	71.9395
1638.23	89.1122	1638.23	74.179
1639.2	89.4793	1639.2	75.9256
1640.16	89.7648	1640.16	77.4464
1641.13	89.9787	1641.13	78.8386
1642.09	90.1205	1642.09	80.0833
1643.05	90.1823	1643.05	81.1399
1644.02	90.1572	1644.02	82.0129
1644.98	90.0558	1644.98	82.7855
1645.95	89.9396	1645.95	83.5943
1646.91	89.9178	1646.91	84.472
1647.88	90.0288	1647.88	85.2381
1648.84	90.1889	1648.84	85.735
1649.8	90.3126	1649.8	85.9867
1650.77	90.3696	1650.77	86.0908
1651.73	90.3757	1651.73	86.1531
1652.7	90.4153	1652.7	86.311
1653.66	90.6149	1653.66	86.6505
1654.62	90.9315	1654.62	87.0251
1655.59	91.21	1655.59	87.2819
1656.55	91.4032	1656.55	87.4309
1657.52	91.5258	1657.52	87.5162
1658.48	91.5924	1658.48	87.5577
1659.45	91.6105	1659.45	87.5557
1660.41	91.5916	1660.41	87.5039
1661.37	91.564	1661.37	87.4062
1662.34	91.5669	1662.34	87.2924
1663.3	91.6144	1663.3	87.2001
1664.27	91.6756	1664.27	87.1335
1665.23	91.7052	1665.23	87.0588
1666.2	91.6716	1666.2	86.9271
1667.16	91.5593	1667.16	86.6871
1668.12	91.3738	1668.12	86.2978
1669.09	91.1608	1669.09	85.77
1670.05	91.0047	1670.05	85.2117
1671.02	90.9563	1671.02	84.7523
1671.98	90.9814	1671.98	84.4019
1672.95	91.018	1672.95	84.0686
1673.91	91.03	1673.91	83.6593
1674.87	91.0053	1674.87	83.1274
1675.84	90.9402	1675.84	82.486
1676.8	90.8338	1676.8	81.7966
1677.77	90.689	1677.77	81.1248
1678.73	90.5111	1678.73	80.4998
1679.69	90.3026	1679.69	79.9049
1680.66	90.0584	1680.66	79.265
1681.62	89.7648	1681.62	78.4018
1682.59	89.4118	1682.59	77.0082
1683.55	89.0376	1683.55	74.8903
1684.52	88.7418	1684.52	72.4922
1685.48	88.5676	1685.48	70.5337
1686.44	88.4583	1686.44	69.1041
1687.41	88.3543	1687.41	67.8976
1688.37	88.2339	1688.37	66.7063
1689.34	88.0974	1689.34	65.5104
1690.3	87.9484	1690.3	64.392
1691.27	87.7796	1691.27	63.4283
1692.23	87.5665	1692.23	62.6248
1693.19	87.2697	1693.19	61.9093
1694.16	86.8443	1694.16	61.1618
1695.12	86.2609	1695.12	60.2579
1696.09	85.5386	1696.09	59.1263
1697.05	84.7664	1697.05	57.8141
1698.02	84.0513	1698.02	56.491
1698.98	83.4073	1698.98	55.32
1699.94	82.7707	1699.94	54.3434
1700.91	82.1199	1700.91	53.5483
1701.87	81.4773	1701.87	52.9381
1702.84	80.8342	1702.84	52.5193
1703.8	80.1284	1703.8	52.2856
1704.76	79.289	1704.76	52.2278
1705.73	78.3135	1705.73	52.3465
1706.69	77.3011	1706.69	52.6465
1707.66	76.3758	1707.66	53.1215
1708.62	75.5781	1708.62	53.7539
1709.59	74.8548	1709.59	54.5241
1710.55	74.1271	1710.55	55.4097
1711.51	73.3458	1711.51	56.3757
1712.48	72.501	1712.48	57.3755
1713.44	71.5893	1713.44	58.389
1714.41	70.5471	1714.41	59.524
1715.37	69.1915	1715.37	61.1609
1716.34	67.3612	1716.34	63.8189
1717.3	65.3601	1717.3	67.2792
1718.26	63.8003	1718.26	70.4125
1719.23	62.8057	1719.23	72.6594
1720.19	62.1065	1720.19	74.2974
1721.16	61.4608	1721.16	75.7279
1722.12	60.7572	1722.12	77.1863
1723.09	59.991	1723.09	78.7335
1724.05	59.2323	1724.05	80.3011
1725.01	58.5811	1725.01	81.7647
1725.98	58.1097	1725.98	83.0329
1726.94	57.8302	1726.94	84.0907
1727.91	57.7028	1727.91	84.9755
1728.87	57.6707	1728.87	85.729
1729.83	57.6989	1729.83	86.3767
1730.8	57.8223	1730.8	86.9486
1731.76	58.1983	1731.76	87.519
1732.73	59.0788	1732.73	88.2057
1733.69	60.5348	1733.69	89.045
1734.66	62.2117	1734.66	89.8769
1735.62	63.7054	1735.62	90.5185
1736.58	64.9657	1736.58	90.9454
1737.55	66.1763	1737.55	91.2323
1738.51	67.535	1738.51	91.4552
1739.48	69.1435	1739.48	91.6565
1740.44	70.9536	1740.44	91.8419
1741.41	72.7906	1741.41	91.9955
1742.37	74.4856	1742.37	92.106
1743.33	75.9955	1743.33	92.1807
1744.3	77.3775	1744.3	92.2353
1745.26	78.6928	1745.26	92.2776
1746.23	79.9668	1746.23	92.3078
1747.19	81.2288	1747.19	92.3363
1748.16	82.5653	1748.16	92.4062
1749.12	84.077	1749.12	92.5875
1750.08	85.7103	1750.08	92.9061
1751.05	87.2252	1751.05	93.2906
1752.01	88.4277	1752.01	93.6405
1752.98	89.3067	1752.98	93.9055
1753.94	89.9595	1753.94	94.085
1754.9	90.4932	1754.9	94.198
1755.87	90.9741	1755.87	94.2656
1756.83	91.416	1756.83	94.3051
1757.8	91.7984	1757.8	94.3295
1758.76	92.1076	1758.76	94.3511
1759.73	92.3654	1759.73	94.3842
1760.69	92.618	1760.69	94.4452
1761.65	92.8946	1761.65	94.5414
1762.62	93.1778	1762.62	94.6606
1763.58	93.4213	1763.58	94.7736
1764.55	93.5907	1764.55	94.8524
1765.51	93.6814	1765.51	94.8824
1766.48	93.7076	1766.48	94.8635
1767.44	93.6868	1767.44	94.804
1768.4	93.6344	1768.4	94.7176
1769.37	93.5681	1769.37	94.6224
1770.33	93.519	1770.33	94.5438
1771.3	93.5344	1771.3	94.5155
1772.26	93.6483	1772.26	94.5641
1773.23	93.837	1773.23	94.6793
1774.19	94.0349	1774.19	94.8177
1775.15	94.1944	1775.15	94.9403
1776.12	94.304	1776.12	95.031
1777.08	94.3717	1777.08	95.0899
1778.05	94.4108	1778.05	95.1241
1779.01	94.437	1779.01	95.1452
1779.97	94.4666	1779.97	95.1666
1780.94	94.5133	1780.94	95.2
1781.9	94.5828	1781.9	95.2512
1782.87	94.6714	1782.87	95.3191
1783.83	94.7691	1783.83	95.3967
1784.8	94.862	1784.8	95.472
1785.76	94.9338	1785.76	95.5294
1786.72	94.9695	1786.72	95.5537
1787.69	94.9575	1787.69	95.5339
1788.65	94.8908	1788.65	95.4648
1789.62	94.7695	1789.62	95.3479
1790.58	94.6116	1790.58	95.2007
1791.55	94.4677	1791.55	95.0687
1792.51	94.4075	1792.51	95.0134
1793.47	94.4574	1793.47	95.0574
1794.44	94.5737	1794.44	95.1615
1795.4	94.6965	1795.4	95.2725
1796.37	94.7925	1796.37	95.3604
1797.33	94.8519	1797.33	95.4157
1798.3	94.8779	1798.3	95.44
1799.26	94.8855	1799.26	95.4445
1800.22	94.9009	1800.22	95.4507
1801.19	94.9512	1801.19	95.4822
1802.15	95.0445	1802.15	95.5484
1803.12	95.1625	1803.12	95.6372
1804.08	95.275	1804.08	95.7248
1805.05	95.3559	1805.05	95.7892
1806.01	95.3911	1806.01	95.8172
1806.97	95.3794	1806.97	95.8065
1807.94	95.3324	1807.94	95.7664
1808.9	95.2741	1808.9	95.7176
1809.87	95.2359	1809.87	95.6882
1810.83	95.243	1810.83	95.7005
1811.79	95.2994	1811.79	95.7567
1812.76	95.3862	1812.76	95.8389
1813.72	95.4781	1813.72	95.9235
1814.69	95.5575	1814.69	95.9946
1815.65	95.6192	1815.65	96.0468
1816.62	95.6666	1816.62	96.0829
1817.58	95.7045	1817.58	96.1079
1818.54	95.7322	1818.54	96.1232
1819.51	95.7408	1819.51	96.1243
1820.47	95.7186	1820.47	96.1027
1821.44	95.6593	1821.44	96.0529
1822.4	95.5689	1822.4	95.9778
1823.37	95.4662	1823.37	95.8913
1824.33	95.3758	1824.33	95.8132
1825.29	95.3121	1825.29	95.7575
1826.26	95.2709	1826.26	95.7231
1827.22	95.2389	1827.22	95.7005
1828.19	95.2134	1828.19	95.6874
1829.15	95.2136	1829.15	95.697
1830.12	95.2654	1830.12	95.7465
1831.08	95.3693	1831.08	95.8335
1832.04	95.4929	1832.04	95.931
1833.01	95.5975	1833.01	96.0091
1833.97	95.6614	1833.97	96.0521
1834.94	95.6827	1834.94	96.0605
1835.9	95.6735	1835.9	96.0461
1836.86	95.6522	1836.86	96.0252
1837.83	95.632	1837.83	96.009
1838.79	95.6113	1838.79	95.9947
1839.76	95.5752	1839.76	95.9679
1840.72	95.5058	1840.72	95.9115
1841.69	95.3931	1841.69	95.8159
1842.65	95.2479	1842.65	95.6897
1843.61	95.1128	1843.61	95.5703
1844.58	95.0504	1844.58	95.5136
1845.54	95.092	1845.54	95.5487
1846.51	95.2094	1846.51	95.6508
1847.47	95.351	1847.47	95.773
1848.44	95.4812	1848.44	95.8831
1849.4	95.5852	1849.4	95.9682
1850.36	95.6598	1850.36	96.0267
1851.33	95.7064	1851.33	96.0614
1852.29	95.7295	1852.29	96.0769
1853.26	95.7346	1853.26	96.0784
1854.22	95.727	1854.22	96.0708
1855.19	95.7096	1855.19	96.0579
1856.15	95.6832	1856.15	96.0422
1857.11	95.649	1857.11	96.0259
1858.08	95.6116	1858.08	96.0121
1859.04	95.5802	1859.04	96.0054
1860.01	95.5637	1860.01	96.0092
1860.97	95.5642	1860.97	96.0213
1861.93	95.5717	1861.93	96.0313
1862.9	95.5654	1862.9	96.0222
1863.86	95.5214	1863.86	95.9753
1864.83	95.4204	1864.83	95.8763
1865.79	95.2559	1865.79	95.7226
1866.76	95.049	1866.76	95.5363
1867.72	94.8639	1867.72	95.3782
1868.68	94.7879	1868.68	95.3268
1869.65	94.8567	1869.65	95.4102
1870.61	95.0181	1870.61	95.5764
1871.58	95.1917	1871.58	95.7511
1872.54	95.3279	1872.54	95.8902
1873.51	95.4117	1873.51	95.9807
1874.47	95.4469	1874.47	96.0258
1875.43	95.4463	1875.43	96.0351
1876.4	95.4261	1876.4	96.02
1877.36	95.4006	1877.36	95.9915
1878.33	95.3783	1878.33	95.9573
1879.29	95.36	1879.29	95.9212
1880.26	95.3423	1880.26	95.884
1881.22	95.3212	1881.22	95.8458
1882.18	95.2954	1882.18	95.8069
1883.15	95.2662	1883.15	95.7668
1884.11	95.2355	1884.11	95.7245
1885.08	95.2043	1885.08	95.6783
1886.04	95.1729	1886.04	95.6284
1887	95.1434	1887	95.5797
1887.97	95.1208	1887.97	95.5423
1888.93	95.1109	1888.93	95.5269
1889.9	95.1154	1889.9	95.5362
1890.86	95.1285	1890.86	95.5596
1891.83	95.1417	1891.83	95.5795
1892.79	95.1514	1892.79	95.5833
1893.75	95.1625	1893.75	95.5714
1894.72	95.1856	1894.72	95.5562
1895.68	95.2283	1895.68	95.5544
1896.65	95.2865	1896.65	95.5751
1897.61	95.3436	1897.61	95.6132
1898.58	95.3811	1898.58	95.6526
1899.54	95.3896	1899.54	95.6785
1900.5	95.3737	1900.5	95.6852
1901.47	95.3486	1901.47	95.6781
1902.43	95.3304	1902.43	95.668
1903.4	95.327	1903.4	95.6628
1904.36	95.3327	1904.36	95.6625
1905.33	95.3336	1905.33	95.6598
1906.29	95.3178	1906.29	95.6475
1907.25	95.2843	1907.25	95.6253
1908.22	95.2462	1908.22	95.6022
1909.18	95.2242	1909.18	95.5922
1910.15	95.2327	1910.15	95.6044
1911.11	95.2677	1911.11	95.6339
1912.08	95.3091	1912.08	95.6644
1913.04	95.334	1913.04	95.6775
1914	95.3275	1914	95.6617
1914.97	95.2862	1914.97	95.6156
1915.93	95.2191	1915.93	95.5491
1916.9	95.1446	1916.9	95.4817
1917.86	95.0828	1917.86	95.4344
1918.82	95.0449	1918.82	95.4175
1919.79	95.0297	1919.79	95.4262
1920.75	95.0314	1920.75	95.4487
1921.72	95.0487	1921.72	95.4765
1922.68	95.0851	1922.68	95.5082
1923.65	95.1417	1923.65	95.5455
1924.61	95.2096	1924.61	95.5869
1925.57	95.2716	1925.57	95.6264
1926.54	95.3122	1926.54	95.6567
1927.5	95.3263	1927.5	95.6732
1928.47	95.3197	1928.47	95.6754
1929.43	95.3051	1929.43	95.6648
1930.4	95.2939	1930.4	95.6438
1931.36	95.2898	1931.36	95.614
1932.32	95.2881	1932.32	95.5777
1933.29	95.2815	1933.29	95.5398
1934.25	95.2679	1934.25	95.5078
1935.22	95.2534	1935.22	95.4887
1936.18	95.2465	1936.18	95.4849
1937.14	95.2488	1937.14	95.4908
1938.11	95.2497	1938.11	95.4946
1939.07	95.2294	1939.07	95.4829
1940.04	95.1682	1940.04	95.4465
1941	95.0607	1941	95.3852
1941.97	94.929	1941.97	95.3116
1942.93	94.82	1942.93	95.2495
1943.89	94.7789	1943.89	95.2216
1944.86	94.8181	1944.86	95.2365
1945.82	94.9121	1945.82	95.2856
1946.79	95.0192	1946.79	95.3502
1947.75	95.1044	1947.75	95.4105
1948.72	95.1514	1948.72	95.4513
1949.68	95.1631	1949.68	95.4658
1950.64	95.1536	1950.64	95.4562
1951.61	95.1375	1951.61	95.4314
1952.57	95.1228	1952.57	95.4014
1953.54	95.1112	1953.54	95.374
1954.5	95.1045	1954.5	95.3536
1955.47	95.1083	1955.47	95.3435
1956.43	95.129	1956.43	95.3461
1957.39	95.1671	1957.39	95.3604
1958.36	95.2108	1958.36	95.3784
1959.32	95.2386	1959.32	95.3837
1960.29	95.2289	1960.29	95.3563
1961.25	95.1706	1961.25	95.2839
1962.22	95.0666	1962.22	95.1694
1963.18	94.9276	1963.18	95.0316
1964.14	94.7649	1964.14	94.8976
1965.11	94.5907	1965.11	94.7966
1966.07	94.4279	1966.07	94.7553
1967.04	94.3161	1967.04	94.7924
1968	94.301	1968	94.9091
1968.96	94.4066	1968.96	95.0838
1969.93	94.6151	1969.93	95.2753
1970.89	94.8711	1970.89	95.4364
1971.86	95.102	1971.86	95.5266
1972.82	95.2434	1972.82	95.5243
1973.79	95.2614	1973.79	95.435
1974.75	95.1668	1974.75	95.2926
1975.71	95.011	1975.71	95.1454
1976.68	94.8581	1976.68	95.0331
1977.64	94.7503	1977.64	94.9696
1978.61	94.6915	1978.61	94.9468
1979.57	94.6599	1979.57	94.9518
1980.54	94.6346	1980.54	94.9802
1981.5	94.6123	1981.5	95.0362
1982.46	94.6077	1982.46	95.1229
1983.43	94.6411	1983.43	95.2335
1984.39	94.7227	1984.39	95.3489
1985.36	94.8424	1985.36	95.4436
1986.32	94.9691	1986.32	95.4949
1987.29	95.0616	1987.29	95.4907
1988.25	95.0856	1988.25	95.4333
1989.21	95.0291	1989.21	95.339
1990.18	94.9108	1990.18	95.2361
1991.14	94.7772	1991.14	95.159
1992.11	94.6817	1992.11	95.135
1993.07	94.6564	1993.07	95.1673
1994.03	94.6952	1994.03	95.2301
1995	94.7644	1995	95.2824
1995.96	94.8281	1995.96	95.2909
1996.93	94.8672	1996.93	95.2476
1997.89	94.8845	1997.89	95.1757
1998.86	94.896	1998.86	95.1192
1999.82	94.916	1999.82	95.1195
2000.78	94.9444	2000.78	95.1889
2001.75	94.9667	2001.75	95.3004
2002.71	94.9664	2002.71	95.4016
2003.68	94.9389	2003.68	95.442
2004.64	94.8956	2004.64	95.398
2005.61	94.8543	2005.61	95.2809
2006.57	94.8231	2006.57	95.1273
2007.53	94.7919	2007.53	94.9782
2008.5	94.7424	2008.5	94.8625
2009.46	94.6694	2009.46	94.7941
2010.43	94.5928	2010.43	94.7776
2011.39	94.5461	2011.39	94.8113
2012.36	94.5516	2012.36	94.8836
2013.32	94.6013	2013.32	94.9692
2014.28	94.6602	2014.28	95.0351
2015.25	94.6915	2015.25	95.0579
2016.21	94.6901	2016.21	95.043
2017.18	94.6973	2017.18	95.0292
2018.14	94.7746	2018.14	95.0644
2019.1	94.9531	2019.1	95.1679
2020.07	95.2	2020.07	95.312
2021.03	95.4306	2021.03	95.4366
2022	95.5519	2022	95.4855
2022.96	95.5083	2022.96	95.4354
2023.93	95.3054	2023.93	95.3066
2024.89	95.0028	2024.89	95.1474
2025.85	94.6821	2025.85	95.0073
2026.82	94.4136	2026.82	94.9152
2027.78	94.2398	2027.78	94.8761
2028.75	94.1793	2028.75	94.8815
2029.71	94.2343	2029.71	94.9202
2030.68	94.3894	2030.68	94.9799
2031.64	94.6053	2031.64	95.0447
2032.6	94.8206	2032.6	95.0944
2033.57	94.9707	2033.57	95.1135
2034.53	95.0177	2034.53	95.1007
2035.5	94.9683	2035.5	95.0708
2036.46	94.8652	2036.46	95.0438
2037.43	94.7585	2037.43	95.0323
2038.39	94.6792	2038.39	95.0359
2039.35	94.6312	2039.35	95.0453
2040.32	94.6009	2040.32	95.0513
2041.28	94.5732	2041.28	95.0503
2042.25	94.5436	2042.25	95.0444
2043.21	94.5195	2043.21	95.0371
2044.17	94.513	2044.17	95.0309
2045.14	94.5333	2045.14	95.0283
2046.1	94.5827	2046.1	95.0352
2047.07	94.6554	2047.07	95.059
2048.03	94.739	2048.03	95.1036
2049	94.8179	2049	95.1634
2049.96	94.8785	2049.96	95.2252
2050.92	94.9141	2050.92	95.2745
2051.89	94.9258	2051.89	95.3034
2052.85	94.921	2052.85	95.3143
2053.82	94.9093	2053.82	95.3174
2054.78	94.899	2054.78	95.3256
2055.75	94.8961	2055.75	95.3487
2056.71	94.9033	2056.71	95.3888
2057.67	94.9219	2057.67	95.4398
2058.64	94.9509	2058.64	95.4904
2059.6	94.9858	2059.6	95.5284
2060.57	95.0187	2060.57	95.5458
2061.53	95.0401	2061.53	95.5414
2062.5	95.0445	2062.5	95.5212
2063.46	95.034	2063.46	95.4967
2064.42	95.0192	2064.42	95.4788
2065.39	95.0135	2065.39	95.4728
2066.35	95.0248	2066.35	95.476
2067.32	95.0515	2067.32	95.4812
2068.28	95.0836	2068.28	95.4828
2069.25	95.1096	2069.25	95.4815
2070.21	95.1221	2070.21	95.4834
2071.17	95.1209	2071.17	95.4944
2072.14	95.1124	2072.14	95.515
2073.1	95.1068	2073.1	95.5387
2074.07	95.1133	2074.07	95.556
2075.03	95.1367	2075.03	95.5621
2075.99	95.175	2075.99	95.5603
2076.96	95.2203	2076.96	95.5598
2077.92	95.2621	2077.92	95.5688
2078.89	95.292	2078.89	95.5882
2079.85	95.3075	2079.85	95.6106
2080.82	95.3113	2080.82	95.6254
2081.78	95.3078	2081.78	95.6255
2082.74	95.2993	2082.74	95.6104
2083.71	95.2841	2083.71	95.5855
2084.67	95.2601	2084.67	95.5577
2085.64	95.2281	2085.64	95.5309
2086.6	95.1947	2086.6	95.5058
2087.57	95.1698	2087.57	95.4812
2088.53	95.1608	2088.53	95.4567
2089.49	95.1673	2089.49	95.4339
2090.46	95.1816	2090.46	95.4159
2091.42	95.1931	2091.42	95.4064
2092.39	95.1958	2092.39	95.4085
2093.35	95.1921	2093.35	95.4239
2094.32	95.1913	2094.32	95.4517
2095.28	95.2026	2095.28	95.4862
2096.24	95.2281	2096.24	95.5169
2097.21	95.2608	2097.21	95.5318
2098.17	95.2889	2098.17	95.5234
2099.14	95.3034	2099.14	95.4941
2100.1	95.3034	2100.1	95.4568
2101.06	95.2958	2101.06	95.4284
2102.03	95.2904	2102.03	95.4209
2102.99	95.2927	2102.99	95.4342
2103.96	95.3008	2103.96	95.4567
2104.92	95.3069	2104.92	95.4724
2105.89	95.3032	2105.89	95.4713
2106.85	95.2881	2106.85	95.4563
2107.81	95.2681	2107.81	95.4413
2108.78	95.2547	2108.78	95.4428
2109.74	95.2574	2109.74	95.469
2110.71	95.278	2110.71	95.514
2111.67	95.3092	2111.67	95.5604
2112.64	95.3384	2112.64	95.5888
2113.6	95.354	2113.6	95.5876
2114.56	95.3509	2114.56	95.56
2115.53	95.3317	2115.53	95.5216
2116.49	95.3044	2116.49	95.492
2117.46	95.2783	2117.46	95.4855
2118.42	95.26	2118.42	95.5041
2119.39	95.2523	2119.39	95.5386
2120.35	95.2545	2120.35	95.5745
2121.31	95.264	2121.31	95.5998
2122.28	95.2778	2122.28	95.6101
2123.24	95.2923	2123.24	95.6089
2124.21	95.3041	2124.21	95.6028
2125.17	95.3096	2125.17	95.5967
2126.13	95.3054	2126.13	95.5908
2127.1	95.29	2127.1	95.5815
2128.06	95.2646	2128.06	95.5644
2129.03	95.2326	2129.03	95.5372
2129.99	95.199	2129.99	95.5008
2130.96	95.1677	2130.96	95.4581
2131.92	95.1398	2131.92	95.4137
2132.88	95.1131	2132.88	95.3724
2133.85	95.0834	2133.85	95.3401
2134.81	95.0471	2134.81	95.3222
2135.78	95.0034	2135.78	95.3216
2136.74	94.9548	2136.74	95.3364
2137.71	94.9063	2137.71	95.3585
2138.67	94.8631	2138.67	95.3747
2139.63	94.8293	2139.63	95.3708
2140.6	94.8058	2140.6	95.3357
2141.56	94.7895	2141.56	95.2649
2142.53	94.7739	2142.53	95.1628
2143.49	94.7517	2143.49	95.0421
2144.46	94.7187	2144.46	94.9223
2145.42	94.6784	2145.42	94.8251
2146.38	94.6414	2146.38	94.7693
2147.35	94.6211	2147.35	94.7648
2148.31	94.6248	2148.31	94.8088
2149.28	94.6474	2149.28	94.8852
2150.24	94.671	2150.24	94.9682
2151.2	94.672	2151.2	95.028
2152.17	94.6307	2152.17	95.0381
2153.13	94.5386	2153.13	94.9819
2154.1	94.401	2154.1	94.8574
2155.06	94.2342	2155.06	94.6805
2156.03	94.062	2156.03	94.4859
2156.99	93.9115	2156.99	94.3223
2157.95	93.8079	2157.95	94.2365
2158.92	93.7654	2158.92	94.2472
2159.88	93.7818	2159.88	94.3311
2160.85	93.8427	2160.85	94.4379
2161.81	93.9305	2161.81	94.5235
2162.78	94.0311	2162.78	94.5721
2163.74	94.1331	2163.74	94.5952
2164.7	94.2253	2164.7	94.6164
2165.67	94.298	2165.67	94.6532
2166.63	94.3481	2166.63	94.7077
2167.6	94.3846	2167.6	94.7689
2168.56	94.4268	2168.56	94.8244
2169.53	94.4947	2169.53	94.8698
2170.49	94.5949	2170.49	94.9107
2171.45	94.7123	2171.45	94.9546
2172.42	94.8129	2172.42	95.0013
2173.38	94.8588	2173.38	95.0388
2174.35	94.8294	2174.35	95.0503
2175.31	94.7331	2175.31	95.0273
2176.27	94.6037	2176.27	94.9786
2177.24	94.4809	2177.24	94.9265
2178.2	94.3917	2178.2	94.8929
2179.17	94.3432	2179.17	94.8855
2180.13	94.3302	2180.13	94.8948
2181.1	94.3473	2181.1	94.9032
2182.06	94.3944	2182.06	94.9003
2183.02	94.4711	2183.02	94.8917
2183.99	94.5666	2183.99	94.8934
2184.95	94.6564	2184.95	94.9177
2185.92	94.7108	2185.92	94.9613
2186.88	94.7122	2186.88	95.0067
2187.85	94.6675	2187.85	95.0347
2188.81	94.6065	2188.81	95.0391
2189.77	94.5667	2189.77	95.0308
2190.74	94.5733	2190.74	95.0296
2191.7	94.626	2191.7	95.0499
2192.67	94.7004	2192.67	95.09
2193.63	94.7621	2193.63	95.1337
2194.6	94.7846	2194.6	95.1619
2195.56	94.7616	2195.56	95.1651
2196.52	94.7087	2196.52	95.1491
2197.49	94.6541	2197.49	95.1308
2198.45	94.625	2198.45	95.1277
2199.42	94.6355	2199.42	95.1499
2200.38	94.6822	2200.38	95.1976
2201.34	94.7473	2201.34	95.264
2202.31	94.8085	2202.31	95.3392
2203.27	94.849	2203.27	95.4127
2204.24	94.8635	2204.24	95.4732
2205.2	94.8579	2205.2	95.509
2206.17	94.8423	2206.17	95.511
2207.13	94.8241	2207.13	95.4763
2208.09	94.8054	2208.09	95.4117
2209.06	94.7856	2209.06	95.3332
2210.02	94.7675	2210.02	95.2618
2210.99	94.7598	2210.99	95.2173
2211.95	94.7748	2211.95	95.2114
2212.92	94.8212	2212.92	95.2447
2213.88	94.8977	2213.88	95.3067
2214.84	94.9915	2214.84	95.3801
2215.81	95.0828	2215.81	95.4467
2216.77	95.1529	2216.77	95.4939
2217.74	95.1905	2217.74	95.5162
2218.7	95.194	2218.7	95.5155
2219.67	95.1706	2219.67	95.4979
2220.63	95.1325	2220.63	95.4711
2221.59	95.0942	2221.59	95.4436
2222.56	95.0678	2222.56	95.4237
2223.52	95.0591	2223.52	95.4188
2224.49	95.0651	2224.49	95.4319
2225.45	95.0756	2225.45	95.4598
2226.41	95.0785	2226.41	95.4935
2227.38	95.068	2227.38	95.5224
2228.34	95.048	2228.34	95.54
2229.31	95.0299	2229.31	95.5469
2230.27	95.0248	2230.27	95.5491
2231.24	95.0358	2231.24	95.553
2232.2	95.0578	2232.2	95.5607
2233.16	95.0822	2233.16	95.5697
2234.13	95.1052	2234.13	95.5764
2235.09	95.1298	2235.09	95.5798
2236.06	95.1621	2236.06	95.583
2237.02	95.2027	2237.02	95.5897
2237.99	95.2429	2237.99	95.6007
2238.95	95.2675	2238.95	95.6127
2239.91	95.2644	2239.91	95.6194
2240.88	95.233	2240.88	95.616
2241.84	95.1851	2241.84	95.6016
2242.81	95.1387	2242.81	95.5799
2243.77	95.1081	2243.77	95.5575
2244.74	95.0969	2244.74	95.5412
2245.7	95.0993	2245.7	95.5359
2246.66	95.1055	2246.66	95.5435
2247.63	95.1091	2247.63	95.5619
2248.59	95.1109	2248.59	95.5856
2249.56	95.1175	2249.56	95.6078
2250.52	95.1361	2250.52	95.6235
2251.49	95.1693	2251.49	95.6308
2252.45	95.2112	2252.45	95.6314
2253.41	95.249	2253.41	95.628
2254.38	95.2691	2254.38	95.6224
2255.34	95.2642	2255.34	95.6152
2256.31	95.2386	2256.31	95.6074
2257.27	95.2061	2257.27	95.6016
2258.23	95.1831	2258.23	95.602
2259.2	95.1799	2259.2	95.6107
2260.16	95.1963	2260.16	95.6267
2261.13	95.2236	2261.13	95.645
2262.09	95.2508	2262.09	95.6604
2263.06	95.2702	2263.06	95.6707
2264.02	95.2793	2264.02	95.6771
2264.98	95.279	2264.98	95.6821
2265.95	95.2712	2265.95	95.6869
2266.91	95.2595	2266.91	95.69
2267.88	95.2502	2267.88	95.6894
2268.84	95.2514	2268.84	95.6843
2269.81	95.2679	2269.81	95.6763
2270.77	95.2962	2270.77	95.6668
2271.73	95.323	2271.73	95.6557
2272.7	95.3317	2272.7	95.6416
2273.66	95.3133	2273.66	95.6246
2274.63	95.2738	2274.63	95.6087
2275.59	95.2329	2275.59	95.6012
2276.56	95.2125	2276.56	95.6084
2277.52	95.2244	2277.52	95.6308
2278.48	95.2637	2278.48	95.6615
2279.45	95.3126	2279.45	95.6894
2280.41	95.3511	2280.41	95.7047
2281.38	95.3666	2281.38	95.7037
2282.34	95.3579	2282.34	95.6889
2283.3	95.3318	2283.3	95.6656
2284.27	95.2968	2284.27	95.6384
2285.23	95.2585	2285.23	95.6084
2286.2	95.219	2286.2	95.5751
2287.16	95.178	2287.16	95.538
2288.13	95.1354	2288.13	95.4985
2289.09	95.0922	2289.09	95.4599
2290.05	95.0502	2290.05	95.4253
2291.02	95.0112	2291.02	95.3964
2291.98	94.976	2291.98	95.372
2292.95	94.9439	2292.95	95.3493
2293.91	94.9129	2293.91	95.3253
2294.88	94.8802	2294.88	95.2982
2295.84	94.8439	2295.84	95.2675
2296.8	94.8031	2296.8	95.2332
2297.77	94.7588	2297.77	95.1952
2298.73	94.7124	2298.73	95.1532
2299.7	94.6642	2299.7	95.1065
2300.66	94.6131	2300.66	95.0551
2301.63	94.5557	2301.63	94.9995
2302.59	94.4891	2302.59	94.9408
2303.55	94.4121	2303.55	94.8804
2304.52	94.3265	2304.52	94.8198
2305.48	94.2369	2305.48	94.7604
2306.45	94.1489	2306.45	94.7033
2307.41	94.067	2307.41	94.6487
2308.38	93.9942	2308.38	94.596
2309.34	93.932	2309.34	94.5439
2310.3	93.8815	2310.3	94.4926
2311.27	93.8429	2311.27	94.4442
2312.23	93.8144	2312.23	94.402
2313.2	93.7901	2313.2	94.3682
2314.16	93.7613	2314.16	94.3416
2315.12	93.7198	2315.12	94.3174
2316.09	93.6617	2316.09	94.2898
2317.05	93.5905	2317.05	94.2558
2318.02	93.5157	2318.02	94.2159
2318.98	93.4489	2318.98	94.1739
2319.95	93.3976	2319.95	94.1331
2320.91	93.3612	2320.91	94.0947
2321.87	93.3317	2321.87	94.0571
2322.84	93.2994	2322.84	94.0199
2323.8	93.2587	2323.8	93.9851
2324.77	93.2104	2324.77	93.9565
[truncated: 1,738 more rows]
