# Supplementary material for: Toughening elastomer via sequentially activated multi-pathway energy dissipation
Source: Nat Commun. 2026 Jul 1;17:5452. doi: 10.1038/s41467-026-74148-z (PMC13323342; doi:10.1038/s41467-026-74148-z)
Supplement: Supplementary file 3 — Source Data [file 41467_2026_74148_MOESM3_ESM.zip › Source data/Fig. S24.xlsx]

## Sheet: Sheet1
30		100		200		300		400
Strain (%）	Stress (MPa)	Strain (%）	Stress (MPa)	Strain (%）	Stress (MPa)	Strain (%）	Stress (MPa)	Strain (%）	Stress (MPa)
0.00617	0.01828	0.00617	-0.01774	0.00617	0.01455	0.00617	0.00799	0.00617	0.00132
0.03	0.01828	0.03633	-0.00554	0.03633	0.01903	0.03633	0.00799	0.0365	0.00132
0.05483	0.01351	0.0915	0.01626	0.0915	0.02313	0.0915	0.00456	0.0915	0.00662
0.07983	0.01404	0.16967	0.04916	0.17167	0.03955	0.17167	0.01787	0.17167	0.02782
0.10483	0.0257	0.253	0.09574	0.27683	0.08246	0.27667	0.06807	0.27667	0.07638
0.13	0.03841	0.33633	0.14342	0.40683	0.14141	0.40683	0.13803	0.40683	0.14393
0.155	0.0408	0.4195	0.1693	0.56183	0.19588	0.562	0.18823	0.562	0.20266
0.17983	0.0355	0.503	0.16967	0.72817	0.24439	0.742	0.2042	0.742	0.25299
0.205	0.03179	0.58633	0.16708	0.89483	0.29662	0.947	0.20572	0.947	0.30862
0.23	0.02993	0.66967	0.18482	1.06167	0.35035	1.17733	0.21941	1.17733	0.38147
0.255	0.0294	0.753	0.2277	1.22833	0.39736	1.42583	0.26123	1.43233	0.47551
0.28	0.03364	0.83633	0.28315	1.395	0.44102	1.67583	0.33196	1.7125	0.58942
0.305	0.04318	0.9195	0.33785	1.5615	0.49475	1.92567	0.41714	2.0175	0.71702
0.33	0.05537	1.003	0.38517	1.72817	0.5634	2.17567	0.50003	2.34567	0.85566
0.355	0.06755	1.08633	0.42767	1.89483	0.64772	2.42583	0.57684	2.67883	1.00622
0.38	0.07603	1.16967	0.46981	2.06167	0.73764	2.67567	0.6548	3.01233	1.1528
0.405	0.08133	1.25283	0.51047	2.22817	0.82309	2.92583	0.74568	3.3455	1.28128
0.43	0.08769	1.33617	0.54707	2.39483	0.9033	3.17567	0.85519	3.67883	1.39254
0.455	0.10014	1.41967	0.58071	2.5615	0.98091	3.42567	0.97725	4.01217	1.5038
0.48	0.11656	1.503	0.61545	2.72817	1.05292	3.67567	1.10349	4.34533	1.63273
0.505	0.1306	1.58633	0.65463	2.89483	1.11337	3.92567	1.21833	4.67867	1.78063
0.53	0.13775	1.6695	0.69603	3.06167	1.1656	4.17567	1.31568	5.01217	1.93914
0.555	0.14093	1.753	0.73596	3.22817	1.22008	4.42567	1.40199	5.34533	2.09279
0.58	0.14808	1.83633	0.77477	3.39483	1.27754	4.67567	1.49173	5.67867	2.23363
0.60483	0.16398	1.9195	0.80841	3.5615	1.33873	4.92567	1.5868	6.012	2.36564
0.63	0.18464	2.003	0.83576	3.72833	1.4029	5.17567	1.68224	6.34533	2.48618
0.655	0.20266	2.08617	0.86274	3.89483	1.47043	5.42583	1.77122	6.67867	2.59656
0.67983	0.2114	2.1695	0.89638	4.0615	1.53274	5.67567	1.85031	7.012	2.70252
0.705	0.21378	2.253	0.93778	4.22817	1.58834	5.92567	1.91457	7.34567	2.80274
0.73	0.21855	2.33633	0.97844	4.39483	1.64132	6.17583	1.96705	7.67867	2.89149
0.755	0.2318	2.41967	1.0106	4.5615	1.6902	6.42567	2.02295	8.01217	2.96831
0.78	0.25113	2.50283	1.03869	4.72817	1.73273	6.67567	2.09139	8.34533	3.03233
0.805	0.27021	2.58617	1.06937	4.89483	1.78124	6.92567	2.16288	8.67867	3.08178
0.83	0.28451	2.66967	1.10375	5.0615	1.84541	7.1755	2.22638	9.012	3.12726
0.855	0.29325	2.753	1.13776	5.22817	1.91668	7.42583	2.27429	9.34533	3.18156
0.88	0.30147	2.83617	1.17065	5.39483	1.97787	7.67567	2.30928	9.67867	3.23543
0.905	0.3118	2.9195	1.20133	5.5615	2.02936	7.92567	2.33818	10.012	3.28267
0.93	0.32478	3.003	1.23091	5.72817	2.07898	8.17567	2.37012	10.3453	3.32815
0.955	0.33908	3.08633	1.259	5.89483	2.12152	8.4255	2.41042	10.6787	3.37053
0.98	0.35259	3.16967	1.28746	6.0615	2.15398	8.67583	2.46138	11.012	3.41027
1.005	0.36425	3.253	1.31962	6.22833	2.1883	8.92567	2.50853	11.3453	3.45133
1.03	0.37511	3.33617	1.35547	6.39483	2.23606	9.17567	2.54085	11.6788	3.49018
1.055	0.38836	3.4195	1.39355	6.5615	2.29501	9.42567	2.561	12.012	3.52021
1.08	0.4024	3.503	1.43125	6.72817	2.35658	9.67567	2.58534	12.3455	3.54272
1.105	0.41644	3.58633	1.46452	6.89483	2.4118	9.92567	2.62451	12.6785	3.56657
1.13	0.42889	3.6695	1.49335	7.0615	2.45284	10.1757	2.67166	13.0123	3.60012
1.155	0.4416	3.75283	1.52107	7.22817	2.47597	10.4257	2.70892	13.3455	3.64251
1.18	0.45644	3.83617	1.54806	7.39483	2.49313	10.6757	2.72261	13.6788	3.6818
1.205	0.47154	3.91967	1.57282	7.5615	2.51851	10.9257	2.72033	14.0122	3.70918
1.23	0.48293	4.003	1.59574	7.72817	2.55134	11.1758	2.72299	14.3455	3.73169
1.255	0.48849	4.08633	1.6194	7.89483	2.5838	11.4257	2.74276	14.6787	3.75377
1.28	0.4922	4.1695	1.64638	8.0615	2.61701	11.6758	2.77319	15.0122	3.77408
1.305	0.49882	4.253	1.67928	8.22817	2.65469	11.9257	2.80703	15.3453	3.79924
1.33	0.51022	4.33633	1.71329	8.39467	2.68939	12.1757	2.83859	15.6788	3.8275
1.355	0.52532	4.4195	1.74138	8.5615	2.71029	12.4258	2.8614	16.0122	3.8509
1.38	0.54227	4.503	1.76171	8.72817	2.72223	12.6757	2.86977	16.3453	3.87121
1.405	0.55631	4.58617	1.77834	8.89483	2.73155	12.9258	2.87091	16.6788	3.89329
1.43	0.56373	4.66967	1.79461	9.0615	2.74088	13.1757	2.87966	17.0122	3.91669
1.455	0.56797	4.753	1.8142	9.22817	2.75357	13.4257	2.90133	17.3457	3.94185
1.48	0.57406	4.83633	1.84192	9.39483	2.7767	13.6757	2.92985	17.6788	3.96525
1.505	0.58492	4.91967	1.87408	9.56167	2.80991	13.9257	2.95723	18.0123	3.98556
1.53	0.59764	5.00283	1.90883	9.72833	2.84498	14.1757	2.977	18.3455	3.99837
1.555	0.61168	5.08617	1.94025	9.89483	2.8752	14.4257	2.98575	18.6788	4.00367
1.58	0.62625	5.16967	1.9639	10.0615	2.89386	14.6757	2.99107	19.0122	4.00941
1.605	0.63896	5.253	1.97721	10.2282	2.89796	14.9258	3.00932	19.3455	4.02486
1.63	0.64797	5.33633	1.98645	10.3948	2.89311	15.1757	3.03974	19.6787	4.054
1.655	0.65459	5.41967	1.9968	10.5617	2.8946	15.4258	3.06408	20.0122	4.08314
1.68	0.66201	5.503	2.01196	10.7282	2.90915	15.6757	3.06864	20.3455	4.10477
1.705	0.67155	5.58633	2.03155	10.8948	2.9349	15.9257	3.06408	20.6787	4.12155
1.73	0.68188	5.66967	2.05188	11.0615	2.96027	16.1757	3.07016	21.012	4.1348
1.755	0.69115	5.753	2.07369	11.2283	2.98079	16.4257	3.08918	21.3453	4.15202
1.78	0.70122	5.83617	2.09734	11.395	2.99646	16.6757	3.11009	21.6788	4.17851
1.805	0.71155	5.9195	2.12026	11.5615	3.0099	16.9257	3.12758	22.0122	4.1997
1.83	0.72426	6.003	2.14133	11.7282	3.02258	17.1755	3.14165	22.3455	4.20765
1.85483	0.73883	6.08633	2.15686	11.8948	3.03751	17.4258	3.15116	22.6787	4.2178
1.88	0.75155	6.16967	2.16425	12.0615	3.05168	17.6757	3.15534	23.0123	4.23414
1.905	0.7595	6.25283	2.16869	12.2283	3.05877	17.9258	3.16256	23.3455	4.24738
1.93	0.7632	6.33617	2.17719	12.3948	3.06549	18.1757	3.18006	23.6788	4.2571
1.955	0.76877	6.41967	2.19234	12.5615	3.08153	18.4257	3.20173	24.0122	4.26151
1.98	0.78069	6.503	2.21082	12.7282	3.10131	18.6757	3.21276	24.3455	4.26019
2.005	0.79711	6.58633	2.23042	12.8948	3.11772	18.9257	3.20972	24.6787	4.26416
2.03	0.81433	6.6695	2.25001	13.0615	3.1319	19.1757	3.20591	25.012	4.28535
2.055	0.82758	6.753	2.26775	13.2282	3.14384	19.4257	3.2139	25.3453	4.31273
2.08	0.83526	6.83633	2.28106	13.3948	3.14907	19.6755	3.23899	25.6787	4.33436
2.105	0.8395	6.9195	2.28808	13.5615	3.15168	19.9258	3.27816	26.012	4.35511
2.13	0.84798	7.003	2.29399	13.7283	3.16362	20.1757	3.31314	26.3453	4.37366
2.155	0.86149	7.08633	2.30397	13.8948	3.18675	20.4258	3.32189	26.6788	4.38999
2.18	0.87606	7.1695	2.31506	14.0615	3.20727	20.6757	3.30592	27.012	4.39971
2.205	0.88639	7.253	2.32541	14.2282	3.21996	20.9255	3.28767	27.3455	4.39971
2.23	0.89301	7.33633	2.33465	14.3948	3.22705	21.1758	3.28767	27.6787	4.39882
2.255	0.89804	7.41967	2.34463	14.5615	3.23451	21.4257	3.30706	28.0122	4.40809
2.28	0.9052	7.50283	2.35646	14.7282	3.23973	21.6758	3.33748	28.3455	4.42487
2.305	0.91473	7.58617	2.37088	14.8948	3.24757	21.9257	3.366	28.6788	4.4443
2.33	0.92639	7.66967	2.3853	15.0615	3.26287	22.1757	3.38539	29.012	4.46064
2.355	0.93593	7.753	2.39528	15.2282	3.27891	22.4257	3.39072	29.3453	4.46682
2.38	0.94043	7.83617	2.40119	15.3948	3.28749	22.6757	3.37855	29.6785	4.46637
2.405	0.94387	7.9195	2.40636	15.5617	3.29085	22.9258	3.36106	30.012	4.47167
2.43	0.95129	8.003	2.41487	15.7282	3.29533	23.1757	3.35573	30.3453	4.48448
2.455	0.96454	8.08633	2.42411	15.8948	3.30279	23.4255	3.3679	30.6787	4.49463
2.47983	0.97911	8.1695	2.43594	16.0615	3.31174	23.6757	3.38729	31.012	4.50479
2.505	0.99129	8.253	2.45146	16.2282	3.32853	23.9257	3.40707	31.3453	4.51715
2.53	0.99844	8.33617	2.4692	16.3948	3.34831	24.1757	3.4219	31.6787	4.52819
2.555	1.00109	8.4195	2.48325	16.5615	3.36211	24.4257	3.4333	32.012	4.53437
2.58	1.00454	8.503	2.49286	16.7282	3.36622	24.6757	3.44357	32.3455	4.54055
2.605	1.01143	8.58633	2.49878	16.8947	3.36883	24.9258	3.45308	32.6788	4.5485
2.63	1.02096	8.66967	2.50358	17.0615	3.37293	25.1757	3.4603	33.0122	4.55953
2.655	1.03129	8.75283	2.50986	17.2282	3.3789	25.4258	3.46715	33.3455	4.57057
2.68	1.04295	8.83633	2.52169	17.3948	3.38599	25.6757	3.46829	33.6788	4.57852
2.705	1.05487	8.91967	2.53574	17.5615	3.39532	25.9257	3.46639	34.0122	4.58382
2.73	1.06335	9.003	2.55016	17.7282	3.40204	26.1758	3.47171	34.3455	4.59265
2.755	1.07023	9.08633	2.56198	17.8948	3.40316	26.4257	3.48882	34.6788	4.60015
2.78	1.07818	9.16967	2.57049	18.0615	3.40465	26.6757	3.5105	35.0122	4.61031
2.805	1.08772	9.253	2.5764	18.2282	3.41248	26.9257	3.5238	35.3455	4.62753
2.83	1.09752	9.33633	2.58084	18.3948	3.42069	27.1757	3.52456	35.6788	4.64651
2.855	1.10706	9.41967	2.58601	18.5615	3.42256	27.4257	3.51506	36.0122	4.65888
2.88	1.115	9.503	2.59155	18.7283	3.42778	27.6757	3.50441	36.3453	4.6655
2.905	1.12057	9.58633	2.59599	18.8948	3.44308	27.9258	3.50137	36.6788	4.66771
2.93	1.12852	9.66967	2.59858	19.0615	3.45688	28.1757	3.5124	37.0122	4.66991
2.955	1.13938	9.753	2.60301	19.2283	3.46024	28.4257	3.53787	37.3457	4.68007
2.98	1.15315	9.83633	2.61115	19.3948	3.46173	28.6757	3.56487	37.6787	4.69287
3.005	1.16666	9.91967	2.61965	19.5617	3.47143	28.9257	3.5759	38.0122	4.69729
3.03	1.17752	10.003	2.62741	19.7283	3.48748	29.1757	3.57248	38.3455	4.69685
3.055	1.18494	10.0863	2.6348	19.8948	3.50203	29.4257	3.56715	38.6788	4.69596
3.08	1.19077	10.1697	2.64072	20.0615	3.5121	29.6757	3.56753	39.0122	4.70214
3.105	1.19686	10.253	2.64515	20.2282	3.51733	29.9257	3.57514	39.3453	4.71716
3.13	1.20428	10.3363	2.65033	20.3948	3.51807	30.1757	3.58198	39.6787	4.73349
3.155	1.21223	10.4197	2.66142	20.5617	3.51994	30.4258	3.58731	40.0122	4.74276
3.17983	1.22044	10.503	2.67657	20.7282	3.52666	30.6757	3.59149	40.3453	4.74762
3.205	1.22653	10.5863	2.69062	20.8948	3.53598	30.9257	3.59415	40.6787	4.75071
3.23	1.23209	10.6695	2.69764	21.0615	3.54643	31.1758	3.59529	41.012	4.75071
3.255	1.23819	10.753	2.70245	21.2283	3.55912	31.4257	3.60138	41.3453	4.75159
3.28	1.24587	10.8363	2.70614	21.3948	3.57106	31.6757	3.61506	41.6788	4.75689
3.305	1.25382	10.9195	2.71095	21.5615	3.5774	31.9257	3.62761	42.0122	4.76572
3.33	1.2607	11.003	2.71871	21.7282	3.58001	32.1757	3.63104	42.3455	4.77809
3.355	1.2668	11.0863	2.72795	21.8948	3.583	32.4258	3.62571	42.6788	4.7953
3.38	1.27157	11.1697	2.73461	22.0617	3.58486	32.6757	3.62457	43.0123	4.80899
3.405	1.2758	11.2528	2.73904	22.2282	3.58598	32.9257	3.63522	43.3455	4.81252
3.43	1.28137	11.3363	2.7468	22.3948	3.5927	33.1757	3.65005	43.6788	4.81208
3.455	1.28905	11.4197	2.75863	22.5615	3.60464	33.4255	3.6607	44.0122	4.81429
3.48	1.29885	11.503	2.7712	22.7282	3.61322	33.6757	3.66906	44.3453	4.82621
3.505	1.30839	11.5863	2.7797	22.8948	3.61471	33.9257	3.67514	44.6787	4.84255
3.53	1.31687	11.6697	2.78414	23.0615	3.61658	34.1757	3.67514	45.0122	4.85358
3.555	1.32428	11.753	2.7882	23.2282	3.62404	34.4257	3.67248	45.3453	4.85491
3.58	1.33091	11.8363	2.79005	23.3948	3.62777	34.6757	3.67781	45.6787	4.85049
3.605	1.33594	11.9195	2.79005	23.5615	3.6259	34.9257	3.69378	46.012	4.84652
3.63	1.34177	12.0028	2.78894	23.7283	3.6274	35.1757	3.71013	46.3453	4.85049
3.655	1.34918	12.0863	2.79227	23.8948	3.63523	35.4258	3.71165	46.6788	4.86506
3.68	1.35899	12.1695	2.80077	24.0615	3.64456	35.6757	3.70062	47.0122	4.87919
3.705	1.37144	12.253	2.81334	24.2282	3.65501	35.9257	3.69074	47.3455	4.88582
3.73	1.38495	12.3363	2.82295	24.3948	3.66956	36.1758	3.68997	47.6787	4.88891
3.755	1.39713	12.4197	2.83034	24.5615	3.68336	36.4257	3.69872	48.0122	4.89111
3.78	1.40429	12.5028	2.83219	24.7282	3.68933	36.6757	3.71431	48.3455	4.89509
3.805	1.40905	12.5862	2.83145	24.8948	3.69232	36.9257	3.73104	48.6788	4.90127
3.83	1.4178	12.6697	2.83108	25.0615	3.69829	37.1757	3.74245	49.0122	4.91142
3.855	1.42998	12.753	2.83219	25.2282	3.7009	37.4258	3.74739	49.3455	4.92069
3.88	1.44058	12.8362	2.83811	25.3948	3.69754	37.6757	3.74853	49.6785	4.92953
3.905	1.44561	12.9195	2.84809	25.5615	3.69866	37.9258	3.74853	50.012	4.93262
3.93	1.44932	13.003	2.85917	25.7282	3.70873	38.1757	3.74853	50.3453	4.93173
3.955	1.45886	13.0863	2.86583	25.8948	3.71806	38.4257	3.74853	50.6787	4.93262
3.98	1.47343	13.1695	2.86916	26.0615	3.71918	38.6757	3.75386	51.012	4.93791
4.005	1.48561	13.253	2.8747	26.2283	3.72179	38.9257	3.76755	51.3453	4.94498
4.03	1.49118	13.3362	2.88616	26.3948	3.73112	39.1757	3.78314	51.6787	4.95602
4.055	1.49171	13.4195	2.89725	26.5615	3.73634	39.4257	3.79188	52.012	4.97014
4.08	1.49462	13.503	2.90686	26.7282	3.73597	39.6757	3.79264	52.3457	4.97721
4.105	1.5031	13.5863	2.91166	26.8948	3.73709	39.9258	3.79112	52.6788	4.97633
4.13	1.51369	13.6697	2.90908	27.0615	3.74381	40.1757	3.78846	53.0123	4.975
4.155	1.52217	13.7528	2.90501	27.2282	3.75164	40.4258	3.78085	53.3455	4.97324
4.18	1.52879	13.8363	2.90686	27.3948	3.76246	40.6757	3.77097	53.6788	4.97588
4.205	1.53648	13.9197	2.91684	27.5615	3.77291	40.9257	3.76945	54.0122	4.98604
4.23	1.54389	14.003	2.92756	27.7282	3.77627	41.1757	3.78846	54.3453	4.99443
4.255	1.54919	14.0863	2.93384	27.8948	3.77216	41.4257	3.81736	54.6787	4.99708
4.28	1.5529	14.1695	2.93643	28.0615	3.77104	41.6757	3.83637	55.0122	5.00414
4.305	1.55793	14.253	2.93717	28.2282	3.77701	41.9257	3.83789	55.3455	5.01562
4.33	1.568	14.3363	2.93532	28.3948	3.78485	42.1755	3.83029	55.6787	5.02842
4.35483	1.57966	14.4197	2.93199	28.5615	3.79156	42.4258	3.82154	56.0122	5.04167
4.38	1.58919	14.503	2.93126	28.7282	3.79828	42.6757	3.81622	56.3453	5.05271
4.405	1.59529	14.5863	2.93717	28.8948	3.80462	42.9258	3.81698	56.6788	5.05315
4.43	1.60138	14.6697	2.95048	29.0615	3.80462	43.1757	3.82687	57.0122	5.04962
4.455	1.60986	14.753	2.96341	29.2282	3.80127	43.4255	3.8417	57.3457	5.05403
4.48	1.62019	14.8363	2.96859	29.3948	3.80537	43.6757	3.8531	57.6788	5.06728
4.505	1.63105	14.9197	2.96822	29.5617	3.8147	43.9257	3.85615	58.0122	5.08141
4.53	1.63794	15.0028	2.96674	29.7283	3.81806	44.1757	3.8512	58.3455	5.08538
4.555	1.64085	15.0862	2.96748	29.8948	3.81992	44.4257	3.84588	58.6788	5.07523
4.58	1.64403	15.1697	2.97007	30.0615	3.83074	44.6757	3.84246	59.0122	5.06198
4.605	1.65251	15.253	2.97007	30.2282	3.84268	44.9258	3.84702	59.3455	5.05492
4.63	1.66443	15.3363	2.96822	30.395	3.8438	45.1757	3.86071	59.6788	5.05889
4.655	1.67608	15.4197	2.97192	30.5617	3.83858	45.4258	3.87706	60.0122	5.07302
4.68	1.68641	15.503	2.98855	30.7282	3.83522	45.6757	3.88619	60.3453	5.09333
4.705	1.69304	15.5863	3.01221	30.8948	3.83522	45.9255	3.88771	60.6787	5.11055
4.73	1.69622	15.6697	3.03106	31.0615	3.8397	46.1757	3.88923	61.012	5.11761
4.755	1.69913	15.753	3.03512	31.2283	3.85387	46.4257	3.89189	61.3453	5.1154
4.78	1.70469	15.8363	3.02662	31.3948	3.87216	46.6758	3.88923	61.6788	5.10878
4.805	1.71502	15.9195	3.01479	31.5615	3.88149	46.9257	3.87972	62.0122	5.1026
4.83	1.72774	16.003	3.00999	31.7282	3.87813	47.1757	3.87744	62.3457	5.10348
4.855	1.73966	16.0863	3.01849	31.8948	3.87104	47.4257	3.88961	62.6787	5.1154
4.88	1.74522	16.1697	3.03623	32.0617	3.86507	47.6757	3.9071	63.0122	5.13792
4.905	1.74628	16.2528	3.05287	32.2283	3.86507	47.9258	3.92003	63.3455	5.16088
4.93	1.7484	16.3362	3.05915	32.3948	3.87701	48.1757	3.92535	63.6788	5.16794
4.955	1.75662	16.4197	3.05878	32.5615	3.89827	48.4255	3.92345	64.0122	5.15602
4.97983	1.76589	16.503	3.05656	32.7282	3.91133	48.6757	3.91737	64.3453	5.14057
5.005	1.77383	16.5863	3.0573	32.8948	3.90798	48.9257	3.91014	64.6787	5.13395
5.03	1.7786	16.6695	3.06248	33.0617	3.89827	49.1758	3.90862	65.0122	5.14189
5.055	1.78417	16.753	3.06987	33.2282	3.89492	49.4257	3.91813	65.3453	5.16132
5.08	1.7945	16.8362	3.07505	33.3948	3.89865	49.6757	3.9322	65.6787	5.17942
5.105	1.80907	16.9197	3.07505	33.5615	3.90424	49.9258	3.94436	66.012	5.18516
5.13	1.81993	17.003	3.07505	33.7283	3.91208	50.1757	3.95045	66.3453	5.18251
5.155	1.82337	17.0862	3.08281	33.8948	3.92215	50.4258	3.95197	66.6787	5.18737
5.18	1.82337	17.1695	3.09944	34.0615	3.9285	50.6757	3.94969	67.012	5.19841
5.205	1.82708	17.253	3.1146	34.2282	3.93111	50.9257	3.94588	67.3455	5.21033
5.23	1.83741	17.3363	3.11903	34.3948	3.93447	51.1758	3.94512	67.6787	5.22181
5.255	1.85092	17.4197	3.11053	34.5615	3.93857	51.4257	3.95197	68.0122	5.23064
5.28	1.86178	17.5028	3.09464	34.7282	3.93857	51.6758	3.96071	68.3455	5.23108
5.305	1.86602	17.5862	3.08281	34.8948	3.93447	51.9257	3.9668	68.6788	5.22755
5.33	1.86655	17.6697	3.08429	35.0615	3.93185	52.1757	3.97136	69.012	5.22357
5.355	1.86788	17.753	3.09944	35.2282	3.9326	52.4257	3.97935	69.3453	5.22578
5.38	1.87371	17.8363	3.11903	35.3948	3.93932	52.6757	3.98619	69.6787	5.23594
5.405	1.88483	17.9197	3.13419	35.5615	3.95387	52.9257	3.98429	70.012	5.24786
5.43	1.89861	18.003	3.13788	35.7282	3.97514	53.1757	3.97669	70.3453	5.25625
5.455	1.90947	18.0863	3.13086	35.8948	3.99081	53.4257	3.97478	70.6787	5.2611
5.48	1.91503	18.1695	3.11755	36.0615	3.98894	53.6757	3.97897	71.0118	5.2611
5.505	1.91689	18.253	3.11497	36.2283	3.97252	53.9257	3.98277	71.3452	5.2589
5.53	1.91795	18.3362	3.12901	36.3948	3.96058	54.1757	3.98505	71.6788	5.26022
5.555	1.92245	18.4195	3.14713	36.5615	3.96096	54.4257	3.99037	72.0122	5.26419
5.58	1.93278	18.503	3.15821	36.7282	3.9729	54.6757	4.00102	72.3457	5.26905
5.60483	1.94417	18.5863	3.16413	36.8948	3.9923	54.9257	4.00939	72.6788	5.27435
5.63	1.95079	18.6697	3.17078	37.0615	4.00685	55.1757	4.00863	73.0123	5.28362
5.655	1.95318	18.753	3.17855	37.2282	4.00536	55.4258	4.0052	73.3455	5.29466
5.67983	1.95583	18.8363	3.18335	37.3948	3.99491	55.6757	4.00596	73.6788	5.3057
5.705	1.96113	18.9197	3.18409	37.5613	3.98819	55.9257	4.01053	74.0123	5.31144
5.73	1.96828	19.003	3.18446	37.7282	3.99155	56.1757	4.01851	74.3455	5.30746
5.755	1.97755	19.0863	3.18594	37.8948	3.99939	56.4257	4.02878	74.6787	5.3004
5.78	1.9855	19.1697	3.18594	38.0615	4.01207	56.6757	4.04171	75.0122	5.29731
5.805	1.98921	19.253	3.18594	38.2282	4.02737	56.9257	4.04627	75.3455	5.3004
5.83	1.99133	19.3363	3.18742	38.3948	4.03521	57.1757	4.03829	75.6787	5.30879
5.855	1.9953	19.4197	3.18779	38.5615	4.03334	57.4258	4.02726	76.0122	5.32203
5.88	2.00113	19.503	3.18742	38.7283	4.02849	57.6757	4.0246	76.3453	5.33175
5.905	2.0059	19.5862	3.18742	38.895	4.02663	57.9257	4.0303	76.6788	5.33616
5.93	2.0104	19.6697	3.19	39.0615	4.02551	58.1757	4.03753	77.0122	5.33572
5.955	2.0157	19.753	3.19333	39.2282	4.02663	58.4255	4.04513	77.3455	5.3291
5.98	2.02047	19.8363	3.19518	39.3948	4.03334	58.6757	4.0516	77.6787	5.32866
6.005	2.02417	19.9197	3.1937	39.5617	4.03931	58.9257	4.0516	78.0123	5.33793
6.03	2.02682	20.0028	3.1937	39.7283	4.04118	59.1758	4.04437	78.3455	5.3472
6.055	2.02974	20.0863	3.19961	39.8948	4.04528	59.4257	4.03943	78.6788	5.34897
6.08	2.03451	20.1697	3.20701	40.0615	4.05797	59.6757	4.04779	79.0122	5.35029
6.105	2.0406	20.253	3.20959	40.2282	4.06841	59.9257	4.06186	79.3453	5.35824
6.13	2.04961	20.3363	3.20627	40.395	4.06767	60.1757	4.06947	79.6787	5.37325
6.155	2.05941	20.4197	3.20368	40.5617	4.06058	60.4258	4.06795	80.0122	5.3887
6.18	2.06974	20.503	3.20959	40.7282	4.05834	60.6757	4.06528	80.3453	5.39444
6.205	2.07875	20.5863	3.22216	40.8948	4.06095	60.9257	4.06604	80.6787	5.3887
6.23	2.08431	20.6695	3.23251	41.0615	4.06841	61.1758	4.07213	81.012	5.38561
6.255	2.08616	20.753	3.23769	41.2283	4.07961	61.4257	4.08202	81.3453	5.3887
6.28	2.08669	20.8362	3.23843	41.3948	4.08744	61.6758	4.09494	81.6788	5.39753
6.305	2.08961	20.9195	3.23732	41.5615	4.08558	61.9257	4.10559	82.012	5.40901
6.33	2.09411	21.003	3.23991	41.7282	4.077	62.1757	4.11168	82.3457	5.42093
6.355	2.09994	21.0863	3.24878	41.8948	4.07289	62.4258	4.11129	82.6787	5.43197
6.38	2.1063	21.1697	3.26061	42.0617	4.07774	62.6757	4.10369	83.0122	5.44124
6.405	2.11212	21.2528	3.26726	42.2282	4.08819	62.9258	4.09152	83.3453	5.44389
6.43	2.11451	21.3362	3.26615	42.3948	4.10199	63.1757	4.0843	83.6788	5.43506
6.455	2.1153	21.4197	3.26393	42.5615	4.11207	63.4257	4.08886	84.0122	5.428
6.48	2.11689	21.503	3.26615	42.7282	4.11281	63.6757	4.10521	84.3453	5.43506
6.505	2.1206	21.5863	3.27133	42.8948	4.10423	63.9257	4.1265	84.6787	5.44831
6.53	2.12325	21.6695	3.27835	43.0617	4.09901	64.1758	4.1421	85.0122	5.46111
6.555	2.12431	21.753	3.28648	43.2282	4.10274	64.4257	4.14476	85.3453	5.47215
6.58	2.12749	21.8363	3.28833	43.3948	4.11095	64.6757	4.13601	85.6787	5.47259
6.605	2.1365	21.9197	3.28315	43.5615	4.11729	64.9258	4.12879	86.012	5.46508
6.63	2.14789	22.003	3.27724	43.7283	4.12475	65.1757	4.12803	86.3453	5.45846
6.655	2.15451	22.0862	3.27909	43.8948	4.13445	65.4258	4.12955	86.6788	5.46023
6.68	2.15583	22.1695	3.28759	44.0615	4.14042	65.6757	4.12803	87.012	5.46862
6.705	2.15477	22.253	3.29757	44.2282	4.14117	65.9257	4.12955	87.3455	5.48274
6.73	2.1553	22.3363	3.30348	44.3948	4.13856	66.1757	4.14019	87.6785	5.49864
6.755	2.15822	22.4197	3.30422	44.5617	4.13184	66.4257	4.15502	88.0122	5.51012
6.78	2.16378	22.5028	3.29942	44.7282	4.1199	66.6757	4.16529	88.3455	5.51718
6.805	2.17173	22.5862	3.29276	44.8948	4.11393	66.9257	4.16909	88.6788	5.51983
6.83	2.17941	22.6697	3.28907	45.0615	4.12326	67.1755	4.16909	89.012	5.52071
6.855	2.18444	22.753	3.28981	45.2282	4.14117	67.4258	4.16377	89.3453	5.52381
6.88	2.18603	22.8363	3.29276	45.3948	4.15125	67.6757	4.15426	89.6785	5.52513
6.905	2.18497	22.9195	3.3009	45.5617	4.15386	67.9258	4.1478	90.012	5.5291
6.93	2.18497	23.003	3.31309	45.7282	4.15647	68.1757	4.1516	90.3453	5.53838
6.955	2.18921	23.0863	3.32123	45.8947	4.15908	68.4257	4.16301	90.6787	5.55118
6.98	2.19663	23.1695	3.31864	46.0615	4.15311	68.6758	4.17784	91.012	5.55913
7.005	2.20617	23.253	3.31125	46.2283	4.14192	68.9257	4.18887	91.3452	5.56266
7.03	2.21173	23.3362	3.31199	46.3948	4.13781	69.1757	4.19229	91.6788	5.56222
7.055	2.21305	23.4195	3.32234	46.5615	4.14863	69.4257	4.1862	92.0122	5.55515
7.08	2.21517	23.503	3.3349	46.7282	4.16915	69.6757	4.17518	92.3457	5.55118
7.105	2.22074	23.5863	3.34156	46.8948	4.18968	69.9258	4.17404	92.6788	5.56045
7.13	2.22789	23.6697	3.34414	47.0615	4.19639	70.1757	4.18811	93.0123	5.57679
7.155	2.23107	23.7528	3.34673	47.2282	4.18632	70.4258	4.20636	93.3455	5.58959
7.18	2.23107	23.8363	3.35265	47.3948	4.17251	70.6757	4.2151	93.6788	5.58959
7.205	2.22974	23.9197	3.3593	47.5615	4.16654	70.9255	4.21701	94.0122	5.58164
7.23	2.23213	24.003	3.36041	47.7282	4.16841	71.1757	4.22043	94.3455	5.58076
7.255	2.24087	24.0863	3.35597	47.8948	4.17512	71.4257	4.22271	94.6787	5.59047
7.28	2.25359	24.1697	3.35191	48.0615	4.18632	71.6758	4.21967	95.0122	5.59975
7.305	2.26259	24.253	3.35412	48.2282	4.20348	71.9257	4.21662	95.3455	5.6046
7.33	2.26392	24.3363	3.35856	48.3948	4.21542	72.1757	4.21929	95.6787	5.61167
7.355	2.26074	24.4197	3.36521	48.5615	4.2143	72.4257	4.22575	96.012	5.62006
7.38	2.25703	24.503	3.37039	48.7283	4.20497	72.6757	4.22917	96.3453	5.62712
7.405	2.25729	24.5863	3.37224	48.895	4.19676	72.9258	4.22879	96.6788	5.62889
7.43	2.26339	24.6695	3.36965	49.0617	4.19079	73.1757	4.23069	97.0122	5.62535
7.455	2.27186	24.753	3.36521	49.2283	4.18818	73.4257	4.23602	97.3455	5.62403
7.48	2.27796	24.8363	3.36263	49.3948	4.19415	73.6758	4.2402	97.6788	5.63021
7.505	2.27902	24.9197	3.36447	49.5615	4.2087	73.9257	4.23678	98.0123	5.63948
7.53	2.27663	25.0028	3.37113	49.7283	4.22475	74.1758	4.22727	98.3455	5.64037
7.555	2.2761	25.0862	3.38074	49.8948	4.2393	74.4257	4.22309	98.6788	5.63639
7.58	2.2814	25.1697	3.39183	50.0615	4.24863	74.6757	4.2326	99.0122	5.6333
7.605	2.28802	25.253	3.39737	50.2282	4.2434	74.9258	4.25085	99.3455	5.63728
7.63	2.29067	25.3363	3.39515	50.3948	4.224	75.1757	4.26454	99.6787	5.65361
7.655	2.28882	25.4195	3.38887	50.5617	4.20833	75.4258	4.26454	100.012	5.67745
7.68	2.28749	25.503	3.38407	50.7282	4.21094	75.6757	4.25237	100.345	5.69291
7.705	2.29173	25.5863	3.38222	50.8948	4.22811	75.9257	4.23792	100.679	5.69158
7.73	2.30312	25.6695	3.38665	51.0615	4.24676	76.1758	4.23145	101.012	5.67657
7.755	2.3161	25.753	3.39663	51.2283	4.26169	76.4257	4.24096	101.345	5.66553
7.78	2.32617	25.8363	3.40587	51.3948	4.26766	76.6757	4.26188	101.679	5.67039
7.805	2.32935	25.9195	3.40957	51.5615	4.25907	76.9257	4.28051	102.012	5.68761
7.83	2.3275	26.003	3.4092	51.7282	4.24191	77.1757	4.29001	102.346	5.70394
7.855	2.32405	26.0863	3.41031	51.8948	4.22997	77.4258	4.29191	102.679	5.71631
7.88	2.32564	26.1697	3.41622	52.0617	4.23146	77.6757	4.28583	103.012	5.72293
7.905	2.33253	26.2528	3.42399	52.2282	4.2434	77.9257	4.27442	103.346	5.71984
7.93	2.34339	26.3362	3.4299	52.3948	4.25982	78.1757	4.26492	103.679	5.71013
7.955	2.3524	26.4197	3.43212	52.5615	4.27586	78.4257	4.26568	104.012	5.70218
7.98	2.35558	26.503	3.42805	52.7282	4.28221	78.6757	4.27785	104.345	5.69997
8.005	2.35293	26.5863	3.42288	52.8948	4.28109	78.9257	4.29077	104.678	5.70615
8.03	2.34763	26.6695	3.42288	53.0617	4.28295	79.1757	4.298	105.012	5.72337
8.055	2.3471	26.753	3.43064	53.2282	4.29079	79.4257	4.30294	105.345	5.74412
8.08	2.35293	26.8363	3.43729	53.3948	4.29042	79.6757	4.3056	105.679	5.76355
8.10483	2.3614	26.9195	3.43323	53.5615	4.27437	79.9257	4.3056	106.012	5.77768
8.13	2.36564	27.003	3.42547	53.7283	4.26243	80.1757	4.30294	106.345	5.77988
8.155	2.36405	27.0862	3.42473	53.8948	4.26989	80.4258	4.3056	106.679	5.7715
8.18	2.3622	27.1695	3.43064	54.0615	4.28967	80.6757	4.31245	107.012	5.75958
8.205	2.36405	27.253	3.43803	54.2282	4.30758	80.9257	4.31891	107.346	5.75472
8.23	2.36988	27.3363	3.44173	54.3948	4.31467	81.1758	4.32386	107.679	5.76355
8.255	2.37783	27.4197	3.44173	54.5615	4.30609	81.4257	4.32918	108.012	5.78386
8.28	2.38392	27.5028	3.43582	54.7282	4.28631	81.6757	4.33678	108.345	5.80108
8.305	2.38339	27.5862	3.42953	54.8948	4.27586	81.9257	4.34287	108.679	5.80682
8.33	2.3773	27.6697	3.42879	55.0615	4.2878	82.1757	4.34135	109.012	5.80682
8.355	2.37412	27.753	3.43471	55.2282	4.31019	82.4258	4.33678	109.345	5.80682
8.38	2.37836	27.8362	3.44395	55.3948	4.32474	82.6757	4.3326	109.679	5.80682
8.405	2.38869	27.9195	3.45319	55.5615	4.3281	82.9257	4.32728	110.012	5.80593
8.43	2.39743	28.003	3.46169	55.7282	4.32474	83.1757	4.32119	110.345	5.80902
8.455	2.39982	28.0863	3.46687	55.8948	4.3128	83.4255	4.325	110.679	5.81609
8.48	2.39849	28.1695	3.47093	56.0615	4.299	83.6758	4.34211	111.012	5.82713
8.505	2.39743	28.253	3.47352	56.2283	4.29825	83.9257	4.36226	111.345	5.8417
8.53	2.40035	28.3362	3.47722	56.3948	4.31206	84.1758	4.37291	111.679	5.84964
8.555	2.40564	28.4195	3.48202	56.5615	4.32474	84.4257	4.37291	112.012	5.84346
8.58	2.40988	28.503	3.48646	56.7282	4.32735	84.6757	4.36911	112.346	5.83022
8.605	2.41359	28.5863	3.48904	56.8948	4.32623	84.9257	4.36568	112.679	5.82624
8.63	2.41624	28.6697	3.48904	57.0615	4.32661	85.1757	4.36302	113.012	5.83861
8.655	2.41968	28.753	3.48646	57.2282	4.32997	85.4257	4.36036	113.346	5.8598
8.68	2.42392	28.8363	3.48646	57.3948	4.33594	85.6757	4.36112	113.679	5.87393
8.705	2.42949	28.9197	3.48904	57.5615	4.34191	85.9257	4.37253	114.012	5.87702
8.73	2.43425	29.003	3.49311	57.7282	4.34079	86.1758	4.39078	114.345	5.87967
8.755	2.43611	29.0863	3.49644	57.8948	4.33071	86.4257	4.40751	114.679	5.88408
8.78	2.43611	29.1695	3.49976	58.0615	4.32288	86.6758	4.41436	115.012	5.88673
8.805	2.43717	29.253	3.50161	58.2282	4.32549	86.9257	4.40827	115.345	5.88585
8.83	2.43902	29.3363	3.49718	58.3948	4.33519	87.1757	4.3961	115.679	5.88717
8.855	2.44035	29.4195	3.4872	58.5615	4.34676	87.4258	4.38736	116.012	5.89203
8.88	2.4422	29.503	3.48054	58.7283	4.35534	87.6757	4.3885	116.345	5.89998
8.905	2.44565	29.5862	3.48461	58.8948	4.35795	87.9258	4.39953	116.679	5.90837
8.93	2.44829	29.6697	3.49163	59.0615	4.35459	88.1757	4.41093	117.012	5.91543
8.955	2.452	29.753	3.4957	59.2282	4.35273	88.4257	4.41816	117.346	5.9194
8.98	2.45598	29.8363	3.49828	59.3948	4.3572	88.6758	4.42424	117.679	5.92338
9.005	2.45783	29.9197	3.50309	59.5617	4.3684	88.9257	4.42919	118.012	5.92514
9.03	2.45863	30.0028	3.50679	59.7282	4.37586	89.1757	4.42729	118.346	5.92956
9.055	2.45916	30.0862	3.50753	59.8948	4.37698	89.4257	4.42044	118.679	5.93751
9.08	2.46233	30.1697	3.50679	60.0615	4.37586	89.6757	4.4155	119.012	5.94369
9.105	2.4671	30.253	3.509	60.2282	4.37325	89.9258	4.42044	119.346	5.94854
9.13	2.47081	30.3363	3.51344	60.3948	4.37101	90.1757	4.43261	119.679	5.95693
9.155	2.47055	30.4197	3.5212	60.5617	4.37437	90.4257	4.44135	120.012	5.96753
9.18	2.46657	30.503	3.5286	60.7282	4.38444	90.6757	4.44135	120.346	5.97459
9.205	2.46763	30.5863	3.53044	60.8948	4.39116	90.9257	4.43869	120.679	5.9768
9.23	2.47558	30.6697	3.52712	61.0615	4.39228	91.1757	4.44059	121.012	5.97106
9.255	2.48644	30.753	3.52194	61.2283	4.39414	91.4257	4.44249	121.345	5.96267
9.28	2.49359	30.8362	3.52009	61.395	4.39974	91.6757	4.44326	121.679	5.96356
9.305	2.49253	30.9195	3.52379	61.5615	4.40011	91.9257	4.4482	122.012	5.97459
9.33	2.48883	31.003	3.53229	61.7282	4.39414	92.1755	4.45885	122.346	5.99093
9.355	2.48697	31.0863	3.54153	61.8948	4.38817	92.4258	4.47025	122.679	6.00727
9.38	2.48936	31.1697	3.54966	62.0615	4.38519	92.6757	4.47976	123.012	6.01521
9.405	2.49306	31.2528	3.55484	62.2282	4.38295	92.9257	4.4866	123.346	6.00947
9.43	2.49916	31.3362	3.55669	62.3948	4.38705	93.1757	4.49041	123.679	5.99932
9.455	2.50578	31.4197	3.55595	62.5615	4.39824	93.4257	4.48851	124.012	5.99402
9.48	2.51002	31.503	3.55595	62.7282	4.40683	93.6758	4.48318	124.346	5.99932
9.505	2.50896	31.5863	3.55595	62.8948	4.40421	93.9257	4.479	124.679	6.01212
9.53	2.50578	31.6695	3.55336	63.0615	4.39713	94.1757	4.47976	125.012	6.02139
9.555	2.50472	31.753	3.55077	63.2282	4.39153	94.4257	4.48432	125.345	6.02758
9.58	2.50843	31.8363	3.55262	63.3948	4.3878	94.6757	4.49041	125.679	6.03773
9.605	2.51479	31.9195	3.56001	63.5615	4.38705	94.9258	4.49459	126.012	6.05142
9.63	2.51929	32.003	3.56593	63.7283	4.3975	95.1757	4.49383	126.345	6.05672
9.655	2.52114	32.0863	3.56741	63.8948	4.41765	95.4258	4.48737	126.679	6.05362
9.68	2.52088	32.1695	3.56667	64.0615	4.43406	95.6757	4.479	127.012	6.04877
9.705	2.52088	32.253	3.56852	64.2282	4.44003	95.9255	4.47824	127.346	6.04744
9.73	2.52273	32.3363	3.57036	64.3948	4.43854	96.1757	4.49041	127.679	6.05451
9.755	2.52512	32.4197	3.56667	64.5615	4.42996	96.4257	4.50828	128.012	6.07305
9.78	2.52697	32.5028	3.55854	64.7282	4.41765	96.6757	4.51741	128.345	6.09027
9.805	2.52883	32.5862	3.55262	64.8948	4.4128	96.9257	4.5155	128.679	6.09645
9.83	2.52962	32.6697	3.55595	65.0615	4.42287	97.1757	4.51132	129.012	6.09513
9.855	2.53015	32.753	3.56667	65.2282	4.43929	97.4257	4.51018	129.345	6.09336
9.88	2.53148	32.8362	3.57517	65.3948	4.45123	97.6757	4.51208	129.679	6.09733
9.905	2.53571	32.9195	3.57776	65.5617	4.45869	97.9258	4.51626	130.012	6.10705
9.93	2.54234	33.003	3.57887	65.7282	4.46578	98.1757	4.52501	130.345	6.11323
9.955	2.54764	33.0863	3.58108	65.8948	4.46802	98.4257	4.53794	130.679	6.11235
9.98	2.54817	33.1695	3.58441	66.0615	4.46242	98.6758	4.55049	131.012	6.11014
10.005	2.54578	33.253	3.58774	66.2282	4.45384	98.9257	4.55543	131.345	6.11146
10.03	2.54287	33.3362	3.59033	66.3948	4.44787	99.1758	4.55049	131.679	6.11544
10.055	2.54393	33.4195	3.59291	66.5615	4.44339	99.4257	4.54326	132.012	6.12162
10.08	2.54896	33.503	3.59661	66.7282	4.44526	99.6757	4.53794	132.346	6.12471
10.105	2.55611	33.5863	3.604	66.8947	4.45981	99.9258	4.53642	132.679	6.12559
10.13	2.56088	33.6697	3.60992	67.0615	4.47921	100.176	4.54516	133.012	6.13354
10.155	2.56274	33.753	3.61103	67.2282	4.4863	100.426	4.56075	133.345	6.14281
10.18	2.56353	33.8363	3.60844	67.3948	4.48033	100.676	4.57102	133.679	6.14678
10.205	2.56697	33.9197	3.60326	67.5615	4.46914	100.926	4.56874	134.012	6.15252
10.23	2.57254	34.003	3.59661	67.7282	4.45794	101.176	4.56418	134.345	6.164
10.255	2.5781	34.0863	3.59217	67.8948	4.45197	101.426	4.56608	134.679	6.17592
10.28	2.57969	34.1697	3.59217	68.0615	4.4572	101.676	4.57292	135.012	6.18696
10.305	2.57757	34.253	3.59994	68.2282	4.47436	101.926	4.57368	135.345	6.19314
10.33	2.57545	34.3363	3.61066	68.3948	4.4904	102.176	4.56874	135.679	6.18696
10.355	2.57678	34.4197	3.61694	68.5615	4.49563	102.426	4.56836	136.012	6.17681
10.38	2.58234	34.503	3.61509	68.7283	4.49712	102.676	4.57634	136.345	6.17813
10.405	2.58843	34.5863	3.60844	68.8948	4.50048	102.926	4.58927	136.679	6.19005
10.43	2.59135	34.6697	3.60474	69.0615	4.49973	103.176	4.60068	137.012	6.20727
10.455	2.59029	34.753	3.60585	69.2283	4.49152	103.426	4.60752	137.346	6.2267
10.48	2.58896	34.8363	3.60992	69.3948	4.48294	103.676	4.60524	137.679	6.23994
10.505	2.5879	34.9197	3.61398	69.5617	4.48294	103.926	4.5965	138.012	6.24259
10.53	2.58896	35.003	3.61398	69.7283	4.49451	104.176	4.58699	138.345	6.23774
10.555	2.59214	35.0863	3.61324	69.8948	4.51503	104.426	4.58585	138.679	6.22935
10.58	2.59744	35.1697	3.61435	70.0615	4.53257	104.676	4.5946	139.012	6.2267
10.605	2.603	35.253	3.61916	70.2282	4.53219	104.926	4.61019	139.345	6.23685
10.63	2.60777	35.3363	3.62359	70.3948	4.50831	105.176	4.6235	139.679	6.25363
10.655	2.61015	35.4197	3.6284	70.5617	4.48518	105.426	4.63148	140.012	6.26599
10.68	2.60883	35.503	3.63173	70.7282	4.4863	105.676	4.63148	140.345	6.27482
10.705	2.60539	35.5863	3.63357	70.8948	4.50831	105.926	4.62236	140.679	6.27306
10.73	2.603	35.6695	3.63025	71.0615	4.52995	106.176	4.6079	141.012	6.26423
10.755	2.603	35.753	3.62359	71.2283	4.54264	106.426	4.60144	141.345	6.25805
10.78	2.60486	35.8362	3.62285	71.3948	4.546	106.676	4.60943	141.679	6.25805
10.805	2.60909	35.9195	3.63431	71.5615	4.54152	106.926	4.62502	142.012	6.26114
10.83	2.61572	36.003	3.65058	71.7282	4.53145	107.175	4.63566	142.345	6.27129
10.855	2.6234	36.0863	3.66093	71.8948	4.52622	107.426	4.64365	142.679	6.28939
10.88	2.62976	36.1697	3.66241	72.0617	4.52548	107.676	4.65316	143.012	6.30352
10.905	2.63214	36.2528	3.66056	72.2282	4.52622	107.926	4.66	143.345	6.3097
10.93	2.63082	36.3363	3.66056	72.3948	4.52883	108.176	4.65734	143.679	6.31279
10.955	2.62764	36.4197	3.65908	72.5615	4.53555	108.426	4.65049	144.012	6.31279
10.98	2.6279	36.503	3.65464	72.7282	4.54152	108.676	4.64783	144.345	6.31147
11.005	2.63082	36.5863	3.65206	72.8948	4.54189	108.926	4.65049	144.679	6.31279
11.03	2.63506	36.6695	3.65464	73.0615	4.54152	109.176	4.65734	145.012	6.31853
11.055	2.63929	36.753	3.66093	73.2282	4.54339	109.426	4.66798	145.345	6.32957
11.08	2.64459	36.8363	3.66647	73.3948	4.54413	109.676	4.6851	145.679	6.34193
11.105	2.64883	36.9195	3.66832	73.5615	4.54264	109.926	4.70373	146.012	6.34812
11.13	2.65148	37.0028	3.66832	73.7283	4.54749	110.176	4.71057	146.345	6.349
11.155	2.6528	37.0863	3.66499	73.8948	4.55794	110.426	4.70069	146.679	6.34679
11.18	2.65254	37.1695	3.65982	74.0615	4.56726	110.676	4.6851	147.012	6.34193
11.205	2.65016	37.253	3.65649	74.2282	4.571	110.926	4.67825	147.345	6.33973
11.23	2.64777	37.3363	3.65834	74.3948	4.57435	111.176	4.68282	147.679	6.349
11.255	2.64671	37.4197	3.66499	74.5615	4.57323	111.426	4.69726	148.012	6.36622
11.28	2.64671	37.5028	3.67165	74.7282	4.56465	111.676	4.714	148.345	6.38344
11.305	2.65016	37.5862	3.67682	74.8948	4.55719	111.926	4.72616	148.679	6.39845
11.33	2.65625	37.6697	3.68015	75.0615	4.56204	112.176	4.72616	149.012	6.4064
11.355	2.66102	37.753	3.68015	75.2282	4.57398	112.426	4.7159	149.345	6.40331
11.38	2.66181	37.8362	3.67682	75.3948	4.58517	112.676	4.70791	149.679	6.39624
11.405	2.66102	37.9195	3.67276	75.5615	4.59487	112.926	4.70981	150.012	6.39668
11.43	2.65996	38.003	3.67091	75.7282	4.60159	113.176	4.7159	150.345	6.40331
11.455	2.66128	38.0863	3.67239	75.8948	4.59973	113.426	4.71856	150.679	6.41169
11.48	2.66711	38.1695	3.67534	76.0615	4.58629	113.676	4.72198	151.012	6.42141
11.505	2.67559	38.253	3.68274	76.2283	4.57398	113.926	4.73073	151.345	6.42891
11.53	2.68168	38.3362	3.68939	76.3948	4.57174	114.176	4.73985	151.679	6.43509
11.555	2.68221	38.4197	3.69198	76.5615	4.58182	114.426	4.74023	152.012	6.44216
11.58	2.68009	38.503	3.69013	76.7282	4.59562	114.676	4.73491	152.346	6.44702
11.605	2.6793	38.5863	3.6868	76.8948	4.60681	114.926	4.73377	152.679	6.45011
11.63	2.6793	38.6697	3.68532	77.0615	4.61278	115.176	4.73681	153.012	6.45496
11.655	2.68009	38.7528	3.68532	77.2282	4.61241	115.426	4.73985	153.345	6.46114
11.68	2.68221	38.8363	3.68939	77.3948	4.60943	115.676	4.74099	153.679	6.46644
11.705	2.68486	38.9197	3.6953	77.5615	4.60644	115.926	4.74784	154.012	6.47527
11.73	2.68963	39.003	3.699	77.7282	4.59973	116.176	4.76115	154.345	6.48234
11.755	2.6944	39.0863	3.70048	77.8948	4.5904	116.426	4.76951	154.679	6.48763
11.78	2.69678	39.1695	3.69863	78.0615	4.59226	116.676	4.76723	155.012	6.49779
11.805	2.69678	39.253	3.69383	78.2282	4.61167	116.926	4.76077	155.345	6.51192
11.83	2.69572	39.3363	3.68606	78.3948	4.63331	117.175	4.75849	155.679	6.52384
11.8548	2.69625	39.4197	3.67941	78.5615	4.64077	117.426	4.76533	156.012	6.53179
11.88	2.69863	39.503	3.6783	78.7283	4.6348	117.676	4.77674	156.345	6.5309
11.905	2.70128	39.5863	3.68606	78.8948	4.62435	117.926	4.78815	156.679	6.52163
11.93	2.70473	39.6695	3.699	79.0615	4.61241	118.176	4.79309	157.012	6.51854
11.955	2.70658	39.753	3.70824	79.2282	4.60234	118.426	4.78891	157.346	6.52693
11.98	2.70711	39.8363	3.70972	79.3948	4.60159	118.676	4.78358	157.679	6.54327
12.005	2.70552	39.9197	3.70454	79.5617	4.61241	118.926	4.78282	158.012	6.56093
12.03	2.70367	40.0028	3.69789	79.7283	4.62734	119.176	4.78815	158.345	6.56843
12.055	2.70314	40.0862	3.69715	79.8948	4.64151	119.426	4.79309	158.679	6.56093
12.08	2.70552	40.1697	3.70639	80.0615	4.65383	119.676	4.79651	159.012	6.5468
12.105	2.70976	40.253	3.72229	80.2282	4.65868	119.926	4.80298	159.345	6.54282
12.13	2.71453	40.3363	3.73449	80.395	4.6501	120.176	4.81324	159.679	6.55386
12.155	2.71744	40.4195	3.73966	80.5617	4.63816	120.426	4.8178	160.012	6.57417
12.18	2.71877	40.503	3.73781	80.7282	4.63331	120.676	4.81324	160.345	6.59581
12.205	2.71824	40.5863	3.7319	80.8948	4.63554	120.925	4.8045	160.679	6.60949
12.23	2.71771	40.6697	3.72414	81.0615	4.64077	121.176	4.80374	161.012	6.60596
12.255	2.71877	40.753	3.71933	81.2283	4.65121	121.426	4.81134	161.345	6.59448
12.28	2.72195	40.8363	3.72155	81.3948	4.66577	121.676	4.82199	161.679	6.58433
12.305	2.72592	40.9195	3.72672	81.5615	4.67248	121.926	4.8334	162.012	6.58521
12.33	2.7283	41.003	3.73338	81.7282	4.66912	122.176	4.84708	162.345	6.59978
12.355	2.7283	41.0863	3.74114	81.8948	4.6639	122.426	4.86115	162.679	6.62362
12.38	2.7283	41.1697	3.74299	82.0615	4.65718	122.676	4.86534	163.012	6.64393
12.405	2.7291	41.2528	3.73449	82.2283	4.6486	122.926	4.85583	163.345	6.65409
12.43	2.73148	41.3362	3.72155	82.3948	4.64525	123.176	4.8448	163.679	6.65011
12.455	2.7344	41.4197	3.71416	82.5615	4.65457	123.426	4.8448	164.012	6.64128
12.4798	2.73572	41.503	3.71822	82.7282	4.67062	123.676	4.85393	164.345	6.64305
12.505	2.73652	41.5863	3.72857	82.8948	4.68256	123.926	4.86191	164.679	6.65806
12.53	2.73943	41.6695	3.74262	83.0615	4.68853	124.176	4.8661	165.012	6.67042
12.555	2.74552	41.753	3.75297	83.2282	4.6889	124.426	4.868	165.345	6.67351
12.58	2.75268	41.8363	3.75556	83.3948	4.68256	124.676	4.87066	165.679	6.67042
12.605	2.75559	41.9197	3.74853	83.5615	4.67323	124.926	4.87408	166.012	6.67131
12.63	2.75215	42.003	3.73596	83.7282	4.67248	125.176	4.87674	166.345	6.68367
12.655	2.74499	42.0862	3.72524	83.8948	4.68368	125.426	4.8775	166.679	6.70354
12.68	2.74075	42.1695	3.72487	84.0615	4.69487	125.676	4.87408	167.012	6.71281
12.705	2.74128	42.253	3.73375	84.2282	4.70233	125.926	4.8661	167.345	6.70795
12.73	2.74658	42.3363	3.74964	84.3948	4.70755	126.176	4.86534	167.679	6.70177
12.755	2.75268	42.4197	3.76295	84.5615	4.70979	126.426	4.87788	168.012	6.70177
12.78	2.75453	42.5028	3.76738	84.7282	4.70681	126.676	4.895	168.345	6.70883
12.805	2.75215	42.5862	3.76591	84.8948	4.70494	126.926	4.90793	168.679	6.71899
12.83	2.74976	42.6697	3.7648	85.0615	4.70644	127.175	4.91667	169.012	6.72694
12.855	2.75029	42.753	3.76554	85.2282	4.70905	127.426	4.92275	169.345	6.73488
12.88	2.75347	42.8363	3.76554	85.3948	4.71241	127.676	4.92047	169.679	6.74415
12.905	2.75744	42.9195	3.76406	85.5615	4.71875	127.926	4.90983	170.012	6.75034
12.93	2.75877	43.003	3.76591	85.7282	4.72696	128.176	4.89956	170.345	6.75034
12.955	2.75691	43.0863	3.77071	85.8948	4.73031	128.426	4.90032	170.679	6.74901
12.98	2.75638	43.1695	3.77515	86.0615	4.72696	128.676	4.91325	171.012	6.7521
13.005	2.76115	43.253	3.78069	86.2283	4.72434	128.926	4.92732	171.345	6.76358
13.03	2.77042	43.3363	3.78587	86.3948	4.72621	129.176	4.93416	171.679	6.78478
13.055	2.77943	43.4197	3.78513	86.5615	4.72882	129.426	4.93416	172.012	6.79802
13.08	2.7842	43.503	3.77515	86.7282	4.73218	129.676	4.93226	172.346	6.79758
13.1048	2.78182	43.5863	3.7648	86.8948	4.73666	129.926	4.9334	172.679	6.79272
13.13	2.7744	43.6697	3.76221	87.0615	4.7389	130.176	4.93758	173.012	6.79581
13.155	2.76672	43.753	3.76812	87.2282	4.73479	130.426	4.94101	173.345	6.80464
13.18	2.76592	43.8363	3.77921	87.3948	4.73143	130.676	4.93949	173.679	6.81215
13.205	2.77387	43.9197	3.78845	87.5613	4.73628	130.926	4.93606	174.012	6.81568
13.23	2.7842	44.003	3.7903	87.7282	4.74263	131.176	4.9353	174.345	6.8148
13.255	2.79029	44.0863	3.78587	87.8948	4.74487	131.426	4.94367	174.679	6.81568
13.28	2.78923	44.1697	3.78069	88.0617	4.74524	131.676	4.95698	175.012	6.82319
13.305	2.78658	44.253	3.77921	88.2282	4.7486	131.926	4.96572	175.345	6.83643
13.33	2.78499	44.3363	3.77995	88.3948	4.75121	132.176	4.968	175.679	6.85144
13.355	2.78685	44.4195	3.7818	88.5617	4.75196	132.426	4.96991	176.012	6.86425
13.38	2.78923	44.503	3.78661	88.7283	4.75382	132.676	4.97523	176.345	6.86778
13.405	2.79082	44.5862	3.79548	88.8948	4.75718	132.926	4.97941	176.679	6.86469
13.43	2.79215	44.6697	3.80287	89.0615	4.75867	133.176	4.98283	177.012	6.86072
13.455	2.79586	44.753	3.80546	89.2282	4.76203	133.426	4.98664	177.345	6.86336
13.48	2.80062	44.8363	3.80546	89.3948	4.77061	133.676	4.99006	177.679	6.87573
13.505	2.80433	44.9197	3.80361	89.5617	4.7777	133.926	4.99158	178.012	6.89383
13.53	2.80248	45.0028	3.7988	89.7282	4.77583	134.176	4.98626	178.345	6.90575
13.555	2.79639	45.0863	3.79511	89.8948	4.768	134.426	4.97713	178.679	6.91193
13.58	2.79162	45.1697	3.79622	90.0615	4.76278	134.676	4.97865	179.012	6.91679
13.605	2.79321	45.253	3.79954	90.2282	4.76464	134.926	4.99614	179.345	6.92209
13.63	2.79824	45.3363	3.79806	90.3948	4.77248	135.176	5.01516	179.679	6.92827
13.655	2.80433	45.4195	3.79511	90.5617	4.78442	135.426	5.02238	180.012	6.93401
13.68	2.80963	45.503	3.80028	90.7282	4.79822	135.676	5.01782	180.345	6.93224
13.705	2.81202	45.5863	3.81322	90.8948	4.80307	135.926	5.00489	180.679	6.92738
13.73	2.8099	45.6695	3.82431	91.0615	4.793	136.176	4.99234	181.012	6.93003
13.755	2.80486	45.753	3.82837	91.2282	4.78106	136.426	4.99006	181.345	6.93754
13.78	2.80115	45.8362	3.82764	91.3948	4.77845	136.676	5.00375	181.679	6.9446
13.805	2.8038	45.9195	3.82431	91.5615	4.78367	136.926	5.02542	182.012	6.95123
13.83	2.81096	46.003	3.81655	91.7282	4.78964	137.176	5.04406	182.345	6.96271
13.855	2.81705	46.0863	3.80878	91.8948	4.79636	137.426	5.05622	182.679	6.97683
13.88	2.81996	46.1697	3.80472	92.0617	4.80419	137.676	5.05546	183.012	6.99096
13.905	2.82049	46.2528	3.80694	92.2282	4.80979	137.926	5.04139	183.345	6.99582
13.93	2.82076	46.3362	3.81322	92.3948	4.81277	138.176	5.02124	183.679	6.98964
13.955	2.82182	46.4197	3.8232	92.5615	4.81837	138.426	5.01097	184.012	6.98699
13.98	2.82367	46.503	3.83244	92.7282	4.82098	138.676	5.01934	184.345	7.00068
14.005	2.82659	46.5863	3.83614	92.8948	4.81613	138.926	5.04215	184.679	7.02496
14.03	2.83029	46.6695	3.83318	93.0617	4.81091	139.176	5.06421	185.012	7.04659
14.055	2.83347	46.753	3.82579	93.2282	4.81016	139.426	5.07524	185.345	7.05763
14.08	2.83639	46.8363	3.81729	93.3948	4.81426	139.675	5.07524	185.679	7.05233
14.105	2.83877	46.9195	3.81137	93.5615	4.82023	139.926	5.07371	186.012	7.03909
14.13	2.8401	47.003	3.81137	93.7283	4.83068	140.176	5.07257	186.345	7.03511
14.155	2.83957	47.0862	3.81987	93.8948	4.84225	140.426	5.06649	186.679	7.04262
14.18	2.83824	47.1695	3.83096	94.0615	4.84673	140.676	5.05889	187.012	7.05277
14.205	2.83533	47.253	3.83762	94.2282	4.84225	140.926	5.05774	187.345	7.06161
14.23	2.83215	47.3363	3.83762	94.3948	4.83292	141.176	5.06839	187.679	7.07044
14.255	2.83268	47.4197	3.83429	94.5617	4.8262	141.426	5.08474	188.012	7.0828
14.28	2.83824	47.5028	3.83096	94.7282	4.82695	141.676	5.09691	188.345	7.09693
14.305	2.84566	47.5862	3.83355	94.8948	4.83553	141.926	5.09957	188.679	7.10532
14.33	2.85043	47.6697	3.84168	95.0615	4.84934	142.175	5.09197	189.012	7.10796
14.355	2.8499	47.753	3.85129	95.2282	4.85531	142.426	5.0779	189.345	7.10796
14.38	2.84486	47.8363	3.86127	95.3948	4.84822	142.676	5.06725	189.679	7.10796
14.405	2.83877	47.9195	3.86645	95.5615	4.84076	142.926	5.06763	190.012	7.11326
14.43	2.83692	48.003	3.86534	95.7282	4.84598	143.176	5.08132	190.345	7.12651
14.455	2.84248	48.0863	3.85647	95.8947	4.85792	143.426	5.10033	190.679	7.1424
14.48	2.85281	48.1695	3.84501	96.0615	4.86389	143.676	5.1163	191.012	7.15035
14.505	2.86235	48.253	3.83688	96.2283	4.86053	143.926	5.12505	191.345	7.14638
14.53	2.8642	48.3363	3.83762	96.3948	4.85419	144.176	5.12657	191.679	7.13622
14.555	2.85996	48.4195	3.84797	96.5615	4.85083	144.426	5.12163	192.012	7.13357
14.58	2.85334	48.503	3.86127	96.7282	4.85419	144.675	5.11288	192.346	7.14726
14.605	2.8499	48.5863	3.8683	96.8948	4.86464	144.926	5.11098	192.679	7.16757
14.63	2.85043	48.6697	3.86571	97.0615	4.87396	145.176	5.12125	193.012	7.1817
14.655	2.85414	48.7528	3.8561	97.2282	4.87471	145.426	5.13646	193.345	7.187
14.68	2.86076	48.8363	3.84797	97.3948	4.87061	145.676	5.14748	193.679	7.18876
14.705	2.86659	48.9197	3.84612	97.5615	4.86874	145.925	5.15091	194.012	7.1892
14.73	2.86924	49.003	3.85055	97.7282	4.86799	146.176	5.14862	194.345	7.19627
14.755	2.87056	49.0863	3.85795	97.895	4.86725	146.426	5.1414	194.679	7.21128
14.78	2.87347	49.1697	3.86534	98.0617	4.87508	146.676	5.13113	195.012	7.21923
14.805	2.8748	49.253	3.87125	98.2282	4.89299	146.926	5.12771	195.345	7.22011
14.83	2.87215	49.3363	3.87421	98.3948	4.90493	147.176	5.13646	195.679	7.2232
14.855	2.86871	49.4197	3.87162	98.5615	4.9012	147.426	5.15357	196.012	7.22761
14.88	2.87056	49.503	3.86053	98.7283	4.89038	147.676	5.16688	196.345	7.23247
14.905	2.87639	49.5863	3.84797	98.895	4.88366	147.926	5.17448	196.679	7.23777
14.93	2.8801	49.6695	3.84353	99.0617	4.8818	148.176	5.18171	197.012	7.24748
14.955	2.88142	49.753	3.85055	99.2282	4.88516	148.426	5.18741	197.345	7.25587
14.9798	2.88063	49.8363	3.86386	99.3948	4.89374	148.676	5.18779	197.679	7.26559
15.005	2.87904	49.9197	3.87717	99.5615	4.90381	148.926	5.18133	198.012	7.27397
15.03	2.87718	50.0028	3.88567	99.7283	4.90978	149.176	5.16954	198.345	7.27574
15.055	2.87639	50.0862	3.88752	99.8948	4.91501	149.426	5.16079	198.679	7.27486
15.08	2.87639	50.1697	3.88604	100.061	4.92098	149.676	5.16574	199.012	7.28016
15.105	2.87639	50.253	3.88271	100.228	4.92172	149.926	5.18475	199.345	7.29517
15.13	2.87718	50.3363	3.87643	100.395	4.91426	150.176	5.20832	199.679	7.31548
15.155	2.8801	50.4195	3.87125	100.561	4.90568	150.426	5.22353	200.012	7.3274
15.18	2.88566	50.503	3.87495	100.728	4.90381	150.676	5.22087	200.345	7.32342
15.205	2.89043	50.5863	3.88604	100.895	4.90717	150.926	5.20224	200.679	7.31548
15.23	2.89043	50.6695	3.89676	101.061	4.91351	151.176	5.18475	201.012	7.31857
15.255	2.88328	50.753	3.90045	101.228	4.92769	151.426	5.18665	201.345	7.32961
15.28	2.87347	50.8362	3.89861	101.395	4.94262	151.676	5.2049	201.679	7.34241
15.305	2.86844	50.9195	3.89343	101.561	4.94411	151.926	5.22582	202.012	7.34992
15.33	2.87347	51.003	3.88863	101.728	4.9303	152.176	5.23989	202.345	7.35301
15.355	2.88725	51.0863	3.88752	101.895	4.91948	152.426	5.24749	202.679	7.35566
15.38	2.90182	51.1697	3.88937	102.061	4.92023	152.676	5.24787	203.012	7.3636
15.405	2.90738	51.2528	3.89417	102.228	4.92769	152.926	5.24179	203.345	7.37596
15.43	2.90447	51.3362	3.89861	102.395	4.94	153.176	5.23304	203.679	7.38921
15.455	2.89944	51.4197	3.90193	102.561	4.95754	153.426	5.22658	204.012	7.40025
15.48	2.89944	51.503	3.90008	102.728	4.96873	153.676	5.22772	204.345	7.40422
15.505	2.905	51.5863	3.89343	102.895	4.96724	153.926	5.23722	204.679	7.40555
15.53	2.91162	51.6695	3.88752	103.062	4.95866	154.176	5.24939	205.012	7.41217
15.555	2.91348	51.753	3.88419	103.228	4.94933	154.426	5.26232	205.345	7.42541
15.58	2.91242	51.8363	3.88419	103.395	4.94	154.676	5.27487	205.679	7.43557
15.605	2.91242	51.9195	3.88826	103.561	4.93403	154.926	5.28095	206.012	7.43689
15.63	2.9148	52.003	3.89676	103.728	4.93739	155.176	5.27639	206.345	7.43469
15.655	2.91639	52.0862	3.9097	103.895	4.95456	155.426	5.26764	206.679	7.43469
15.68	2.91824	52.1695	3.92226	104.061	4.97657	155.676	5.2627	207.012	7.44175
15.705	2.92089	52.253	3.92744	104.228	4.99187	155.926	5.26422	207.345	7.45058
15.73	2.92381	52.3363	3.92152	104.395	4.99299	156.176	5.27031	207.679	7.45588
15.755	2.92248	52.4197	3.90933	104.561	4.97918	156.426	5.27981	208.012	7.46471
15.78	2.9201	52.5028	3.89528	104.728	4.95791	156.676	5.29122	208.345	7.47884
15.805	2.91904	52.5862	3.88752	104.895	4.94485	156.926	5.29654	208.679	7.49032
15.83	2.92195	52.6697	3.8901	105.061	4.95082	157.175	5.29046	209.012	7.49606
15.855	2.92513	52.753	3.90452	105.228	4.96911	157.426	5.27905	209.345	7.4965
15.88	2.92752	52.8362	3.92078	105.395	4.98851	157.676	5.27221	209.679	7.49429
15.905	2.92672	52.9195	3.93224	105.561	5.00119	157.926	5.27449	210.012	7.49517
15.93	2.92248	53.003	3.93483	105.728	5.00306	158.176	5.28247	210.345	7.50312
15.955	2.91957	53.0863	3.93003	105.895	4.99373	158.426	5.2954	210.679	7.51328
15.98	2.92195	53.1697	3.91968	106.061	4.98067	158.676	5.30795	211.012	7.51946
16.005	2.92752	53.253	3.91043	106.228	4.97657	158.926	5.3167	211.345	7.52387
16.03	2.9299	53.3363	3.90933	106.395	4.9844	159.176	5.31822	211.679	7.52564
16.055	2.92619	53.4197	3.91487	106.561	4.9956	159.426	5.31289	212.012	7.52564
16.08	2.92195	53.503	3.92226	106.728	5.00381	159.676	5.30681	212.346	7.52961
16.105	2.92328	53.5863	3.93003	106.895	5.01052	159.926	5.30757	212.679	7.54065
16.13	2.93043	53.6697	3.93483	107.061	5.01575	160.176	5.31403	213.012	7.5539
16.155	2.93944	53.753	3.93224	107.228	5.01575	160.426	5.3224	213.345	7.56626
16.18	2.94315	53.8363	3.92374	107.395	5.01239	160.676	5.33229	213.679	7.57421
16.205	2.94129	53.9197	3.91635	107.561	5.00903	160.926	5.34522	214.012	7.57994
16.23	2.93705	54.003	3.91561	107.728	5.00157	161.176	5.35738	214.345	7.58701
16.255	2.93414	54.0863	3.91968	107.895	4.99261	161.426	5.36157	214.679	7.59319
16.28	2.93467	54.1697	3.92559	108.062	4.99187	161.676	5.35396	215.012	7.59451
16.305	2.93758	54.253	3.93261	108.228	5.01052	161.926	5.34065	215.345	7.59761
16.33	2.94209	54.3363	3.93853	108.395	5.03739	162.176	5.33381	215.679	7.60776
16.355	2.94738	54.4195	3.94001	108.561	5.05418	162.426	5.33913	216.012	7.61968
16.38	2.95109	54.503	3.93668	108.728	5.05418	162.676	5.35548	216.345	7.62586
16.405	2.95215	54.5862	3.93261	108.895	5.03962	162.926	5.3802	216.679	7.62763
16.43	2.95242	54.6697	3.93224	109.061	5.0191	163.176	5.39807	217.012	7.62895
16.455	2.95295	54.753	3.93557	109.228	5.00493	163.426	5.39503	217.346	7.6369
16.48	2.95242	54.8363	3.94001	109.395	5.00978	163.676	5.37906	217.679	7.65103
16.505	2.95162	54.9197	3.94703	109.562	5.02955	163.926	5.36613	218.012	7.66118
16.53	2.95295	55.0028	3.9559	109.728	5.05007	164.176	5.36423	218.345	7.66692
16.555	2.95586	55.0862	3.96292	109.895	5.06201	164.426	5.36765	218.679	7.66516
16.58	2.95825	55.1697	3.9644	110.061	5.06276	164.675	5.3764	219.012	7.65721
16.605	2.95957	55.253	3.95886	110.228	5.05679	164.926	5.38971	219.345	7.65721
16.63	2.95957	55.3363	3.9511	110.395	5.05082	165.176	5.4053	219.679	7.67222
16.655	2.95719	55.4197	3.94666	110.562	5.05082	165.426	5.4167	220.012	7.69562
16.68	2.95533	55.503	3.94925	110.728	5.05418	165.676	5.41746	220.345	7.7177
16.705	2.95666	55.5863	3.95516	110.895	5.05492	165.926	5.41138	220.679	7.72874
16.73	2.95719	55.6697	3.95849	111.061	5.05343	166.176	5.4072	221.012	7.72565
16.755	2.95401	55.753	3.96034	111.228	5.05753	166.426	5.40796	221.345	7.71946
16.78	2.95162	55.8362	3.96551	111.395	5.06798	166.676	5.41138	221.679	7.71991
16.805	2.95454	55.9195	3.9729	111.561	5.07656	166.926	5.41594	222.012	7.72697
16.83	2.96063	56.003	3.97401	111.728	5.07843	167.175	5.42507	222.345	7.7358
16.855	2.96381	56.0863	3.96699	111.895	5.07321	167.426	5.43838	222.679	7.74816
16.88	2.96328	56.1697	3.9596	112.061	5.06201	167.676	5.45131	223.012	7.76141
16.905	2.96248	56.2528	3.95849	112.228	5.04933	167.926	5.45587	223.345	7.77024
16.93	2.96487	56.3362	3.96181	112.395	5.04895	168.176	5.44712	223.679	7.77554
16.955	2.96911	56.4197	3.96958	112.561	5.06612	168.426	5.43039	224.012	7.77819
16.98	2.97361	56.503	3.9766	112.728	5.08776	168.676	5.41898	224.345	7.77642
17.005	2.97599	56.5863	3.97734	112.895	5.09708	168.926	5.42355	224.679	7.77642
17.03	2.97732	56.6695	3.9729	113.061	5.09596	169.176	5.44256	225.012	7.78525
17.055	2.97944	56.753	3.97143	113.228	5.09298	169.426	5.46462	225.345	7.79673
17.08	2.98129	56.8363	3.97327	113.395	5.08776	169.676	5.47754	225.679	7.80953
17.105	2.98315	56.9195	3.9766	113.561	5.07917	169.926	5.47564	226.012	7.8219
17.13	2.98368	57.003	3.97993	113.728	5.07805	170.176	5.46119	226.345	7.82984
17.155	2.98209	57.0862	3.98399	113.895	5.09037	170.426	5.44636	226.679	7.83382
17.18	2.98076	57.1695	3.9851	114.061	5.10716	170.676	5.44104	227.012	7.83602
17.205	2.98262	57.253	3.9851	114.228	5.12022	170.925	5.44902	227.345	7.8347
17.23	2.98739	57.3363	3.98399	114.395	5.12768	171.176	5.46804	227.679	7.83205
17.255	2.99109	57.4197	3.98251	114.561	5.12357	171.426	5.49047	228.012	7.83293
17.28	2.99242	57.5028	3.98399	114.728	5.10902	171.676	5.50378	228.345	7.84
17.305	2.99295	57.5862	3.99102	114.895	5.09783	171.926	5.50454	228.679	7.85104
17.33	2.99401	57.6697	3.99989	115.061	5.10044	172.176	5.4977	229.012	7.86737
17.355	2.99666	57.753	3.99915	115.228	5.11089	172.426	5.49389	229.345	7.87841
17.38	3.00037	57.8362	3.99065	115.395	5.1191	172.676	5.49389	229.679	7.88238
17.405	3.00143	57.9195	3.9851	115.562	5.12507	172.926	5.49428	230.012	7.88547
17.43	2.99825	58.003	3.99065	115.728	5.13104	173.176	5.49846	230.345	7.89077
17.455	2.99639	58.0863	3.99841	115.895	5.13141	173.426	5.50796	230.679	7.89784
17.48	2.99719	58.1697	4.001	116.061	5.12432	173.676	5.52203	231.012	7.90887
17.505	2.99957	58.253	3.99767	116.228	5.11499	173.926	5.53572	231.345	7.91815
17.53	3.0009	58.3363	3.9925	116.395	5.11163	174.176	5.54447	231.679	7.92079
17.555	3.00196	58.4195	3.98917	116.561	5.11835	174.426	5.54219	232.012	7.92477
17.58	3.00143	58.503	3.99102	116.728	5.1344	174.676	5.53078	232.346	7.9389
17.605	2.99851	58.5863	3.99656	116.895	5.15268	174.926	5.51823	232.679	7.96009
17.63	2.99586	58.6697	3.99915	117.061	5.16275	175.176	5.51329	233.012	7.97554
17.655	2.99719	58.753	4.001	117.228	5.1579	175.426	5.52127	233.345	7.97554
17.68	3.00434	58.8363	4.00248	117.395	5.14671	175.676	5.53686	233.679	7.96009
17.705	3.01282	58.9197	4.00248	117.561	5.13962	175.926	5.55169	234.012	7.9442
17.73	3.01732	59.003	4.00174	117.728	5.13551	176.176	5.56462	234.345	7.9464
17.755	3.01467	59.0863	4.00026	117.895	5.1329	176.426	5.56994	234.679	7.96627
17.78	3.00805	59.1697	4.00174	118.062	5.13962	176.676	5.56272	235.012	7.99188
17.805	3.00699	59.253	4.00691	118.228	5.16126	176.926	5.54827	235.345	8.01175
17.83	3.0152	59.3363	4.01209	118.395	5.18514	177.176	5.54295	235.679	8.01616
17.855	3.02262	59.4197	4.01098	118.561	5.19447	177.426	5.55397	236.012	8.01396
17.88	3.02315	59.503	4.00432	118.728	5.19185	177.676	5.57223	236.345	8.01793
17.905	3.01732	59.5863	4.00174	118.895	5.18178	177.926	5.58554	236.679	8.02323
17.93	3.01123	59.6695	4.00876	119.061	5.16611	178.176	5.59162	237.012	8.02588
17.955	3.00858	59.753	4.01689	119.228	5.15268	178.426	5.59428	237.346	8.03029
17.98	3.00858	59.8363	4.01615	119.395	5.15417	178.676	5.59314	237.679	8.04221
18.005	3.01096	59.9197	4.01024	119.562	5.17208	178.926	5.58554	238.012	8.05943
18.03	3.01282	60.003	4.00691	119.728	5.1926	179.176	5.57603	238.345	8.07974
18.055	3.01308	60.0863	4.0095	119.895	5.20641	179.426	5.57755	238.679	8.09475
18.08	3.01361	60.1697	4.01283	120.061	5.20976	179.675	5.59618	239.012	8.09696
18.105	3.01547	60.253	4.01689	120.228	5.19857	179.926	5.62128	239.345	8.09255
18.13	3.01653	60.3363	4.02133	120.395	5.17656	180.176	5.63839	239.679	8.08945
18.155	3.01414	60.4197	4.02613	120.562	5.162	180.426	5.64029	240.012	8.09255
18.18	3.01176	60.503	4.02613	120.728	5.16797	180.676	5.63079	240.345	8.10182
18.205	3.01176	60.5863	4.02207	120.895	5.1885	180.926	5.61862	240.679	8.11374
18.23	3.01308	60.6695	4.01948	121.061	5.20641	181.176	5.61063	241.012	8.12433
18.255	3.01467	60.753	4.02133	121.228	5.21648	181.426	5.61253	241.345	8.13625
18.28	3.016	60.8362	4.02798	121.395	5.21909	181.676	5.62812	241.679	8.14818
18.305	3.0197	60.9195	4.03242	121.561	5.21573	181.926	5.64752	242.012	8.15215
18.33	3.02553	61.003	4.03057	121.728	5.20902	182.176	5.65969	242.345	8.14729
18.355	3.03057	61.0863	4.02391	121.895	5.20379	182.426	5.66387	242.679	8.14155
18.38	3.03004	61.1697	4.01726	122.061	5.20044	182.676	5.66197	243.012	8.14509
18.405	3.02262	61.2528	4.0143	122.228	5.20305	182.926	5.65588	243.345	8.16142
18.43	3.0152	61.3363	4.01615	122.395	5.21648	183.176	5.64752	243.679	8.1835
18.455	3.01414	61.4197	4.02465	122.561	5.23887	183.426	5.64447	244.012	8.19807
18.48	3.02023	61.503	4.0339	122.728	5.25491	183.676	5.65246	244.345	8.20204
18.505	3.02924	61.5863	4.03981	122.895	5.25416	183.926	5.66653	244.679	8.19807
18.53	3.03533	61.6695	4.03833	123.061	5.24297	184.176	5.67756	245.012	8.19586
18.555	3.03666	61.753	4.03205	123.228	5.23028	184.426	5.67946	245.345	8.20469
18.58	3.03613	61.8363	4.02465	123.395	5.21909	184.676	5.67946	245.679	8.225
18.605	3.03666	61.9195	4.02022	123.561	5.21163	184.926	5.68478	246.012	8.24531
18.63	3.0401	62.0028	4.02207	123.728	5.21685	185.176	5.69087	246.345	8.25326
18.655	3.04381	62.0863	4.03316	123.895	5.23476	185.426	5.69087	246.679	8.24972
18.68	3.0462	62.1695	4.04572	124.061	5.25342	185.676	5.68896	247.012	8.24443
18.705	3.04567	62.253	4.05164	124.228	5.26088	185.926	5.6901	247.345	8.24619
18.73	3.04434	62.3363	4.05016	124.395	5.25864	186.176	5.69885	247.679	8.26076
18.755	3.04461	62.4197	4.04942	124.561	5.25081	186.426	5.71178	248.012	8.27886
18.78	3.04805	62.5028	4.05016	124.728	5.24036	186.676	5.71976	248.345	8.2899
18.805	3.05229	62.5862	4.04905	124.895	5.23439	186.926	5.71938	248.679	8.29167
18.83	3.05414	62.6697	4.04646	125.061	5.23812	187.176	5.71596	249.012	8.29211
18.855	3.05123	62.753	4.04683	125.228	5.24745	187.426	5.71596	249.345	8.29697
18.88	3.04699	62.8362	4.05164	125.395	5.25528	187.676	5.71938	249.679	8.3058
18.905	3.04567	62.9195	4.06014	125.561	5.26349	187.926	5.72395	250.012	8.31507
18.93	3.05043	63.003	4.06864	125.728	5.27021	188.176	5.73003	250.345	8.32522
18.955	3.05732	63.0863	4.07271	125.895	5.27058	188.426	5.73345	250.679	8.33229
18.98	3.06129	63.1697	4.06975	126.061	5.26872	188.676	5.73535	251.012	8.33361
19.005	3.05918	63.253	4.06273	126.228	5.27319	188.926	5.73802	251.345	8.33052
19.03	3.05547	63.3362	4.05607	126.395	5.28327	189.176	5.7422	251.679	8.33229
19.055	3.05494	63.4197	4.05349	126.561	5.28774	189.426	5.74828	252.012	8.34333
19.08	3.05891	63.503	4.05829	126.728	5.28737	189.676	5.75703	252.346	8.35966
19.105	3.06341	63.5863	4.06347	126.895	5.28849	189.926	5.76768	252.679	8.37909
19.13	3.06447	63.6697	4.06531	127.061	5.29371	190.176	5.77604	253.012	8.39498
19.155	3.06129	63.7528	4.0594	127.228	5.29782	190.426	5.7787	253.345	8.39719
19.18	3.05971	63.8363	4.05238	127.395	5.29968	190.676	5.77604	253.679	8.38704
19.205	3.06341	63.9197	4.0509	127.561	5.30192	190.926	5.77338	254.012	8.38174
19.23	3.07004	64.003	4.05607	127.728	5.30267	191.176	5.77528	254.345	8.39101
19.255	3.07666	64.0863	4.06199	127.895	5.29968	191.426	5.78137	254.679	8.41529
19.28	3.08037	64.1695	4.06679	128.062	5.30192	191.676	5.78669	255.012	8.44532
19.305	3.08143	64.253	4.06975	128.228	5.31162	191.926	5.79163	255.345	8.46386
19.33	3.07798	64.3363	4.07123	128.395	5.31983	192.176	5.79962	255.679	8.46298
19.3548	3.07242	64.4197	4.0679	128.561	5.31909	192.426	5.80646	256.012	8.45238
19.38	3.06765	64.503	4.06273	128.728	5.31834	192.676	5.80912	256.345	8.44576
19.405	3.06818	64.5863	4.06273	128.895	5.32319	192.926	5.80988	256.679	8.45061
19.43	3.07375	64.6695	4.06716	129.061	5.3258	193.176	5.81103	257.012	8.46607
19.455	3.08037	64.753	4.07197	129.228	5.32431	193.426	5.81293	257.346	8.48108
19.48	3.08434	64.8363	4.07456	129.395	5.3258	193.676	5.81635	257.679	8.48903
19.505	3.08328	64.9197	4.07714	129.561	5.33102	193.926	5.82471	258.012	8.49697
19.53	3.08037	65.0028	4.08047	129.728	5.33289	194.176	5.8346	258.346	8.50536
19.555	3.07719	65.0862	4.08232	129.895	5.33214	194.426	5.84068	258.679	8.5111
19.58	3.07481	65.1697	4.08232	130.061	5.33364	194.676	5.83992	259.012	8.51728
19.605	3.07586	65.253	4.08158	130.228	5.33699	194.926	5.83802	259.345	8.52567
19.63	3.0801	65.3363	4.08306	130.395	5.33774	195.176	5.84221	259.679	8.53229
19.655	3.08434	65.4195	4.08638	130.561	5.33961	195.426	5.85019	260.012	8.54157
19.68	3.08514	65.503	4.09045	130.728	5.34558	195.676	5.85437	260.345	8.55481
19.705	3.08514	65.5863	4.09341	130.895	5.3508	195.925	5.85704	260.679	8.56806
19.73	3.08805	65.6697	4.09673	131.061	5.35267	196.176	5.86236	261.012	8.57821
19.755	3.09229	65.753	4.10154	131.228	5.35677	196.426	5.86768	261.345	8.59013
19.78	3.09308	65.8363	4.10524	131.395	5.36013	196.676	5.86692	261.679	8.59896
19.805	3.08938	65.9195	4.10524	131.561	5.35752	196.926	5.86312	262.012	8.60426
19.83	3.08381	66.003	4.09747	131.728	5.35229	197.176	5.86844	262.346	8.60956
19.855	3.08222	66.0863	4.08454	131.895	5.35341	197.426	5.88479	262.679	8.61442
19.88	3.08752	66.1697	4.07566	132.061	5.36087	197.676	5.90229	263.012	8.61618
19.905	3.09547	66.2528	4.07862	132.228	5.36684	197.926	5.90951	263.346	8.61927
19.93	3.09891	66.3362	4.08971	132.395	5.37207	198.176	5.90837	263.679	8.62634
19.955	3.096	66.4197	4.10006	132.561	5.3799	198.426	5.90495	264.012	8.63738
19.9798	3.08991	66.503	4.10524	132.728	5.38401	198.676	5.90495	264.345	8.65195
20.005	3.08752	66.5863	4.10487	132.895	5.38065	198.926	5.90875	264.679	8.6621
20.03	3.08991	66.6695	4.1008	133.062	5.37729	199.176	5.91445	265.012	8.66475
20.055	3.09494	66.753	4.09562	133.228	5.38214	199.426	5.91826	265.345	8.66916
20.08	3.09785	66.8363	4.0923	133.395	5.38736	199.676	5.91902	265.679	8.68197
20.105	3.09918	66.9197	4.08971	133.561	5.38662	199.926	5.92244	266.012	8.69124
20.13	3.10024	67.003	4.08971	133.728	5.38475	200.176	5.93004	266.345	8.69301
20.155	3.10315	67.0862	4.09415	133.895	5.38736	200.426	5.93651	266.679	8.69212
20.18	3.10818	67.1695	4.10413	134.061	5.39259	200.676	5.93803	267.012	8.69521
20.205	3.11348	67.253	4.11522	134.228	5.39707	200.926	5.93537	267.346	8.70846
20.23	3.1156	67.3363	4.12113	134.395	5.40266	201.176	5.93309	267.679	8.73054
20.255	3.11242	67.4197	4.1178	134.561	5.40527	201.426	5.93727	268.012	8.74775
20.28	3.10686	67.5028	4.10745	134.728	5.39781	201.676	5.94678	268.345	8.74996
20.305	3.10342	67.5862	4.09673	134.895	5.38587	201.926	5.95628	268.679	8.74201
20.33	3.10501	67.6697	4.09415	135.061	5.38139	202.176	5.96351	269.012	8.73672
20.355	3.11057	67.753	4.09895	135.228	5.38736	202.426	5.96921	269.346	8.74555
20.38	3.1156	67.8363	4.10598	135.395	5.39968	202.676	5.96959	269.679	8.76806
20.405	3.11666	67.9197	4.11596	135.561	5.4146	202.926	5.96503	270.012	8.79102
20.43	3.11348	68.003	4.1252	135.728	5.42356	203.176	5.96085	270.346	8.80339
20.455	3.10871	68.0863	4.12963	135.895	5.42095	203.426	5.96579	270.679	8.80559
20.48	3.10633	68.1697	4.12704	136.061	5.41162	203.676	5.9791	271.012	8.80427
20.505	3.10686	68.253	4.12187	136.228	5.40975	203.926	5.99393	271.345	8.80559
20.53	3.10871	68.3363	4.11706	136.395	5.41983	204.176	6.00153	271.679	8.81531
20.555	3.10924	68.4197	4.11374	136.561	5.43288	204.426	5.99811	272.012	8.82369
20.58	3.10951	68.503	4.11189	136.728	5.43885	204.676	5.99317	272.346	8.82679
20.6048	3.11348	68.5863	4.11448	136.895	5.43774	204.926	5.99735	272.679	8.83076
20.63	3.11852	68.6697	4.12187	137.061	5.43288	205.176	6.00952	273.012	8.84091
20.655	3.12222	68.753	4.13037	137.228	5.43102	205.426	6.02967	273.346	8.85195
20.68	3.12381	68.8363	4.13702	137.395	5.4355	205.676	6.05134	273.679	8.86431
20.705	3.12514	68.9197	4.13555	137.561	5.44408	205.926	6.05553	274.012	8.87535
20.73	3.1262	69.003	4.12557	137.728	5.44706	206.176	6.02777	274.346	8.87844
20.755	3.1262	69.0863	4.11263	137.895	5.44109	206.426	5.98442	274.679	8.87712
20.78	3.1262	69.1697	4.10524	138.062	5.43363	206.676	5.9597	275.012	8.88242
20.805	3.12699	69.253	4.10745	138.228	5.43512	206.926	5.96693	275.345	8.89257
20.83	3.13123	69.3363	4.1178	138.395	5.44408	207.176	6.00077	275.679	8.9014
20.855	3.13547	69.4195	4.12815	138.562	5.4549	207.426	6.05629	276.012	8.90979
20.88	3.13547	69.503	4.13629	138.728	5.46199	207.676	6.11941	276.345	8.91862
20.905	3.13256	69.5862	4.14072	138.895	5.4646	207.926	6.15744	276.679	8.93054
20.93	3.1307	69.6697	4.14146	139.061	5.46012	208.176	6.13994	277.012	8.94423
20.955	3.13229	69.753	4.13739	139.228	5.45341	208.426	6.0715	277.346	8.95394
20.98	3.13653	69.8363	4.13148	139.395	5.45341	208.676	5.99279	277.679	8.95482
21.005	3.14103	69.9197	4.12778	139.562	5.46161	208.926	5.94411	278.012	8.95218
21.03	3.14289	70.0028	4.12778	139.728	5.47057	209.176	5.954	278.346	8.95218
21.055	3.14103	70.0863	4.13111	139.895	5.47654	209.426	6.03119	278.679	8.96189
21.08	3.13785	70.1697	4.13998	140.061	5.48064	209.676	6.14261	279.012	8.97823
21.105	3.13494	70.253	4.1507	140.228	5.48139	209.926	6.22968	279.345	8.98971
21.13	3.13123	70.3363	4.15662	140.395	5.47952	210.176	6.24109	279.679	8.99368
21.155	3.12699	70.4195	4.15736	140.562	5.48214	210.426	6.17074	280.012	9.00163
21.18	3.12514	70.503	4.15588	140.728	5.48997	210.676	6.06351	280.345	9.02061
21.205	3.12885	70.5863	4.15181	140.895	5.49333	210.926	5.98404	280.679	9.04004
21.23	3.13679	70.6695	4.14553	141.061	5.48736	211.176	5.96845	281.012	9.04887
21.255	3.14342	70.753	4.14072	141.228	5.48064	211.426	6.01484	281.345	9.04622
21.28	3.14395	70.8362	4.14294	141.395	5.48139	211.676	6.10002	281.679	9.04004
21.305	3.13971	70.9195	4.15144	141.561	5.48811	211.926	6.1871	282.012	9.04092
21.33	3.13653	71.003	4.16031	141.728	5.49519	212.176	6.23577	282.346	9.0524
21.355	3.13838	71.0863	4.16697	141.895	5.50116	212.426	6.22284	282.679	9.07227
21.38	3.14448	71.1697	4.16623	142.061	5.50639	212.676	6.1601	283.012	9.09346
21.405	3.15004	71.2528	4.15736	142.228	5.509	212.926	6.08861	283.345	9.10185
21.43	3.15322	71.3362	4.14811	142.395	5.51198	213.176	6.04602	283.679	9.09567
21.455	3.15322	71.4197	4.1459	142.561	5.5131	213.426	6.0502	284.012	9.08949
21.48	3.15136	71.503	4.1507	142.728	5.51198	213.676	6.09812	284.345	9.09744
21.505	3.14951	71.5863	4.15403	142.895	5.50975	213.926	6.16808	284.679	9.11465
21.53	3.14925	71.6695	4.15514	143.062	5.51572	214.176	6.2274	285.012	9.13276
21.555	3.1511	71.753	4.15736	143.228	5.5284	214.426	6.24718	285.345	9.14733
21.58	3.15534	71.8363	4.1592	143.395	5.53885	214.676	6.21866	285.679	9.15836
21.605	3.15666	71.9195	4.15772	143.561	5.5437	214.926	6.16428	286.012	9.16764
21.63	3.15481	72.003	4.15514	143.728	5.54482	215.176	6.11561	286.345	9.1747
21.655	3.15295	72.0862	4.15846	143.895	5.54482	215.426	6.0985	286.679	9.17735
21.68	3.15481	72.1695	4.16623	144.061	5.54221	215.676	6.11827	287.012	9.17558
21.705	3.15852	72.253	4.17288	144.228	5.53848	215.926	6.16884	287.346	9.17735
21.73	3.16143	72.3363	4.17436	144.395	5.54109	216.176	6.23235	287.678	9.18574
21.755	3.1609	72.4197	4.17288	144.561	5.54706	216.426	6.27684	288.012	9.20384
21.78	3.15799	72.5028	4.17214	144.728	5.55153	216.676	6.27607	288.346	9.22371
21.805	3.15719	72.5862	4.1751	144.895	5.55228	216.926	6.23349	288.679	9.23386
21.83	3.16143	72.6697	4.17879	145.061	5.55303	217.176	6.17645	289.012	9.23298
21.855	3.1707	72.753	4.18101	145.228	5.54892	217.426	6.13994	289.346	9.23386
21.88	3.17786	72.8363	4.18101	145.395	5.54109	217.676	6.14603	289.679	9.24005
21.905	3.17415	72.9197	4.17806	145.561	5.53959	217.926	6.19318	290.012	9.2502
21.93	3.16143	73.003	4.17621	145.728	5.54892	218.176	6.25592	290.346	9.26344
21.955	3.14951	73.0863	4.17769	145.895	5.55937	218.426	6.30117	290.679	9.27448
21.98	3.14925	73.1697	4.17879	146.061	5.56534	218.676	6.3065	291.012	9.28155
22.005	3.15958	73.253	4.17695	146.228	5.57019	218.926	6.27227	291.345	9.29479
22.03	3.17176	73.3363	4.17436	146.395	5.57541	219.176	6.21752	291.679	9.31599
22.055	3.17918	73.4195	4.17362	146.561	5.57541	219.426	6.1696	292.012	9.331
22.08	3.18262	73.503	4.17362	146.728	5.57355	219.675	6.15325	292.346	9.33409
22.105	3.18209	73.5863	4.17436	146.895	5.57728	219.926	6.18367	292.679	9.33011
22.13	3.17494	73.6697	4.17806	147.062	5.58586	220.176	6.25326	293.012	9.32923
22.155	3.16461	73.7528	4.18619	147.228	5.59407	220.426	6.32627	293.346	9.33894
22.18	3.15984	73.8363	4.19247	147.395	5.60004	220.676	6.35859	293.679	9.35528
22.205	3.16514	73.9197	4.19136	147.561	5.6019	220.925	6.33882	294.012	9.36941
22.23	3.17627	74.003	4.18397	147.728	5.5978	221.176	6.29243	294.346	9.37956
22.255	3.18395	74.0863	4.17621	147.895	5.59258	221.426	6.24794	294.679	9.38972
22.28	3.18395	74.1697	4.17214	148.062	5.59407	221.676	6.22094	295.012	9.39678
22.305	3.17971	74.253	4.17436	148.228	5.60041	221.926	6.21828	295.346	9.40076
22.33	3.17838	74.3363	4.18027	148.395	5.6034	222.176	6.24794	295.679	9.40782
22.355	3.17971	74.4197	4.18397	148.561	5.60041	222.426	6.30992	296.012	9.41533
22.38	3.18103	74.503	4.18619	148.728	5.6019	222.676	6.38216	296.345	9.42107
22.405	3.17918	74.5863	4.18877	148.895	5.61049	222.926	6.42551	296.679	9.42592
22.43	3.17547	74.6695	4.19321	149.062	5.61907	223.176	6.41373	297.012	9.43034
22.455	3.17256	74.753	4.19728	149.228	5.62578	223.426	6.35593	297.346	9.43431
22.48	3.17441	74.8363	4.19802	149.395	5.62914	223.676	6.2795	297.679	9.44358
22.505	3.17971	74.9197	4.1958	149.561	5.62653	223.926	6.22018	298.012	9.45948
22.53	3.18289	75.0028	4.19469	149.728	5.61907	224.176	6.20877	298.346	9.47581
22.555	3.18156	75.0862	4.1958	149.895	5.61795	224.426	6.25326	298.679	9.48862
22.58	3.17733	75.1697	4.19839	150.061	5.62653	224.676	6.33692	299.012	9.49568
22.605	3.17547	75.253	4.19986	150.228	5.63698	224.926	6.42285	299.346	9.49701
22.63	3.17733	75.3363	4.2006	150.395	5.63847	225.176	6.46924	299.679	9.49877
22.655	3.18342	75.4195	4.2006	150.561	5.63437	225.426	6.45365	300.012	9.50319
22.68	3.1919	75.503	4.19986	150.728	5.63362	225.676	6.38407	300.345	9.51599
22.705	3.19746	75.5863	4.19654	150.895	5.63698	225.926	6.30193	300.679	9.53763
22.73	3.19613	75.6695	4.19321	151.061	5.64295	226.176	6.25934	301.012	9.56191
22.755	3.18898	75.753	4.19654	151.228	5.65153	226.426	6.28558	301.345	9.57295
22.78	3.18289	75.8362	4.20911	151.395	5.66086	226.676	6.36391	301.679	9.57162
22.805	3.18289	75.9195	4.22426	151.561	5.66272	226.926	6.44643	302.012	9.56544
22.83	3.18951	76.003	4.22943	151.728	5.6616	227.176	6.49168	302.346	9.56544
22.855	3.19852	76.0863	4.22204	151.895	5.66347	227.426	6.48902	302.679	9.57604
22.88	3.20276	76.1697	4.20726	152.062	5.66533	227.676	6.44377	303.012	9.59723
22.905	3.20143	76.2528	4.19543	152.228	5.66496	227.926	6.37494	303.346	9.61622
22.93	3.19852	76.3362	4.19395	152.395	5.66757	228.176	6.31676	303.679	9.62637
22.955	3.19799	76.4197	4.20319	152.561	5.67615	228.426	6.30117	304.012	9.63255
22.98	3.20037	76.503	4.21354	152.728	5.68212	228.676	6.33768	304.345	9.64227
23.005	3.20223	76.5863	4.21835	152.895	5.68063	228.926	6.40194	304.678	9.6586
23.03	3.20143	76.6695	4.21687	153.062	5.67951	229.176	6.45784	305.012	9.67891
23.055	3.19931	76.753	4.21502	153.228	5.68473	229.426	6.48331	305.345	9.69216
23.08	3.2017	76.8363	4.21428	153.395	5.68996	229.676	6.47685	305.679	9.6979
23.105	3.20779	76.9195	4.21428	153.561	5.68884	229.926	6.44491	306.012	9.70319
23.13	3.21309	77.003	4.21428	153.728	5.68735	230.176	6.40498	306.345	9.70805
23.155	3.21362	77.0862	4.21613	153.895	5.69257	230.426	6.38216	306.679	9.71203
23.18	3.20991	77.1695	4.22019	154.061	5.69929	230.676	6.39509	307.012	9.71644
23.205	3.20647	77.253	4.22426	154.228	5.70339	230.926	6.43692	307.346	9.71732
23.23	3.20567	77.3363	4.23017	154.395	5.70638	231.176	6.4875	307.679	9.71556
23.255	3.20567	77.4197	4.2372	154.561	5.70861	231.426	6.53122	308.012	9.72527
23.28	3.20594	77.5028	4.242	154.728	5.70451	231.676	6.5529	308.345	9.74955
23.305	3.20753	77.5862	4.23794	154.895	5.7019	231.926	6.53807	308.679	9.77163
23.33	3.20991	77.6697	4.22759	155.061	5.70973	232.176	6.49168	309.012	9.78399
23.355	3.21203	77.753	4.21945	155.228	5.72167	232.426	6.43958	309.346	9.79238
23.38	3.21176	77.8363	4.21945	155.395	5.72839	232.676	6.41677	309.679	9.80121
23.405	3.20938	77.9197	4.22759	155.561	5.72988	232.926	6.4354	310.012	9.80828
23.43	3.20567	78.003	4.2372	155.728	5.72839	233.176	6.48141	310.346	9.81137
23.455	3.20355	78.0863	4.24237	155.895	5.72242	233.426	6.53008	310.679	9.81004
23.48	3.20514	78.1697	4.24052	156.061	5.71533	233.676	6.56164	311.012	9.80916
23.505	3.20753	78.253	4.23387	156.228	5.71832	233.926	6.56393	311.345	9.81446
23.53	3.20832	78.3363	4.23128	156.395	5.73511	234.176	6.53541	311.679	9.8277
23.555	3.20938	78.4197	4.23461	156.561	5.75301	234.426	6.4951	312.012	9.8458
23.58	3.21362	78.503	4.24126	156.728	5.7601	234.676	6.47076	312.346	9.86479
23.605	3.21971	78.5863	4.24792	156.895	5.75824	234.926	6.47799	312.679	9.87406
23.63	3.2221	78.6697	4.2505	157.062	5.75301	235.176	6.51031	313.012	9.87318
23.655	3.21865	78.7528	4.24903	157.228	5.74966	235.426	6.5529	313.346	9.87185
23.68	3.21256	78.8363	4.24644	157.395	5.75152	235.676	6.58864	313.679	9.8798
23.705	3.20779	78.9197	4.2457	157.561	5.75824	235.926	6.60347	314.012	9.89746
23.73	3.21017	79.003	4.24644	157.728	5.76085	236.176	6.59359	314.345	9.92042
23.755	3.22104	79.0863	4.24459	157.895	5.75749	236.426	6.56925	314.679	9.93367
23.78	3.23243	79.1697	4.24126	158.062	5.76085	236.676	6.54339	315.012	9.9319
23.805	3.23614	79.253	4.24052	158.228	5.77354	236.926	6.53084	315.345	9.92881
23.83	3.2319	79.3363	4.24311	158.395	5.78398	237.176	6.53883	315.679	9.93278
23.855	3.22527	79.4195	4.24459	158.561	5.78398	237.426	6.56507	316.012	9.94382
23.88	3.22236	79.503	4.24311	158.728	5.77727	237.676	6.59891	316.345	9.95883
23.905	3.22448	79.5862	4.24533	158.895	5.77354	237.926	6.62667	316.679	9.97208
23.93	3.22951	79.6695	4.25087	159.061	5.77279	238.176	6.63541	317.012	9.97693
23.955	3.23508	79.753	4.25642	159.228	5.77727	238.426	6.6183	317.346	9.98223
23.98	3.23667	79.8363	4.26012	159.395	5.7907	238.676	6.58408	317.679	9.99724
24.005	3.23375	79.9197	4.2627	159.561	5.80674	238.926	6.55366	318.012	10.0145
24.03	3.23243	80.0028	4.2627	159.728	5.8157	239.176	6.5491	318.346	10.0224
24.055	3.23428	80.0862	4.2627	159.895	5.81383	239.426	6.57723	318.679	10.0193
24.08	3.23667	80.1697	4.26677	160.061	5.806	239.675	6.62667	319.012	10.0145
24.105	3.23561	80.253	4.27157	160.228	5.79331	239.926	6.678	319.345	10.0193
24.13	3.2319	80.3363	4.26936	160.395	5.78025	240.176	6.7088	319.679	10.0379
24.155	3.22872	80.4197	4.2627	160.561	5.77428	240.426	6.70272	320.012	10.0613
24.18	3.23137	80.503	4.25827	160.728	5.78286	240.676	6.66621	320.345	10.0772
24.205	3.23931	80.5863	4.25679	160.895	5.80115	240.926	6.62667	320.679	10.082
24.23	3.247	80.6695	4.25901	161.061	5.81794	241.176	6.61298	321.012	10.0772
24.255	3.24885	80.753	4.2627	161.228	5.83174	241.426	6.63009	321.345	10.0763
24.28	3.24541	80.8362	4.26825	161.395	5.84107	241.676	6.66507	321.679	10.0913
24.305	3.2417	80.9195	4.27453	161.561	5.8392	241.926	6.70082	322.012	10.1116
24.33	3.23984	81.003	4.27712	161.728	5.82988	242.176	6.72515	322.346	10.1266
24.3548	3.23984	81.0863	4.27268	161.895	5.82503	242.426	6.72972	322.679	10.1359
24.38	3.2417	81.1697	4.26603	162.061	5.82988	242.676	6.71299	323.012	10.1377
24.405	3.24408	81.2528	4.26344	162.228	5.84107	242.926	6.68257	323.346	10.1319
24.43	3.24753	81.3362	4.26751	162.395	5.85413	243.176	6.65443	323.679	10.131
24.455	3.25124	81.4197	4.27268	162.561	5.86756	243.426	6.6415	324.012	10.1416
24.48	3.25547	81.503	4.27712	162.728	5.8754	243.676	6.64834	324.346	10.161
24.505	3.25786	81.5863	4.28192	162.895	5.87278	243.926	6.67306	324.678	10.1836
24.53	3.25494	81.6695	4.28599	163.061	5.86271	244.176	6.71146	325.012	10.2017
24.555	3.24885	81.753	4.28525	163.228	5.85152	244.426	6.74683	325.345	10.2056
24.58	3.24461	81.8363	4.27712	163.395	5.84032	244.675	6.76356	325.679	10.2003
24.605	3.247	81.9195	4.26677	163.561	5.83585	244.926	6.75824	326.012	10.1964
24.63	3.25309	82.003	4.2627	163.728	5.84779	245.176	6.73922	326.345	10.2008
24.655	3.2568	82.0862	4.26825	163.895	5.87017	245.426	6.71755	326.679	10.2127
24.68	3.25733	82.1695	4.28008	164.061	5.8892	245.675	6.70348	327.012	10.2259
24.705	3.25627	82.253	4.2919	164.228	5.89517	245.925	6.71108	327.346	10.237
24.73	3.25441	82.3363	4.30152	164.395	5.88883	246.176	6.74607	327.678	10.2502
24.755	3.25018	82.4197	4.30669	164.561	5.87801	246.426	6.79208	328.012	10.2661
24.78	3.24408	82.5028	4.30299	164.728	5.87278	246.676	6.81946	328.346	10.2785
24.805	3.2417	82.5862	4.28858	164.895	5.87763	246.926	6.81489	328.679	10.2856
24.83	3.24779	82.6697	4.27268	165.061	5.8892	247.176	6.78599	329.012	10.2917
24.855	3.26104	82.753	4.26677	165.228	5.89741	247.426	6.75405	329.346	10.2957
24.88	3.27269	82.8363	4.27527	165.395	5.89853	247.676	6.73466	329.679	10.2957
24.905	3.27322	82.9197	4.29227	165.562	5.90077	247.926	6.73808	330.012	10.2984
24.93	3.26422	83.003	4.30632	165.728	5.91009	248.176	6.76432	330.346	10.3067
24.955	3.25441	83.0863	4.30817	165.895	5.91905	248.426	6.80196	330.679	10.3257
24.9798	3.25018	83.1697	4.30041	166.061	5.91905	248.676	6.83467	331.012	10.3509
25.005	3.25309	83.253	4.29117	166.228	5.90935	248.926	6.84874	331.346	10.3664
25.03	3.26024	83.3363	4.28858	166.395	5.90002	249.176	6.84265	331.679	10.3646
25.055	3.26766	83.4195	4.29301	166.561	5.89592	249.426	6.82364	332.012	10.3571
25.08	3.27137	83.503	4.29634	166.728	5.89927	249.676	6.80691	332.346	10.3562
25.105	3.26951	83.5863	4.29375	166.895	5.9086	249.926	6.80539	332.679	10.3641
25.13	3.26475	83.6697	4.2919	167.062	5.91718	250.176	6.82174	333.012	10.3783
25.155	3.26236	83.753	4.29301	167.228	5.91718	250.426	6.84531	333.346	10.3924
25.18	3.26422	83.8363	4.29634	167.395	5.91383	250.676	6.86699	333.679	10.3999
25.205	3.26898	83.9197	4.29967	167.561	5.91718	250.926	6.8803	334.012	10.4087
25.23	3.2719	84.003	4.30299	167.728	5.9239	251.176	6.88562	334.345	10.422
25.255	3.2719	84.0863	4.30484	167.895	5.92577	251.426	6.88106	334.679	10.433
25.28	3.27004	84.1697	4.30632	168.062	5.92763	251.676	6.86623	335.012	10.441
25.305	3.27057	84.253	4.30743	168.228	5.9336	251.926	6.84874	335.345	10.4485
25.33	3.27375	84.3363	4.31076	168.395	5.93845	252.176	6.84075	335.679	10.4533
25.355	3.27375	84.4197	4.31482	168.561	5.93845	252.426	6.85254	336.012	10.4551
25.38	3.26951	84.503	4.31519	168.728	5.93957	252.676	6.88258	336.345	10.4564
25.405	3.26528	84.5863	4.31334	168.895	5.94629	252.926	6.91148	336.679	10.4635
25.43	3.2666	84.6695	4.31223	169.061	5.95226	253.176	6.92365	337.012	10.4794
25.455	3.27481	84.753	4.3126	169.228	5.95823	253.426	6.9168	337.346	10.5046
25.48	3.28276	84.8363	4.31482	169.395	5.96681	253.676	6.90121	337.679	10.5262
25.505	3.28276	84.9197	4.31852	169.562	5.97614	253.926	6.88562	338.012	10.5341
25.53	3.27508	85.003	4.32332	169.728	5.97875	254.176	6.87916	338.346	10.5302
25.555	3.2666	85.0863	4.32591	169.895	5.97539	254.426	6.8917	338.679	10.52
25.58	3.26395	85.1697	4.32406	170.061	5.97091	254.676	6.92212	339.012	10.5129
25.605	3.2666	85.253	4.32185	170.228	5.96681	254.926	6.95483	339.345	10.52
25.63	3.27057	85.3363	4.32074	170.395	5.96681	255.176	6.97232	339.679	10.543
25.655	3.27243	85.4197	4.32	170.562	5.97502	255.426	6.97308	340.012	10.5686
25.68	3.27428	85.503	4.31741	170.728	5.98808	255.676	6.96281	340.345	10.5898
25.705	3.27693	85.5863	4.31334	170.895	5.99479	255.926	6.94646	340.679	10.599
25.73	3.27985	85.6695	4.31223	171.061	5.99255	256.176	6.93429	341.012	10.5968
25.755	3.28276	85.753	4.31815	171.228	5.99143	256.426	6.93581	341.345	10.5937
25.78	3.28329	85.8362	4.32702	171.395	5.9933	256.676	6.9514	341.679	10.5986
25.805	3.2809	85.9195	4.33183	171.561	5.99218	256.926	6.9708	342.012	10.607
25.83	3.27905	86.003	4.32776	171.728	5.98733	257.176	6.98715	342.346	10.6193
25.855	3.2809	86.0863	4.32	171.895	5.98957	257.426	6.9978	342.679	10.6401
25.88	3.28541	86.1697	4.31593	172.061	6.00188	257.676	7.00654	343.012	10.6604
25.905	3.28965	86.2528	4.31926	172.228	6.01643	257.926	7.00806	343.346	10.6714
25.93	3.29203	86.3362	4.32776	172.395	6.02912	258.176	6.99665	343.679	10.6684
25.955	3.29256	86.4197	4.33626	172.561	6.03583	258.426	6.98297	344.012	10.6564
25.98	3.29071	86.503	4.34033	172.728	6.03173	258.676	6.98449	344.345	10.6494
26.005	3.28779	86.5863	4.33774	172.895	6.01979	258.926	7.00464	344.678	10.6564
26.03	3.28594	86.6695	4.33183	173.061	6.01382	259.176	7.0324	345.012	10.6719
26.055	3.28329	86.753	4.32665	173.228	6.02128	259.426	7.05445	345.345	10.6878
26.08	3.2809	86.8363	4.32332	173.395	6.03061	259.676	7.0632	345.679	10.6997
26.105	3.28329	86.9195	4.32185	173.561	6.02986	259.926	7.0594	346.012	10.7072
26.13	3.28938	87.0028	4.32517	173.728	6.02725	260.176	7.04495	346.345	10.7169
26.155	3.29362	87.0863	4.33293	173.895	6.03173	260.426	7.03012	346.679	10.7302
26.18	3.29309	87.1695	4.34365	174.061	6.03583	260.676	7.02631	347.012	10.7412
26.205	3.28965	87.253	4.35068	174.228	6.03322	260.926	7.03772	347.346	10.7465
26.23	3.28779	87.3363	4.35068	174.395	6.028	261.176	7.05673	347.679	10.7558
26.255	3.28726	87.4195	4.3455	174.561	6.02389	261.426	7.0708	348.012	10.7739
26.28	3.28726	87.5028	4.34033	174.728	6.02576	261.676	7.07537	348.346	10.7981
26.305	3.287	87.5862	4.33885	174.895	6.03658	261.926	7.07346	348.679	10.8211
26.33	3.28832	87.6697	4.34365	175.061	6.05449	262.176	7.0689	349.012	10.8326
26.355	3.29203	87.753	4.35216	175.228	6.06941	262.426	7.06548	349.346	10.8295
26.38	3.29865	87.8363	4.3614	175.395	6.07352	262.676	7.0689	349.679	10.8211
26.405	3.30475	87.9197	4.36842	175.561	6.06829	262.926	7.07879	350.012	10.8202
26.43	3.30581	88.003	4.37175	175.728	6.06083	263.176	7.09362	350.346	10.8313
26.455	3.30051	88.0863	4.36805	175.895	6.05486	263.426	7.10503	350.679	10.8507
26.48	3.29309	88.1697	4.35622	176.061	6.05225	263.676	7.11263	351.012	10.8706
26.505	3.28832	88.253	4.34365	176.228	6.05822	263.926	7.11681	351.346	10.8869
26.53	3.29124	88.3363	4.34033	176.395	6.07277	264.176	7.11872	351.679	10.9001
26.555	3.29865	88.4197	4.34735	176.561	6.08807	264.425	7.11795	352.012	10.9112
26.58	3.30766	88.503	4.35992	176.728	6.0959	264.675	7.11795	352.346	10.9205
26.605	3.31455	88.5863	4.36657	176.895	6.09814	264.926	7.12632	352.679	10.9275
26.63	3.31614	88.6697	4.36398	177.062	6.09404	265.176	7.14039	353.012	10.9315
26.655	3.30899	88.7528	4.35659	177.228	6.08546	265.426	7.1499	353.346	10.9333
26.68	3.29971	88.8363	4.354	177.395	6.07874	265.676	7.15028	353.679	10.9386
26.705	3.29733	88.9197	4.35807	177.561	6.08397	265.926	7.1518	354.012	10.9518
26.73	3.30236	89.003	4.36325	177.728	6.0974	266.176	7.1613	354.345	10.9717
26.755	3.30819	89.0863	4.36583	177.895	6.11008	266.426	7.16853	354.679	10.9933
26.78	3.31031	89.1695	4.36583	178.062	6.11792	266.676	7.16663	355.012	11.0123
26.805	3.30899	89.253	4.36509	178.228	6.12202	266.926	7.16206	355.345	11.0172
26.83	3.30713	89.3363	4.36509	178.395	6.11866	267.176	7.16815	355.679	11.0083
26.8548	3.30607	89.4195	4.36472	178.561	6.1112	267.426	7.18488	356.012	11.0043
26.88	3.30766	89.503	4.36472	178.728	6.10747	267.676	7.20313	356.345	11.0114
26.905	3.30846	89.5862	4.36731	178.895	6.10784	267.926	7.21796	356.679	11.0273
26.93	3.30819	89.6695	4.37433	179.061	6.1112	268.176	7.22595	357.012	11.0467
26.955	3.30846	89.753	4.38284	179.228	6.11941	268.426	7.22252	357.346	11.064
26.98	3.31031	89.8363	4.38875	179.395	6.13396	268.676	7.20998	357.679	11.0759
27.005	3.31243	89.9197	4.38875	179.561	6.14702	268.926	7.20123	358.012	11.0869
27.03	3.31269	90.0028	4.38173	179.728	6.15224	269.176	7.20503	358.346	11.0953
27.055	3.31322	90.0862	4.37101	179.895	6.15038	269.426	7.21986	358.679	11.0962
27.08	3.31428	90.1697	4.36509	180.061	6.14441	269.676	7.23621	359.012	11.0962
27.105	3.31428	90.253	4.36842	180.228	6.13583	269.926	7.2537	359.345	11.1072
27.13	3.31322	90.3363	4.38025	180.395	6.1306	270.176	7.26853	359.679	11.1258
27.155	3.31269	90.4195	4.39466	180.561	6.13657	270.426	7.27348	360.012	11.1509
27.18	3.31375	90.503	4.40058	180.728	6.15187	270.676	7.26131	360.345	11.1783
27.205	3.31852	90.5863	4.39208	180.895	6.16381	270.926	7.24306	360.679	11.1955
27.23	3.32594	90.6697	4.37655	181.061	6.16418	271.176	7.23545	361.012	11.1995
27.255	3.33256	90.753	4.36842	181.228	6.16157	271.426	7.24572	361.345	11.2013
27.28	3.33309	90.8363	4.37433	181.395	6.16306	271.676	7.26511	361.679	11.2021
27.305	3.32885	90.9195	4.3869	181.561	6.16493	271.926	7.28489	362.012	11.1973
27.33	3.32514	91.003	4.39208	181.728	6.16754	272.176	7.30086	362.346	11.1942
27.355	3.32514	91.0863	4.38764	181.895	6.17612	272.426	7.3077	362.679	11.2026
27.38	3.32965	91.1697	4.38025	182.061	6.18732	272.676	7.30314	363.012	11.2269
27.405	3.33813	91.2528	4.37692	182.228	6.19403	272.926	7.29135	363.346	11.2578
27.43	3.34581	91.3362	4.37914	182.395	6.19478	273.176	7.28565	363.679	11.279
27.455	3.34846	91.4195	4.38432	182.561	6.19291	273.426	7.29021	364.012	11.2821
27.4798	3.34475	91.503	4.38764	182.728	6.1862	273.676	7.30352	364.345	11.2754
27.505	3.33733	91.5863	4.3869	182.895	6.17687	273.926	7.32063	364.678	11.2754
27.53	3.33124	91.6695	4.38764	183.061	6.17538	274.176	7.33622	365.012	11.2891
27.555	3.33071	91.753	4.39208	183.228	6.18881	274.426	7.34497	365.345	11.3147
27.58	3.33495	91.8363	4.39614	183.395	6.20485	274.676	7.34573	365.679	11.3421
27.605	3.34051	91.9195	4.3943	183.561	6.2153	274.926	7.34078	366.012	11.358
27.63	3.34422	92.003	4.39097	183.728	6.22202	275.176	7.33546	366.345	11.3571
27.655	3.34607	92.0862	4.39097	183.895	6.22388	275.426	7.33394	366.679	11.3518
27.68	3.34289	92.1695	4.3954	184.061	6.22202	275.676	7.33964	367.012	11.3558
27.705	3.33442	92.253	4.40058	184.228	6.22276	275.926	7.35105	367.346	11.3699
27.73	3.32726	92.3363	4.40391	184.395	6.23134	276.176	7.3693	367.679	11.3876
27.755	3.32832	92.4197	4.40575	184.561	6.24105	276.426	7.38755	368.012	11.4035
27.78	3.33389	92.5028	4.40797	184.728	6.24515	276.676	7.39744	368.346	11.4216
27.805	3.3368	92.5863	4.40797	184.895	6.2444	276.926	7.39668	368.679	11.4388
27.83	3.33627	92.6697	4.40723	185.061	6.2459	277.176	7.39136	369.012	11.4472
27.855	3.33495	92.753	4.40908	185.228	6.24851	277.426	7.39212	369.346	11.4481
27.88	3.33309	92.8363	4.4113	185.395	6.24851	277.676	7.40086	369.679	11.4489
27.905	3.33018	92.9197	4.41056	185.561	6.24963	277.926	7.41189	370.012	11.4498
27.93	3.32885	93.003	4.41056	185.728	6.25522	278.176	7.41988	370.346	11.4543
27.955	3.32885	93.0863	4.4113	185.895	6.26082	278.426	7.4252	370.679	11.4675
27.98	3.32885	93.1697	4.41167	186.061	6.26679	278.676	7.43128	371.012	11.4834
28.005	3.32912	93.253	4.4113	186.228	6.27425	278.926	7.43471	371.345	11.4984
28.03	3.33256	93.3363	4.4113	186.395	6.28209	279.176	7.43128	371.679	11.5165
28.055	3.33972	93.4195	4.41389	186.562	6.2847	279.426	7.42786	372.012	11.5328
28.08	3.34713	93.503	4.41906	186.728	6.28358	279.675	7.42938	372.346	11.539
28.105	3.3519	93.5863	4.4235	186.895	6.28209	279.926	7.43889	372.679	11.5381
28.13	3.35005	93.6697	4.42498	187.061	6.28283	280.176	7.4522	373.012	11.539
28.155	3.34236	93.753	4.42091	187.228	6.28283	280.426	7.46284	373.346	11.5443
28.18	3.33495	93.8363	4.41241	187.395	6.28545	280.676	7.46855	373.679	11.5562
28.205	3.33389	93.9197	4.40538	187.561	6.29216	280.926	7.47121	374.012	11.5735
28.23	3.34157	94.003	4.40649	187.728	6.29813	281.176	7.47463	374.346	11.5955
28.255	3.35084	94.0863	4.41758	187.895	6.29925	281.426	7.4792	374.679	11.6167
28.28	3.35508	94.1697	4.43163	188.062	6.3	281.676	7.48376	375.012	11.6282
28.305	3.3519	94.253	4.43791	188.228	6.30149	281.926	7.48528	375.345	11.6282
28.33	3.34528	94.3363	4.432	188.395	6.29925	282.176	7.48718	375.679	11.6247
28.355	3.34051	94.4195	4.41721	188.561	6.29477	282.426	7.49555	376.012	11.6291
28.38	3.34157	94.503	4.40575	188.728	6.29627	282.676	7.50885	376.345	11.641
28.405	3.34766	94.5862	4.40982	188.895	6.30597	282.926	7.52026	376.679	11.6565
28.43	3.3527	94.6697	4.42498	189.061	6.32015	283.176	7.52178	377.012	11.6723
28.455	3.35323	94.753	4.4368	189.228	6.33059	283.426	7.5176	377.346	11.6865
28.48	3.35005	94.8363	4.43939	189.395	6.33656	283.676	7.5176	377.679	11.7019
28.505	3.34846	94.9197	4.43791	189.562	6.33917	283.926	7.52026	378.012	11.717
28.53	3.35031	95.0028	4.43754	189.728	6.34067	284.176	7.52445	378.346	11.7249
28.555	3.35323	95.0862	4.43939	189.895	6.34253	284.426	7.53053	378.679	11.7231
28.58	3.35323	95.1697	4.43939	190.061	6.34701	284.676	7.54118	379.012	11.7231
28.605	3.34899	95.253	4.43422	190.228	6.34925	284.926	7.55486	379.345	11.735
28.63	3.34395	95.3362	4.42645	190.395	6.34589	285.176	7.56551	379.678	11.7615
28.655	3.34236	95.4195	4.42498	190.562	6.3444	285.426	7.56893	380.012	11.7947
28.68	3.34607	95.503	4.43496	190.728	6.35037	285.676	7.56893	380.345	11.8141
28.705	3.3564	95.5863	4.44715	190.895	6.3582	285.926	7.56817	380.679	11.8132
28.73	3.3678	95.6695	4.45307	191.061	6.3638	286.176	7.57046	381.012	11.8008
28.755	3.37203	95.753	4.45122	191.228	6.37014	286.426	7.57996	381.345	11.7955
28.78	3.36647	95.8362	4.44789	191.395	6.3791	286.676	7.59669	381.679	11.8008
28.805	3.35614	95.9195	4.44715	191.561	6.38432	286.926	7.61495	382.012	11.815
28.83	3.34899	96.003	4.44383	191.728	6.38283	287.176	7.62445	382.346	11.8353
28.855	3.34952	96.0863	4.4368	191.895	6.38208	287.426	7.61837	382.679	11.8596
28.88	3.35561	96.1697	4.43163	192.061	6.38432	287.676	7.6062	383.012	11.8816
28.905	3.3617	96.2528	4.4368	192.228	6.38432	287.926	7.60126	383.345	11.8966
28.93	3.36541	96.3362	4.45196	192.395	6.38469	288.176	7.60696	383.679	11.9028
28.955	3.367	96.4197	4.46416	192.561	6.3888	288.426	7.61837	384.012	11.9041
28.98	3.3678	96.503	4.4649	192.728	6.39402	288.676	7.63662	384.345	11.9068
29.005	3.36965	96.5863	4.45455	192.895	6.39477	288.926	7.65677	384.679	11.9108
29.03	3.37203	96.6695	4.44383	193.062	6.39141	289.176	7.6697	385.012	11.9178
29.055	3.37018	96.753	4.44124	193.228	6.38768	289.426	7.67008	385.345	11.928
29.08	3.36541	96.8363	4.44715	193.395	6.38768	289.676	7.66704	385.679	11.9395
29.105	3.36276	96.9195	4.45639	193.561	6.39551	289.926	7.6697	386.012	11.9554
29.13	3.36409	97.003	4.46305	193.728	6.41193	290.176	7.67084	386.345	11.9717
29.155	3.36912	97.0862	4.46638	193.895	6.42648	290.426	7.66362	386.679	11.9779
29.18	3.37521	97.1695	4.46896	194.061	6.42872	290.676	7.65221	387.012	11.9735
29.205	3.38184	97.253	4.47155	194.228	6.422	290.926	7.65221	387.346	11.9695
29.23	3.38528	97.3363	4.47562	194.395	6.41939	291.176	7.67008	387.679	11.9735
29.255	3.38051	97.4197	4.47894	194.561	6.42611	291.426	7.69594	388.012	11.9858
29.28	3.3715	97.5028	4.48079	194.728	6.43506	291.676	7.71609	388.346	12.0084
29.305	3.36647	97.5863	4.48153	194.895	6.44439	291.926	7.72142	388.679	12.0362
29.33	3.37124	97.6697	4.48079	195.061	6.45297	292.176	7.71495	389.012	12.0587
29.3548	3.38237	97.753	4.47746	195.228	6.45559	292.426	7.70392	389.346	12.0737
29.38	3.39217	97.8363	4.47488	195.395	6.44962	292.676	7.69784	389.679	12.075
29.405	3.39455	97.9197	4.4782	195.561	6.44588	292.926	7.70202	390.012	12.0644
29.43	3.39005	98.003	4.48523	195.728	6.45185	293.176	7.71609	390.346	12.0604
29.455	3.38184	98.0863	4.48855	195.895	6.45969	293.426	7.7332	390.679	12.0746
29.48	3.3776	98.1697	4.48781	196.061	6.46155	293.676	7.74727	391.012	12.0971
29.505	3.37919	98.253	4.48671	196.228	6.46379	293.926	7.76058	391.345	12.1134
29.53	3.38237	98.3363	4.48744	196.395	6.46902	294.176	7.77009	391.679	12.1183
29.555	3.38528	98.4195	4.48671	196.561	6.47312	294.426	7.76895	392.012	12.1174
29.58	3.38899	98.503	4.48338	196.728	6.47237	294.675	7.7621	392.346	12.1223
29.605	3.39137	98.5863	4.4782	196.895	6.47163	294.926	7.75944	392.679	12.1395
29.63	3.38899	98.6697	4.47673	197.062	6.47424	295.176	7.764	393.012	12.1589
29.655	3.38343	98.7528	4.48079	197.228	6.48021	295.426	7.77503	393.346	12.173
29.68	3.37998	98.8363	4.48597	197.395	6.48693	295.676	7.78644	393.679	12.1797
29.705	3.38184	98.9197	4.48929	197.561	6.49401	295.926	7.79595	394.012	12.1801
29.73	3.38581	99.003	4.49114	197.728	6.49998	296.176	7.80469	394.345	12.1858
29.755	3.38766	99.0863	4.49447	197.895	6.50409	296.426	7.81078	394.679	12.2013
29.78	3.38846	99.1697	4.49927	198.062	6.50931	296.676	7.81002	395.012	12.2225
29.805	3.39137	99.253	4.50038	198.228	6.51603	296.926	7.80545	395.346	12.2424
29.83	3.39614	99.3363	4.49521	198.395	6.51416	297.176	7.80317	395.679	12.2547
29.855	3.39747	99.4195	4.48781	198.561	6.50334	297.426	7.81078	396.012	12.2538
29.88	3.39217	99.503	4.48523	198.728	6.49737	297.676	7.82561	396.345	12.2437
29.905	3.38184	99.5863	4.49188	198.895	6.50484	297.926	7.8431	396.679	12.2384
29.93	3.37521	99.6695	4.50186	199.062	6.51678	298.176	7.85603	397.012	12.2437
29.955	3.37919	99.753	4.50888	199.228	6.52386	298.426	7.86211	397.346	12.2627
29.9798	3.39137	99.8363	4.5111	199.395	6.52797	298.676	7.85869	397.679	12.2949
30.005	3.4017	99.9197	4.51036	199.561	6.53058	298.926	7.84576	398.012	12.3227
30.03	3.40462	100.003	4.50888	199.728	6.53133	299.176	7.83625	398.346	12.3293
30.055	3.40038	100.086	4.50704	199.895	6.53543	299.426	7.84386	398.679	12.3152
30.08	3.39323	100.17	4.50186	200.061	6.54513	299.676	7.86059	399.012	12.298
30.105	3.3866	100.253	4.49595	200.228	6.55297	299.926	7.87428	399.346	12.2962
30.13	3.38343	100.336	4.49706	200.395	6.55371	300.176	7.8815	399.679	12.3196
30.155	3.38528	100.419	4.50704	200.561	6.55521	300.426	7.88645	400.012	12.3611
30.18	3.39084	100.503	4.51997	200.728	6.56192	300.676	7.88835	400.345	12.3973
30.205	3.39694	100.586	4.52737	200.895	6.56715	300.926	7.88568	400.679	12.4115
30.23	3.39985	100.669	4.52145	201.061	6.56565	301.176	7.88302	401.012	12.4053
30.255	3.39932	100.753	4.5063	201.228	6.56229	301.426	7.88568	401.345	12.392
30.28	3.39641	100.836	4.49262	201.395	6.56229	301.676	7.89253	401.679	12.3894
30.305	3.39402	100.919	4.49003	201.561	6.56379	301.926	7.90242	402.012	12.4044
30.33	3.3919	101.003	4.49706	201.728	6.56715	302.176	7.91687	402.346	12.4247
30.355	3.38899	101.086	4.50556	201.895	6.57311	302.426	7.93626	402.679	12.4397
30.38	3.38846	101.17	4.50888	202.061	6.5802	302.676	7.95299	403.012	12.4468
30.405	3.39217	101.253	4.50777	202.228	6.58282	302.926	7.95869	403.346	12.4507
30.43	3.39879	101.336	4.50814	202.395	6.58505	303.176	7.95185	403.679	12.46
30.455	3.40488	101.42	4.51406	202.561	6.5914	303.426	7.94386	404.012	12.4772
30.48	3.40647	101.503	4.5196	202.728	6.59737	303.676	7.94386	404.345	12.49
30.505	3.4025	101.586	4.5196	202.895	6.59961	303.926	7.94995	404.678	12.4905
30.53	3.39614	101.669	4.51702	203.061	6.59961	304.176	7.9625	405.012	12.4892
30.555	3.39217	101.753	4.51628	203.228	6.60073	304.426	7.98075	405.345	12.4892
30.58	3.39561	101.836	4.5196	203.395	6.60147	304.675	7.9971	405.679	12.4953
30.605	3.40356	101.919	4.52404	203.561	6.60073	304.926	8.00394	406.012	12.5148
30.63	3.41071	102.003	4.5318	203.728	6.60558	305.176	7.99976	406.345	12.543
30.655	3.41098	102.086	4.54363	203.895	6.6149	305.426	7.99025	406.679	12.5629
30.68	3.4078	102.169	4.55472	204.061	6.62125	305.676	7.98075	407.012	12.5691
30.705	3.40356	102.253	4.5562	204.228	6.62087	305.926	7.97733	407.346	12.5691
30.73	3.39932	102.336	4.54844	204.395	6.62199	306.176	7.98417	407.679	12.5713
30.755	3.39641	102.42	4.53587	204.561	6.62796	306.426	8.00699	408.012	12.5823
30.78	3.39641	102.503	4.52478	204.728	6.63207	306.676	8.0355	408.346	12.5982
30.805	3.40117	102.586	4.51997	204.895	6.63207	306.926	8.05186	408.679	12.6106
30.83	3.4078	102.67	4.52589	205.061	6.63468	307.176	8.04767	409.012	12.6185
30.855	3.41257	102.753	4.54178	205.228	6.64065	307.426	8.03893	409.346	12.6229
30.88	3.41204	102.836	4.55953	205.395	6.64662	307.676	8.04007	409.679	12.6247
30.905	3.40912	102.92	4.56951	205.561	6.65259	307.926	8.0511	410.012	12.6296
30.93	3.40674	103.003	4.56618	205.728	6.65856	308.176	8.06326	410.346	12.6428
30.955	3.40594	103.086	4.55028	205.895	6.65781	308.426	8.07277	410.679	12.6578
30.98	3.4078	103.17	4.53402	206.061	6.64923	308.676	8.08342	411.012	12.6715
31.005	3.41151	103.253	4.52921	206.228	6.64736	308.926	8.09216	411.345	12.6834
31.03	3.4168	103.336	4.5403	206.395	6.66042	309.176	8.09635	411.679	12.6914
31.055	3.42237	103.419	4.55879	206.561	6.6802	309.426	8.09558	412.012	12.6993
31.08	3.42766	103.503	4.56987	206.728	6.69102	309.676	8.09292	412.346	12.7148
31.105	3.43084	103.586	4.56729	206.895	6.69027	309.926	8.0895	412.679	12.7382
31.13	3.43084	103.67	4.55805	207.062	6.6843	310.176	8.08684	413.012	12.758
31.155	3.42555	103.753	4.55287	207.228	6.68169	310.426	8.08874	413.346	12.7651
31.18	3.41919	103.836	4.55361	207.395	6.68691	310.676	8.09977	413.679	12.7549
31.205	3.41574	103.92	4.55768	207.561	6.69699	310.926	8.1165	414.012	12.7408
31.23	3.4176	104.003	4.55879	207.728	6.70333	311.176	8.13323	414.345	12.7439
31.255	3.42237	104.086	4.5562	207.895	6.70221	311.426	8.1454	414.679	12.7673
31.28	3.42714	104.169	4.5562	208.062	6.70035	311.676	8.15034	415.012	12.7987
31.305	3.42793	104.253	4.56396	208.228	6.70221	311.926	8.14616	415.345	12.8269
31.33	3.42528	104.336	4.57542	208.395	6.70669	312.176	8.13893	415.679	12.8419
31.355	3.41919	104.419	4.58133	208.561	6.71005	312.426	8.13551	416.012	12.838
31.38	3.41389	104.503	4.57838	208.728	6.7134	312.676	8.14007	416.345	12.83
31.405	3.41309	104.586	4.56987	208.895	6.71602	312.926	8.153	416.679	12.8331
31.43	3.41707	104.669	4.56063	209.061	6.71751	313.176	8.16859	417.012	12.8463
31.455	3.4229	104.753	4.55768	209.228	6.71937	313.426	8.18076	417.346	12.8662
31.48	3.42714	104.836	4.56618	209.395	6.72534	313.676	8.18723	417.679	12.8879
31.505	3.42978	104.92	4.57838	209.561	6.73206	313.926	8.19065	418.012	12.9055
31.53	3.43084	105.003	4.58503	209.728	6.73206	314.176	8.19065	418.346	12.9126
31.555	3.42846	105.086	4.58429	209.895	6.72721	314.425	8.18875	418.679	12.909
31.58	3.42343	105.17	4.58244	210.061	6.72385	314.675	8.18875	419.012	12.9037
31.605	3.4176	105.253	4.58059	210.228	6.72684	314.926	8.20091	419.345	12.9029
31.63	3.41574	105.336	4.57801	210.395	6.73318	315.176	8.22183	419.679	12.913
31.655	3.41866	105.419	4.57912	210.561	6.74773	315.426	8.23818	420.012	12.932
31.68	3.42475	105.503	4.58429	210.728	6.76639	315.676	8.24122	420.345	12.9563
31.705	3.43031	105.586	4.58762	210.895	6.77571	315.926	8.24084	420.679	12.9837
31.73	3.43323	105.669	4.58503	211.061	6.76788	316.176	8.24426	421.012	13.0026
31.755	3.43217	105.753	4.58244	211.228	6.75519	316.426	8.24807	421.345	13.0071
31.78	3.42952	105.836	4.5817	211.395	6.75072	316.676	8.24883	421.679	13.0026
31.805	3.42714	105.919	4.5817	211.561	6.7537	316.926	8.25035	422.012	12.996
31.83	3.42846	106.003	4.58244	211.728	6.76303	317.175	8.25681	422.346	12.9978
31.855	3.43137	106.086	4.58503	211.895	6.77571	317.426	8.26632	422.679	13.0119
31.88	3.43217	106.17	4.58651	212.061	6.78504	317.676	8.2743	423.012	13.0344
31.905	3.42978	106.253	4.58577	212.228	6.78504	317.926	8.28039	423.346	13.0596
31.93	3.42714	106.336	4.58503	212.395	6.78019	318.176	8.28267	423.679	13.0786
31.955	3.42793	106.42	4.58762	212.561	6.77758	318.426	8.28039	424.012	13.0879
31.98	3.43217	106.503	4.59353	212.728	6.77721	318.676	8.27773	424.346	13.087
32.005	3.43561	106.586	4.5976	212.895	6.77833	318.926	8.28381	424.678	13.0826
32.03	3.43694	106.669	4.59686	213.061	6.78579	319.176	8.2975	425.012	13.0795
32.055	3.438	106.753	4.59353	213.228	6.79698	319.426	8.31043	425.345	13.0879
32.08	3.43932	106.836	4.58836	213.395	6.80295	319.675	8.31955	425.679	13.1148
32.105	3.44065	106.919	4.58651	213.561	6.80146	319.926	8.33134	426.012	13.1461
32.13	3.44224	107.003	4.59686	213.728	6.80221	320.176	8.34351	426.345	13.1664
32.155	3.44356	107.086	4.61719	213.895	6.81004	320.426	8.34541	426.679	13.1757
32.18	3.4425	107.169	4.63308	214.061	6.81676	320.676	8.33857	427.012	13.1775
32.205	3.43879	107.253	4.63308	214.228	6.81676	320.925	8.33248	427.346	13.1717
32.23	3.43323	107.336	4.62052	214.395	6.81415	321.176	8.33667	427.679	13.1717
32.255	3.42952	107.42	4.60758	214.561	6.81601	321.426	8.35226	428.012	13.1845
32.28	3.42846	107.503	4.60018	214.728	6.82534	321.676	8.37241	428.346	13.2
32.305	3.43137	107.586	4.60203	214.895	6.83802	321.926	8.388	428.679	13.2119
32.33	3.43826	107.67	4.61054	215.061	6.84661	322.176	8.39446	429.012	13.2243
32.355	3.44674	107.753	4.61978	215.228	6.84511	322.426	8.39332	429.346	13.2371
32.38	3.45257	107.836	4.62199	215.395	6.83467	322.676	8.39066	429.679	13.2503
32.405	3.45151	107.92	4.61534	215.562	6.82609	322.926	8.38914	430.012	13.2636
32.43	3.44409	108.003	4.60795	215.728	6.82683	323.176	8.3899	430.346	13.2729
32.455	3.43455	108.086	4.6061	215.895	6.8328	323.426	8.39446	430.679	13.2759
32.48	3.43084	108.169	4.6061	216.061	6.84064	323.676	8.40549	431.012	13.2817
32.505	3.43694	108.253	4.60425	216.228	6.85183	323.926	8.41956	431.345	13.2927
32.53	3.4478	108.336	4.60462	216.395	6.86265	324.176	8.43439	431.679	13.3042
32.555	3.45628	108.419	4.61275	216.561	6.86526	324.426	8.44656	432.012	13.3143
32.58	3.45998	108.503	4.62384	216.728	6.85966	324.676	8.4515	432.346	13.3263
32.605	3.45892	108.586	4.62902	216.895	6.85519	324.926	8.44922	432.679	13.3382
32.63	3.45442	108.67	4.62569	217.062	6.85855	325.176	8.4439	433.012	13.3528
32.655	3.44859	108.753	4.61645	217.228	6.86638	325.426	8.442	433.346	13.3629
32.68	3.44647	108.836	4.60869	217.395	6.87571	325.676	8.44314	433.679	13.3638
32.705	3.44727	108.92	4.6061	217.561	6.88429	325.926	8.44808	434.012	13.3638
32.73	3.45071	109.003	4.60943	217.728	6.88914	326.176	8.45949	434.345	13.3709
32.755	3.45575	109.086	4.61867	217.895	6.88951	326.426	8.4728	434.679	13.3841
32.78	3.46131	109.169	4.62976	218.062	6.88839	326.676	8.47888	435.012	13.3943
32.805	3.46555	109.253	4.64011	218.228	6.88839	326.926	8.47508	435.345	13.3974
32.83	3.46555	109.336	4.64824	218.395	6.8869	327.176	8.46823	435.679	13.3943
32.855	3.46184	109.42	4.65083	218.561	6.88578	327.426	8.46899	436.012	13.4013
32.88	3.45575	109.503	4.64824	218.728	6.89175	327.676	8.47964	436.345	13.4274
32.905	3.45098	109.586	4.64269	218.895	6.90481	327.926	8.49257	436.679	13.464
32.93	3.45071	109.669	4.63826	219.061	6.91824	328.176	8.50284	437.012	13.4923
32.955	3.45442	109.753	4.63567	219.228	6.92533	328.426	8.51424	437.346	13.5033
32.98	3.45866	109.836	4.63826	219.395	6.92757	328.676	8.52375	437.679	13.4918
33.005	3.46131	109.92	4.64343	219.562	6.92683	328.926	8.52489	438.012	13.472
33.03	3.4629	110.003	4.64861	219.728	6.92459	329.176	8.51957	438.346	13.4636
33.055	3.4629	110.086	4.64935	219.895	6.92459	329.426	8.51767	438.679	13.4751
33.08	3.45945	110.17	4.64602	220.061	6.92944	329.676	8.52299	439.012	13.5002
33.105	3.4568	110.253	4.64343	220.228	6.93615	329.926	8.53097	439.345	13.5307
33.13	3.4576	110.336	4.64491	220.395	6.94063	330.176	8.54238	439.679	13.5576
33.155	3.45945	110.42	4.64824	220.562	6.94585	330.426	8.55987	440.012	13.5709
33.18	3.46131	110.503	4.65083	220.728	6.95182	330.676	8.57622	440.345	13.57
33.205	3.46528	110.586	4.65009	220.895	6.95518	330.926	8.57622	440.679	13.5581
33.23	3.47137	110.669	4.64676	221.061	6.95332	331.176	8.5633	441.012	13.5466
33.255	3.47402	110.753	4.64232	221.228	6.95332	331.426	8.55455	441.345	13.5488
33.28	3.46979	110.836	4.64269	221.395	6.95779	331.676	8.55797	441.679	13.5669
33.305	3.46184	110.919	4.64824	221.561	6.95779	331.926	8.56824	442.012	13.5934
33.33	3.4576	111.003	4.65341	221.728	6.95593	332.176	8.57889	442.346	13.6217
33.355	3.46051	111.086	4.65526	221.895	6.96264	332.426	8.59029	442.679	13.6477
33.38	3.46714	111.17	4.65415	222.061	6.9772	332.676	8.60322	443.012	13.6627
33.405	3.4727	111.253	4.65415	222.228	6.98652	332.926	8.61387	443.346	13.6609
33.43	3.47508	111.336	4.65711	222.395	6.98578	333.176	8.61691	443.679	13.6446
33.455	3.47455	111.42	4.66265	222.561	6.98093	333.426	8.61007	444.012	13.6265
33.48	3.47323	111.503	4.66302	222.728	6.97757	333.676	8.60512	444.345	13.6287
33.505	3.47217	111.586	4.66044	222.895	6.97906	333.926	8.61121	444.678	13.6578
33.53	3.4727	111.669	4.65859	223.061	6.98652	334.176	8.62604	445.012	13.6963
33.555	3.4727	111.753	4.65933	223.228	6.99548	334.426	8.64391	445.345	13.7236
33.58	3.47217	111.836	4.66118	223.395	7.00033	334.676	8.66064	445.679	13.7356
33.605	3.47137	111.919	4.66118	223.561	6.99958	334.926	8.67357	446.012	13.7338
33.63	3.47164	112.003	4.66118	223.728	7.00294	335.176	8.67737	446.345	13.7254
33.655	3.47376	112.086	4.66635	223.895	7.01003	335.426	8.67129	446.679	13.7175
33.68	3.47455	112.169	4.67485	224.061	7.01413	335.676	8.6614	447.012	13.7117
33.705	3.47561	112.253	4.67892	224.228	7.01152	335.926	8.65722	447.346	13.7152
33.73	3.47561	112.336	4.68077	224.395	7.00816	336.176	8.66406	447.679	13.7369
33.755	3.47323	112.42	4.68483	224.561	7.00816	336.426	8.67889	448.012	13.7722
33.78	3.46952	112.503	4.68816	224.728	7.01339	336.676	8.69372	448.346	13.8027
33.805	3.46846	112.586	4.68557	224.895	7.02794	336.926	8.70437	448.679	13.8155
33.83	3.47376	112.67	4.67744	225.061	7.04548	337.176	8.71312	449.012	13.8066
33.855	3.47879	112.753	4.66857	225.228	7.05331	337.426	8.7173	449.346	13.7894
33.88	3.48065	112.836	4.6645	225.395	7.04473	337.676	8.71616	449.679	13.7784
33.905	3.478	112.919	4.67042	225.561	7.03055	337.926	8.71616	450.012	13.7824
33.93	3.47376	113.003	4.68077	225.728	7.02757	338.176	8.71654	450.346	13.8013
33.955	3.46952	113.086	4.68631	225.895	7.0354	338.426	8.71616	450.679	13.83
33.98	3.46846	113.17	4.6804	226.062	7.04809	338.676	8.72148	451.012	13.8583
34.005	3.47164	113.253	4.6719	226.228	7.06525	338.926	8.73821	451.345	13.8733
34.03	3.47588	113.336	4.67116	226.395	7.08055	339.176	8.76065	451.679	13.8742
34.055	3.47879	113.419	4.67744	226.561	7.08428	339.426	8.77205	452.012	13.8711
34.08	3.48012	113.503	4.68631	226.728	7.07831	339.676	8.77053	452.346	13.868
34.105	3.48197	113.586	4.69149	226.895	7.07122	339.926	8.76521	452.679	13.868
34.13	3.48356	113.67	4.69001	227.062	7.06637	340.176	8.76407	453.012	13.8751
34.155	3.48303	113.753	4.68225	227.228	7.06376	340.426	8.76673	453.346	13.8874
34.18	3.48197	113.836	4.67116	227.395	7.06786	340.676	8.77015	453.679	13.9069
34.205	3.48118	113.92	4.66783	227.561	7.08167	340.926	8.77548	454.012	13.9329
34.23	3.48118	114.003	4.67818	227.728	7.09547	341.176	8.78764	454.345	13.9541
34.255	3.48409	114.086	4.69925	227.895	7.09958	341.426	8.80362	454.679	13.9634
34.28	3.4878	114.169	4.71847	228.062	7.10032	341.676	8.81654	455.012	13.9603
34.305	3.49098	114.253	4.72365	228.228	7.10293	341.926	8.82149	455.345	13.9492
34.33	3.49098	114.336	4.71182	228.395	7.10144	342.176	8.82339	455.679	13.9453
34.355	3.48833	114.419	4.69518	228.561	7.09249	342.426	8.82757	456.012	13.9603
34.38	3.48436	114.503	4.68927	228.728	7.08838	342.676	8.83213	456.345	13.9846
34.405	3.48171	114.586	4.6974	228.895	7.09846	342.926	8.83556	456.679	14.0067
34.43	3.48197	114.669	4.71256	229.061	7.11562	343.176	8.8367	457.012	14.0239
34.455	3.48674	114.753	4.72291	229.228	7.13017	343.426	8.83936	457.346	14.0331
34.48	3.49283	114.836	4.72549	229.395	7.14136	343.676	8.84696	457.679	14.03
34.505	3.49575	114.92	4.72106	229.561	7.14472	343.926	8.85647	458.012	14.0239
34.53	3.49204	115.003	4.71293	229.728	7.13726	344.176	8.86332	458.346	14.0239
34.555	3.48674	115.086	4.70849	229.895	7.13017	344.426	8.86446	458.679	14.0331
34.58	3.48436	115.17	4.70849	230.061	7.13353	344.676	8.86332	459.012	14.0512
34.605	3.48436	115.253	4.71108	230.228	7.14286	344.926	8.86522	459.345	14.0746
34.63	3.48542	115.336	4.7144	230.395	7.15069	345.176	8.8732	459.679	14.0976
34.655	3.48727	115.419	4.72032	230.561	7.16338	345.426	8.88537	460.012	14.1139
34.68	3.48859	115.503	4.72808	230.728	7.1783	345.676	8.89678	460.345	14.1201
34.705	3.48965	115.586	4.73289	230.895	7.18315	345.926	8.90248	460.679	14.1131
34.73	3.49045	115.67	4.73289	231.061	7.17308	346.176	8.90552	461.012	14.1029
34.755	3.49257	115.753	4.7303	231.228	7.16375	346.426	8.91123	461.345	14.0989
34.78	3.49469	115.836	4.72734	231.395	7.16711	346.676	8.91655	461.679	14.1069
34.805	3.49575	115.919	4.72365	231.561	7.17793	346.926	8.92111	462.012	14.1281
34.83	3.49575	116.003	4.71699	231.728	7.18763	347.176	8.9272	462.346	14.1603
34.855	3.49575	116.086	4.71256	231.895	7.19435	347.426	8.93746	462.678	14.1908
34.88	3.49628	116.17	4.71551	232.061	7.19845	347.676	8.94621	463.012	14.2067
34.905	3.49893	116.253	4.72623	232.228	7.20106	347.926	8.94963	463.346	14.2009
34.93	3.50475	116.336	4.73806	232.395	7.20442	348.176	8.94887	463.679	14.1793
34.955	3.51138	116.42	4.74471	232.561	7.20778	348.426	8.95077	464.012	14.1612
34.98	3.51403	116.503	4.73991	232.728	7.20629	348.676	8.95686	464.345	14.1705
35.005	3.50979	116.586	4.72549	232.895	7.20218	348.926	8.96104	464.678	14.2058
35.03	3.50104	116.669	4.7096	233.061	7.20703	349.176	8.96294	465.012	14.2464
35.055	3.49389	116.753	4.70405	233.228	7.22084	349.426	8.96903	465.345	14.2777
35.08	3.49283	116.836	4.7096	233.395	7.23017	349.676	8.98119	465.679	14.2866
35.105	3.49813	116.919	4.72438	233.561	7.2283	349.926	8.99754	466.012	14.2755
35.13	3.50475	117.003	4.74065	233.728	7.22681	350.176	9.01085	466.345	14.2632
35.155	3.50793	117.086	4.75248	233.895	7.23128	350.426	9.01846	466.679	14.2596
35.18	3.50714	117.17	4.75433	234.061	7.23464	350.676	9.0158	467.012	14.2636
35.205	3.50475	117.253	4.74398	234.228	7.23464	350.926	9.00819	467.346	14.2738
35.23	3.50369	117.336	4.73067	234.395	7.23949	351.176	9.00705	467.679	14.291
35.255	3.50475	117.42	4.72549	234.561	7.24882	351.426	9.01694	468.012	14.3122
35.28	3.50608	117.503	4.73141	234.728	7.25516	351.676	9.03405	468.346	14.3382
35.305	3.50555	117.586	4.7425	234.895	7.25778	351.926	9.04736	468.679	14.3643
35.33	3.50369	117.67	4.75174	235.061	7.26076	352.176	9.05496	469.012	14.3766
35.355	3.5029	117.753	4.75322	235.228	7.26337	352.426	9.06105	469.346	14.3718
35.38	3.50475	117.836	4.74989	235.395	7.26263	352.676	9.06295	469.679	14.3546
35.405	3.50846	117.92	4.74841	235.561	7.26188	352.926	9.06029	470.012	14.3395
35.43	3.50926	118.003	4.75063	235.728	7.26524	353.176	9.05839	470.346	14.3444
35.455	3.50846	118.086	4.74841	235.895	7.26971	353.426	9.06485	470.679	14.3749
35.48	3.50714	118.169	4.74139	236.061	7.27457	353.676	9.08006	471.012	14.4181
35.505	3.50608	118.253	4.734	236.228	7.2824	353.926	9.09185	471.345	14.4513
35.53	3.50714	118.336	4.73547	236.395	7.29434	354.176	9.09679	471.679	14.4596
35.555	3.51085	118.419	4.74508	236.562	7.30218	354.426	9.10287	472.012	14.4393
35.58	3.51773	118.503	4.75765	236.728	7.30218	354.676	9.11504	472.346	14.4111
35.605	3.52409	118.586	4.76689	236.895	7.29956	354.926	9.12379	472.679	14.4062
35.63	3.52436	118.67	4.77022	237.061	7.3018	355.176	9.12113	473.012	14.4305
35.655	3.52012	118.753	4.76542	237.228	7.30889	355.426	9.1158	473.346	14.4636
35.68	3.51588	118.836	4.75654	237.395	7.31561	355.676	9.11428	473.679	14.4879
35.705	3.51588	118.92	4.74989	237.561	7.32158	355.926	9.11846	474.012	14.4959
35.73	3.51773	119.003	4.75063	237.728	7.32494	356.176	9.12797	474.346	14.4919
35.755	3.51879	119.086	4.75765	237.895	7.32867	356.426	9.1466	474.679	14.4861
35.78	3.51747	119.17	4.76874	238.061	7.33687	356.676	9.16638	475.012	14.4857
35.805	3.51588	119.253	4.77724	238.228	7.34396	356.926	9.17322	475.345	14.4901
35.83	3.51747	119.336	4.77872	238.395	7.3421	357.176	9.16714	475.679	14.506
35.855	3.52303	119.419	4.77207	238.561	7.33277	357.426	9.15953	476.012	14.5281
35.88	3.5286	119.503	4.76689	238.728	7.33016	357.676	9.16143	476.345	14.5435
35.905	3.52966	119.586	4.76948	238.895	7.33799	357.926	9.1736	476.679	14.5506
35.93	3.52674	119.67	4.7754	239.061	7.35068	358.176	9.18919	477.012	14.5577
35.955	3.52356	119.753	4.77872	239.228	7.36113	358.426	9.20136	477.346	14.5669
35.98	3.52171	119.836	4.77798	239.395	7.37046	358.676	9.21163	477.679	14.5819
36.005	3.52012	119.92	4.77687	239.562	7.37866	358.926	9.21885	478.012	14.6
36.03	3.52171	120.003	4.77687	239.728	7.37978	359.176	9.22113	478.346	14.6093
36.055	3.52542	120.086	4.77613	239.895	7.37307	359.426	9.21809	478.679	14.608
36.08	3.52807	120.17	4.77724	240.061	7.36672	359.676	9.22151	479.012	14.6071
36.105	3.5278	120.253	4.77983	240.228	7.3671	359.926	9.2333	479.345	14.6155
36.13	3.52356	120.336	4.78279	240.395	7.37531	360.176	9.24509	479.678	14.6363
36.155	3.51985	120.419	4.78464	240.562	7.38725	360.426	9.25079	480.012	14.6619
36.18	3.52065	120.503	4.7839	240.728	7.39919	360.676	9.25345	480.345	14.683
36.205	3.52674	120.586	4.78057	240.895	7.40627	360.926	9.25726	480.679	14.6892
36.23	3.53204	120.669	4.77872	241.061	7.40702	361.176	9.25878	481.012	14.6808
36.255	3.53098	120.753	4.78538	241.228	7.40292	361.426	9.25802	481.345	14.6676
36.28	3.52727	120.836	4.79573	241.395	7.39844	361.676	9.25954	481.679	14.6645
36.305	3.52727	120.919	4.79831	241.561	7.39657	361.926	9.26562	482.012	14.68
36.33	3.53442	121.003	4.78796	241.728	7.39769	362.176	9.27437	482.346	14.7091
36.355	3.54317	121.086	4.7754	241.895	7.40515	362.426	9.28311	482.679	14.7404
36.38	3.54608	121.17	4.77355	242.061	7.41635	362.676	9.28996	483.012	14.7661
36.405	3.53893	121.253	4.7839	242.228	7.42568	362.926	9.29985	483.345	14.774
36.43	3.52912	121.336	4.79831	242.395	7.4309	363.176	9.31125	483.679	14.7638
36.455	3.52542	121.42	4.80608	242.561	7.43538	363.426	9.31734	484.012	14.755
36.48	3.52912	121.503	4.80238	242.728	7.43762	363.676	9.3181	484.345	14.7647
36.505	3.53522	121.586	4.79314	242.895	7.43538	363.926	9.32038	484.679	14.7881
36.53	3.53707	121.669	4.7887	243.061	7.43426	364.176	9.32418	485.012	14.8146
36.555	3.53283	121.753	4.79388	243.228	7.43612	364.426	9.33179	485.345	14.8367
36.58	3.52674	121.836	4.80423	243.395	7.43948	364.676	9.34662	485.679	14.8438
36.605	3.52436	121.919	4.80903	243.561	7.44657	364.926	9.36677	486.012	14.8398
36.63	3.52674	122.003	4.80571	243.728	7.46187	365.176	9.38236	486.345	14.8389
36.655	3.53151	122.086	4.8009	243.895	7.47978	365.426	9.38426	486.679	14.846
36.68	3.53575	122.17	4.80238	244.061	7.485	365.676	9.37742	487.012	14.857
36.705	3.53813	122.253	4.80681	244.228	7.47642	365.926	9.37133	487.346	14.8703
36.73	3.53707	122.336	4.81088	244.395	7.46597	366.176	9.37095	487.679	14.8839
36.755	3.53283	122.42	4.81014	244.561	7.46448	366.426	9.37704	488.012	14.8945
36.78	3.53018	122.503	4.80349	244.728	7.47455	366.676	9.38768	488.346	14.9051
36.805	3.53045	122.586	4.79462	244.895	7.49172	366.926	9.40251	488.679	14.9193
36.83	3.53204	122.67	4.79055	245.061	7.50552	367.175	9.4162	489.012	14.9347
36.8548	3.53151	122.753	4.79646	245.228	7.50627	367.426	9.42495	489.346	14.948
36.88	3.5323	122.836	4.81088	245.395	7.49582	367.676	9.42609	489.679	14.9519
36.905	3.53813	122.92	4.82271	245.562	7.48985	367.926	9.42343	490.012	14.9528
36.93	3.54422	123.003	4.82715	245.728	7.49582	368.176	9.42001	490.346	14.9599
36.955	3.54687	123.086	4.82345	245.895	7.50366	368.426	9.41658	490.679	14.9749
36.98	3.54661	123.17	4.81347	246.061	7.51037	368.676	9.4162	491.012	14.9965
37.005	3.54608	123.253	4.80312	246.228	7.52082	368.926	9.42267	491.345	15.0208
37.03	3.54608	123.336	4.79979	246.395	7.53164	369.176	9.43978	491.679	15.0389
37.055	3.54608	123.419	4.80903	246.561	7.53425	369.426	9.46145	492.012	15.0407
37.08	3.54687	123.503	4.82345	246.728	7.53201	369.676	9.47895	492.346	15.0336
37.105	3.54979	123.586	4.83195	246.895	7.53537	369.926	9.48883	492.679	15.0327
37.13	3.55217	123.67	4.82641	247.062	7.54209	370.176	9.49301	493.012	15.0469
37.155	3.55164	123.753	4.81347	247.228	7.54395	370.426	9.49377	493.346	15.0733
37.18	3.54926	123.836	4.80312	247.395	7.54097	370.676	9.49149	493.679	15.0985
37.205	3.54793	123.92	4.80608	247.561	7.54209	370.925	9.49111	494.012	15.1065
37.23	3.54661	124.003	4.82197	247.728	7.54806	371.176	9.4991	494.345	15.1025
37.255	3.5437	124.086	4.83823	247.895	7.55552	371.426	9.51469	494.679	15.0994
37.28	3.54184	124.17	4.84489	248.062	7.56522	371.676	9.52534	495.012	15.1034
37.305	3.5437	124.253	4.84045	248.228	7.57716	371.926	9.52762	495.345	15.118
37.33	3.54926	124.336	4.82936	248.395	7.58313	372.176	9.52686	495.679	15.1418
37.355	3.55323	124.419	4.82197	248.561	7.58052	372.426	9.52952	496.012	15.1603
37.38	3.55403	124.503	4.82604	248.728	7.57865	372.676	9.5337	496.345	15.1692
37.405	3.55217	124.586	4.83971	248.895	7.58238	372.926	9.53902	496.679	15.1753
37.43	3.54926	124.669	4.8508	249.062	7.5891	373.176	9.54701	497.012	15.1855
37.455	3.54793	124.753	4.85154	249.228	7.59656	373.426	9.55576	497.346	15.1987
37.4798	3.55085	124.836	4.84415	249.395	7.60514	373.676	9.56184	497.679	15.2129
37.505	3.55535	124.92	4.83713	249.561	7.61186	373.926	9.56678	498.012	15.223
37.53	3.55747	125.003	4.83528	249.728	7.6085	374.176	9.57401	498.346	15.227
37.555	3.55403	125.086	4.84045	249.895	7.60178	374.426	9.58542	498.679	15.231
37.58	3.55032	125.17	4.84969	250.061	7.59917	374.676	9.59644	499.012	15.2358
37.605	3.55032	125.253	4.85672	250.228	7.60253	374.926	9.60291	499.346	15.2429
37.63	3.55217	125.336	4.86004	250.395	7.60887	375.176	9.60595	499.678	15.2561
37.655	3.5527	125.419	4.86189	250.561	7.62081	375.426	9.60785	500.012	15.2742
37.68	3.55085	125.503	4.86152	250.728	7.63499	375.676	9.61241	500.345	15.2888
37.705	3.55032	125.586	4.85561	250.895	7.64208	375.926	9.61926	500.679	15.2985
37.73	3.5527	125.669	4.84563	251.061	7.64208	376.176	9.62724	501.012	15.3047
37.755	3.55641	125.753	4.83786	251.228	7.64432	376.426	9.63295	501.345	15.3029
37.78	3.55747	125.836	4.83823	251.395	7.64954	376.676	9.63333	501.679	15.3025
37.805	3.55747	125.919	4.84489	251.561	7.6488	376.926	9.63333	502.012	15.3126
37.83	3.55774	126.003	4.85228	251.728	7.64432	377.176	9.63827	502.346	15.3321
37.855	3.56065	126.086	4.85598	251.895	7.64432	377.426	9.64702	502.679	15.3533
37.88	3.56383	126.17	4.85672	252.061	7.65066	377.676	9.6531	503.012	15.3683
37.905	3.56595	126.253	4.85598	252.228	7.66148	377.926	9.65766	503.345	15.3683
37.93	3.56489	126.336	4.85561	252.395	7.6738	378.176	9.66451	503.679	15.3621
37.955	3.56012	126.42	4.85598	252.561	7.68648	378.426	9.67211	504.012	15.3652
37.98	3.55535	126.503	4.86004	252.728	7.69133	378.676	9.6782	504.345	15.3806
38.005	3.5535	126.586	4.86411	252.895	7.68462	378.926	9.6782	504.678	15.401
38.03	3.55535	126.669	4.86781	253.061	7.67715	379.176	9.67325	505.012	15.4169
38.055	3.55747	126.753	4.87187	253.228	7.67939	379.426	9.67249	505.345	15.4261
38.08	3.55827	126.836	4.87631	253.395	7.68574	379.676	9.68542	505.679	15.4319
38.1048	3.55774	126.919	4.87853	253.561	7.69059	379.926	9.70634	506.012	15.4389
38.13	3.55747	127.003	4.87779	253.728	7.69432	380.176	9.72041	506.346	15.446
38.155	3.55694	127.086	4.87779	253.895	7.69991	380.426	9.72307	506.679	15.4504
38.18	3.56012	127.17	4.87779	254.061	7.70029	380.676	9.7185	507.012	15.4544
38.205	3.56595	127.253	4.87926	254.228	7.69917	380.926	9.71318	507.346	15.4553
38.23	3.5686	127.336	4.8837	254.395	7.70253	381.176	9.71242	507.679	15.4553
38.255	3.56595	127.42	4.88961	254.561	7.70626	381.426	9.72041	508.012	15.4654
38.28	3.5625	127.503	4.89035	254.728	7.70626	381.676	9.73486	508.346	15.4866
38.305	3.56171	127.586	4.88703	254.895	7.70887	381.926	9.74702	508.679	15.5069
38.33	3.56595	127.67	4.88222	255.061	7.72417	382.176	9.75007	509.012	15.5219
38.355	3.57098	127.753	4.88037	255.228	7.74282	382.426	9.75311	509.346	15.5312
38.38	3.57231	127.836	4.88296	255.395	7.7514	382.676	9.76109	509.679	15.5374
38.405	3.56807	127.92	4.88961	255.562	7.7514	382.926	9.77174	510.012	15.5471
38.43	3.56303	128.003	4.89553	255.728	7.74879	383.176	9.77706	510.346	15.5625
38.455	3.56303	128.086	4.89553	255.895	7.74543	383.426	9.7725	510.679	15.5767
38.48	3.56807	128.17	4.88961	256.062	7.74282	383.676	9.76908	511.012	15.582
38.505	3.57283	128.253	4.88296	256.228	7.74618	383.926	9.77668	511.345	15.5855
38.53	3.57231	128.336	4.88037	256.395	7.75401	384.176	9.78999	511.679	15.5886
38.555	3.56913	128.419	4.8837	256.562	7.76222	384.426	9.80292	512.012	15.5899
38.58	3.5686	128.503	4.88961	256.728	7.7667	384.676	9.81243	512.346	15.5961
38.605	3.57231	128.586	4.89294	256.895	7.77342	384.926	9.81965	512.679	15.6102
38.63	3.57628	128.67	4.8922	257.062	7.78051	385.176	9.82307	513.012	15.6292
38.655	3.57654	128.753	4.88961	257.228	7.78312	385.426	9.82307	513.346	15.6433
38.68	3.57575	128.836	4.88888	257.395	7.78312	385.676	9.82307	513.679	15.6473
38.705	3.57707	128.92	4.89072	257.562	7.78461	385.926	9.82726	514.012	15.6456
38.73	3.57946	129.003	4.89553	257.728	7.78983	386.176	9.83524	514.345	15.6504
38.755	3.57946	129.086	4.89996	257.895	7.79767	386.426	9.84399	514.679	15.6654
38.78	3.57575	129.169	4.90255	258.062	7.80923	386.676	9.85159	515.012	15.6818
38.805	3.57151	129.253	4.90329	258.228	7.82043	386.926	9.86034	515.345	15.6937
38.83	3.56966	129.336	4.89959	258.395	7.82043	387.176	9.86756	515.679	15.6972
38.855	3.57204	129.419	4.89368	258.562	7.80849	387.426	9.87175	516.012	15.6972
38.88	3.57522	129.503	4.89146	258.728	7.79841	387.676	9.87707	516.345	15.7012
38.905	3.57707	129.586	4.89886	258.895	7.80065	387.926	9.88201	516.679	15.7153
38.93	3.57628	129.669	4.91253	259.062	7.8111	388.176	9.88239	517.012	15.7303
38.955	3.57654	129.753	4.92288	259.228	7.82155	388.426	9.87935	517.346	15.7453
38.98	3.57893	129.836	4.92436	259.395	7.83237	388.676	9.88049	517.679	15.7577
39.005	3.58131	129.92	4.92029	259.562	7.84207	388.926	9.8919	518.012	15.7617
39.03	3.58052	130.003	4.91845	259.728	7.84617	389.176	9.91167	518.346	15.7577
39.055	3.5776	130.086	4.91919	259.895	7.84468	389.426	9.9284	518.679	15.7568
39.08	3.57575	130.17	4.92029	260.062	7.84095	389.676	9.93373	519.012	15.7665
39.105	3.57469	130.253	4.91919	260.228	7.83759	389.926	9.93373	519.345	15.7846
39.13	3.57628	130.336	4.91586	260.395	7.83759	390.176	9.93449	519.679	15.8049
39.155	3.57999	130.419	4.91512	260.562	7.84468	390.426	9.93183	520.012	15.8164
39.18	3.58317	130.503	4.91992	260.728	7.85998	390.676	9.92232	520.345	15.8164
39.205	3.5837	130.586	4.92362	260.895	7.87416	390.926	9.91624	520.679	15.8151
39.23	3.58131	130.669	4.92251	261.062	7.87789	391.176	9.92574	521.012	15.8191
39.255	3.58052	130.753	4.91845	261.228	7.87341	391.426	9.94552	521.345	15.8354
39.28	3.5837	130.836	4.91512	261.395	7.8652	391.676	9.96225	521.679	15.8557
39.305	3.59032	130.919	4.91734	261.562	7.86147	391.926	9.97251	522.012	15.8659
39.33	3.59535	131.003	4.92362	261.728	7.86595	392.175	9.9805	522.346	15.8659
39.3548	3.59403	131.086	4.93175	261.895	7.87714	392.426	9.98734	522.679	15.8707
39.38	3.58688	131.17	4.93878	262.062	7.88796	392.676	9.99077	523.012	15.884
39.405	3.58237	131.253	4.94136	262.228	7.89505	392.926	9.98924	523.346	15.8981
39.43	3.58423	131.336	4.93952	262.395	7.90177	393.176	9.98734	523.679	15.9091
39.455	3.58979	131.42	4.93804	262.562	7.90774	393.426	9.99077	524.012	15.9136
39.48	3.59297	131.503	4.93878	262.728	7.90587	393.676	10.0014	524.346	15.9153
39.505	3.5927	131.586	4.94063	262.895	7.89505	393.926	10.0155	524.678	15.9175
39.53	3.59217	131.669	4.94469	263.062	7.88647	394.176	10.0284	525.012	15.9264
39.555	3.59403	131.753	4.94987	263.228	7.89057	394.426	10.0337	525.346	15.9387
39.58	3.59721	131.836	4.95245	263.395	7.90438	394.676	10.0311	525.679	15.9528
39.605	3.5988	131.919	4.95208	263.562	7.91893	394.926	10.0284	526.012	15.9639
39.63	3.59456	132.003	4.95061	263.728	7.93311	395.176	10.033	526.346	15.9679
39.655	3.58608	132.086	4.95245	263.895	7.94356	395.426	10.0417	526.679	15.9727
39.68	3.57946	132.17	4.95578	264.062	7.94505	395.676	10.0459	527.012	15.9798
39.705	3.57893	132.253	4.95578	264.228	7.93684	395.925	10.0474	527.346	15.9882
39.73	3.58555	132.336	4.95393	264.395	7.93012	396.176	10.0565	527.679	16.0032
39.755	3.5927	132.42	4.95208	264.562	7.93087	396.426	10.0744	528.012	16.0253
39.78	3.5935	132.503	4.95245	264.728	7.93423	396.676	10.0866	528.346	16.0438
39.805	3.59032	132.586	4.95726	264.895	7.93945	396.926	10.0858	528.679	16.0526
39.83	3.58793	132.67	4.96169	265.062	7.95102	397.176	10.0809	529.012	16.0535
39.855	3.58741	132.753	4.96243	265.228	7.96594	397.426	10.0816	529.346	16.0509
39.88	3.58741	132.836	4.95911	265.395	7.97602	397.676	10.0866	529.679	16.0557
39.905	3.58899	132.92	4.95578	265.562	7.97751	397.926	10.0957	530.012	16.0712
39.93	3.59085	133.003	4.95578	265.728	7.9734	398.176	10.1086	530.345	16.0871
39.955	3.59456	133.086	4.95837	265.895	7.96594	398.426	10.1201	530.679	16.0915
39.9798	3.5988	133.169	4.96095	266.062	7.96146	398.676	10.1223	531.012	16.0955
40.005	3.60356	133.253	4.96391	266.228	7.96818	398.926	10.1155	531.345	16.1052
40.03	3.60568	133.336	4.96428	266.395	7.98385	399.176	10.1109	531.679	16.1162
40.055	3.60542	133.419	4.96502	266.562	7.99803	399.426	10.1147	532.012	16.1224
40.08	3.60489	133.503	4.96576	266.728	8.00064	399.676	10.1296	532.346	16.1264
40.105	3.60568	133.586	4.96687	266.895	7.99915	399.926	10.1493	532.679	16.1356
40.13	3.60621	133.67	4.96909	267.062	7.99915	400.176	10.1653	533.012	16.1537
40.155	3.60383	133.753	4.97167	267.228	7.99915	400.426	10.1737	533.346	16.1679
40.18	3.6025	133.836	4.97278	267.395	7.99803	400.676	10.1714	533.679	16.1679
40.205	3.60568	133.92	4.97278	267.562	7.99803	400.926	10.1653	534.012	16.1648
40.23	3.61231	134.003	4.97167	267.728	8.00064	401.176	10.1619	534.345	16.1692
40.255	3.61708	134.086	4.97094	267.895	8.00512	401.426	10.1668	534.679	16.1811
40.28	3.61575	134.169	4.975	268.062	8.0137	401.676	10.1775	535.012	16.1974
40.305	3.60807	134.253	4.98276	268.228	8.02452	401.926	10.1862	535.345	16.2178
40.33	3.60145	134.336	4.98942	268.395	8.03049	402.176	10.1904	535.679	16.2314
40.355	3.60012	134.42	4.99127	268.562	8.03086	402.426	10.1957	536.012	16.2368
40.38	3.60436	134.503	4.98942	268.728	8.03161	402.676	10.2052	536.345	16.2407
40.405	3.60992	134.586	4.98609	268.895	8.03683	402.926	10.214	536.679	16.2438
40.43	3.61337	134.669	4.98461	269.062	8.0443	403.176	10.2193	537.012	16.242
40.455	3.61098	134.753	4.98535	269.228	8.05362	403.426	10.222	537.346	16.2438
40.48	3.60621	134.836	4.98424	269.395	8.0622	403.676	10.225	537.679	16.254
40.505	3.60303	134.92	4.9787	269.562	8.06556	403.926	10.2269	538.012	16.273
40.53	3.6025	135.003	4.975	269.728	8.0622	404.176	10.2315	538.346	16.2906
40.555	3.60356	135.086	4.97611	269.895	8.05885	404.426	10.2444	538.679	16.2977
40.58	3.60674	135.17	4.97944	270.062	8.05885	404.676	10.2611	539.012	16.2994
40.605	3.61204	135.253	4.9787	270.228	8.05959	404.926	10.2721	539.345	16.3096
40.63	3.61602	135.336	4.97574	270.395	8.05959	405.176	10.2721	539.679	16.3259
40.655	3.61602	135.419	4.97611	270.562	8.06407	405.426	10.2672	540.012	16.3427
40.68	3.61416	135.503	4.98129	270.728	8.07937	405.676	10.2661	540.345	16.3568
40.705	3.61098	135.586	4.9872	270.895	8.09989	405.926	10.2687	540.679	16.367
40.73	3.60807	135.669	4.99016	271.062	8.11295	406.176	10.2756	541.012	16.3723
40.755	3.60489	135.753	4.98868	271.228	8.1178	406.426	10.2862	541.345	16.3745
40.78	3.60436	135.836	4.98794	271.395	8.11369	406.676	10.3011	541.679	16.378
40.805	3.6078	135.919	4.99053	271.562	8.10399	406.926	10.3147	542.012	16.3824
40.83	3.6139	136.003	4.99311	271.728	8.09541	407.176	10.3185	542.346	16.3966
40.855	3.61999	136.086	4.99385	271.895	8.09802	407.426	10.3166	542.679	16.4186
40.88	3.62237	136.17	4.99127	272.062	8.11108	407.676	10.3147	543.012	16.4337
40.905	3.61813	136.253	4.98868	272.228	8.12489	407.926	10.314	543.345	16.4367
40.93	3.60992	136.336	4.992	272.395	8.13384	408.176	10.3121	543.679	16.435
40.955	3.60621	136.42	4.99977	272.562	8.13757	408.426	10.3151	544.012	16.4372
40.98	3.60807	136.503	5.00642	272.728	8.13832	408.676	10.3269	544.345	16.45
41.005	3.61284	136.586	5.0079	272.895	8.13757	408.926	10.3383	544.678	16.4685
41.03	3.61575	136.669	5.00457	273.062	8.13907	409.176	10.3417	545.012	16.4805
41.055	3.61813	136.753	5.00051	273.228	8.1428	409.426	10.3402	545.346	16.4836
41.08	3.61999	136.836	4.99866	273.395	8.1428	409.676	10.3421	545.679	16.4844
41.105	3.62025	136.919	5.00125	273.562	8.14354	409.926	10.3524	546.012	16.4884
41.13	3.61813	137.003	5.01234	273.728	8.15362	410.176	10.368	546.345	16.4977
41.155	3.61337	137.086	5.02749	273.895	8.17003	410.426	10.3786	546.679	16.5175
41.18	3.61045	137.17	5.03451	274.062	8.17862	410.676	10.3862	547.012	16.5392
41.205	3.61204	137.253	5.02823	274.228	8.176	410.926	10.395	547.346	16.5542
41.23	3.61575	137.336	5.01825	274.395	8.16892	411.176	10.4045	547.679	16.5582
41.255	3.61946	137.42	5.01677	274.562	8.16145	411.426	10.4083	548.012	16.5582
41.28	3.62025	137.503	5.02269	274.728	8.15623	411.676	10.4056	548.346	16.5613
41.305	3.61946	137.586	5.02749	274.895	8.15884	411.926	10.4003	548.679	16.5661
41.33	3.61813	137.67	5.0286	275.062	8.17003	412.176	10.3957	549.012	16.5705
41.355	3.61655	137.753	5.03193	275.228	8.18197	412.426	10.3984	549.346	16.5794
41.38	3.61655	137.836	5.03414	275.395	8.18981	412.676	10.4144	549.679	16.5948
41.405	3.61655	137.919	5.03414	275.562	8.19541	412.926	10.4383	550.012	16.6129
41.43	3.6184	138.003	5.03119	275.728	8.19727	413.176	10.4558	550.346	16.6279
41.455	3.62264	138.086	5.02675	275.895	8.19205	413.426	10.4611	550.679	16.639
41.48	3.62661	138.17	5.02232	276.062	8.1872	413.676	10.457	551.012	16.6434
41.505	3.62688	138.253	5.02342	276.228	8.19578	413.926	10.4482	551.345	16.6372
41.53	3.6237	138.336	5.03414	276.395	8.21443	414.176	10.4387	551.679	16.6279
41.555	3.62025	138.419	5.04523	276.562	8.22973	414.426	10.4349	552.012	16.6262
41.58	3.62078	138.503	5.04856	276.728	8.23496	414.676	10.4414	552.346	16.6429
41.605	3.62555	138.586	5.04043	276.895	8.2357	414.926	10.457	552.679	16.6716
41.63	3.6327	138.67	5.02749	277.062	8.23421	415.176	10.476	553.012	16.6977
41.655	3.63588	138.753	5.01825	277.228	8.23309	415.426	10.4874	553.346	16.7056
41.68	3.63217	138.836	5.01825	277.395	8.2357	415.676	10.4862	553.679	16.703
41.705	3.62688	138.92	5.0249	277.562	8.24354	415.926	10.4779	554.012	16.7048
41.73	3.62608	139.003	5.03267	277.728	8.251	416.176	10.4725	554.345	16.7109
41.755	3.62979	139.086	5.03932	277.895	8.25212	416.426	10.476	554.679	16.7171
41.78	3.63164	139.169	5.04708	278.062	8.25436	416.676	10.4874	555.012	16.7281
41.805	3.62926	139.253	5.05484	278.228	8.2607	416.926	10.5045	555.345	16.7401
41.83	3.62688	139.336	5.05558	278.395	8.2648	417.175	10.5205	555.679	16.7511
41.8548	3.62688	139.419	5.04708	278.562	8.26145	417.426	10.5307	556.012	16.7626
41.88	3.62873	139.503	5.03784	278.728	8.25958	417.676	10.5345	556.345	16.7758
41.905	3.63085	139.586	5.03784	278.895	8.26145	417.926	10.5353	556.679	16.7856
41.93	3.63112	139.669	5.05115	279.062	8.26294	418.176	10.5334	557.012	16.7917
41.955	3.62926	139.753	5.06889	279.228	8.26331	418.426	10.5315	557.346	16.797
41.98	3.62502	139.836	5.07998	279.395	8.27152	418.676	10.5319	557.679	16.8037
42.005	3.62184	139.92	5.07776	279.562	8.28682	418.926	10.538	558.012	16.8143
42.03	3.62449	140.003	5.06741	279.728	8.29988	419.176	10.5501	558.345	16.827
42.055	3.63112	140.086	5.05447	279.895	8.30585	419.426	10.5646	558.679	16.8284
42.08	3.63721	140.17	5.0456	280.062	8.30771	419.676	10.5737	559.012	16.8213
42.105	3.6388	140.253	5.04856	280.228	8.3051	419.926	10.5752	559.345	16.82
42.13	3.63588	140.336	5.05891	280.395	8.29988	420.176	10.5725	559.679	16.8315
42.155	3.63032	140.419	5.06926	280.562	8.29652	420.426	10.5707	560.012	16.8452
42.18	3.62661	140.503	5.07665	280.728	8.29988	420.676	10.5707	560.345	16.8522
42.205	3.62873	140.586	5.08072	280.895	8.30398	420.925	10.5745	560.679	16.8593
42.23	3.63641	140.669	5.08072	281.062	8.30585	421.176	10.5889	561.012	16.8747
42.255	3.64251	140.753	5.07665	281.228	8.3107	421.426	10.6083	561.345	16.8977
42.28	3.64304	140.836	5.07333	281.395	8.31704	421.676	10.6197	561.679	16.9193
42.305	3.63959	140.919	5.07148	281.562	8.3204	421.926	10.6178	562.012	16.9326
42.33	3.63641	141.003	5.06889	281.728	8.32301	422.176	10.6117	562.346	16.9383
42.355	3.63535	141.086	5.06815	281.895	8.32973	422.426	10.6117	562.678	16.9383
42.38	3.63906	141.17	5.07148	282.062	8.33644	422.676	10.6189	563.012	16.9405
42.405	3.64436	141.253	5.07739	282.228	8.33831	422.926	10.6285	563.346	16.9524
42.43	3.64674	141.336	5.08331	282.395	8.3398	423.176	10.638	563.679	16.9679
42.455	3.64569	141.419	5.08848	282.562	8.34502	423.426	10.6467	564.012	16.9838
42.4798	3.6433	141.503	5.08959	282.728	8.35174	423.676	10.6543	564.345	17.0019
42.505	3.64065	141.586	5.08663	282.895	8.35808	423.926	10.6577	564.679	17.0129
42.53	3.64012	141.669	5.07998	283.062	8.36666	424.176	10.6562	565.012	17.0094
42.555	3.6433	141.753	5.07591	283.228	8.37748	424.426	10.6543	565.346	17.0041
42.58	3.64992	141.836	5.07739	283.395	8.38084	424.676	10.657	565.679	17.0081
42.605	3.65469	141.92	5.08257	283.562	8.37748	424.926	10.671	566.012	17.016
42.63	3.6539	142.003	5.09107	283.728	8.37487	425.176	10.6935	566.345	17.0235
42.655	3.64754	142.086	5.09846	283.895	8.37487	425.426	10.7155	566.679	17.0355
42.68	3.64145	142.17	5.10216	284.062	8.37599	425.676	10.7269	567.012	17.0505
42.705	3.64118	142.253	5.10142	284.228	8.37935	425.926	10.7239	567.346	17.069
42.73	3.64542	142.336	5.09772	284.395	8.38719	426.176	10.7117	567.679	17.088
42.755	3.65045	142.42	5.09366	284.562	8.39801	426.426	10.703	568.012	17.0968
42.78	3.65284	142.503	5.09255	284.728	8.40659	426.676	10.7015	568.346	17.092
42.805	3.65098	142.586	5.09107	284.895	8.41256	426.926	10.7075	568.679	17.0849
42.83	3.64807	142.67	5.09033	285.062	8.42039	427.176	10.7178	569.012	17.088
42.855	3.64913	142.753	5.09181	285.228	8.42562	427.426	10.7326	569.346	17.1021
42.88	3.65231	142.836	5.09698	285.395	8.4245	427.676	10.7486	569.679	17.1211
42.905	3.6539	142.92	5.10364	285.562	8.42114	427.926	10.7615	570.012	17.1374
42.93	3.65151	143.003	5.10622	285.728	8.42263	428.176	10.7642	570.346	17.1529
42.955	3.64754	143.086	5.10216	285.895	8.42375	428.426	10.7608	570.679	17.1666
42.98	3.64622	143.17	5.09366	286.062	8.4245	428.676	10.757	571.012	17.1719
43.005	3.64913	143.253	5.08774	286.228	8.43047	428.926	10.7554	571.345	17.1688
43.03	3.65337	143.336	5.09292	286.395	8.44091	429.176	10.7615	571.679	17.1648
43.055	3.65575	143.419	5.10992	286.562	8.44763	429.426	10.7756	572.012	17.1679
43.08	3.65602	143.503	5.12508	286.728	8.44949	429.676	10.7954	572.346	17.182
43.1048	3.65575	143.586	5.12582	286.895	8.45211	429.926	10.8121	572.679	17.2041
43.13	3.65337	143.67	5.11473	287.062	8.45621	430.176	10.8197	573.012	17.2235
43.155	3.65045	143.753	5.10216	287.228	8.45808	430.426	10.819	573.346	17.2346
43.18	3.65151	143.836	5.09772	287.395	8.46218	430.676	10.8148	573.679	17.2386
43.205	3.65708	143.92	5.10142	287.562	8.47002	430.926	10.8129	574.012	17.2363
43.23	3.66184	144.003	5.10881	287.728	8.47748	431.176	10.8163	574.346	17.2315
43.255	3.66264	144.086	5.11657	287.895	8.47934	431.426	10.8262	574.679	17.2337
43.28	3.66079	144.169	5.12323	288.062	8.48009	431.676	10.838	575.012	17.2447
43.305	3.65655	144.253	5.12766	288.228	8.48419	431.926	10.846	575.345	17.2606
43.33	3.65231	144.336	5.13173	288.395	8.48606	432.176	10.8494	575.679	17.2778
43.355	3.65045	144.419	5.13616	288.562	8.48606	432.426	10.852	576.012	17.2902
43.38	3.65337	144.503	5.1369	288.728	8.49016	432.676	10.8589	576.345	17.2924
43.405	3.65946	144.586	5.13247	288.895	8.49725	432.926	10.8669	576.679	17.2942
43.43	3.66423	144.67	5.12582	289.062	8.5021	433.176	10.8703	577.012	17.3035
43.455	3.66502	144.753	5.12397	289.228	8.50546	433.426	10.8695	577.346	17.3123
43.48	3.66211	144.836	5.12988	289.395	8.51069	433.676	10.8722	577.679	17.3167
43.505	3.65602	144.92	5.14023	289.562	8.51591	433.926	10.8832	578.012	17.3215
43.53	3.65045	145.003	5.14873	289.728	8.51666	434.176	10.8946	578.346	17.3304
43.555	3.64807	145.086	5.1528	289.895	8.51591	434.426	10.9026	578.679	17.341
43.58	3.65178	145.17	5.15354	290.062	8.52039	434.676	10.9087	579.012	17.3529
43.605	3.6584	145.253	5.15132	290.228	8.52897	434.926	10.914	579.345	17.36
43.63	3.66449	145.336	5.14799	290.395	8.53643	435.176	10.9155	579.678	17.3648
43.655	3.66635	145.419	5.14799	290.562	8.54165	435.426	10.9106	580.012	17.3789
43.68	3.66184	145.503	5.14873	290.728	8.54576	435.676	10.9087	580.345	17.3971
43.705	3.65575	145.586	5.14873	290.895	8.54352	435.926	10.914	580.679	17.4094
43.73	3.6539	145.669	5.14799	291.062	8.53792	436.176	10.9289	581.012	17.4187
43.755	3.65655	145.753	5.14799	291.228	8.53904	436.426	10.9494	581.345	17.4297
43.78	3.65999	145.836	5.14762	291.395	8.54949	436.676	10.968	581.679	17.4456
43.805	3.66211	145.919	5.14356	291.562	8.56106	436.926	10.9749	582.012	17.4602
43.83	3.66449	146.003	5.13949	291.728	8.56814	437.176	10.9695	582.346	17.4681
43.855	3.66794	146.086	5.14097	291.895	8.57411	437.426	10.9608	582.679	17.4699
43.88	3.66979	146.17	5.14799	292.062	8.57934	437.676	10.96	583.012	17.4743
43.905	3.66873	146.253	5.15465	292.228	8.57934	437.926	10.9688	583.345	17.484
43.93	3.66555	146.336	5.15945	292.395	8.57897	438.176	10.9794	583.679	17.4915
43.955	3.66184	146.42	5.16389	292.562	8.58344	438.426	10.9851	584.012	17.4964
43.98	3.66026	146.503	5.16648	292.728	8.59128	438.676	10.9855	584.346	17.5004
44.005	3.66317	146.586	5.16574	292.895	8.59613	438.926	10.9897	584.679	17.5043
44.03	3.66847	146.669	5.16574	293.062	8.59799	439.176	11.0003	585.012	17.5167
44.055	3.6735	146.753	5.1698	293.228	8.60061	439.426	11.0121	585.346	17.5348
44.08	3.67483	146.836	5.17424	293.395	8.59986	439.675	11.0182	585.679	17.5472
44.105	3.67456	146.92	5.17387	293.562	8.59949	439.926	11.0216	586.012	17.556
44.13	3.67165	147.003	5.17054	293.728	8.60732	440.176	11.0243	586.345	17.571
44.155	3.66741	147.086	5.17165	293.895	8.62001	440.426	11.0254	586.679	17.5834
44.18	3.6637	147.17	5.17756	294.062	8.62448	440.676	11.0281	587.012	17.5856
44.205	3.66317	147.253	5.18089	294.228	8.62113	440.926	11.0376	587.346	17.5895
44.23	3.66847	147.336	5.17978	294.395	8.62337	441.176	11.0524	587.679	17.6037
44.255	3.67589	147.42	5.1783	294.562	8.63381	441.426	11.0654	588.012	17.624
44.28	3.68065	147.503	5.17904	294.728	8.64426	441.676	11.0707	588.346	17.6408
44.305	3.67906	147.586	5.18163	294.895	8.65023	441.926	11.0722	588.679	17.647
44.33	3.67535	147.67	5.1857	295.062	8.64911	442.175	11.0749	589.012	17.6509
44.3548	3.67403	147.753	5.18681	295.228	8.63978	442.426	11.0794	589.346	17.6651
44.38	3.67456	147.836	5.18422	295.395	8.63045	442.676	11.0878	589.679	17.6832
44.405	3.67641	147.92	5.18348	295.562	8.63381	442.926	11.0992	590.012	17.6907
44.43	3.67827	148.003	5.19013	295.728	8.65098	443.176	11.108	590.346	17.6893
44.455	3.68065	148.086	5.19937	295.895	8.66814	443.426	11.1064	590.679	17.6902
44.48	3.6833	148.17	5.20122	296.062	8.67411	443.676	11.0969	591.012	17.6986
44.505	3.68622	148.253	5.19753	296.228	8.67075	443.926	11.0905	591.345	17.7136
44.53	3.68913	148.336	5.1942	296.395	8.66441	444.176	11.0931	591.679	17.7299
44.555	3.6894	148.419	5.19531	296.562	8.65881	444.426	11.1011	592.012	17.7401
44.58	3.68728	148.503	5.19863	296.728	8.66366	444.676	11.1106	592.346	17.7459
44.605	3.68383	148.586	5.20196	296.895	8.68082	444.926	11.1194	592.679	17.7573
44.63	3.68012	148.67	5.20196	297.062	8.69948	445.176	11.1262	593.012	17.7732
44.655	3.67641	148.753	5.19753	297.228	8.70732	445.426	11.1281	593.346	17.7843
44.68	3.67535	148.836	5.19161	297.395	8.70582	445.676	11.1247	593.679	17.7847
44.705	3.6788	148.92	5.18902	297.562	8.70284	445.925	11.1201	594.012	17.7825
44.73	3.68569	149.003	5.19198	297.728	8.70284	446.176	11.1247	594.345	17.7918
44.755	3.69098	149.086	5.20048	297.895	8.70732	446.426	11.1422	594.679	17.8156
44.78	3.69045	149.17	5.21231	298.062	8.71478	446.676	11.1612	595.012	17.839
44.805	3.68383	149.253	5.2197	298.228	8.71925	446.926	11.1715	595.345	17.8545
44.83	3.67535	149.336	5.21712	298.395	8.71739	447.176	11.176	595.679	17.8633
44.855	3.67059	149.419	5.20714	298.562	8.71179	447.426	11.1836	596.012	17.8633
44.88	3.67218	149.503	5.20122	298.728	8.71478	447.676	11.1916	596.345	17.8593
44.905	3.67774	149.586	5.20196	298.895	8.72784	447.926	11.1943	596.679	17.8611
44.93	3.68489	149.669	5.2064	299.062	8.74164	448.176	11.1916	597.012	17.8681
44.955	3.69098	149.753	5.21194	299.228	8.74649	448.426	11.1882	597.346	17.8774
44.9798	3.69363	149.836	5.21786	299.395	8.74575	448.676	11.1889	597.679	17.8969
45.005	3.69178	149.92	5.22488	299.562	8.74388	448.926	11.1958	598.006	17.9238
45.03	3.68516	150.003	5.22895	299.728	8.73978	449.176	11.2099	598.309	17.9392
45.055	3.67827	150.086	5.22821	299.895	8.73642	449.426	11.2255	598.587	17.9353
45.08	3.67589	150.17	5.22303	300.062	8.73903	449.676	11.2319	598.84	17.9026
45.105	3.67906	150.253	5.21564	300.228	8.74649	449.926	11.2273	599.069	17.8412
45.13	3.68516	150.336	5.2112	300.395	8.75172	450.176	11.222	599.272	17.7732
45.155	3.68754	150.419	5.21786	300.562	8.75582	450.426	11.2247	599.45	17.7229
45.18	3.68728	150.503	5.23338	300.728	8.75955	450.676	11.2342	599.603	17.6933
45.205	3.6894	150.586	5.24262	300.895	8.76291	450.926	11.2448	599.732	17.6664
45.23	3.69363	150.669	5.23929	301.062	8.7644	451.176	11.257	599.835	17.6319
45.255	3.69337	150.753	5.23079	301.228	8.76963	451.426	11.2684	599.913	17.5856
45.28	3.6886	150.836	5.22895	301.395	8.78157	451.676	11.2753	599.967	17.5167
45.305	3.68436	150.919	5.23153	301.562	8.7894	451.926	11.276	599.995	17.4244
45.33	3.68304	151.003	5.22968	301.728	8.79015	452.176	11.2745	600	17.3246
45.355	3.68489	151.086	5.22414	301.895	8.7894	452.426	11.2787	600	17.2346
45.38	3.68913	151.17	5.21896	302.062	8.79537	452.676	11.2882	600	17.1555
45.405	3.69363	151.253	5.21896	302.228	8.80619	452.926	11.2969	600	17.088
45.43	3.69575	151.336	5.22377	302.395	8.81589	453.176	11.2996	600	17.0377
45.455	3.69469	151.42	5.23264	302.562	8.82373	453.426	11.3015	600	16.994
45.48	3.69231	151.503	5.24077	302.728	8.82373	453.676	11.3064	599.994	16.9343
45.505	3.68913	151.586	5.24077	302.895	8.81738	453.926	11.3102	599.964	16.8474
45.53	3.68516	151.67	5.23597	303.062	8.81328	454.176	11.3125	599.909	16.7423
45.555	3.68436	151.753	5.23079	303.228	8.81813	454.426	11.3178	599.828	16.6209
45.58	3.68807	151.836	5.22968	303.395	8.82709	454.676	11.3266	599.723	16.4836
45.6048	3.69522	151.919	5.23227	303.562	8.83306	454.926	11.3361	599.593	16.3401
45.63	3.70132	152.003	5.24336	303.728	8.83902	455.176	11.3433	599.438	16.2116
45.655	3.70079	152.086	5.25962	303.895	8.84574	455.426	11.3517	599.258	16.1021
45.68	3.69522	152.17	5.27071	304.062	8.84761	455.676	11.3604	599.053	15.9922
45.705	3.6894	152.253	5.26813	304.228	8.84649	455.926	11.3673	598.823	15.8698
45.73	3.68754	152.336	5.25778	304.395	8.84761	456.176	11.3726	598.568	15.7325
45.755	3.69178	152.42	5.25112	304.562	8.85358	456.426	11.3787	598.288	15.5776
45.78	3.69973	152.503	5.25334	304.728	8.86029	456.676	11.3859	597.983	15.4005
45.805	3.70688	152.586	5.26184	304.895	8.86552	456.926	11.3912	597.654	15.2107
45.83	3.7082	152.67	5.26961	305.062	8.87037	457.175	11.3973	597.321	15.0274
45.855	3.70397	152.753	5.26961	305.228	8.87148	457.426	11.4084	596.988	14.8588
45.88	3.69787	152.836	5.26221	305.395	8.87037	457.676	11.419	596.655	14.7091
45.905	3.69337	152.92	5.25704	305.562	8.8741	457.926	11.4198	596.321	14.5709
45.93	3.69231	153.003	5.25778	305.728	8.88342	458.176	11.4091	595.988	14.4173
45.955	3.69416	153.086	5.26295	305.895	8.89089	458.426	11.4015	595.655	14.2261
45.98	3.6984	153.17	5.27071	306.062	8.89163	458.676	11.4095	595.321	14.0159
46.005	3.70132	153.253	5.27626	306.228	8.8935	458.926	11.4293	594.988	13.8164
46.03	3.70185	153.336	5.27478	306.395	8.89872	459.176	11.4441	594.654	13.6344
46.055	3.70211	153.419	5.26776	306.562	8.90283	459.426	11.4483	594.321	13.468
46.08	3.70608	153.503	5.26295	306.728	8.90395	459.676	11.4475	593.988	13.3082
46.105	3.71165	153.586	5.26628	306.895	8.9088	459.926	11.4483	593.655	13.1426
46.13	3.71403	153.67	5.27478	307.062	8.91738	460.176	11.4521	593.321	12.9735
46.155	3.7082	153.753	5.27996	307.228	8.92447	460.426	11.4582	592.988	12.8057
46.18	3.69787	153.836	5.27996	307.395	8.92708	460.676	11.4635	592.654	12.6388
46.205	3.69151	153.92	5.27626	307.562	8.92932	460.926	11.4677	592.321	12.4812
46.23	3.69602	154.003	5.27404	307.728	8.93379	461.176	11.4711	591.988	12.3395
46.255	3.70979	154.086	5.27663	307.895	8.93864	461.426	11.4756	591.655	12.2039
46.28	3.72065	154.169	5.28513	308.062	8.94238	461.676	11.4833	591.321	12.0688
46.305	3.7196	154.253	5.29511	308.228	8.94499	461.926	11.4928	590.988	11.9386
46.33	3.70635	154.336	5.29844	308.395	8.94573	462.176	11.5023	590.654	11.8088
46.355	3.69151	154.419	5.294	308.562	8.94835	462.426	11.5084	590.321	11.6785
46.38	3.68489	154.503	5.28846	308.728	8.95842	462.676	11.511	589.988	11.5554
46.405	3.69178	154.586	5.28846	308.895	8.97222	462.926	11.5144	589.654	11.4317
46.43	3.71218	154.669	5.29178	309.062	8.97894	463.176	11.5198	589.321	11.3006
46.455	3.73284	154.753	5.29585	309.228	8.97484	463.426	11.5266	588.988	11.1712
46.48	3.73761	154.836	5.29918	309.395	8.97036	463.676	11.5353	588.654	11.0516
46.505	3.72145	154.92	5.30176	309.562	8.96961	463.926	11.5441	588.321	10.9386
46.53	3.69708	155.003	5.30287	309.728	8.97297	464.176	11.5452	587.988	10.8335
46.555	3.68251	155.086	5.3025	309.895	8.97894	464.426	11.5384	587.655	10.7302
46.58	3.68754	155.17	5.3025	310.062	8.98491	464.676	11.5346	587.321	10.6171
46.605	3.70555	155.253	5.30361	310.228	8.98752	464.926	11.5418	586.988	10.4997
46.63	3.72251	155.336	5.30509	310.395	8.99163	465.176	11.5547	586.655	10.3858
46.655	3.72675	155.419	5.30509	310.562	9.00021	465.426	11.565	586.321	10.2803
46.68	3.72065	155.503	5.30583	310.728	9.00991	465.676	11.5757	585.988	10.1853
46.705	3.71297	155.586	5.30361	310.895	9.01215	465.926	11.5871	585.655	10.0997
46.73	3.71112	155.669	5.29992	311.062	9.00618	466.176	11.5931	585.321	10.0153
46.755	3.71297	155.753	5.29659	311.228	9.00543	466.426	11.5928	584.988	9.92749
46.78	3.71112	155.836	5.29585	311.395	9.01663	466.676	11.5893	584.654	9.83653
46.805	3.7037	155.919	5.29659	311.562	9.03118	466.926	11.5897	584.321	9.74028
46.83	3.69787	156.003	5.29918	311.728	9.0405	467.175	11.5966	583.988	9.64447
46.855	3.70132	156.086	5.30509	311.895	9.04386	467.426	11.6106	583.655	9.55043
46.88	3.71297	156.17	5.31433	312.062	9.04386	467.676	11.6258	583.321	9.45462
46.905	3.72516	156.253	5.32468	312.228	9.04237	467.926	11.6373	582.988	9.35837
46.93	3.73099	156.336	5.33134	312.395	9.04125	468.176	11.6407	582.655	9.27228
46.955	3.72675	156.42	5.32801	312.561	9.04312	468.426	11.6373	582.321	9.19457
46.98	3.7135	156.503	5.31692	312.728	9.04797	468.676	11.6331	581.988	9.12922
47.005	3.69946	156.586	5.30509	312.895	9.04647	468.926	11.6338	581.655	9.07315
47.03	3.69337	156.67	5.30029	313.062	9.04386	469.176	11.6376	581.321	9.00074
47.055	3.69973	156.753	5.30583	313.228	9.04983	469.426	11.6437	580.988	8.90273
47.08	3.71589	156.836	5.32025	313.395	9.06289	469.676	11.654	580.654	8.79941
47.105	3.73046	156.92	5.33466	313.562	9.07632	469.926	11.6696	580.321	8.70934
47.13	3.73364	157.003	5.33984	313.728	9.08565	470.176	11.6844	579.988	8.6387
47.155	3.72489	157.086	5.33651	313.895	9.08826	470.426	11.689	579.654	8.58616
47.18	3.71032	157.17	5.33208	314.062	9.08229	470.676	11.681	579.321	8.5398
47.205	3.69946	157.253	5.33134	314.228	9.07744	470.925	11.6722	578.988	8.48682
47.23	3.69761	157.336	5.33134	314.395	9.08565	471.176	11.6757	578.654	8.42147
47.255	3.70397	157.42	5.33134	314.562	9.10468	471.426	11.6916	578.321	8.34333
47.28	3.71456	157.503	5.33134	314.728	9.12072	471.676	11.7099	577.988	8.25458
47.305	3.72383	157.586	5.3306	314.895	9.1252	471.926	11.7221	577.654	8.17069
47.33	3.7286	157.67	5.32727	315.062	9.12408	472.176	11.7316	577.321	8.10093
47.355	3.72807	157.753	5.32616	315.228	9.11923	472.426	11.7418	576.988	8.0431
47.38	3.72198	157.836	5.33392	315.395	9.1155	472.676	11.7491	576.655	7.99365
47.405	3.71244	157.92	5.34686	315.562	9.1155	472.926	11.7498	576.321	7.94199
47.43	3.70741	158.003	5.35425	315.728	9.11998	473.176	11.7453	575.988	7.88062
47.455	3.71059	158.086	5.34649	315.895	9.12334	473.426	11.7384	575.654	7.8166
47.4798	3.7196	158.169	5.32801	316.062	9.12483	473.676	11.7331	575.321	7.75699
47.505	3.72675	158.253	5.3147	316.228	9.12781	473.926	11.7316	574.988	7.69562
47.53	3.73046	158.336	5.31877	316.395	9.1364	474.176	11.7384	574.655	7.63204
47.555	3.73364	158.419	5.33577	316.562	9.14572	474.426	11.7521	574.321	7.57023
47.58	3.73549	158.503	5.35351	316.728	9.14908	474.676	11.7688	573.988	7.50445
47.605	3.73284	158.586	5.36091	316.895	9.14908	474.926	11.7844	573.654	7.44175
47.63	3.72489	158.67	5.35425	317.062	9.14908	475.176	11.7966	573.321	7.39142
47.655	3.71642	158.753	5.34058	317.228	9.15057	475.426	11.8	572.988	7.34947
47.68	3.71244	158.836	5.32912	317.395	9.15654	475.676	11.7916	572.654	7.30135
47.705	3.71774	158.92	5.32875	317.562	9.16699	475.926	11.7802	572.321	7.24263
47.73	3.7294	159.003	5.3391	317.728	9.17706	476.176	11.7818	571.988	7.17198
47.755	3.74185	159.086	5.35869	317.895	9.18154	476.426	11.8	571.655	7.09781
47.78	3.74582	159.169	5.37976	318.062	9.18303	476.676	11.8236	571.321	7.03556
47.805	3.74185	159.253	5.38826	318.228	9.18042	476.926	11.835	570.988	6.99405
47.83	3.73231	159.336	5.3805	318.395	9.17371	477.175	11.8289	570.655	6.9658
47.855	3.72277	159.42	5.36202	318.562	9.16848	477.426	11.8179	570.321	6.93842
47.88	3.71774	159.503	5.34575	318.728	9.17632	477.676	11.8133	569.988	6.89604
47.905	3.72092	159.586	5.34316	318.895	9.19535	477.926	11.8167	569.654	6.83422
47.93	3.73125	159.669	5.35241	319.062	9.214	478.176	11.8274	569.321	6.77065
47.955	3.74185	159.753	5.36534	319.228	9.22333	478.426	11.8403	568.988	6.71413
47.98	3.74635	159.836	5.37643	319.395	9.2252	478.676	11.8517	568.655	6.66027
48.005	3.74397	159.92	5.38382	319.562	9.22258	478.926	11.8586	568.321	6.6117
48.03	3.73761	160.003	5.38567	319.728	9.21624	479.176	11.8631	567.988	6.57108
48.055	3.72913	160.086	5.37976	319.895	9.21139	479.426	11.8692	567.655	6.53179
48.08	3.72092	160.17	5.36941	320.062	9.214	479.676	11.8749	567.321	6.49337
48.105	3.71827	160.253	5.36017	320.228	9.22146	479.926	11.8753	566.988	6.45408
48.13	3.72675	160.336	5.3561	320.395	9.22855	480.176	11.8707	566.655	6.40728
48.155	3.74185	160.419	5.36275	320.562	9.23788	480.426	11.8681	566.321	6.35606
48.18	3.75112	160.503	5.37865	320.728	9.24982	480.676	11.8734	565.988	6.30926
48.205	3.74979	160.586	5.39417	320.895	9.2584	480.926	11.8829	565.654	6.26688
48.23	3.74185	160.669	5.40083	321.062	9.25728	481.176	11.8932	565.321	6.2267
48.255	3.73364	160.753	5.39491	321.228	9.25392	481.426	11.9019	564.988	6.19094
48.28	3.7294	160.836	5.38382	321.395	9.25392	481.676	11.9084	564.655	6.15252
48.305	3.73099	160.919	5.37311	321.562	9.25654	481.926	11.908	564.321	6.10705
48.33	3.73708	161.003	5.36793	321.728	9.26176	482.176	11.8996	563.988	6.05981
48.355	3.74397	161.086	5.36867	321.895	9.27295	482.426	11.8977	563.655	6.01036
48.38	3.74688	161.17	5.37458	322.062	9.28676	482.676	11.9133	563.321	5.96091
48.405	3.7437	161.253	5.38161	322.228	9.29422	482.926	11.9388	562.988	5.9172
48.43	3.7384	161.336	5.38826	322.395	9.29347	483.176	11.9559	562.655	5.87878
48.455	3.73549	161.42	5.39344	322.562	9.29236	483.426	11.9563	562.322	5.84567
48.48	3.73655	161.503	5.39639	322.728	9.29422	483.676	11.9498	561.988	5.82139
48.505	3.73602	161.586	5.39676	322.895	9.2987	483.926	11.9437	561.655	5.79887
48.53	3.73364	161.67	5.39491	323.062	9.31064	484.176	11.9415	561.321	5.76134
48.555	3.73337	161.753	5.39085	323.228	9.32593	484.426	11.9475	560.988	5.71101
48.58	3.73946	161.836	5.39048	323.395	9.33079	484.676	11.9666	560.654	5.65626
48.605	3.75006	161.919	5.39676	323.562	9.32593	484.926	11.9917	560.321	5.6046
48.63	3.75774	162.003	5.40785	323.728	9.32743	485.176	12.0057	559.988	5.56266
48.655	3.75403	162.086	5.41931	323.895	9.33601	485.426	12.0023	559.654	5.53087
48.68	3.73946	162.17	5.42633	324.062	9.34011	485.676	11.9924	559.321	5.50261
48.705	3.7233	162.253	5.42781	324.228	9.33787	485.926	11.9882	558.988	5.47833
48.73	3.71483	162.336	5.41857	324.395	9.34198	486.176	11.9936	558.654	5.45405
48.755	3.72012	162.42	5.40489	324.562	9.35168	486.426	12.0023	558.321	5.42093
48.78	3.73893	162.503	5.39565	324.728	9.3584	486.676	12.011	557.988	5.38252
48.805	3.76198	162.586	5.39824	324.895	9.35653	486.926	12.0171	557.654	5.34014
48.83	3.77787	162.67	5.41007	325.062	9.35131	487.176	12.0232	557.321	5.29245
48.855	3.77893	162.753	5.42448	325.228	9.34384	487.426	12.032	556.988	5.24786
48.88	3.76383	162.836	5.43447	325.395	9.33676	487.676	12.043	556.655	5.22048
48.905	3.74132	162.919	5.43373	325.562	9.33676	487.926	12.051	556.321	5.20371
48.93	3.72489	163.003	5.4219	325.728	9.34907	488.176	12.0491	555.988	5.18737
48.955	3.72436	163.086	5.40748	325.895	9.3666	488.426	12.0381	555.655	5.16529
48.98	3.73893	163.17	5.39935	326.062	9.38302	488.676	12.0285	555.321	5.12997
49.005	3.75668	163.253	5.40416	326.228	9.39757	488.926	12.0335	554.988	5.08229
49.03	3.76754	163.336	5.41857	326.395	9.41026	489.176	12.0536	554.654	5.03461
49.055	3.76675	163.419	5.43631	326.562	9.41138	489.426	12.078	554.321	4.99708
49.08	3.76066	163.503	5.44888	326.728	9.40354	489.675	12.0943	553.988	4.97103
49.105	3.75642	163.586	5.44999	326.895	9.39496	489.926	12.0989	553.654	4.95293
49.13	3.75536	163.67	5.43742	327.062	9.3931	490.176	12.0928	553.321	4.93085
49.155	3.75244	163.753	5.41783	327.228	9.39608	490.426	12.0822	552.988	4.90039
49.18	3.74741	163.836	5.40526	327.395	9.4069	490.676	12.0738	552.655	4.86771
49.205	3.7437	163.92	5.40748	327.562	9.42406	490.926	12.0795	552.321	4.83681
49.23	3.74556	164.003	5.41857	327.728	9.43787	491.176	12.0977	551.988	4.80546
49.255	3.75218	164.086	5.4304	327.895	9.44309	491.426	12.1179	551.655	4.77058
49.28	3.76066	164.169	5.44334	328.062	9.44645	491.676	12.1304	551.321	4.73128
49.305	3.76516	164.253	5.4559	328.228	9.4513	491.926	12.1362	550.988	4.69111
49.33	3.76251	164.336	5.46367	328.395	9.44981	492.175	12.1365	550.655	4.66285
49.3548	3.75218	164.419	5.46182	328.562	9.44197	492.426	12.1346	550.321	4.64651
49.38	3.74132	164.503	5.45184	328.728	9.43936	492.676	12.1304	549.988	4.6315
49.405	3.73655	164.586	5.44149	328.895	9.44794	492.926	12.1293	549.655	4.61119
49.43	3.74317	164.669	5.43816	329.062	9.46063	493.176	12.132	549.321	4.58382
49.455	3.75774	164.753	5.44297	329.228	9.47033	493.426	12.1365	548.988	4.55026
49.48	3.77178	164.836	5.45184	329.395	9.48152	493.676	12.1426	548.654	4.51715
49.505	3.77655	164.92	5.46182	329.562	9.49048	493.926	12.1536	548.322	4.48668
49.53	3.76807	165.003	5.46773	329.728	9.48712	494.176	12.1677	547.988	4.45666
49.555	3.75297	165.086	5.46699	329.895	9.4763	494.426	12.1772	547.655	4.43194
49.58	3.74211	165.17	5.46108	330.062	9.47369	494.675	12.1753	547.321	4.41781
49.605	3.74079	165.253	5.45258	330.228	9.48376	494.926	12.1692	546.988	4.40191
49.63	3.74874	165.336	5.44297	330.395	9.49757	495.176	12.1692	546.655	4.37233
49.655	3.76383	165.419	5.43964	330.562	9.511	495.426	12.1753	546.321	4.33524
49.68	3.78026	165.503	5.4474	330.728	9.51809	495.676	12.1818	545.988	4.29772
49.705	3.78688	165.586	5.46256	330.895	9.51473	495.925	12.1909	545.655	4.26549
49.73	3.77787	165.669	5.47513	331.062	9.5054	496.176	12.2076	545.321	4.24915
49.755	3.76013	165.753	5.47771	331.228	9.50092	496.426	12.2244	544.988	4.24297
49.78	3.74582	165.836	5.47365	331.395	9.50354	496.676	12.227	544.655	4.23016
49.805	3.7437	165.919	5.46662	331.562	9.51137	496.926	12.2145	544.321	4.205
49.83	3.75297	166.003	5.46071	331.728	9.52331	497.176	12.2042	543.988	4.17012
49.855	3.76807	166.086	5.45849	331.895	9.5401	497.426	12.2111	543.655	4.13303
49.88	3.77735	166.17	5.46256	332.062	9.55465	497.676	12.2293	543.322	4.10477
49.905	3.77735	166.253	5.47032	332.228	9.56062	497.926	12.2468	542.988	4.08137
49.93	3.77284	166.336	5.47808	332.395	9.55726	498.176	12.2563	542.655	4.05223
[truncated: 46,019 more rows]
