# Supplementary material for: Toughening elastomer via sequentially activated multi-pathway energy dissipation
Source: Nat Commun. 2026 Jul 1;17:5452. doi: 10.1038/s41467-026-74148-z (PMC13323342; doi:10.1038/s41467-026-74148-z)
Supplement: Supplementary file 3 — Source Data [file 41467_2026_74148_MOESM3_ESM.zip › Source data/Fig. S26.xlsx]

## Sheet: Sheet1
30		100		200		300		400
Strain (%）	Stress (MPa)	Strain (%）	Stress (MPa)	Strain (%）	Stress (MPa)	Strain (%）	Stress (MPa)	Strain (%）	Stress (MPa)
0.00633	0.00844	0.00617	-0.00722	0.00617	0.04437	0.00633	0.01885	0.00617	-0.06709
0.03	0	0.03633	-0.00722	0.03633	0.04784	0.0365	0.02496	0.03633	-0.07638
0.055	-0.01288	0.0915	-0.000903101	0.0915	0.04552	0.09183	0.0377	0.0915	-0.06089
0.08	-0.01066	0.16967	0.02484	0.17167	0.05787	0.17183	0.07387	0.17167	-0.00929
0.105	0.01465	0.253	0.08309	0.27683	0.10262	0.27683	0.13908	0.27667	0.0805
0.13	0.04307	0.33633	0.15533	0.40667	0.16782	0.407	0.21498	0.40683	0.18217
0.155	0.05017	0.4195	0.19959	0.56183	0.22453	0.56217	0.28121	0.562	0.25442
0.18	0.04218	0.50283	0.19959	0.72817	0.26967	0.74233	0.34234	0.74217	0.29364
0.205	0.03685	0.58633	0.17836	0.89483	0.32098	0.94733	0.41214	0.94717	0.32615
0.23	0.03507	0.66967	0.16662	1.0615	0.37923	1.1775	0.49008	1.17733	0.36898
0.255	0.03285	0.753	0.1761	1.22817	0.42668	1.426	0.56956	1.43233	0.43504
0.28	0.03463	0.83617	0.20907	1.39483	0.46025	1.67583	0.65922	1.71233	0.54134
0.305	0.04484	0.91967	0.26371	1.5615	0.50654	1.92583	0.75856	2.0175	0.6879
0.33	0.05816	1.003	0.32783	1.72817	0.58216	2.17583	0.85077	2.34533	0.84737
0.355	0.06749	1.08633	0.38291	1.89483	0.6732	2.42583	0.92311	2.6785	0.99289
0.38	0.07636	1.16967	0.4213	2.0615	0.75962	2.67583	0.98577	3.012	1.10849
0.405	0.08968	1.253	0.4502	2.22817	0.83948	2.92583	1.06422	3.34517	1.19106
0.43	0.10389	1.33617	0.48	2.39483	0.92127	3.176	1.16662	3.67867	1.24422
0.455	0.11233	1.41967	0.51612	2.5615	1.00074	3.42583	1.27411	4.012	1.29014
0.48	0.11322	1.503	0.56083	2.72817	1.07173	3.676	1.37855	4.34533	1.36704
0.505	0.11322	1.58633	0.60824	2.89483	1.13963	3.92583	1.48247	4.67867	1.48315
0.53	0.11721	1.6695	0.64843	3.0615	1.2083	4.17567	1.58538	5.01217	1.61268
0.555	0.12831	1.75283	0.68049	3.22817	1.27465	4.42583	1.68218	5.34533	1.7355
0.58	0.14651	1.83633	0.71571	3.39483	1.33985	4.67583	1.7698	5.67883	1.848
0.605	0.17005	1.91967	0.75906	3.5615	1.40736	4.926	1.85691	6.01217	1.94863
0.63	0.19136	2.003	0.8024	3.72817	1.47604	5.17583	1.94352	6.3455	2.03688
0.655	0.20468	2.08617	0.83582	3.89483	1.53853	5.42583	2.02146	6.67867	2.121
0.68	0.20867	2.1695	0.86156	4.0615	1.59794	5.67583	2.08463	7.01217	2.20099
0.705	0.21045	2.253	0.88504	4.228	1.6643	5.92583	2.14067	7.3455	2.27478
0.73	0.21356	2.33617	0.91303	4.39483	1.73104	6.176	2.19977	7.67883	2.35116
0.755	0.21977	2.41967	0.95051	4.5615	1.78968	6.42583	2.25835	8.01217	2.42599
0.78	0.23531	2.50283	0.99883	4.72833	1.84408	6.67567	2.31388	8.34533	2.49204
0.805	0.2584	2.58633	1.0494	4.89483	1.89925	6.92583	2.36687	8.67883	2.55087
0.83	0.2806	2.66967	1.0932	5.0615	1.95634	7.17583	2.42138	9.01217	2.59577
0.855	0.29392	2.753	1.12707	5.22817	2.0119	7.426	2.46723	9.3455	2.62209
0.88	0.30413	2.83633	1.15416	5.395	2.06321	7.67583	2.49626	9.67883	2.64428
0.905	0.31523	2.9195	1.17674	5.56167	2.10487	7.92583	2.51817	10.0122	2.67989
0.93	0.32455	3.00283	1.19932	5.72817	2.13304	8.17583	2.55077	10.3455	2.73614
0.955	0.33387	3.08633	1.23138	5.895	2.15271	8.42583	2.59408	10.6788	2.80632
0.98	0.34764	3.16967	1.27473	6.0615	2.17817	8.67583	2.63279	11.0122	2.87805
1.005	0.36407	3.253	1.31943	6.22817	2.21598	8.92583	2.6603	11.3455	2.92656
1.03	0.3765	3.33617	1.35872	6.39483	2.2534	9.17567	2.68527	11.6787	2.9503
1.055	0.3876	3.4195	1.38852	6.5615	2.28349	9.42583	2.71787	12.0122	2.95959
1.08	0.40358	3.503	1.40523	6.72817	2.3105	9.67583	2.75251	12.3453	2.9694
1.105	0.42534	3.58617	1.41471	6.89483	2.33712	9.926	2.78053	12.6787	2.99159
1.13	0.44354	3.66967	1.43006	7.06167	2.36181	10.1758	2.80397	13.012	3.02719
1.155	0.45064	3.75283	1.45986	7.22833	2.38766	10.4258	2.82485	13.3453	3.0659
1.18	0.45464	3.83617	1.49508	7.39483	2.41389	10.6758	2.84472	13.6788	3.10409
1.205	0.46085	3.9195	1.52398	7.5615	2.43781	10.9258	2.86204	14.012	3.14434
1.23	0.47284	4.003	1.54701	7.72817	2.46096	11.1758	2.87987	14.3455	3.17943
1.255	0.48794	4.08633	1.57049	7.895	2.49066	11.4258	2.90891	14.6787	3.20523
1.28	0.5057	4.1695	1.59352	8.0615	2.52539	11.6758	2.93897	15.012	3.22536
1.305	0.52568	4.25283	1.61294	8.22817	2.55548	11.9258	2.95884	15.3455	3.24239
1.33	0.54388	4.33617	1.62739	8.39483	2.57824	12.1758	2.97208	15.6788	3.25632
1.355	0.55853	4.4195	1.63958	8.5615	2.59753	12.4258	2.99144	16.0122	3.27129
1.38	0.5683	4.503	1.65403	8.72817	2.61373	12.6758	3.01182	16.3455	3.29142
1.405	0.57363	4.58617	1.6739	8.89483	2.62839	12.9258	3.02761	16.6787	3.31877
1.43	0.57984	4.66967	1.69964	9.0615	2.64807	13.1758	3.03984	17.012	3.3487
1.455	0.59183	4.753	1.72763	9.22817	2.67893	13.4258	3.06531	17.3453	3.37347
1.48	0.61225	4.83633	1.7484	9.39483	2.70979	13.6758	3.1025	17.6787	3.38947
1.505	0.63534	4.91967	1.76195	9.56167	2.73024	13.9258	3.13307	18.012	3.39824
1.53	0.65088	5.00283	1.77234	9.72817	2.74606	14.1758	3.14937	18.3453	3.40495
1.555	0.66375	5.08633	1.78362	9.89483	2.76612	14.4258	3.16057	18.6787	3.41321
1.58	0.67619	5.16967	1.79356	10.0615	2.78657	14.6758	3.17688	19.012	3.43127
1.605	0.6895	5.253	1.8062	10.2282	2.79814	14.9258	3.19725	19.3455	3.45707
1.63	0.70149	5.33633	1.82607	10.3948	2.80431	15.1758	3.21661	19.6787	3.48545
1.655	0.71703	5.4195	1.84639	10.5615	2.81319	15.4258	3.2319	20.012	3.5128
1.68	0.73923	5.503	1.85903	10.7282	2.82823	15.6758	3.24922	20.3455	3.53757
1.705	0.76143	5.58633	1.87032	10.8948	2.85099	15.9258	3.2696	20.6788	3.55409
1.73	0.77475	5.66967	1.88161	11.0615	2.87761	16.176	3.29252	21.012	3.5706
1.755	0.78185	5.753	1.892	11.2282	2.8996	16.4258	3.31494	21.3453	3.59434
1.78	0.78585	5.83633	1.90329	11.3948	2.91195	16.6758	3.33022	21.6787	3.61808
1.805	0.79029	5.91967	1.9218	11.5615	2.92159	16.9258	3.3348	22.012	3.63924
1.83	0.80228	6.003	1.94392	11.7282	2.93664	17.1758	3.33328	22.3453	3.66246
1.855	0.8227	6.08633	1.96154	11.8948	2.95438	17.426	3.33582	22.6787	3.68517
1.88	0.84268	6.16967	1.97237	12.0615	2.97136	17.6758	3.35314	23.012	3.70271
1.905	0.85289	6.25283	1.98005	12.2282	2.99142	17.9258	3.38116	23.3452	3.7182
1.93	0.85822	6.33617	1.98998	12.3948	3.01611	18.1758	3.4046	23.6788	3.72903
1.955	0.8671	6.41967	2.00037	12.5613	3.04119	18.4258	3.41377	24.012	3.73368
1.98	0.8782	6.503	2.00985	12.7282	3.06048	18.6758	3.4102	24.3453	3.73677
2.005	0.88841	6.58633	2.02024	12.8948	3.07012	18.9258	3.41275	24.6787	3.74297
2.03	0.89551	6.6695	2.03153	13.0615	3.07205	19.1757	3.43007	25.012	3.76051
2.055	0.90484	6.75283	2.04507	13.2282	3.07205	19.4258	3.45605	25.3453	3.79406
2.08	0.91993	6.83633	2.05817	13.3948	3.0844	19.6758	3.48407	25.6788	3.82915
2.105	0.93725	6.9195	2.06991	13.5615	3.11102	19.926	3.5075	26.0122	3.84102
2.13	0.95279	7.003	2.07894	13.7282	3.13995	20.1758	3.51871	26.3455	3.83379
2.155	0.963	7.08617	2.08526	13.8948	3.15384	20.4258	3.52126	26.6788	3.81883
2.18	0.96699	7.16967	2.08752	14.0615	3.15924	20.6758	3.52737	27.0122	3.80799
2.205	0.9701	7.253	2.08661	14.2282	3.16811	20.9258	3.54215	27.3453	3.81263
2.23	0.97987	7.33633	2.08752	14.3948	3.18046	21.1758	3.55743	27.6787	3.83998
2.255	0.99541	7.41967	2.10061	14.5615	3.18779	21.4258	3.56813	28.0122	3.87662
2.28	1.0105	7.50283	2.12861	14.7282	3.1901	21.6757	3.5829	28.3453	3.9081
2.305	1.02294	7.58617	2.15841	14.8948	3.19396	21.926	3.60175	28.6788	3.92513
2.33	1.0327	7.66967	2.17105	15.0615	3.20708	22.1758	3.61245	29.012	3.92462
2.355	1.04114	7.753	2.16609	15.2282	3.2283	22.426	3.61449	29.3453	3.91223
2.38	1.05135	7.83633	2.15886	15.395	3.25569	22.6758	3.62162	29.6787	3.90398
2.405	1.06156	7.9195	2.16202	15.5615	3.27961	22.9258	3.63537	30.0122	3.90707
2.43	1.06733	8.00283	2.17512	15.7282	3.29079	23.1758	3.64454	30.3455	3.92823
2.455	1.07044	8.08633	2.19363	15.8948	3.29272	23.4258	3.64607	30.6788	3.95816
2.48	1.07843	8.16967	2.2126	16.0615	3.29465	23.676	3.64862	31.0122	3.98293
2.505	1.09264	8.253	2.23021	16.2282	3.2989	23.9258	3.66034	31.3455	4.00151
2.53	1.10996	8.33617	2.24421	16.3948	3.30507	24.1758	3.68071	31.6787	4.0206
2.555	1.12638	8.4195	2.24782	16.5617	3.31857	24.4258	3.70109	32.0122	4.03505
2.58	1.1366	8.503	2.24466	16.728	3.34133	24.6758	3.71739	32.3453	4.0428
2.605	1.1397	8.58617	2.24421	16.8948	3.36255	24.9258	3.73013	32.6787	4.04538
2.63	1.14148	8.6695	2.25098	17.0615	3.37297	25.1757	3.73726	33.012	4.04176
2.655	1.14903	8.75283	2.26543	17.2282	3.37837	25.4258	3.73675	33.3452	4.0397
2.68	1.16323	8.83617	2.28168	17.3948	3.38801	25.6758	3.7337	33.6788	4.0526
2.705	1.18055	8.91967	2.29207	17.5615	3.39804	25.9258	3.7393	34.012	4.07944
2.73	1.19653	9.00283	2.29749	17.7282	3.40383	26.1758	3.75458	34.3455	4.11246
2.755	1.20985	9.08633	2.3011	17.895	3.40923	26.4258	3.77343	34.6787	4.13878
2.78	1.22317	9.1695	2.30471	18.0615	3.41926	26.6758	3.78617	35.0122	4.14239
2.805	1.23516	9.25283	2.30968	18.2282	3.43161	26.9258	3.79279	35.3453	4.12072
2.83	1.24448	9.33633	2.31691	18.3948	3.4428	27.1758	3.79891	35.6788	4.10008
2.855	1.25247	9.4195	2.32503	18.5615	3.45244	27.4258	3.80706	36.0122	4.09647
2.88	1.25869	9.503	2.33135	18.7282	3.459	27.6758	3.81266	36.3455	4.10937
2.905	1.26491	9.58633	2.34174	18.8948	3.46247	27.9258	3.82081	36.6787	4.13878
2.93	1.27512	9.66967	2.35709	19.0615	3.47096	28.1758	3.83508	37.0122	4.17542
2.955	1.29021	9.753	2.36838	19.2282	3.486	28.4258	3.84577	37.3453	4.19761
2.98	1.30708	9.83633	2.36929	19.3948	3.50221	28.676	3.84781	37.6787	4.19452
3.005	1.31952	9.91967	2.36342	19.5615	3.51108	28.9258	3.8524	38.012	4.178
3.03	1.3244	10.003	2.36025	19.7283	3.5161	29.1757	3.86411	38.3453	4.16097
3.055	1.32573	10.0862	2.36748	19.8948	3.52613	29.4258	3.87685	38.6788	4.15323
3.08	1.33195	10.1697	2.38012	20.0615	3.54156	29.6758	3.885	39.012	4.16252
3.105	1.34482	10.253	2.39322	20.2282	3.55159	29.926	3.88755	39.3455	4.1811
3.13	1.35903	10.3363	2.40496	20.3948	3.55583	30.1758	3.89213	39.6787	4.20277
3.155	1.36658	10.4195	2.41399	20.5615	3.55853	30.4258	3.90028	40.012	4.23322
3.18	1.36924	10.5028	2.41625	20.7282	3.56316	30.6758	3.91047	40.3455	4.26367
3.205	1.37368	10.5863	2.41218	20.8947	3.57011	30.9258	3.92117	40.6788	4.27967
3.23	1.38256	10.6697	2.41218	21.0613	3.58129	31.1758	3.93034	41.012	4.27812
3.255	1.38878	10.753	2.42437	21.2282	3.59325	31.4258	3.93085	41.3453	4.26522
3.28	1.39366	10.8362	2.44289	21.3948	3.60367	31.6758	3.92219	41.6787	4.25335
3.305	1.40299	10.9197	2.45824	21.5615	3.61332	31.9258	3.91455	42.012	4.25335
3.33	1.4163	11.003	2.46772	21.7282	3.62682	32.1758	3.92372	42.3452	4.2678
3.355	1.43362	11.0863	2.46908	21.8948	3.63801	32.426	3.94664	42.6787	4.29102
3.38	1.45094	11.1697	2.46908	22.0615	3.63916	32.6758	3.96906	43.012	4.32043
3.405	1.46203	11.2528	2.47495	22.2282	3.63801	32.9258	3.98536	43.3452	4.3452
3.43	1.46381	11.3362	2.48533	22.3948	3.64611	33.1758	3.9981	43.6787	4.35501
3.455	1.46203	11.4197	2.49166	22.5615	3.66115	33.4258	4.00268	44.0118	4.3514
3.48	1.46603	11.503	2.49391	22.7282	3.67427	33.6758	3.99708	44.3453	4.34056
3.505	1.47535	11.5863	2.49753	22.8948	3.68237	33.9258	3.98893	44.6788	4.32869
3.53	1.48823	11.6695	2.50475	23.0615	3.68584	34.1758	3.98995	45.0122	4.32869
3.555	1.50333	11.7528	2.51198	23.2282	3.68662	34.4258	4.00319	45.3455	4.34108
3.58	1.51753	11.8363	2.5192	23.3948	3.69279	34.6758	4.02612	45.6788	4.35759
3.605	1.52686	11.9197	2.52462	23.5615	3.71053	34.9258	4.04395	46.0122	4.36791
3.63	1.52996	12.003	2.53004	23.7282	3.72905	35.1758	4.05515	46.3455	4.36791
3.655	1.52996	12.0862	2.53591	23.8948	3.73715	35.4257	4.06381	46.6787	4.36069
3.68	1.52996	12.1695	2.54133	24.0615	3.73715	35.6758	4.07298	47.0122	4.35759
3.705	1.53796	12.253	2.54629	24.2282	3.73715	35.9258	4.07502	47.3453	4.36533
3.73	1.5495	12.3362	2.55126	24.3948	3.73793	36.1758	4.07502	47.6788	4.3741
3.755	1.5606	12.4197	2.55668	24.5617	3.7414	36.4258	4.08012	48.012	4.3901
3.78	1.56859	12.5028	2.5621	24.7283	3.7495	36.6758	4.08827	48.3453	4.41539
3.805	1.5788	12.5862	2.56481	24.8948	3.76184	36.9258	4.09285	48.679	4.44119
3.83	1.59479	12.6695	2.56616	25.0615	3.77303	37.1758	4.09489	49.0122	4.45203
3.855	1.60722	12.753	2.56887	25.2282	3.7792	37.4258	4.10202	49.3455	4.4448
3.88	1.61032	12.8363	2.57339	25.3948	3.78576	37.6758	4.11017	49.6788	4.42365
3.905	1.605	12.9195	2.58061	25.5615	3.79425	37.9258	4.10763	50.0122	4.40662
3.93	1.60011	13.0028	2.58784	25.7282	3.79772	38.1758	4.09591	50.3455	4.41642
3.955	1.60633	13.0863	2.59596	25.8948	3.79811	38.4258	4.08929	50.6788	4.45151
3.98	1.62542	13.1697	2.60409	26.0615	3.80312	38.6758	4.09285	51.0122	4.48351
4.005	1.64762	13.253	2.61357	26.2283	3.81007	38.9258	4.10406	51.3455	4.49899
4.03	1.66183	13.3362	2.62396	26.3948	3.81277	39.1758	4.11832	51.6788	4.50363
4.055	1.66804	13.4195	2.63118	26.5615	3.81663	39.4258	4.13819	52.0122	4.5026
4.08	1.66937	13.503	2.63209	26.7282	3.82859	39.6758	4.15653	52.3453	4.50157
4.105	1.66493	13.5863	2.62983	26.8948	3.84286	39.9258	4.16825	52.6787	4.50002
4.13	1.65606	13.6697	2.63028	27.0615	3.85173	40.1758	4.16978	53.012	4.50002
4.155	1.65295	13.7528	2.63615	27.2282	3.85636	40.4258	4.16825	53.3453	4.50518
4.18	1.66316	13.8362	2.64654	27.3948	3.86408	40.6758	4.16825	53.6788	4.51344
4.205	1.68536	13.9197	2.65602	27.5615	3.86948	40.9258	4.17334	54.012	4.51912
4.23	1.70578	14.003	2.66234	27.7282	3.87025	41.176	4.18608	54.3453	4.52841
4.255	1.712	14.0863	2.66641	27.8948	3.87411	41.4258	4.20595	54.6787	4.54492
4.28	1.70267	14.1695	2.66911	28.0617	3.88453	41.6758	4.22429	55.0122	4.55679
4.305	1.69069	14.2528	2.66641	28.2282	3.8934	41.9258	4.23397	55.3455	4.56195
4.33	1.68935	14.3362	2.66189	28.3948	3.90034	42.1758	4.23142	55.6788	4.55834
4.355	1.7009	14.4195	2.66324	28.5615	3.90922	42.426	4.22684	56.012	4.54285
4.38	1.7191	14.503	2.6786	28.7282	3.91963	42.6758	4.22938	56.3453	4.52892
4.405	1.73331	14.5863	2.69847	28.8948	3.92503	42.9258	4.23397	56.6787	4.53357
4.43	1.74441	14.6697	2.71201	29.0615	3.92696	43.1758	4.23397	57.0122	4.54853
4.455	1.75462	14.753	2.71382	29.228	3.93121	43.4258	4.23142	57.3453	4.56298
4.48	1.76394	14.8363	2.70885	29.3947	3.93584	43.6758	4.23601	57.6787	4.57588
4.505	1.76794	14.9197	2.7075	29.5615	3.93815	43.9258	4.2467	58.012	4.58311
4.53	1.76883	15.003	2.71291	29.7282	3.93854	44.1757	4.25384	58.3452	4.58311
4.555	1.77105	15.0863	2.7233	29.8948	3.94471	44.4258	4.25689	58.6787	4.58208
4.58	1.77504	15.1697	2.73459	30.0615	3.95667	44.6758	4.26504	59.012	4.58053
4.605	1.78081	15.253	2.74362	30.2282	3.9694	44.926	4.27574	59.3455	4.57949
4.63	1.78614	15.3363	2.74994	30.3948	3.98175	45.1758	4.27472	59.6787	4.59136
4.655	1.79014	15.4195	2.75491	30.5615	3.99139	45.4258	4.26403	60.0122	4.6182
4.68	1.79547	15.503	2.75491	30.7282	3.99332	45.6758	4.26504	60.3453	4.64452
4.705	1.80257	15.5863	2.74904	30.8948	3.99023	45.9258	4.28491	60.6787	4.65484
4.73	1.80745	15.6697	2.74091	31.0615	3.99409	46.1758	4.30835	61.012	4.64297
4.755	1.80745	15.753	2.74046	31.2282	4.00258	46.4258	4.31803	61.3453	4.62284
4.78	1.80124	15.8362	2.74814	31.3948	4.00451	46.6758	4.31548	61.6787	4.62078
4.805	1.79635	15.9195	2.76033	31.5615	4.00374	46.9258	4.31395	62.012	4.63987
4.83	1.80257	16.003	2.77162	31.7282	4.00875	47.1758	4.31752	62.3453	4.66103
4.855	1.82166	16.0863	2.7811	31.8948	4.01878	47.426	4.32567	62.6785	4.67755
4.88	1.84075	16.1697	2.79013	32.0615	4.02765	47.6758	4.33789	63.012	4.68942
4.905	1.85008	16.2528	2.79465	32.2282	4.0346	47.9258	4.3542	63.3452	4.68787
4.93	1.8483	16.3363	2.79465	32.3948	4.03923	48.1758	4.36693	63.6788	4.67497
4.955	1.84297	16.4197	2.79555	32.5615	4.03923	48.4258	4.36795	64.012	4.66774
4.98	1.84075	16.503	2.80277	32.7282	4.0373	48.676	4.36082	64.3455	4.67032
5.005	1.84519	16.5863	2.81406	32.8948	4.03884	48.9258	4.35522	64.6788	4.67961
5.03	1.86206	16.6695	2.82038	33.0615	4.04501	49.1758	4.3542	65.0122	4.69664
5.055	1.88648	16.7528	2.81813	33.2282	4.05042	49.4258	4.35623	65.3455	4.72089
5.08	1.90513	16.8363	2.81316	33.3947	4.05775	49.6758	4.36591	65.6788	4.74154
5.105	1.90602	16.9195	2.81316	33.5613	4.07241	49.9258	4.38629	66.0122	4.74721
5.13	1.89003	17.0028	2.82219	33.7282	4.08861	50.1757	4.4031	66.3455	4.73534
5.155	1.8776	17.0862	2.83664	33.8948	4.09748	50.4258	4.40616	66.6787	4.71315
5.18	1.88293	17.1695	2.84838	34.0617	4.09748	50.6758	4.39801	67.0122	4.69767
5.205	1.90602	17.253	2.84838	34.2282	4.09362	50.9258	4.39037	67.3453	4.69148
5.23	1.92733	17.3363	2.84432	34.3948	4.08938	51.176	4.3868	67.6788	4.69303
5.255	1.93132	17.4197	2.84793	34.5617	4.08591	51.4258	4.38069	68.0122	4.70851
5.28	1.91845	17.5028	2.85967	34.7283	4.08861	51.6758	4.37814	68.3453	4.7307
5.305	1.90424	17.5862	2.8687	34.8948	4.10018	51.9258	4.38986	68.6788	4.74928
5.33	1.8998	17.6697	2.87005	35.0615	4.1133	52.1758	4.41329	69.012	4.7627
5.355	1.90824	17.753	2.87276	35.2282	4.11831	52.4258	4.43418	69.3455	4.76837
5.38	1.92422	17.8363	2.87909	35.3948	4.116	52.6758	4.44233	69.6788	4.76012
5.405	1.93843	17.9195	2.88315	35.5615	4.11137	52.9258	4.44386	70.0122	4.74979
5.43	1.94864	18.0028	2.88044	35.7282	4.10713	53.1758	4.44386	70.3455	4.75083
5.455	1.95663	18.0863	2.87818	35.8948	4.1106	53.4258	4.43774	70.6788	4.7627
5.48	1.96507	18.1697	2.88134	36.0615	4.12294	53.676	4.42501	71.012	4.78231
5.505	1.97439	18.253	2.89083	36.2282	4.13606	53.9258	4.42144	71.3455	4.80501
5.53	1.98105	18.3362	2.90211	36.3948	4.13992	54.1757	4.43469	71.6787	4.82049
5.555	1.97705	18.4195	2.90889	36.5617	4.13799	54.4258	4.45761	72.012	4.82256
5.58	1.96817	18.503	2.90934	36.7282	4.14223	54.6758	4.47391	72.3453	4.8143
5.605	1.96196	18.5863	2.90798	36.8948	4.15381	54.926	4.48105	72.6787	4.80295
5.63	1.96373	18.6695	2.90392	37.0615	4.16538	55.1758	4.4785	73.012	4.8014
5.655	1.97395	18.7528	2.90076	37.2283	4.17155	55.4258	4.47035	73.3452	4.81482
5.68	1.99126	18.8362	2.90166	37.3948	4.17425	55.6758	4.46118	73.6788	4.83443
5.705	2.00591	18.9197	2.90798	37.5615	4.17503	55.9258	4.45761	74.012	4.84888
5.73	2.00991	19.003	2.91927	37.7282	4.17503	56.176	4.4622	74.3455	4.85817
5.755	2.00458	19.0863	2.92695	37.8948	4.1785	56.4258	4.46729	74.6787	4.8592
5.78	1.9957	19.1695	2.92876	38.0615	4.18737	56.6758	4.46831	75.012	4.85455
5.805	1.98949	19.2528	2.92876	38.2282	4.19702	56.9258	4.46831	75.3453	4.85249
5.83	1.99126	19.3363	2.93417	38.3948	4.20396	57.1758	4.4785	75.6788	4.85352
5.855	2.00281	19.4197	2.94637	38.5615	4.20936	57.426	4.49175	76.012	4.85249
5.88	2.0219	19.503	2.95495	38.7283	4.21129	57.6758	4.49633	76.3455	4.85352
5.905	2.03921	19.5863	2.95675	38.8948	4.20859	57.9258	4.49022	76.6787	4.86178
5.93	2.04854	19.6697	2.95269	39.0615	4.20589	58.1758	4.48359	77.012	4.87365
5.955	2.0512	19.753	2.94817	39.2282	4.21283	58.4258	4.48563	77.3452	4.88758
5.98	2.04942	19.8363	2.94727	39.3948	4.22556	58.6758	4.49175	77.6787	4.89635
6.005	2.04543	19.9197	2.95449	39.5615	4.23521	58.9258	4.4999	78.012	4.89584
6.03	2.0401	20.003	2.96398	39.7282	4.23444	59.1757	4.51365	78.3452	4.88861
6.055	2.03788	20.0863	2.9703	39.8948	4.22556	59.4258	4.53556	78.6788	4.88036
6.08	2.04232	20.1697	2.97527	40.0615	4.21939	59.6758	4.55237	79.012	4.87262
6.105	2.05253	20.253	2.98023	40.2282	4.22364	59.926	4.55797	79.3453	4.87623
6.13	2.06052	20.3363	2.98159	40.3948	4.23868	60.1758	4.55695	79.6787	4.89377
6.155	2.0623	20.4195	2.98023	40.5615	4.25527	60.4257	4.55593	80.012	4.917
6.18	2.06452	20.503	2.97933	40.7282	4.25874	60.6758	4.55441	80.3453	4.93867
6.205	2.0694	20.5863	2.98565	40.8948	4.25373	60.9258	4.55237	80.6788	4.9526
6.23	2.07295	20.6697	2.99288	41.0615	4.25296	61.176	4.56154	81.012	4.94796
6.255	2.07073	20.753	2.99604	41.2282	4.25874	61.4258	4.57988	81.3453	4.93403
6.28	2.06851	20.8362	2.99694	41.3948	4.26414	61.6758	4.59516	81.6785	4.9268
6.305	2.07295	20.9195	2.9992	41.5615	4.27109	61.9258	4.59669	82.012	4.93248
6.33	2.08583	21.003	3.00416	41.728	4.28035	62.1758	4.58803	82.3453	4.94693
6.355	2.09826	21.0863	3.01049	41.8948	4.28883	62.4258	4.58039	82.6787	4.96809
6.38	2.10625	21.1697	3.01861	42.0615	4.29076	62.6758	4.58039	83.012	4.99028
6.405	2.10936	21.2528	3.02584	42.2282	4.29076	62.9258	4.58141	83.3452	5.00266
6.43	2.10714	21.3362	3.0281	42.3948	4.29346	63.1758	4.58803	83.6787	5.00679
6.455	2.10226	21.4197	3.02674	42.5615	4.29694	63.4258	4.60382	84.0122	4.99853
6.48	2.10093	21.503	3.029	42.7282	4.29886	63.6758	4.62012	84.3455	4.98563
6.505	2.10625	21.5863	3.03758	42.8948	4.30311	63.9258	4.62318	84.6788	4.98357
6.53	2.11824	21.6695	3.04797	43.0615	4.30851	64.1757	4.61605	85.0122	4.9975
6.555	2.13067	21.7528	3.05158	43.2282	4.31005	64.4258	4.60943	85.3455	5.02124
6.58	2.14088	21.8363	3.04571	43.3948	4.31198	64.6758	4.60943	85.6788	5.04756
6.605	2.14577	21.9195	3.04029	43.5615	4.3224	64.9258	4.61299	86.0122	5.06407
6.63	2.14	22.003	3.04029	43.7282	4.33397	65.1758	4.61656	86.3455	5.06046
6.655	2.12579	22.0862	3.04887	43.8948	4.33822	65.4258	4.62216	86.6787	5.04395
6.68	2.11424	22.1695	3.06196	44.0615	4.3386	65.6758	4.63388	87.0122	5.0233
6.705	2.11868	22.253	3.07054	44.2282	4.34362	65.9258	4.64916	87.3453	5.00473
6.73	2.13866	22.3363	3.06919	44.3948	4.34902	66.176	4.65731	87.6787	5.00576
6.755	2.15998	22.4197	3.06332	44.5617	4.34902	66.4258	4.65477	88.012	5.03156
6.78	2.1693	22.5028	3.06242	44.7283	4.34709	66.6758	4.64407	88.3453	5.06717
6.805	2.16752	22.5862	3.06919	44.8948	4.34979	66.9258	4.63388	88.6788	5.08884
6.83	2.16619	22.6697	3.07551	45.0615	4.35365	67.1758	4.63388	89.0122	5.09091
6.855	2.17019	22.753	3.07777	45.2282	4.35519	67.426	4.64305	89.3455	5.07646
6.88	2.17862	22.8363	3.07551	45.3948	4.35673	67.6758	4.65629	89.6787	5.06046
6.905	2.1875	22.9195	3.07054	45.5617	4.35982	67.9258	4.66648	90.0122	5.05582
6.93	2.19283	23.0028	3.06964	45.7282	4.36483	68.1758	4.67107	90.3455	5.06511
6.955	2.19283	23.0863	3.07641	45.8948	4.36869	68.4258	4.6726	90.6788	5.0842
6.98	2.19283	23.1695	3.08725	46.0615	4.37217	68.6758	4.67362	91.0122	5.10897
7.005	2.19949	23.253	3.09538	46.2282	4.37294	68.9258	4.67209	91.3455	5.13013
7.03	2.20793	23.3362	3.09809	46.3948	4.37101	69.1757	4.67362	91.6787	5.13942
7.055	2.21325	23.4195	3.09809	46.5617	4.37641	69.4258	4.68381	92.012	5.13839
7.08	2.21192	23.503	3.10125	46.7282	4.393	69.6758	4.69705	92.3453	5.13219
7.105	2.20659	23.5862	3.10667	46.8948	4.40727	69.9258	4.70265	92.6787	5.12136
7.13	2.20393	23.6697	3.11389	47.0617	4.4092	70.1758	4.69705	93.012	5.11568
7.155	2.20571	23.7528	3.11931	47.2283	4.4038	70.4258	4.69094	93.3453	5.1229
7.18	2.21192	23.8362	3.12112	47.3948	4.40187	70.6758	4.69705	93.6787	5.13942
7.205	2.22036	23.9197	3.12202	47.5615	4.4038	70.9258	4.71437	94.012	5.16212
7.23	2.23012	24.0028	3.12292	47.7282	4.40843	71.1758	4.72507	94.3455	5.18225
7.255	2.23456	24.0863	3.12292	47.8948	4.41769	71.4258	4.72099	94.6787	5.19257
7.28	2.23812	24.1695	3.12292	48.0615	4.42656	71.6758	4.71182	95.0122	5.19154
7.305	2.24167	24.2528	3.12337	48.2282	4.43042	71.9258	4.71182	95.3455	5.18173
7.33	2.24655	24.3363	3.12608	48.3948	4.43312	72.1758	4.71998	95.6788	5.16522
7.355	2.24833	24.4195	3.12924	48.5615	4.44161	72.426	4.73424	96.012	5.14767
7.38	2.24966	24.503	3.1315	48.7282	4.45048	72.6758	4.74901	96.3453	5.142
7.405	2.25454	24.5863	3.13241	48.8948	4.45125	72.9258	4.75411	96.6787	5.15593
7.43	2.26076	24.6697	3.13376	49.0615	4.44547	73.1758	4.74901	97.012	5.18328
7.455	2.26609	24.753	3.13782	49.2282	4.44547	73.4258	4.73781	97.3453	5.20909
7.48	2.26964	24.8363	3.1446	49.3948	4.45164	73.676	4.73271	97.6787	5.21837
7.505	2.27097	24.9197	3.15543	49.5615	4.45935	73.9258	4.73781	98.012	5.2127
7.53	2.26875	25.0028	3.16853	49.7282	4.46553	74.1758	4.74952	98.3452	5.1998
7.555	2.26476	25.0862	3.17395	49.8948	4.46823	74.4258	4.7643	98.6788	5.18793
7.58	2.26165	25.1697	3.16853	50.0613	4.4636	74.6758	4.77856	99.012	5.18225
7.605	2.26476	25.253	3.1595	50.2282	4.45665	74.9258	4.78926	99.3455	5.19257
7.63	2.27275	25.3363	3.15543	50.3948	4.45742	75.1757	4.79028	99.6787	5.21476
7.655	2.28118	25.4195	3.1595	50.5615	4.46668	75.4258	4.78875	100.012	5.24211
7.68	2.28917	25.5028	3.16763	50.7282	4.4771	75.6758	4.7913	100.345	5.26946
7.705	2.2945	25.5863	3.17666	50.8948	4.48327	75.9258	4.79588	100.679	5.28443
7.73	2.29539	25.6697	3.18298	51.0615	4.48752	76.176	4.79486	101.012	5.2834
7.755	2.29317	25.753	3.18433	51.2282	4.48867	76.4258	4.78671	101.346	5.27617
7.78	2.29228	25.8362	3.18433	51.3948	4.4852	76.6758	4.78213	101.679	5.27308
7.805	2.29539	25.9197	3.18614	51.5615	4.48482	76.9258	4.79028	102.012	5.27153
7.83	2.30161	26.003	3.1902	51.7282	4.49407	77.1758	4.80505	102.345	5.27411
7.855	2.31049	26.0863	3.19156	51.8948	4.50603	77.4258	4.81371	102.679	5.28804
7.88	2.31981	26.1697	3.18749	52.0615	4.50719	77.6758	4.8132	103.012	5.3092
7.905	2.32158	26.2528	3.18388	52.2282	4.50603	77.9258	4.80556	103.345	5.3252
7.93	2.31448	26.3362	3.1884	52.3948	4.51144	78.1758	4.80149	103.679	5.3252
7.955	2.30649	26.4197	3.19833	52.5615	4.52108	78.4258	4.802	104.012	5.30714
7.98	2.30471	26.503	3.2051	52.7282	4.52725	78.6758	4.80964	104.346	5.28701
8.005	2.30871	26.5863	3.20781	52.8948	4.52918	78.9258	4.82492	104.679	5.27772
8.03	2.31537	26.6695	3.20691	53.0615	4.52494	79.1757	4.84275	105.012	5.28701
8.055	2.31981	26.7528	3.20375	53.2282	4.51838	79.4258	4.85447	105.346	5.31643
8.08	2.32558	26.8363	3.20059	53.3948	4.51954	79.6758	4.8509	105.679	5.351
8.105	2.33268	26.9197	3.20194	53.5615	4.53188	79.926	4.8402	106.012	5.36752
8.13	2.33801	27.003	3.20872	53.7282	4.5423	80.1758	4.83664	106.346	5.36493
8.155	2.33979	27.0862	3.2173	53.895	4.54423	80.4258	4.84377	106.679	5.35668
8.18	2.33712	27.1695	3.22452	54.0617	4.5477	80.6758	4.85549	107.012	5.34997
8.205	2.3349	27.253	3.22633	54.228	4.5558	80.9258	4.8672	107.345	5.34378
8.23	2.33624	27.3362	3.22542	54.3948	4.5585	81.176	4.87892	107.679	5.34584
8.255	2.34023	27.4197	3.22768	54.5615	4.5531	81.4258	4.89064	108.012	5.35771
8.28	2.34334	27.5028	3.234	54.7283	4.5531	81.6757	4.89726	108.345	5.37113
8.305	2.346	27.5862	3.23987	54.8948	4.56545	81.9258	4.8942	108.679	5.38145
8.33	2.346	27.6697	3.24078	55.0615	4.57933	82.1758	4.89013	109.012	5.38403
8.355	2.346	27.753	3.24123	55.2282	4.58551	82.426	4.89013	109.346	5.38145
8.38	2.3429	27.8363	3.24529	55.395	4.58474	82.6758	4.89268	109.679	5.38248
8.405	2.33801	27.9195	3.25026	55.5615	4.58049	82.9258	4.89981	110.012	5.38764
8.43	2.3349	28.0028	3.25026	55.7282	4.57933	83.1758	4.91356	110.345	5.39693
8.455	2.34023	28.0863	3.24529	55.895	4.58589	83.4258	4.92528	110.679	5.41138
8.48	2.35622	28.1697	3.24078	56.0615	4.60094	83.6758	4.9263	111.012	5.42893
8.505	2.37353	28.253	3.24394	56.2282	4.6102	83.9258	4.91815	111.346	5.44079
8.53	2.38374	28.3362	3.25342	56.3948	4.60595	84.1757	4.90796	111.679	5.45112
8.555	2.38596	28.4195	3.26155	56.5615	4.59901	84.4258	4.90185	112.012	5.45834
8.58	2.38374	28.503	3.26155	56.7282	4.59978	84.6758	4.90439	112.345	5.45576
8.605	2.37664	28.5862	3.25748	56.8948	4.60673	84.9258	4.91509	112.679	5.44389
8.63	2.36731	28.6697	3.25658	57.0617	4.61213	85.1758	4.93445	113.012	5.43821
8.655	2.36421	28.7528	3.25974	57.2283	4.61483	85.4258	4.95483	113.345	5.44647
8.68	2.37042	28.8362	3.2629	57.3948	4.61637	85.6758	4.96502	113.679	5.47227
8.705	2.38285	28.9195	3.26381	57.5615	4.61483	85.9258	4.95941	114.012	5.50582
8.73	2.39307	29.003	3.26606	57.7282	4.61483	86.1758	4.94973	114.346	5.52801
8.755	2.39573	29.0863	3.27193	57.895	4.62177	86.4258	4.94413	114.679	5.52543
8.78	2.38996	29.1695	3.28006	58.0615	4.63335	86.6758	4.94515	115.012	5.50891
8.805	2.38552	29.2528	3.28638	58.2282	4.64029	86.9258	4.95788	115.346	5.49034
8.83	2.38463	29.3362	3.28774	58.3948	4.63682	87.1758	4.9747	115.679	5.48466
8.855	2.38685	29.4197	3.28548	58.5615	4.63142	87.4258	4.98845	116.012	5.49395
8.88	2.38996	29.503	3.28638	58.7282	4.62833	87.6758	4.99762	116.345	5.51046
8.905	2.39484	29.5862	3.2909	58.8948	4.63142	87.9258	5.00119	116.679	5.52594
8.93	2.40417	29.6697	3.29767	59.0615	4.64068	88.1758	4.99915	117.012	5.53781
8.955	2.41615	29.753	3.29767	59.2282	4.65264	88.4258	4.99864	117.345	5.54246
8.98	2.42548	29.8363	3.29271	59.3948	4.65881	88.6758	4.99864	117.679	5.53885
9.005	2.42947	29.9197	3.2909	59.5615	4.65649	88.9258	4.99405	118.012	5.5342
9.03	2.42636	30.0028	3.29677	59.7282	4.65456	89.1758	4.98692	118.345	5.52801
9.055	2.42148	30.0863	3.30309	59.8948	4.65881	89.4258	4.98488	118.679	5.52336
9.08	2.41926	30.1697	3.3049	60.0615	4.66768	89.6758	4.9966	119.012	5.52698
9.105	2.42148	30.253	3.30399	60.2282	4.67308	89.9258	5.01647	119.345	5.53988
9.13	2.42414	30.3363	3.30399	60.3948	4.67733	90.1758	5.02921	119.679	5.55742
9.155	2.42725	30.4195	3.30535	60.5615	4.67848	90.4258	5.02564	120.012	5.57858
9.18	2.43347	30.503	3.30716	60.7282	4.67154	90.6758	5.01392	120.345	5.59303
9.205	2.44546	30.5863	3.30941	60.8948	4.66344	90.9258	5.00475	120.679	5.5951
9.23	2.45789	30.6697	3.31528	61.0615	4.66961	91.176	5.00475	121.012	5.592
9.255	2.46277	30.753	3.3216	61.2282	4.68658	91.4258	5.01749	121.345	5.59303
9.28	2.45478	30.8363	3.32883	61.3948	4.697	91.6758	5.0399	121.678	5.59768
9.305	2.44279	30.9197	3.33109	61.5615	4.69546	91.9258	5.05977	122.012	5.60697
9.33	2.43968	31.003	3.32477	61.7282	4.69237	92.1758	5.07098	122.345	5.62038
9.355	2.44457	31.0863	3.31528	61.8948	4.68658	92.426	5.07557	122.679	5.63432
9.38	2.45167	31.1697	3.31528	62.0615	4.67925	92.6758	5.07607	123.012	5.64619
9.405	2.45478	31.2528	3.32793	62.2282	4.68195	92.9258	5.07251	123.345	5.65444
9.43	2.45567	31.3362	3.34328	62.3948	4.6997	93.1758	5.06385	123.679	5.65806
9.455	2.45611	31.4197	3.34825	62.5613	4.71899	93.4258	5.0557	124.012	5.66167
9.48	2.45611	31.503	3.34328	62.7282	4.72246	93.6758	5.05824	124.346	5.66734
9.505	2.45212	31.5863	3.34012	62.8948	4.71398	93.9258	5.06996	124.679	5.6725
9.53	2.4459	31.6695	3.34328	63.0615	4.70317	94.1757	5.07913	125.012	5.68489
9.555	2.44679	31.7528	3.35141	63.2282	4.697	94.4258	5.08524	125.346	5.70398
9.58	2.461	31.8363	3.35773	63.3948	4.69777	94.6758	5.09543	125.679	5.71689
9.605	2.48231	31.9195	3.35999	63.5615	4.7078	94.9258	5.10613	126.012	5.71121
9.63	2.49563	32.003	3.3627	63.7282	4.72246	95.1758	5.10715	126.346	5.69934
9.655	2.49563	32.0862	3.36947	63.8948	4.73249	95.4258	5.09798	126.679	5.69212
9.68	2.48941	32.1697	3.3776	64.0615	4.73828	95.6758	5.08779	127.012	5.69212
9.705	2.48763	32.253	3.3794	64.2282	4.74291	95.9258	5.08626	127.345	5.70037
9.73	2.49341	32.3363	3.37037	64.3948	4.74445	96.1758	5.09543	127.679	5.70863
9.755	2.49873	32.4197	3.35999	64.5615	4.74021	96.4258	5.11072	128.012	5.71224
9.78	2.5014	32.5028	3.35773	64.7282	4.73481	96.6758	5.12855	128.345	5.71585
9.805	2.50051	32.5862	3.36586	64.8948	4.73404	96.9258	5.14485	128.679	5.7205
9.83	2.5014	32.6697	3.3785	65.0615	4.74137	97.1758	5.14689	129.012	5.72153
9.855	2.50673	32.753	3.39069	65.2282	4.75718	97.426	5.13619	129.345	5.72876
9.88	2.51383	32.8363	3.39927	65.3948	4.77454	97.6758	5.12498	129.679	5.74682
9.905	2.51694	32.9195	3.40017	65.5615	4.78419	97.9258	5.126	130.012	5.76643
9.93	2.51694	33.0028	3.39114	65.7282	4.78187	98.1758	5.13772	130.345	5.77623
9.955	2.51472	33.0863	3.3794	65.8948	4.773	98.4258	5.15759	130.679	5.77881
9.98	2.51161	33.1697	3.37444	66.0615	4.7676	98.676	5.17287	131.012	5.77623
10.005	2.51161	33.253	3.38166	66.2282	4.76606	98.9258	5.17491	131.345	5.77623
10.03	2.51694	33.3362	3.39476	66.3948	4.7649	99.1758	5.1693	131.679	5.7881
10.055	2.52804	33.4195	3.40559	66.5615	4.76953	99.4258	5.16217	132.012	5.80565
10.08	2.53914	33.503	3.40966	66.728	4.78265	99.6758	5.15759	132.345	5.81958
10.105	2.54047	33.5862	3.4074	66.8948	4.79345	99.9258	5.16115	132.679	5.82371
10.13	2.53026	33.6695	3.40243	67.0615	4.79229	100.176	5.17032	133.012	5.8201
10.155	2.51916	33.7528	3.39792	67.2282	4.78612	100.426	5.17593	133.345	5.81648
10.18	2.51605	33.8362	3.39385	67.3948	4.78535	100.676	5.17643	133.679	5.82319
10.205	2.52093	33.9197	3.39205	67.5615	4.79075	100.926	5.18051	134.012	5.83403
10.23	2.53114	34.0028	3.39701	67.7282	4.79615	101.176	5.18459	134.345	5.84332
10.255	2.54446	34.0863	3.40514	67.895	4.80194	101.426	5.19019	134.679	5.85158
10.28	2.55734	34.1695	3.40875	68.0615	4.80386	101.676	5.19834	135.012	5.8588
10.305	2.56444	34.2528	3.4074	68.2282	4.79962	101.926	5.20853	135.345	5.85983
10.33	2.56267	34.3363	3.4083	68.3948	4.79499	102.176	5.21719	135.679	5.86345
10.355	2.55246	34.4197	3.41688	68.5615	4.79962	102.426	5.22025	136.012	5.8717
10.38	2.53914	34.503	3.42682	68.7282	4.81197	102.676	5.21923	136.345	5.87686
10.405	2.53336	34.5863	3.43133	68.8948	4.82161	102.926	5.22279	136.679	5.88254
10.43	2.54224	34.6697	3.42817	69.0615	4.82701	103.176	5.23196	137.012	5.8908
10.455	2.55867	34.753	3.42275	69.2282	4.8328	103.426	5.23553	137.345	5.89905
10.48	2.56977	34.8363	3.42004	69.3948	4.83666	103.676	5.23095	137.679	5.90731
10.505	2.56977	34.9197	3.42907	69.5615	4.8355	103.926	5.22738	138.012	5.91918
10.53	2.56489	35.003	3.44352	69.7283	4.83203	104.176	5.23196	138.345	5.92744
10.555	2.56489	35.0862	3.44849	69.8948	4.8328	104.426	5.24521	138.679	5.9295
10.58	2.56977	35.1697	3.43946	70.0615	4.83473	104.676	5.26253	139.012	5.92744
10.605	2.5751	35.253	3.42907	70.2282	4.83396	104.926	5.27628	139.345	5.92486
10.63	2.5751	35.3363	3.42907	70.3948	4.83589	105.176	5.27985	139.679	5.92744
10.655	2.57377	35.4195	3.4363	70.5615	4.84283	105.426	5.27272	140.012	5.94498
10.68	2.57465	35.5028	3.44443	70.7282	4.849	105.676	5.25896	140.345	5.96872
10.705	2.57909	35.5863	3.45165	70.8947	4.85247	105.926	5.25285	140.679	5.98317
10.73	2.58309	35.6697	3.45526	71.0613	4.85247	106.176	5.25896	141.012	5.98317
10.755	2.58398	35.753	3.45301	71.2282	4.84707	106.426	5.27323	141.345	5.9744
10.78	2.58398	35.8362	3.44668	71.3948	4.8436	106.676	5.28902	141.679	5.96769
10.805	2.5862	35.9195	3.44352	71.5615	4.85865	106.926	5.2987	142.012	5.97904
10.83	2.59108	36.003	3.44849	71.7282	4.89414	107.176	5.30125	142.345	6.0033
10.855	2.58931	36.0863	3.45797	71.8948	4.92655	107.426	5.30125	142.679	6.02755
10.88	2.57998	36.1697	3.46429	72.0615	4.92153	107.676	5.30329	143.012	6.04458
10.905	2.57199	36.2528	3.46429	72.2282	4.86366	107.926	5.30889	143.345	6.05026
10.93	2.57687	36.3362	3.46023	72.3948	4.7811	108.176	5.31857	143.679	6.04819
10.955	2.59419	36.4197	3.45617	72.5615	4.74021	108.426	5.32876	144.012	6.04665
10.98	2.61328	36.503	3.45617	72.7282	4.79152	108.676	5.3313	144.345	6.042
11.005	2.62172	36.5863	3.46113	72.8948	4.92153	108.926	5.33232	144.679	6.03736
11.03	2.61861	36.6695	3.46655	73.0615	5.04498	109.176	5.342	145.012	6.04768
11.055	2.61017	36.7528	3.47062	73.2282	5.06543	109.426	5.35831	145.345	6.07297
11.08	2.60129	36.8363	3.47649	73.3948	4.96088	109.676	5.36951	145.679	6.09412
11.105	2.59641	36.9195	3.48371	73.5615	4.80309	109.926	5.36951	146.012	6.0998
11.13	2.5973	37.003	3.48778	73.7283	4.7024	110.176	5.36187	146.345	6.09412
11.155	2.60307	37.0862	3.48778	73.895	4.72439	110.426	5.35678	146.679	6.08793
11.18	2.61062	37.1695	3.48687	74.0617	4.85132	110.676	5.35576	147.012	6.08793
11.205	2.62038	37.253	3.48507	74.2282	4.99985	110.926	5.3578	147.345	6.09619
11.23	2.62749	37.3362	3.48191	74.3948	5.07778	111.176	5.36289	147.679	6.10703
11.255	2.62971	37.4197	3.481	74.5617	5.04576	111.426	5.37461	148.012	6.12096
11.28	2.6306	37.5028	3.48281	74.7283	4.94275	111.676	5.38734	148.345	6.13799
11.305	2.6306	37.5862	3.48507	74.8948	4.8436	111.926	5.39549	148.679	6.14573
11.33	2.62971	37.6695	3.48687	75.0615	4.80541	112.176	5.39804	149.012	6.14109
11.355	2.62482	37.753	3.49229	75.2282	4.8328	112.426	5.39804	149.345	6.14005
11.38	2.61772	37.8363	3.50132	75.3948	4.89414	112.676	5.39753	149.679	6.15037
11.405	2.61639	37.9195	3.50268	75.5615	4.94776	112.926	5.39448	150.012	6.16379
11.43	2.62438	38.0028	3.49545	75.7282	4.97168	113.176	5.39193	150.345	6.17566
11.455	2.6337	38.0863	3.48778	75.8948	4.97438	113.426	5.39804	150.679	6.18392
11.48	2.63681	38.1697	3.49094	76.0615	4.97631	113.676	5.41078	151.012	6.18701
11.505	2.63504	38.253	3.50539	76.2283	4.97709	113.926	5.42097	151.345	6.18753
11.53	2.6306	38.3362	3.51984	76.3948	4.95587	114.176	5.42708	151.679	6.19321
11.555	2.62482	38.4195	3.523	76.5615	4.90726	114.426	5.43727	152.012	6.2025
11.58	2.6226	38.503	3.51397	76.7282	4.85325	114.676	5.4444	152.345	6.21333
11.605	2.62793	38.5862	3.50268	76.8948	4.83203	114.926	5.44083	152.679	6.2252
11.63	2.63992	38.6697	3.49816	77.0615	4.87794	115.176	5.43166	153.012	6.23604
11.655	2.64924	38.7528	3.50268	77.2282	4.98557	115.426	5.43166	153.345	6.24894
11.68	2.6528	38.8362	3.51261	77.3948	5.09359	115.676	5.44542	153.679	6.26287
11.705	2.64924	38.9197	3.51984	77.5615	5.12253	115.926	5.46274	154.012	6.27216
11.73	2.64392	39.003	3.52345	77.7282	5.04228	116.176	5.47344	154.345	6.27474
11.755	2.63992	39.0863	3.52435	77.8948	4.90301	116.426	5.47955	154.679	6.27113
11.78	2.64214	39.1695	3.52345	78.0617	4.79924	116.676	5.48719	155.012	6.26287
11.805	2.64924	39.2528	3.52345	78.2282	4.80039	116.926	5.49331	155.345	6.25926
11.83	2.65946	39.3363	3.52706	78.3948	4.9088	117.176	5.49789	155.679	6.27268
11.855	2.66745	39.4197	3.52751	78.5615	5.05463	117.426	5.50604	156.012	6.29745
11.88	2.66523	39.503	3.52525	78.7282	5.1476	117.676	5.51318	156.345	6.32067
11.905	2.6559	39.5863	3.523	78.8948	5.13217	117.926	5.50604	156.679	6.33254
11.93	2.6488	39.6697	3.523	79.0615	5.02994	118.176	5.49127	157.012	6.33409
11.955	2.64791	39.753	3.52345	79.228	4.9169	118.426	5.48719	157.345	6.33048
11.98	2.65191	39.8363	3.52435	79.3948	4.85942	118.676	5.49789	157.679	6.32583
12.005	2.65901	39.9197	3.52616	79.5615	4.87794	118.926	5.51419	158.012	6.32583
12.03	2.66434	40.003	3.53022	79.7282	4.95047	119.176	5.52387	158.345	6.33977
12.055	2.67011	40.0863	3.5379	79.8948	5.03341	119.426	5.52948	158.679	6.36557
12.08	2.68032	40.1697	3.54106	80.0615	5.08125	119.676	5.53406	159.012	6.3857
12.105	2.69275	40.253	3.53383	80.2282	5.08009	119.926	5.53763	159.345	6.38673
12.13	2.69808	40.3363	3.52751	80.395	5.04691	120.176	5.53406	159.679	6.38208
12.155	2.69187	40.4195	3.53158	80.5615	5.00718	120.426	5.52948	160.012	6.38466
12.18	2.67766	40.503	3.54467	80.7282	4.97438	120.676	5.53152	160.345	6.39653
12.205	2.66345	40.5863	3.55731	80.8948	4.95741	120.926	5.54119	160.679	6.4115
12.23	2.65724	40.6697	3.56454	81.0615	4.96088	121.176	5.55393	161.012	6.41769
12.255	2.66301	40.753	3.56273	81.2282	4.98326	121.426	5.56565	161.345	6.41305
12.28	2.67766	40.8362	3.55415	81.3948	5.02184	121.676	5.57176	161.679	6.40944
12.305	2.69497	40.9195	3.54828	81.5615	5.07122	121.926	5.57176	162.012	6.41769
12.33	2.70696	41.003	3.5519	81.7282	5.11288	122.176	5.57023	162.345	6.43679
12.355	2.70918	41.0862	3.56138	81.8948	5.11481	122.426	5.57023	162.679	6.46465
12.38	2.70474	41.1697	3.5686	82.0615	5.06003	122.676	5.57023	163.012	6.49562
12.405	2.69808	41.2528	3.57176	82.2282	4.97786	122.926	5.57584	163.345	6.51007
12.43	2.69142	41.3363	3.57176	82.3948	4.92462	123.176	5.58653	163.679	6.49923
12.455	2.68654	41.4197	3.57086	82.5615	4.93812	123.426	5.59978	164.012	6.47704
12.48	2.68654	41.503	3.57086	82.7282	5.01682	123.676	5.61201	164.345	6.46362
12.505	2.69187	41.5863	3.57176	82.8948	5.11751	123.926	5.62169	164.679	6.47446
12.53	2.70385	41.6695	3.56996	83.0615	5.17384	124.176	5.62627	165.012	6.50645
12.555	2.72028	41.7528	3.5686	83.2282	5.14722	124.426	5.62067	165.345	6.53948
12.58	2.73316	41.8363	3.57176	83.3948	5.05926	124.676	5.61201	165.679	6.55496
12.605	2.73049	41.9195	3.57899	83.5615	4.97863	124.926	5.61201	166.012	6.5498
12.63	2.71229	42.0028	3.59028	83.7282	4.95471	125.176	5.62525	166.345	6.53484
12.655	2.68876	42.0862	3.59976	83.8948	4.99213	125.426	5.64155	166.679	6.52503
12.68	2.67766	42.1695	3.60292	84.0617	5.0635	125.676	5.65684	167.012	6.52761
12.705	2.69275	42.253	3.59479	84.2282	5.12793	125.926	5.67161	167.345	6.54258
12.73	2.73626	42.3363	3.58396	84.3948	5.15185	126.176	5.67518	167.679	6.56322
12.755	2.78732	42.4195	3.58125	84.5617	5.12909	126.426	5.66142	168.012	6.58541
12.78	2.81263	42.5028	3.59163	84.7283	5.08896	126.676	5.64359	168.345	6.59728
12.805	2.78244	42.5862	3.60698	84.8948	5.06157	126.926	5.63799	168.679	6.59367
12.83	2.70163	42.6697	3.61827	85.0615	5.0554	127.176	5.64971	169.012	6.58902
12.855	2.61239	42.753	3.61918	85.2282	5.0635	127.426	5.66703	169.345	6.59006
12.88	2.57687	42.8363	3.61331	85.3948	5.07778	127.676	5.67976	169.679	6.5916
12.905	2.6306	42.9195	3.60563	85.5615	5.09437	127.926	5.68791	170.012	6.59109
12.93	2.7487	43.0028	3.60157	85.7282	5.11095	128.176	5.69403	170.345	6.59006
12.955	2.86236	43.0863	3.59841	85.8948	5.1341	128.426	5.69301	170.679	6.59573
12.98	2.9032	43.1697	3.59886	86.0615	5.15879	128.676	5.68944	171.012	6.61018
13.005	2.84948	43.253	3.60879	86.2282	5.16342	128.926	5.69606	171.345	6.6365
13.03	2.7376	43.3362	3.6246	86.3948	5.13487	129.176	5.7088	171.679	6.66488
13.055	2.63459	43.4195	3.63498	86.5615	5.08742	129.426	5.7139	172.012	6.68243
13.08	2.59996	43.503	3.63272	86.7282	5.0527	129.676	5.71593	172.345	6.68346
13.105	2.64303	43.5863	3.61963	86.8948	5.0527	129.926	5.72408	172.679	6.66953
13.13	2.73227	43.6695	3.60879	87.0615	5.09166	130.176	5.73937	173.012	6.65508
13.155	2.81485	43.7528	3.60563	87.2283	5.15532	130.426	5.75108	173.345	6.66127
13.18	2.85037	43.8362	3.60924	87.3948	5.20817	130.676	5.75312	173.679	6.69533
13.205	2.83172	43.9197	3.61285	87.5613	5.21203	130.926	5.75007	174.012	6.74229
13.23	2.78421	44.0028	3.61331	87.7282	5.16265	131.176	5.75312	174.345	6.7779
13.255	2.73715	44.0863	3.61602	87.8948	5.09707	131.426	5.75822	174.679	6.78512
13.28	2.70297	44.1695	3.61963	88.0615	5.0635	131.676	5.76127	175.012	6.77119
13.305	2.68743	44.253	3.62234	88.2282	5.08125	131.926	5.76637	175.345	6.75674
13.33	2.69897	44.3363	3.62234	88.3948	5.1395	132.176	5.78369	175.679	6.75416
13.355	2.74248	44.4197	3.62234	88.5615	5.20239	132.426	5.80356	176.012	6.76397
13.38	2.80375	44.503	3.6246	88.7282	5.23286	132.676	5.80916	176.345	6.78409
13.405	2.85436	44.5862	3.63092	88.8948	5.21705	132.926	5.79541	176.679	6.80732
13.43	2.86546	44.6697	3.63904	89.0615	5.18001	133.176	5.77656	177.012	6.8228
13.455	2.81973	44.753	3.64537	89.2282	5.15108	133.426	5.76739	177.345	6.82899
13.48	2.73227	44.8363	3.64808	89.3948	5.13757	133.676	5.77299	177.679	6.82847
13.505	2.65191	44.9197	3.65033	89.5615	5.13217	133.926	5.78827	178.012	6.82383
13.53	2.62971	45.003	3.65259	89.7282	5.13526	134.176	5.8061	178.345	6.82383
13.555	2.68565	45.0863	3.65124	89.8948	5.15609	134.426	5.81782	178.679	6.82899
13.58	2.79132	45.1697	3.64537	90.0615	5.18966	134.676	5.81782	179.012	6.83673
13.605	2.88367	45.253	3.63814	90.2282	5.22245	134.926	5.81069	179.345	6.84396
13.63	2.91031	45.3363	3.63498	90.3948	5.24097	135.176	5.81171	179.679	6.85273
13.655	2.85925	45.4195	3.63904	90.5615	5.23479	135.426	5.82342	180.012	6.86408
13.68	2.76512	45.503	3.64717	90.7282	5.19969	135.676	5.83718	180.345	6.87956
13.705	2.69053	45.5863	3.65575	90.8948	5.15378	135.926	5.84227	180.679	6.89608
13.73	2.68032	45.6695	3.66072	91.0615	5.12716	136.176	5.84584	181.012	6.9033
13.755	2.73626	45.753	3.66162	91.2282	5.14105	136.426	5.85603	181.345	6.90072
13.78	2.82062	45.8362	3.65666	91.3948	5.19004	136.676	5.87131	181.679	6.90175
13.805	2.88367	45.9195	3.64717	91.5615	5.25447	136.926	5.88201	182.012	6.90795
13.83	2.89521	46.003	3.63769	91.728	5.30308	137.176	5.8815	182.345	6.92549
13.855	2.85747	46.0863	3.63588	91.8948	5.30616	137.426	5.87794	182.679	6.95284
13.88	2.79753	46.1697	3.64537	92.0615	5.25948	137.676	5.87335	183.012	6.97761
13.905	2.74781	46.2528	3.65982	92.2282	5.19351	137.926	5.86978	183.345	6.9869
13.93	2.7265	46.3362	3.6702	92.3948	5.15262	138.176	5.87335	183.679	6.98381
13.955	2.7376	46.4197	3.67291	92.5615	5.15455	138.426	5.8922	184.012	6.97555
13.98	2.77223	46.503	3.67201	92.7282	5.19428	138.676	5.91411	184.345	6.97142
14.005	2.81352	46.5863	3.6702	92.8948	5.25177	138.926	5.92226	184.679	6.98329
14.03	2.84415	46.6695	3.66478	93.0615	5.29652	139.176	5.91411	185.012	7.01064
14.055	2.85614	46.7528	3.65846	93.2282	5.30192	139.426	5.90392	185.345	7.03696
14.08	2.84238	46.8363	3.65756	93.395	5.26836	139.676	5.9029	185.679	7.05347
14.105	2.80641	46.9195	3.66478	93.5615	5.22708	139.926	5.91003	186.012	7.05657
14.13	2.76068	47.003	3.68014	93.7282	5.20123	140.176	5.92226	186.345	7.04831
14.155	2.73316	47.0862	3.69368	93.8948	5.19699	140.426	5.94212	186.679	7.04367
14.18	2.74736	47.1695	3.69504	94.0615	5.21473	140.676	5.96199	187.012	7.05193
14.205	2.80331	47.253	3.68239	94.2282	5.25061	140.926	5.96658	187.345	7.06947
14.23	2.87345	47.3363	3.6702	94.3948	5.28765	141.176	5.95843	187.679	7.08753
14.255	2.91519	47.4197	3.66885	94.5617	5.30925	141.426	5.95079	188.012	7.10405
14.28	2.9032	47.5028	3.67517	94.7283	5.31504	141.676	5.95028	188.345	7.11437
14.305	2.84504	47.5862	3.6842	94.8948	5.30385	141.926	5.95282	188.679	7.1185
14.33	2.778	47.6697	3.69188	95.0615	5.2753	142.176	5.96352	189.012	7.12417
14.355	2.74159	47.753	3.69504	95.2282	5.23942	142.426	5.98186	189.345	7.1314
14.38	2.7558	47.8363	3.69368	95.3948	5.22168	142.676	6.00071	189.679	7.13966
14.405	2.80952	47.9195	3.69052	95.5617	5.23827	142.926	6.01345	190.012	7.15101
14.43	2.86857	48.0028	3.68736	95.7282	5.27877	143.176	6.01345	190.345	7.16185
14.455	2.90187	48.0863	3.6842	95.8948	5.31774	143.426	6.00682	190.679	7.17526
14.48	2.89477	48.1695	3.6833	96.0615	5.33394	143.676	6.00275	191.012	7.19281
14.505	2.85614	48.253	3.6842	96.2282	5.32121	143.926	6.00173	191.345	7.21139
14.53	2.81263	48.3362	3.68736	96.3948	5.28687	144.176	6.00071	191.679	7.21965
14.555	2.78821	48.4195	3.69504	96.5617	5.25717	144.426	6.00784	192.012	7.21294
14.58	2.7891	48.503	3.70181	96.7282	5.25254	144.676	6.02873	192.345	7.20004
14.605	2.80553	48.5862	3.70091	96.8948	5.27376	144.926	6.05522	192.679	7.19487
14.63	2.82772	48.6697	3.69459	97.0617	5.30925	145.176	6.07152	193.012	7.20571
14.655	2.84948	48.7528	3.69142	97.2283	5.34706	145.426	6.07305	193.345	7.23048
14.68	2.87079	48.8362	3.69459	97.3948	5.37175	145.676	6.0649	193.679	7.25629
14.705	2.88589	48.9197	3.70226	97.5615	5.36905	145.926	6.05318	194.012	7.27744
14.73	2.885	49.0028	3.71129	97.7282	5.33818	146.176	6.04249	194.345	7.28828
14.755	2.86369	49.0862	3.71942	97.8948	5.30192	146.426	6.04147	194.679	7.28983
14.78	2.82772	49.1695	3.72168	98.0615	5.28186	146.676	6.05115	195.012	7.29293
14.805	2.79354	49.253	3.71987	98.2282	5.28958	146.926	6.0705	195.345	7.30273
14.83	2.78599	49.3363	3.71626	98.3948	5.31774	147.176	6.09292	195.679	7.31666
14.855	2.81574	49.4195	3.71265	98.5615	5.35246	147.426	6.11177	196.012	7.3275
14.88	2.86946	49.503	3.71445	98.7282	5.37638	147.676	6.11839	196.345	7.33421
14.905	2.91519	49.5863	3.72168	98.8948	5.37792	147.926	6.11381	196.679	7.33576
14.93	2.9254	49.6697	3.72981	99.0615	5.36365	148.176	6.10769	197.012	7.34711
14.955	2.89077	49.753	3.73116	99.2282	5.34706	148.426	6.10107	197.345	7.37446
14.98	2.82772	49.8363	3.72665	99.3948	5.33201	148.676	6.09852	197.679	7.40285
15.005	2.77311	49.9197	3.72348	99.5615	5.32044	148.926	6.10667	198.012	7.4173
15.03	2.7629	50.0028	3.72574	99.7282	5.32314	149.176	6.12552	198.345	7.41626
15.055	2.80375	50.0862	3.73071	99.8948	5.34436	149.426	6.14998	198.679	7.40285
15.08	2.86768	50.1697	3.73387	100.061	5.37522	149.676	6.16985	199.012	7.38427
15.105	2.91652	50.253	3.73793	100.228	5.40338	149.926	6.18054	199.345	7.37962
15.13	2.92762	50.3363	3.74155	100.395	5.41843	150.176	6.18003	199.679	7.3982
15.155	2.9032	50.4195	3.7411	100.561	5.40994	150.426	6.16883	200.012	7.43587
15.18	2.86546	50.5028	3.73206	100.728	5.37946	150.676	6.16169	200.345	7.47716
15.205	2.83705	50.5863	3.72168	100.895	5.34629	150.926	6.16424	200.679	7.49883
15.23	2.82684	50.6697	3.72078	101.061	5.33471	151.176	6.17239	201.012	7.49522
15.255	2.83083	50.753	3.73071	101.228	5.34629	151.426	6.18258	201.345	7.4818
15.28	2.84815	50.8362	3.74426	101.395	5.37368	151.676	6.19328	201.679	7.47355
15.305	2.87789	50.9197	3.74967	101.561	5.40994	151.926	6.21264	202.012	7.47974
15.33	2.91031	51.003	3.74426	101.728	5.44235	152.176	6.23251	202.345	7.50193
15.355	2.92762	51.0863	3.73387	101.895	5.44929	152.426	6.23607	202.679	7.53031
15.38	2.91963	51.1697	3.73116	102.061	5.42306	152.676	6.22486	203.012	7.55302
15.405	2.89077	51.2528	3.74335	102.228	5.38564	152.926	6.21671	203.345	7.56695
15.43	2.85348	51.3362	3.75871	102.395	5.36095	153.176	6.22232	203.679	7.57573
15.455	2.82994	51.4197	3.76187	102.561	5.36018	153.426	6.23149	204.012	7.57882
15.48	2.83172	51.503	3.75058	102.728	5.38139	153.676	6.23862	204.345	7.57521
15.505	2.86058	51.5863	3.73929	102.895	5.42113	153.926	6.25136	204.679	7.57211
15.53	2.90409	51.6695	3.73793	103.061	5.46357	154.176	6.26868	205.012	7.5814
15.555	2.94272	51.7528	3.74335	103.228	5.48479	154.426	6.27938	205.345	7.60514
15.58	2.95382	51.8363	3.75374	103.395	5.47051	154.676	6.27683	205.679	7.63352
15.605	2.92673	51.9197	3.76412	103.561	5.43425	154.926	6.26664	206.012	7.6521
15.63	2.87567	52.003	3.76999	103.728	5.39914	155.176	6.25594	206.345	7.65933
15.655	2.83083	52.0862	3.77045	103.895	5.38139	155.426	6.24932	206.679	7.66397
15.68	2.82506	52.1695	3.76728	104.061	5.38949	155.676	6.2539	207.012	7.66552
15.705	2.86768	52.253	3.76096	104.228	5.42306	155.926	6.27326	207.345	7.66552
15.73	2.92762	52.3362	3.75464	104.395	5.46627	156.176	6.30026	207.679	7.66862
15.755	2.96536	52.4197	3.75284	104.561	5.49636	156.426	6.32268	208.012	7.6779
15.78	2.96225	52.5028	3.7578	104.728	5.50678	156.676	6.33185	208.345	7.69493
15.805	2.9294	52.5862	3.76503	104.895	5.4952	156.926	6.32828	208.679	7.71867
15.83	2.88766	52.6697	3.76999	105.061	5.46202	157.176	6.31809	209.012	7.73364
15.855	2.85747	52.753	3.77135	105.228	5.4192	157.426	6.313	209.345	7.73003
15.88	2.85214	52.8363	3.77225	105.395	5.39644	157.676	6.31351	209.679	7.72538
15.905	2.8739	52.9195	3.76999	105.561	5.41226	157.926	6.32268	210.012	7.73519
15.93	2.91119	53.0028	3.76322	105.728	5.45739	158.176	6.34255	210.345	7.75841
15.955	2.9405	53.0863	3.75554	105.895	5.50793	158.426	6.37006	210.679	7.7775
15.98	2.9476	53.1697	3.75284	106.061	5.54381	158.676	6.38585	211.012	7.78215
16.005	2.93561	53.253	3.75871	106.228	5.5442	158.926	6.37719	211.345	7.77389
16.03	2.91652	53.3362	3.77045	106.395	5.50755	159.176	6.3563	211.679	7.77131
16.055	2.90009	53.4195	3.78354	106.561	5.46009	159.426	6.34255	212.012	7.78215
16.08	2.89299	53.503	3.79302	106.728	5.43618	159.676	6.33796	212.345	7.79866
16.105	2.89699	53.5862	3.79799	106.895	5.44659	159.926	6.34611	212.679	7.81776
16.13	2.90809	53.6697	3.79799	107.062	5.48131	160.176	6.36802	213.012	7.83995
16.155	2.92629	53.7528	3.79302	107.228	5.52645	160.426	6.39807	213.345	7.85801
16.18	2.94804	53.8362	3.7867	107.395	5.56503	160.676	6.42049	213.679	7.86575
16.205	2.96536	53.9195	3.78354	107.561	5.57583	160.926	6.42304	214.012	7.86369
16.23	2.96181	54.003	3.7867	107.728	5.55384	161.176	6.40419	214.345	7.86265
16.255	2.93384	54.0863	3.79618	107.895	5.51411	161.426	6.38075	214.679	7.86833
16.28	2.89787	54.1695	3.80341	108.061	5.47938	161.676	6.37158	215.012	7.88639
16.305	2.87878	54.2528	3.80115	108.228	5.46357	161.926	6.38432	215.345	7.91065
16.33	2.88811	54.3363	3.79393	108.395	5.47398	162.176	6.41132	215.679	7.93077
16.355	2.9214	54.4197	3.79122	108.561	5.50948	162.426	6.44494	216.012	7.94522
16.38	2.95826	54.503	3.79844	108.728	5.55037	162.676	6.47042	216.345	7.95606
16.405	2.97912	54.5862	3.80657	108.895	5.57236	162.926	6.47653	216.679	7.96741
16.43	2.97246	54.6697	3.80973	109.061	5.57313	163.176	6.47093	217.012	7.97361
16.455	2.94671	54.753	3.80747	109.228	5.56272	163.426	6.46227	217.345	7.97567
16.48	2.9143	54.8363	3.80025	109.395	5.54381	163.676	6.45411	217.679	7.97619
16.505	2.8921	54.9197	3.79393	109.561	5.51642	163.926	6.44392	218.012	7.99012
16.53	2.88988	55.0028	3.79212	109.728	5.5006	164.176	6.43781	218.345	8.01386
16.555	2.91031	55.0863	3.79844	109.895	5.51488	164.426	6.44647	218.679	8.03605
16.58	2.94272	55.1697	3.80928	110.061	5.55346	164.676	6.47194	219.012	8.04792
16.605	2.97024	55.253	3.81696	110.228	5.59628	164.926	6.50098	219.345	8.04689
16.63	2.98356	55.3363	3.81786	110.395	5.62367	165.176	6.5183	219.679	8.04121
16.655	2.98045	55.4195	3.81289	110.561	5.61981	165.426	6.52289	220.012	8.04069
16.68	2.96714	55.503	3.80838	110.728	5.58471	165.676	6.5183	220.345	8.04947
16.705	2.9476	55.5863	3.80747	110.895	5.54651	165.926	6.5071	220.679	8.06443
16.73	2.92851	55.6697	3.81696	111.061	5.53339	166.176	6.49894	221.012	8.08198
16.755	2.91919	55.753	3.8305	111.228	5.54998	166.426	6.50557	221.345	8.10004
16.78	2.9254	55.8363	3.83863	111.395	5.58085	166.676	6.53155	221.679	8.11501
16.805	2.94893	55.9197	3.83863	111.561	5.61171	166.926	6.56619	222.012	8.12687
16.83	2.97823	56.003	3.83547	111.728	5.63331	167.176	6.59217	222.345	8.13513
16.855	2.99688	56.0863	3.83321	111.895	5.63601	167.426	6.59421	222.679	8.13926
16.88	2.99555	56.1697	3.8314	112.061	5.61904	167.676	6.57893	223.012	8.14958
16.905	2.97335	56.2528	3.83231	112.228	5.59435	167.926	6.55957	223.345	8.16506
16.93	2.94272	56.3362	3.8305	112.395	5.57853	168.176	6.54632	223.679	8.179
16.955	2.91919	56.4197	3.82734	112.561	5.58008	168.426	6.54428	224.012	8.19087
16.98	2.91652	56.503	3.82824	112.728	5.59628	168.676	6.56059	224.345	8.2048
17.005	2.93872	56.5863	3.83321	112.895	5.62328	168.926	6.58708	224.679	8.22493
17.03	2.97601	56.6695	3.83773	113.061	5.65338	169.176	6.61204	225.012	8.2497
17.055	3.00976	56.7528	3.84044	113.228	5.67189	169.426	6.62681	225.345	8.27601
17.08	3.02175	56.8363	3.84044	113.395	5.67305	169.676	6.6258	225.679	8.28995
17.105	3.00798	56.9195	3.83728	113.561	5.65878	169.926	6.61408	226.012	8.28324
17.13	2.97957	57.003	3.83547	113.728	5.63563	170.176	6.60236	226.345	8.2724
17.155	2.95204	57.0862	3.84179	113.895	5.61441	170.426	6.59879	226.679	8.26982
17.18	2.93783	57.1695	3.85308	114.061	5.6094	170.676	6.60949	227.012	8.28324
17.205	2.94272	57.253	3.86211	114.228	5.62791	170.926	6.63293	227.345	8.31162
17.23	2.96092	57.3362	3.8594	114.395	5.65878	171.176	6.65381	227.679	8.34001
17.255	2.98223	57.4195	3.84992	114.561	5.6827	171.426	6.66655	228.012	8.36116
17.28	2.99777	57.5028	3.83953	114.728	5.69388	171.676	6.6691	228.345	8.37149
17.305	3.00665	57.5862	3.83231	114.895	5.6908	171.926	6.664	228.679	8.36839
17.33	3.00354	57.6697	3.8305	115.061	5.67575	172.176	6.65585	229.012	8.35962
17.355	2.98978	57.753	3.83457	115.228	5.65183	172.426	6.6528	229.345	8.36013
17.38	2.97246	57.8363	3.84495	115.395	5.63216	172.676	6.66298	229.679	8.37665
17.405	2.96092	57.9195	3.8594	115.561	5.63139	172.926	6.68438	230.012	8.4009
17.43	2.96003	58.0028	3.86663	115.728	5.6553	173.176	6.70832	230.345	8.42464
17.455	2.97335	58.0863	3.86211	115.895	5.69427	173.426	6.72463	230.679	8.44115
17.48	2.99333	58.1697	3.85308	116.061	5.73053	173.676	6.73176	231.012	8.44115
17.505	3.01065	58.253	3.85172	116.228	5.74365	173.926	6.73533	231.345	8.43444
17.53	3.01819	58.3362	3.85489	116.395	5.72398	174.176	6.73278	231.679	8.43444
17.555	3.01375	58.4195	3.85714	116.561	5.68771	174.426	6.72055	232.012	8.44167
17.58	2.99777	58.503	3.85714	116.728	5.66148	174.676	6.71342	232.345	8.45922
17.605	2.98312	58.5862	3.85805	116.895	5.66032	174.926	6.72055	232.679	8.48605
17.63	2.97735	58.6695	3.86121	117.061	5.68154	175.176	6.74144	233.012	8.50979
17.655	2.98534	58.7528	3.86347	117.228	5.71549	175.426	6.76589	233.345	8.52321
17.68	3.00265	58.8362	3.86347	117.395	5.75137	175.676	6.78576	233.679	8.5392
17.705	3.01819	58.9197	3.86211	117.561	5.77027	175.926	6.79238	234.012	8.55572
17.73	3.02485	59.0028	3.86211	117.728	5.7641	176.176	6.78423	234.345	8.56552
17.755	3.01775	59.0863	3.86527	117.895	5.74095	176.426	6.76691	234.679	8.57223
17.78	3.00487	59.1695	3.86843	118.061	5.71356	176.676	6.75316	235.012	8.58204
17.805	2.99466	59.253	3.86843	118.228	5.69504	176.926	6.75519	235.345	8.59597
17.83	2.98978	59.3363	3.86437	118.395	5.69851	177.176	6.76946	235.679	8.61145
17.855	2.99067	59.4197	3.86347	118.561	5.7259	177.426	6.7878	236.012	8.62229
17.88	2.99688	59.503	3.86663	118.728	5.76217	177.676	6.80767	236.345	8.62951
17.905	3.00887	59.5863	3.8734	118.895	5.78763	177.926	6.83212	236.679	8.64345
17.93	3.02086	59.6697	3.87972	119.061	5.79573	178.176	6.85352	237.012	8.66564
17.955	3.02618	59.753	3.88108	119.228	5.7884	178.426	6.8581	237.345	8.67854
17.98	3.02219	59.8363	3.87972	119.395	5.76757	178.676	6.84485	237.679	8.68215
18.005	3.01509	59.9197	3.88062	119.561	5.74288	178.926	6.83008	238.012	8.68267
18.03	3.01109	60.003	3.8883	119.728	5.72938	179.176	6.82855	238.345	8.68576
18.055	3.01375	60.0862	3.89823	119.895	5.73478	179.426	6.84282	238.679	8.69454
18.08	3.01997	60.1697	3.89959	120.061	5.75677	179.676	6.86625	239.012	8.7157
18.105	3.02707	60.253	3.89417	120.228	5.78609	179.926	6.89376	239.345	8.73892
18.13	3.03018	60.3363	3.8892	120.395	5.81618	180.176	6.91821	239.679	8.75079
18.155	3.03196	60.4195	3.89011	120.561	5.8347	180.426	6.92637	240.012	8.75182
18.18	3.03329	60.5028	3.89553	120.728	5.83123	180.676	6.91821	240.345	8.74718
18.205	3.03418	60.5863	3.9023	120.895	5.80808	180.926	6.90344	240.679	8.74769
18.23	3.02929	60.6697	3.90907	121.061	5.78262	181.176	6.89427	241.012	8.76369
18.255	3.01686	60.753	3.91314	121.228	5.77027	181.426	6.89274	241.345	8.78485
18.28	3.00487	60.8362	3.91268	121.395	5.77876	181.676	6.90191	241.679	8.80033
18.305	3.00665	60.9195	3.90681	121.561	5.80538	181.926	6.92433	242.012	8.8091
18.33	3.01997	61.003	3.89823	121.728	5.83971	182.176	6.95846	242.345	8.81684
18.355	3.03506	61.0863	3.89146	121.895	5.8644	182.426	6.98699	242.679	8.822
18.38	3.04039	61.1697	3.89101	122.061	5.86556	182.676	6.9875	243.012	8.83336
18.405	3.03551	61.2528	3.89643	122.228	5.84781	182.926	6.9661	243.345	8.84884
18.43	3.0253	61.3362	3.90275	122.395	5.82737	183.176	6.94878	243.679	8.86535
18.455	3.01686	61.4197	3.90546	122.561	5.81078	183.426	6.95031	244.012	8.88084
18.48	3.01464	61.503	3.90591	122.728	5.80191	183.676	6.9605	244.345	8.8927
18.505	3.01775	61.5863	3.90772	122.895	5.80808	183.926	6.97578	244.679	8.89993
18.53	3.0253	61.6695	3.90772	123.061	5.83007	184.176	7.0038	245.012	8.91128
18.555	3.04217	61.7528	3.90772	123.228	5.85823	184.426	7.03386	245.345	8.92934
18.58	3.06037	61.8363	3.90862	123.395	5.87868	184.676	7.04201	245.679	8.94379
18.605	3.0657	61.9195	3.90681	123.561	5.88292	184.926	7.02724	246.012	8.95205
18.63	3.05371	62.003	3.90546	123.728	5.86903	185.176	7.01093	246.345	8.9567
18.655	3.03551	62.0862	3.90862	123.895	5.84666	185.426	7.01093	246.679	8.95979
18.68	3.01997	62.1695	3.9163	124.061	5.83624	185.676	7.02367	247.012	8.97063
18.705	3.01464	62.253	3.92352	124.228	5.85051	185.926	7.04099	247.345	8.99179
18.73	3.02396	62.3362	3.92533	124.395	5.88061	186.176	7.05525	247.679	9.01294
18.755	3.04261	62.4197	3.92352	124.562	5.9053	186.426	7.06748	248.012	9.02997
18.78	3.05948	62.5028	3.92036	124.728	5.91919	186.676	7.07258	248.345	9.04494
18.805	3.06659	62.5862	3.9163	124.895	5.92304	186.926	7.07156	248.679	9.04752
18.83	3.06392	62.6695	3.91178	125.061	5.91764	187.176	7.07105	249.012	9.0403
18.855	3.05371	62.753	3.91178	125.228	5.9053	187.426	7.07614	249.345	9.03462
18.88	3.0395	62.8363	3.9181	125.395	5.89642	187.676	7.09092	249.679	9.04184
18.905	3.02796	62.9195	3.92849	125.561	5.89372	187.926	7.10773	250.012	9.06507
18.93	3.02618	63.0028	3.93978	125.728	5.8972	188.176	7.12046	250.345	9.09706
18.955	3.0364	63.0863	3.94384	125.895	5.9107	188.426	7.12709	250.679	9.12183
18.98	3.05371	63.1697	3.94158	126.061	5.93423	188.676	7.1281	251.012	9.13267
19.005	3.0728	63.253	3.93752	126.228	5.95121	188.926	7.12607	251.345	9.13474
19.03	3.08301	63.3362	3.93481	126.395	5.94851	189.176	7.12963	251.679	9.13628
19.055	3.07813	63.4195	3.93436	126.561	5.93616	189.426	7.13676	252.012	9.14299
19.08	3.06348	63.503	3.93571	126.728	5.93076	189.676	7.1495	252.345	9.15744
19.105	3.04528	63.5862	3.93978	126.895	5.93076	189.926	7.1658	252.679	9.17757
19.13	3.03551	63.6697	3.9452	127.061	5.93076	190.176	7.18007	253.012	9.19718
19.155	3.04261	63.7528	3.94881	127.228	5.935	190.426	7.18567	253.345	9.21627
19.18	3.0657	63.8362	3.9461	127.395	5.94773	190.676	7.18567	253.679	9.23382
19.205	3.08612	63.9197	3.94294	127.561	5.95969	190.926	7.18567	254.012	9.24259
19.23	3.08834	64.003	3.94158	127.728	5.96278	191.176	7.18465	254.345	9.25033
19.255	3.0768	64.0863	3.94384	127.895	5.96162	191.426	7.18465	254.679	9.26117
19.28	3.0657	64.1695	3.94474	128.061	5.95738	191.676	7.18924	255.012	9.27562
19.305	3.06259	64.253	3.94203	128.228	5.95043	191.926	7.20045	255.345	9.29058
19.33	3.0617	64.3363	3.94158	128.395	5.94773	192.176	7.21675	255.679	9.3071
19.355	3.06082	64.4197	3.9452	128.561	5.95892	192.426	7.23458	256.012	9.31794
19.38	3.06348	64.503	3.95513	128.728	5.97512	192.676	7.24986	256.345	9.32516
19.405	3.07191	64.5863	3.96777	128.895	5.98708	192.926	7.25547	256.678	9.33445
19.43	3.08523	64.6697	3.97816	129.061	5.99596	193.176	7.24986	257.012	9.34735
19.455	3.09545	64.753	3.97997	129.228	6.00329	193.426	7.23713	257.345	9.36283
19.48	3.09545	64.8363	3.97364	129.395	5.99982	193.676	7.23101	257.679	9.38193
19.505	3.0839	64.9197	3.96777	129.561	5.98631	193.926	7.23713	258.012	9.4005
19.53	3.06881	65.003	3.96777	129.728	5.9813	194.176	7.25343	258.345	9.41702
19.555	3.0617	65.0863	3.97184	129.895	5.99326	194.426	7.27533	258.679	9.42992
19.58	3.0657	65.1697	3.9768	130.061	6.00869	194.676	7.30233	259.012	9.43147
19.605	3.07991	65.253	3.97816	130.228	6.01833	194.926	7.32679	259.346	9.42321
19.63	3.09811	65.3363	3.97816	130.395	6.02682	195.176	7.33748	259.679	9.42063
19.655	3.10965	65.4195	3.9768	130.561	6.03569	195.426	7.33392	260.012	9.43147
19.68	3.10921	65.503	3.97364	130.728	6.03762	195.676	7.32322	260.346	9.45366
19.705	3.09633	65.5863	3.97274	130.895	6.03222	195.926	7.31507	260.679	9.48204
19.73	3.08301	65.6697	3.97726	131.061	6.02373	196.176	7.31405	261.012	9.50939
19.755	3.07769	65.753	3.98403	131.228	6.01563	196.426	7.32526	261.346	9.52333
19.78	3.08079	65.8362	3.98809	131.395	6.011	196.676	7.34869	261.679	9.52694
19.805	3.08612	65.9195	3.98448	131.561	6.02373	196.926	7.37365	262.012	9.52849
19.83	3.09189	66.003	3.975	131.728	6.0546	197.176	7.38588	262.345	9.53416
19.855	3.09234	66.0862	3.96777	131.895	6.08353	197.426	7.38282	262.679	9.54706
19.88	3.09101	66.1695	3.97184	132.061	6.09163	197.676	7.3813	263.012	9.56874
19.905	3.09012	66.2528	3.98222	132.228	6.0816	197.926	7.38843	263.345	9.59454
19.93	3.09411	66.3363	3.99171	132.395	6.06849	198.176	7.39556	263.679	9.6157
19.955	3.09944	66.4197	3.99351	132.561	6.05807	198.426	7.39658	264.012	9.62757
19.98	3.10033	66.503	3.99261	132.728	6.0573	198.676	7.3976	264.346	9.63118
20.005	3.09722	66.5863	3.99351	132.895	6.07312	198.926	7.40575	264.679	9.63686
20.03	3.08923	66.6695	3.99351	133.061	6.09781	199.176	7.419	265.012	9.65234
20.055	3.0839	66.7528	3.99261	133.228	6.11517	199.426	7.4302	265.346	9.67092
20.08	3.08834	66.8363	3.99441	133.395	6.1171	199.676	7.44243	265.679	9.68898
20.105	3.10211	66.9195	3.99893	133.561	6.11092	199.926	7.45618	266.012	9.70188
20.13	3.11543	67.0028	4.0039	133.728	6.10205	200.176	7.46332	266.346	9.71014
20.155	3.11986	67.0862	4.00796	133.895	6.09086	200.426	7.45975	266.679	9.71943
20.18	3.11765	67.1695	4.01022	134.062	6.08623	200.676	7.45822	267.012	9.73749
20.205	3.10832	67.253	4.01112	134.228	6.09511	200.926	7.46637	267.345	9.75762
20.23	3.09633	67.3363	4.00796	134.395	6.11362	201.176	7.48319	267.679	9.76897
20.255	3.08834	67.4195	4.00209	134.562	6.12867	201.426	7.49898	268.012	9.77258
20.28	3.09323	67.5028	3.99893	134.728	6.13754	201.676	7.50866	268.345	9.77155
20.305	3.10743	67.5862	4.00074	134.895	6.14526	201.926	7.51579	268.679	9.76949
20.33	3.12475	67.6697	4.0057	135.061	6.14642	202.176	7.52037	269.012	9.77774
20.355	3.13407	67.753	4.01428	135.228	6.13639	202.426	7.51936	269.346	9.80251
20.38	3.13274	67.8363	4.02738	135.395	6.12057	202.676	7.52139	269.679	9.83451
20.405	3.12475	67.9195	4.0328	135.561	6.11169	202.926	7.53566	270.012	9.86392
20.43	3.11986	68.0028	4.02783	135.728	6.12057	203.176	7.56011	270.346	9.88147
20.455	3.12253	68.0863	4.02015	135.895	6.14796	203.426	7.57998	270.679	9.8825
20.48	3.12786	68.1697	4.01744	136.061	6.18422	203.676	7.58304	271.012	9.87321
20.505	3.13407	68.253	4.02015	136.228	6.20737	203.926	7.57387	271.345	9.86857
20.53	3.13674	68.3362	4.02467	136.395	6.19927	204.176	7.56724	271.679	9.87889
20.555	3.13407	68.4195	4.03099	136.562	6.16841	204.426	7.57183	272.012	9.90418
20.58	3.12786	68.503	4.03505	136.728	6.14102	204.676	7.581	272.345	9.93617
20.605	3.11986	68.5862	4.0328	136.895	6.13484	204.926	7.59272	272.679	9.96043
20.63	3.11365	68.6695	4.02647	137.061	6.15182	205.176	7.60545	273.012	9.97385
20.655	3.10965	68.7528	4.01925	137.228	6.185	205.426	7.61564	273.345	9.98417
20.68	3.11232	68.8362	4.01338	137.395	6.21856	205.676	7.61921	273.679	9.99242
20.705	3.12164	68.9197	4.01519	137.561	6.23283	205.926	7.6243	274.012	9.99965
20.73	3.13096	69.003	4.02557	137.728	6.22319	206.176	7.63551	274.346	10.0079
20.755	3.13674	69.0863	4.04228	137.895	6.20274	206.426	7.64264	274.679	10.0141
20.78	3.14073	69.1695	4.05357	138.061	6.18692	206.676	7.64009	275.012	10.0254
20.805	3.14206	69.253	4.05537	138.228	6.17959	206.926	7.64264	275.345	10.0482
20.83	3.13762	69.3363	4.0486	138.395	6.18422	207.176	7.65996	275.679	10.0791
20.855	3.12697	69.4197	4.04228	138.561	6.20351	207.426	7.68441	276.012	10.1034
20.88	3.11942	69.503	4.04092	138.728	6.22743	207.676	7.69766	276.345	10.1178
20.905	3.12253	69.5862	4.04318	138.895	6.24364	207.926	7.69613	276.679	10.1225
20.93	3.13674	69.6697	4.04815	139.061	6.25405	208.176	7.69206	277.012	10.1178
20.955	3.15094	69.753	4.05131	139.228	6.25945	208.426	7.69409	277.345	10.1152
20.98	3.15316	69.8363	4.04815	139.395	6.25212	208.676	7.69613	277.679	10.1225
21.005	3.14473	69.9197	4.04409	139.561	6.23013	208.926	7.69868	278.012	10.1447
21.03	3.13185	70.003	4.04409	139.728	6.21354	209.176	7.70938	278.345	10.1736
21.055	3.12874	70.0863	4.04725	139.895	6.22049	209.426	7.72772	278.679	10.1978
21.08	3.13984	70.1697	4.0495	140.061	6.24788	209.676	7.743	279.012	10.2019
21.105	3.15494	70.253	4.0495	140.228	6.27874	209.926	7.75013	279.346	10.1937
21.13	3.16515	70.3363	4.0486	140.395	6.3015	210.176	7.75472	279.679	10.1896
21.155	3.16515	70.4195	4.04815	140.561	6.30691	210.426	7.76389	280.012	10.1983
21.18	3.16027	70.503	4.0486	140.728	6.29186	210.676	7.77815	280.346	10.2241
21.205	3.15228	70.5863	4.05221	140.895	6.26794	210.926	7.78834	280.679	10.2536
21.23	3.14473	70.6695	4.05537	141.061	6.25212	211.176	7.78885	281.012	10.2726
21.255	3.13984	70.753	4.05537	141.228	6.25135	211.426	7.78528	281.346	10.283
21.28	3.14384	70.8362	4.05131	141.395	6.26293	211.676	7.78732	281.679	10.2902
21.305	3.15627	70.9195	4.04815	141.561	6.28954	211.926	7.797	282.012	10.2948
21.33	3.16826	71.003	4.05131	141.728	6.32195	212.176	7.81279	282.345	10.2995
21.355	3.17137	71.0863	4.0617	141.895	6.33815	212.426	7.82451	282.679	10.315
21.38	3.16915	71.1697	4.07298	142.061	6.32812	212.676	7.83062	283.012	10.3444
21.405	3.16915	71.2528	4.0775	142.228	6.30768	212.926	7.83521	283.345	10.3815
21.43	3.1727	71.3362	4.07389	142.395	6.29803	213.176	7.83623	283.679	10.414
21.455	3.17048	71.4197	4.06305	142.561	6.29996	213.426	7.83521	284.012	10.4275
21.48	3.16027	71.503	4.05537	142.728	6.30613	213.676	7.84081	284.346	10.4223
21.505	3.15006	71.5863	4.05537	142.895	6.31578	213.926	7.85355	284.679	10.413
21.53	3.15094	71.6695	4.05989	143.061	6.32928	214.176	7.86883	285.012	10.4177
21.555	3.16338	71.7528	4.06305	143.228	6.3424	214.426	7.88412	285.345	10.4357
21.58	3.1798	71.8363	4.06305	143.395	6.35359	214.676	7.90042	285.679	10.4631
21.605	3.1909	71.9195	4.06305	143.561	6.36246	214.926	7.91417	286.012	10.4863
21.63	3.19179	72.003	4.06711	143.728	6.36092	215.176	7.91672	286.346	10.4956
21.655	3.18469	72.0862	4.07434	143.895	6.34317	215.426	7.91112	286.679	10.4982
21.68	3.17447	72.1695	4.0784	144.061	6.32542	215.676	7.9101	287.012	10.5018
21.705	3.1656	72.253	4.0775	144.228	6.32542	215.926	7.90857	287.345	10.5075
21.73	3.16426	72.3363	4.07298	144.395	6.34163	216.176	7.90602	287.679	10.5183
21.755	3.16959	72.4197	4.07118	144.562	6.36362	216.426	7.91112	288.012	10.5312
21.78	3.18158	72.5028	4.0775	144.728	6.38368	216.676	7.93404	288.345	10.5405
21.805	3.1949	72.5862	4.08789	144.895	6.39525	216.926	7.96461	288.679	10.5539
21.83	3.20378	72.6697	4.09511	145.061	6.39294	217.176	7.98448	289.012	10.5776
21.855	3.20111	72.753	4.09782	145.228	6.3775	217.426	7.99008	289.346	10.6019
21.88	3.18957	72.8363	4.09872	145.395	6.36169	217.676	7.98804	289.679	10.6184
21.905	3.17447	72.9195	4.09511	145.562	6.35821	217.926	7.98549	290.012	10.6308
21.93	3.16737	73.0028	4.08563	145.728	6.37056	218.176	7.98091	290.346	10.6421
21.955	3.16959	73.0863	4.07705	145.895	6.39024	218.426	7.98091	290.679	10.6457
21.98	3.17758	73.1695	4.07931	146.061	6.41223	218.676	7.99517	291.012	10.6457
22.005	3.18557	73.253	4.09195	146.228	6.42997	218.926	8.01963	291.345	10.6494
22.03	3.19401	73.3362	4.10504	146.395	6.43846	219.176	8.04051	291.679	10.6695
22.055	3.202	73.4195	4.10956	146.562	6.43692	219.426	8.05427	292.012	10.7087
22.08	3.20689	73.503	4.1064	146.728	6.42997	219.676	8.06344	292.345	10.7531
22.105	3.20422	73.5862	4.09601	146.895	6.41917	219.926	8.06751	292.679	10.7841
22.13	3.1949	73.6695	4.08563	147.062	6.40875	220.176	8.06242	293.012	10.7995
22.155	3.18691	73.7528	4.08066	147.228	6.41223	220.426	8.05427	293.345	10.7939
22.18	3.18557	73.8362	4.08021	147.395	6.43344	220.676	8.05529	293.679	10.7748
22.205	3.19001	73.9197	4.08066	147.561	6.45736	220.926	8.06955	294.012	10.7655
22.23	3.19889	74.003	4.08563	147.728	6.46971	221.176	8.09197	294.345	10.7794
22.255	3.21088	74.0863	4.09376	147.895	6.46855	221.426	8.11744	294.679	10.8114
22.28	3.22109	74.1695	4.10188	148.061	6.45891	221.676	8.14087	295.012	10.8517
22.305	3.2242	74.253	4.10504	148.228	6.44733	221.926	8.15565	295.345	10.8857
22.33	3.2171	74.3363	4.10324	148.395	6.44116	222.176	8.15208	295.679	10.896
22.355	3.20067	74.4195	4.10008	148.561	6.44579	222.426	8.13833	296.012	10.8867
22.38	3.18158	74.503	4.09782	148.728	6.45466	222.676	8.1317	296.345	10.8759
22.405	3.16959	74.5862	4.09872	148.895	6.46238	222.926	8.14189	296.679	10.8728
22.43	3.17536	74.6697	4.1064	149.061	6.4755	223.176	8.16533	297.012	10.8836
22.455	3.19579	74.753	4.11679	149.228	6.49517	223.426	8.18723	297.345	10.9079
22.48	3.21799	74.8363	4.11995	149.395	6.50597	223.676	8.19997	297.679	10.9399
22.505	3.22731	74.9197	4.11453	149.561	6.4998	223.926	8.20812	298.012	10.9745
22.53	3.22243	75.0028	4.10414	149.728	6.4863	224.176	8.21678	298.345	11.0013
22.555	3.20999	75.0862	4.09692	149.895	6.48167	224.426	8.22442	298.679	11.0085
22.58	3.20067	75.1697	4.09782	150.061	6.489	224.676	8.22697	299.012	10.9982
22.605	3.19978	75.253	4.10595	150.228	6.50327	224.926	8.22952	299.346	10.9827
22.63	3.20289	75.3363	4.11453	150.395	6.52411	225.176	8.24123	299.679	10.9729
22.655	3.20689	75.4195	4.11453	150.561	6.54185	225.426	8.25652	300.012	10.9817
22.68	3.20999	75.5028	4.10956	150.728	6.54648	225.676	8.27282	300.346	11.0204
22.705	3.2131	75.5863	4.1064	150.895	6.53684	225.926	8.28912	300.679	11.07
22.73	3.21799	75.6697	4.10821	151.061	6.52333	226.176	8.30135	301.012	11.1045
22.755	3.22331	75.753	4.11317	151.228	6.51446	226.426	8.30288	301.346	11.121
22.78	3.22731	75.8362	4.11769	151.395	6.51639	226.676	8.29676	301.679	11.1241
22.805	3.22553	75.9197	4.12356	151.561	6.53066	226.926	8.29574	302.012	11.1128
22.83	3.2171	76.003	4.12582	151.728	6.5542	227.176	8.30491	302.345	11.1009
22.855	3.206	76.0863	4.12085	151.895	6.57271	227.426	8.31816	302.679	11.103
22.88	3.19978	76.1697	4.11543	152.061	6.57464	227.676	8.3309	303.012	11.1267
22.905	3.20422	76.2528	4.11543	152.228	6.56384	227.926	8.34567	303.345	11.169
22.93	3.21621	76.3362	4.11995	152.395	6.54995	228.176	8.36248	303.679	11.2129
22.955	3.22642	76.4197	4.12582	152.561	6.54378	228.426	8.36961	304.012	11.2387
22.98	3.23042	76.503	4.12898	152.728	6.55265	228.676	8.35993	304.345	11.2439
23.005	3.22908	76.5863	4.13123	152.895	6.57657	228.926	8.35076	304.679	11.2392
23.03	3.2242	76.6695	4.13304	153.062	6.60011	229.176	8.36452	305.012	11.2341
23.055	3.21932	76.7528	4.13214	153.228	6.60898	229.426	8.39152	305.346	11.2377
23.08	3.21843	76.8363	4.13078	153.395	6.60551	229.676	8.41139	305.679	11.2516
23.105	3.21843	76.9197	4.12898	153.561	6.60126	229.926	8.42209	306.012	11.2717
23.13	3.22021	77.003	4.12672	153.728	6.59933	230.176	8.43227	306.345	11.2944
23.155	3.2242	77.0862	4.12401	153.895	6.5947	230.426	8.44297	306.679	11.3166
23.18	3.22509	77.1695	4.12356	154.062	6.59393	230.676	8.44756	307.012	11.3321
23.205	3.22109	77.253	4.12265	154.228	6.60281	230.926	8.44654	307.345	11.3404
23.23	3.21799	77.3362	4.12582	154.395	6.61631	231.176	8.44654	307.679	11.3455
23.255	3.22198	77.4197	4.1344	154.561	6.62673	231.426	8.45214	308.012	11.3455
23.28	3.23219	77.5028	4.14885	154.728	6.6356	231.676	8.45927	308.345	11.3419
23.305	3.2424	77.5862	4.15923	154.895	6.641	231.926	8.47456	308.679	11.3419
23.33	3.24551	77.6697	4.16194	155.061	6.6356	232.176	8.50003	309.012	11.3512
23.355	3.2424	77.753	4.15472	155.228	6.62248	232.426	8.52194	309.346	11.377
23.38	3.2393	77.8363	4.14433	155.395	6.61361	232.676	8.52703	309.679	11.4198
23.405	3.23841	77.9195	4.13846	155.561	6.61862	232.926	8.52295	310.012	11.4632
23.43	3.24063	78.0028	4.13801	155.728	6.63483	233.176	8.51837	310.345	11.4843
23.455	3.24462	78.0863	4.14343	155.895	6.65489	233.426	8.51633	310.679	11.4859
23.48	3.24773	78.1697	4.15291	156.061	6.66993	233.676	8.51378	311.012	11.4766
23.505	3.24951	78.253	4.16329	156.228	6.67186	233.926	8.51888	311.345	11.4694
23.53	3.24995	78.3362	4.16736	156.395	6.65952	234.176	8.54079	311.679	11.4802
23.555	3.25262	78.4195	4.17007	156.561	6.64717	234.426	8.57237	312.012	11.5096
23.58	3.25173	78.503	4.17233	156.728	6.64949	234.676	8.59428	312.345	11.5427
23.605	3.24551	78.5862	4.17142	156.895	6.66106	234.926	8.59581	312.679	11.5731
23.63	3.2424	78.6695	4.16736	157.061	6.67341	235.176	8.58511	313.012	11.5984
23.655	3.24462	78.7528	4.16329	157.228	6.68575	235.426	8.57696	313.345	11.6087
23.68	3.24684	78.8362	4.16284	157.395	6.70157	235.676	8.58052	313.679	11.6067
23.705	3.24285	78.9197	4.1642	157.561	6.71353	235.926	8.59326	314.012	11.6051
23.73	3.23752	79.003	4.17142	157.728	6.71777	236.176	8.61313	314.346	11.6149
23.755	3.23752	79.0863	4.17865	157.895	6.71777	236.426	8.63554	314.679	11.6392
23.78	3.24684	79.1695	4.1809	158.061	6.71777	236.676	8.65592	315.012	11.6691
23.805	3.26061	79.2528	4.17368	158.228	6.71777	236.926	8.66662	315.345	11.6939
23.83	3.26904	79.3363	4.1651	158.395	6.72047	237.176	8.66662	315.679	11.7114
23.855	3.26682	79.4197	4.16284	158.561	6.72935	237.426	8.66101	316.012	11.7207
23.88	3.25661	79.503	4.16916	158.728	6.73976	237.676	8.65847	316.345	11.7186
23.905	3.24773	79.5862	4.18181	158.895	6.74439	237.926	8.66458	316.679	11.7114
23.93	3.24862	79.6695	4.1931	159.061	6.75056	238.176	8.68088	317.012	11.7124
23.955	3.25484	79.753	4.19535	159.228	6.76021	238.426	8.70177	317.345	11.7233
23.98	3.26105	79.8363	4.18768	159.395	6.76252	238.676	8.72062	317.679	11.7408
24.005	3.26372	79.9197	4.17774	159.561	6.75211	238.926	8.73183	318.012	11.7671
24.03	3.26194	80.0028	4.17549	159.728	6.74439	239.176	8.73692	318.345	11.7955
24.055	3.25661	80.0863	4.1809	159.895	6.75056	239.426	8.73998	318.679	11.8141
24.08	3.24862	80.1697	4.18497	160.061	6.76445	239.676	8.74049	319.012	11.8203
24.105	3.24684	80.253	4.18678	160.228	6.77796	239.926	8.74252	319.346	11.8177
24.13	3.25262	80.3363	4.18994	160.395	6.7876	240.176	8.74966	319.679	11.8131
24.155	3.26372	80.4195	4.194	160.561	6.78991	240.426	8.76494	320.012	11.8249
24.18	3.27126	80.503	4.19219	160.728	6.7849	240.676	8.7843	320.346	11.8626
24.205	3.27393	80.5863	4.18678	160.895	6.78297	240.926	8.795	320.679	11.9085
24.23	3.27215	80.6697	4.18452	161.061	6.78991	241.176	8.795	321.012	11.9416
24.255	3.26993	80.753	4.18813	161.228	6.79995	241.426	8.79398	321.346	11.9503
24.28	3.26904	80.8363	4.1949	161.395	6.80496	241.676	8.79958	321.679	11.9416
24.305	3.27082	80.9195	4.19626	161.561	6.80882	241.926	8.80875	322.012	11.9338
24.33	3.26904	81.003	4.1949	161.728	6.81576	242.176	8.81385	322.345	11.9421
24.355	3.26505	81.0863	4.19535	161.895	6.82194	242.426	8.82047	322.679	11.9653
24.38	3.26416	81.1697	4.19942	162.061	6.82348	242.676	8.84136	323.012	11.9973
24.405	3.26816	81.2528	4.20439	162.228	6.82541	242.926	8.87294	323.345	12.0283
24.43	3.27526	81.3362	4.20529	162.395	6.83081	243.176	8.89383	323.679	12.0484
24.455	3.28103	81.4197	4.20122	162.561	6.83428	243.426	8.89536	324.012	12.0587
24.48	3.28236	81.503	4.19852	162.728	6.83081	243.676	8.88466	324.346	12.068
24.505	3.27703	81.5863	4.20122	162.895	6.83081	243.926	8.87192	324.679	12.0752
24.53	3.27126	81.6695	4.20755	163.061	6.83891	244.176	8.86734	325.012	12.0804
24.555	3.27126	81.7528	4.21477	163.228	6.85126	244.426	8.88109	325.346	12.0881
24.58	3.27615	81.8363	4.21974	163.395	6.86167	244.676	8.91268	325.679	12.0969
24.605	3.28103	81.9195	4.222	163.561	6.86939	244.926	8.9463	326.012	12.1062
24.63	3.28147	82.003	4.22019	163.728	6.86977	245.176	8.96413	326.346	12.1191
24.655	3.27792	82.0862	4.21703	163.895	6.86514	245.426	8.96515	326.679	12.1366
24.68	3.27304	82.1695	4.21477	164.061	6.86321	245.676	8.95853	327.012	12.1542
24.705	3.27393	82.253	4.21297	164.228	6.86707	245.926	8.95343	327.345	12.1686
24.73	3.28103	82.3362	4.21251	164.395	6.87325	246.176	8.94783	327.679	12.1826
24.755	3.28725	82.4195	4.21567	164.561	6.87826	246.426	8.94885	328.012	12.1981
24.78	3.29124	82.5028	4.21974	164.728	6.88636	246.676	8.96158	328.345	12.2099
24.805	3.29257	82.5862	4.222	164.895	6.90064	246.926	8.984	328.679	12.2172
24.83	3.29213	82.6697	4.2229	165.061	6.91105	247.176	9.00489	329.012	12.2233
24.855	3.29035	82.753	4.2238	165.228	6.90951	247.426	9.01762	329.345	12.2419
24.88	3.29035	82.8363	4.2238	165.395	6.90295	247.676	9.02934	329.679	12.2729
24.905	3.29213	82.9195	4.222	165.561	6.90334	247.926	9.04106	330.012	12.2971
24.93	3.29568	83.0028	4.21793	165.728	6.91298	248.176	9.04717	330.345	12.3044
24.955	3.30279	83.0863	4.21387	165.895	6.92417	248.426	9.0431	330.679	12.3013
24.98	3.30634	83.1697	4.21567	166.061	6.93343	248.676	9.03494	331.012	12.3044
25.005	3.30145	83.253	4.2238	166.228	6.93844	248.926	9.03851	331.345	12.3234
25.03	3.29568	83.3362	4.23238	166.395	6.93497	249.176	9.05634	331.679	12.3611
25.055	3.29657	83.4195	4.23645	166.561	6.9288	249.426	9.08181	332.012	12.3967
25.08	3.30234	83.503	4.23328	166.728	6.92957	249.676	9.1027	332.345	12.4158
25.105	3.30545	83.5862	4.22832	166.895	6.93922	249.926	9.11442	332.679	12.4225
25.13	3.30234	83.6695	4.23012	167.061	6.95002	250.176	9.11951	333.012	12.4236
25.155	3.29524	83.7528	4.23825	167.228	6.95966	250.426	9.12257	333.345	12.4323
25.18	3.28947	83.8363	4.24457	167.395	6.96776	250.676	9.12359	333.679	12.4571
25.205	3.29124	83.9197	4.24593	167.561	6.97278	250.926	9.1297	334.012	12.485
25.23	3.29746	84.003	4.24773	167.728	6.97201	251.176	9.14244	334.345	12.4994
25.255	3.30456	84.0863	4.25225	167.895	6.97278	251.426	9.1567	334.679	12.5056
25.28	3.30945	84.1695	4.25631	168.061	6.97895	251.676	9.16791	335.012	12.5149
25.305	3.31255	84.253	4.2518	168.228	6.98628	251.926	9.17504	335.345	12.5258
25.33	3.31255	84.3363	4.24457	168.395	6.99245	252.176	9.18115	335.679	12.5371
25.355	3.31167	84.4197	4.24141	168.561	7.00287	252.426	9.18676	336.012	12.5469
25.38	3.313	84.503	4.24457	168.728	7.01367	252.676	9.19389	336.345	12.5526
25.405	3.3201	84.5863	4.2518	168.895	7.01869	252.926	9.21121	336.679	12.5608
25.43	3.32809	84.6697	4.25947	169.061	7.01869	253.176	9.23363	337.012	12.5763
25.455	3.32987	84.753	4.26625	169.228	7.02216	253.426	9.24636	337.346	12.599
25.48	3.32587	84.8363	4.26625	169.395	7.02602	253.676	9.24534	337.679	12.6259
25.505	3.32365	84.9197	4.26218	169.561	7.02679	253.926	9.24381	338.012	12.6542
25.53	3.3241	85.003	4.25722	169.728	7.02872	254.176	9.25451	338.345	12.6733
25.555	3.32498	85.0862	4.25406	169.895	7.03721	254.426	9.2698	338.679	12.679
25.58	3.32277	85.1697	4.25586	170.061	7.04647	254.676	9.27795	339.012	12.6764
25.605	3.31788	85.253	4.26309	170.228	7.05148	254.926	9.28151	339.346	12.6728
25.63	3.31655	85.3363	4.26941	170.395	7.05418	255.176	9.29068	339.679	12.6764
25.655	3.31699	85.4195	4.27392	170.561	7.05688	255.426	9.30342	340.012	12.6971
25.68	3.31966	85.5028	4.27663	170.728	7.05418	255.676	9.31412	340.346	12.7311
25.705	3.3241	85.5863	4.27754	170.895	7.04608	255.926	9.32227	340.679	12.7668
25.73	3.3312	85.6697	4.2807	171.061	7.04377	256.176	9.32889	341.012	12.7951
25.755	3.33608	85.753	4.28702	171.228	7.05148	256.426	9.33144	341.346	12.8091
25.78	3.33786	85.8362	4.29153	171.395	7.0619	256.676	9.33399	341.679	12.8116
25.805	3.3383	85.9195	4.29153	171.561	7.07193	256.926	9.34876	342.012	12.8163
25.83	3.33386	86.003	4.28837	171.728	7.0835	257.176	9.37474	342.345	12.8276
25.855	3.32365	86.0863	4.28612	171.895	7.09122	257.426	9.39818	342.679	12.8395
25.88	3.31655	86.1697	4.28837	172.061	7.08929	257.676	9.40938	343.012	12.8565
25.905	3.3201	86.2528	4.29515	172.228	7.08697	257.926	9.40989	343.345	12.8787
25.93	3.33209	86.3362	4.29876	172.395	7.09315	258.176	9.41397	343.679	12.9009
25.955	3.3383	86.4197	4.2965	172.561	7.10279	258.426	9.41804	344.012	12.9174
25.98	3.3312	86.503	4.28837	172.728	7.10819	258.676	9.41448	344.346	12.9226
26.005	3.31699	86.5863	4.28386	172.895	7.11089	258.926	9.40989	344.679	12.921
26.03	3.30856	86.6695	4.28386	173.061	7.11784	259.176	9.4155	345.012	12.9236
26.055	3.313	86.7528	4.28702	173.228	7.12825	259.426	9.43435	345.346	12.9355
26.08	3.32809	86.8363	4.29153	173.395	7.13713	259.676	9.45523	345.679	12.953
26.105	3.34097	86.9195	4.29876	173.561	7.14407	259.926	9.47154	346.012	12.9778
26.13	3.34008	87.003	4.30553	173.728	7.14523	260.176	9.48325	346.346	13.0098
26.155	3.32898	87.0862	4.30869	173.895	7.14098	260.426	9.4914	346.679	13.0361
26.18	3.31966	87.1695	4.30779	174.061	7.13906	260.676	9.49344	347.012	13.0511
26.205	3.31877	87.253	4.30237	174.228	7.14716	260.926	9.49038	347.345	13.0511
26.23	3.32188	87.3362	4.2956	174.395	7.15912	261.176	9.49497	347.679	13.0454
26.255	3.32365	87.4197	4.29244	174.561	7.16645	261.426	9.51484	348.012	13.0526
26.28	3.32277	87.5028	4.29424	174.728	7.17262	261.676	9.54235	348.345	13.0821
26.305	3.3241	87.5862	4.29831	174.895	7.18072	261.926	9.55865	348.679	13.1187
26.33	3.32987	87.6695	4.29876	175.061	7.18651	262.176	9.56222	349.012	13.1471
26.355	3.3352	87.753	4.2965	175.228	7.18651	262.426	9.56323	349.346	13.1636
26.38	3.34097	87.8363	4.2956	175.395	7.18767	262.676	9.5719	349.679	13.1739
26.405	3.34807	87.9195	4.30057	175.561	7.19384	262.926	9.5831	350.012	13.1868
26.43	3.3534	88.0028	4.30553	175.728	7.19924	263.176	9.58463	350.345	13.2033
26.455	3.34852	88.0863	4.30373	175.895	7.20232	263.426	9.58106	350.679	13.2178
26.48	3.33386	88.1697	4.2956	176.061	7.2085	263.676	9.58005	351.012	13.225
26.505	3.31877	88.253	4.28928	176.228	7.21737	263.926	9.59125	351.346	13.2343
26.53	3.31655	88.3362	4.29108	176.395	7.2247	264.176	9.61367	351.679	13.2529
26.555	3.32587	88.4195	4.30147	176.561	7.23357	264.426	9.64169	352.012	13.2766
26.58	3.33919	88.503	4.31276	176.728	7.24245	264.676	9.66614	352.345	13.3019
26.605	3.34807	88.5862	4.31818	176.895	7.24515	264.926	9.67531	352.679	13.3215
26.63	3.3463	88.6697	4.31818	177.061	7.24129	265.176	9.66869	353.012	13.3267
26.655	3.33919	88.753	4.31276	177.228	7.24245	265.426	9.65544	353.345	13.3251
26.68	3.33431	88.8363	4.30689	177.395	7.25209	265.676	9.64882	353.679	13.3251
26.705	3.33431	88.9197	4.30553	177.561	7.26174	265.926	9.65442	354.012	13.3313
26.73	3.34097	89.003	4.31005	177.728	7.26444	266.176	9.67531	354.345	13.3525
26.755	3.35118	89.0863	4.32134	177.895	7.26714	266.426	9.70843	354.679	13.3865
26.78	3.35962	89.1695	4.33172	178.061	7.27061	266.676	9.73848	355.012	13.4221
26.805	3.35962	89.253	4.33263	178.228	7.27061	266.926	9.75224	355.345	13.4516
26.83	3.3534	89.3363	4.3254	178.395	7.26714	267.176	9.74765	355.679	13.4681
26.855	3.34496	89.4197	4.31908	178.561	7.26598	267.426	9.73594	356.012	13.466
26.88	3.34008	89.503	4.31818	178.728	7.26945	267.676	9.73237	356.346	13.4562
26.905	3.34408	89.5862	4.31998	178.895	7.27833	267.926	9.74052	356.679	13.4588
26.93	3.3534	89.6697	4.31908	179.061	7.2926	268.176	9.7558	357.012	13.4799
26.955	3.35828	89.753	4.31727	179.228	7.30495	268.426	9.77261	357.345	13.5099
26.98	3.35651	89.8363	4.31998	179.395	7.30495	268.676	9.78892	357.679	13.545
27.005	3.35429	89.9197	4.32766	179.561	7.29684	268.926	9.79911	358.012	13.5754
27.03	3.35518	90.003	4.33579	179.728	7.2926	269.176	9.80165	358.345	13.5935
27.055	3.35962	90.0863	4.33579	179.895	7.29993	269.426	9.80012	358.679	13.5997
27.08	3.36583	90.1697	4.33263	180.061	7.31382	269.676	9.80267	359.012	13.6007
27.105	3.3645	90.253	4.33037	180.228	7.32732	269.926	9.8098	359.346	13.5971
27.13	3.35518	90.3363	4.33082	180.395	7.33928	270.176	9.82101	359.679	13.5971
27.155	3.34718	90.4195	4.33263	180.561	7.34314	270.426	9.83528	360.012	13.612
27.18	3.3494	90.5028	4.33082	180.728	7.33851	270.676	9.85718	360.346	13.6446
27.205	3.35828	90.5863	4.32766	180.895	7.33156	270.926	9.87756	360.679	13.6859
27.23	3.36539	90.6697	4.33037	181.061	7.33581	271.176	9.88775	361.012	13.722
27.255	3.36672	90.753	4.34211	181.228	7.34931	271.426	9.8852	361.346	13.7421
27.28	3.3685	90.8362	4.3534	181.395	7.3605	271.676	9.88418	361.679	13.7473
27.305	3.36983	90.9195	4.3534	181.561	7.36513	271.926	9.88979	362.012	13.7447
27.33	3.3716	91.003	4.34708	181.728	7.37014	272.176	9.89845	362.345	13.7411
27.355	3.37072	91.0862	4.34301	181.895	7.37747	272.426	9.91016	362.679	13.7436
27.38	3.36938	91.1695	4.34798	182.061	7.38249	272.676	9.92952	363.012	13.7591
27.405	3.3685	91.2528	4.35656	182.228	7.38635	272.926	9.95449	363.345	13.7823
27.43	3.36983	91.3362	4.36333	182.395	7.39175	273.176	9.97741	363.679	13.8061
27.455	3.36983	91.4197	4.36333	182.561	7.39445	273.426	9.98709	364.012	13.8252
27.48	3.36761	91.503	4.35836	182.728	7.39136	273.676	9.98556	364.346	13.8401
27.505	3.36583	91.5863	4.35836	182.895	7.39252	273.926	9.9825	364.679	13.8546
27.53	3.3685	91.6695	4.36153	183.061	7.40564	274.176	9.98811	365.012	13.8685
27.555	3.37382	91.7528	4.36243	183.228	7.42608	274.426	9.99881	365.346	13.8804
27.58	3.38093	91.8363	4.36062	183.395	7.4446	274.676	10.0151	365.679	13.8933
27.605	3.38803	91.9195	4.35972	183.561	7.45425	274.926	10.036	366.012	13.9114
27.63	3.38803	92.0028	4.36333	183.728	7.44537	275.176	10.0533	366.345	13.9336
27.655	3.38181	92.0862	4.36469	183.895	7.42608	275.426	10.0625	366.679	13.9609
27.68	3.37294	92.1695	4.36333	184.061	7.42145	275.676	10.065	367.012	13.9857
27.705	3.36761	92.253	4.35927	184.228	7.44113	275.926	10.065	367.345	13.996
27.73	3.36761	92.3363	4.35656	184.395	7.46775	276.176	10.0661	367.679	13.996
27.755	3.37471	92.4195	4.35927	184.562	7.48318	276.426	10.0706	368.012	14.0012
27.78	3.38492	92.5028	4.36649	184.728	7.48087	276.676	10.0813	368.345	14.0166
27.805	3.3938	92.5862	4.37372	184.895	7.46775	276.926	10.0987	368.679	14.0363
27.83	3.39602	92.6697	4.37823	185.061	7.4527	277.176	10.1155	369.012	14.059
27.855	3.39069	92.753	4.37914	185.228	7.45	277.426	10.1267	369.345	14.0817
27.88	3.38403	92.8363	4.37597	185.395	7.46312	277.676	10.1338	369.679	14.0992
27.905	3.38181	92.9195	4.37191	185.561	7.48588	277.926	10.1455	370.012	14.1167
27.93	3.3827	93.0028	4.37191	185.728	7.5044	278.176	10.1583	370.345	14.1358
27.955	3.38004	93.0863	4.37688	185.895	7.51366	278.426	10.1583	370.679	14.1508
27.98	3.3756	93.1697	4.38546	186.061	7.51597	278.676	10.1481	371.012	14.1591
28.005	3.37649	93.253	4.39178	186.228	7.51327	278.926	10.1465	371.345	14.1632
28.03	3.38581	93.3362	4.39178	186.395	7.50903	279.176	10.1618	371.679	14.1715
28.055	3.39824	93.4195	4.38726	186.561	7.50903	279.426	10.1873	372.012	14.1936
28.08	3.40401	93.503	4.3832	186.728	7.51366	279.676	10.2097	372.345	14.2256
28.105	3.40002	93.5862	4.38139	186.895	7.5179	279.926	10.226	372.679	14.2504
28.13	3.39203	93.6695	4.38139	187.061	7.52215	280.176	10.2352	373.012	14.2623
28.155	3.38981	93.7528	4.38094	187.228	7.53719	280.426	10.2387	373.345	14.2654
28.18	3.39425	93.8362	4.38004	187.395	7.56111	280.676	10.2423	373.679	14.2607
28.205	3.39824	93.9197	4.3832	187.561	7.57693	280.926	10.2459	374.012	14.2571
28.23	3.39735	94.003	4.39178	187.728	7.57346	281.176	10.2525	374.345	14.2726
28.255	3.3938	94.0863	4.39991	187.895	7.55571	281.426	10.2642	374.679	14.3072
28.28	3.39114	94.1695	4.39991	188.061	7.53796	281.676	10.281	375.012	14.3469
28.305	3.39291	94.253	4.39584	188.228	7.53449	281.926	10.3004	375.345	14.3815
28.33	3.39602	94.3363	4.39268	188.395	7.55069	282.176	10.3157	375.679	14.4006
28.355	3.39513	94.4197	4.39675	188.561	7.58233	282.426	10.3228	376.012	14.4042
28.38	3.38803	94.503	4.40578	188.728	7.61165	282.676	10.3238	376.346	14.4006
28.405	3.38004	94.5863	4.41526	188.895	7.62631	282.926	10.3238	376.679	14.4037
28.43	3.38093	94.6697	4.41932	189.061	7.62399	283.176	10.3274	377.012	14.4155
28.455	3.38981	94.753	4.41842	189.228	7.61435	283.426	10.3345	377.345	14.4393
28.48	3.39735	94.8363	4.41661	189.395	7.60432	283.676	10.3437	377.679	14.4703
28.505	3.40224	94.9197	4.41842	189.561	7.59545	283.926	10.358	378.012	14.5033
28.53	3.40401	95.003	4.42248	189.728	7.59467	284.176	10.3778	378.345	14.5317
28.555	3.40313	95.0863	4.42248	189.895	7.60895	284.426	10.3987	378.679	14.5446
28.58	3.40091	95.1697	4.41932	190.061	7.63248	284.676	10.4104	379.012	14.543
28.605	3.39691	95.253	4.41436	190.228	7.65409	284.926	10.4104	379.346	14.541
28.63	3.39513	95.3363	4.4112	190.395	7.6699	285.176	10.4104	379.679	14.5502
28.655	3.39691	95.4195	4.41029	190.561	7.67839	285.426	10.4186	380.012	14.5683
28.68	3.40091	95.503	4.41345	190.728	7.67878	285.676	10.4298	380.346	14.5905
28.705	3.40623	95.5863	4.41752	190.895	7.6726	285.926	10.4379	380.679	14.6116
28.73	3.40934	95.6695	4.42023	191.061	7.6645	286.176	10.4497	381.012	14.6282
28.755	3.40801	95.753	4.41932	191.228	7.65987	286.426	10.47	381.346	14.6452
28.78	3.40401	95.8362	4.41842	191.395	7.66257	286.676	10.493	381.679	14.6648
28.805	3.40002	95.9195	4.42248	191.561	7.67955	286.926	10.5093	382.012	14.6767
28.83	3.39513	96.003	4.42655	191.728	7.71041	287.176	10.5174	382.345	14.6777
28.855	3.39425	96.0863	4.42655	191.895	7.73356	287.426	10.5225	382.679	14.6782
28.88	3.40091	96.1697	4.42474	192.061	7.73163	287.676	10.5235	383.012	14.6885
28.905	3.41112	96.2528	4.42474	192.228	7.71388	287.926	10.5225	383.345	14.7097
28.93	3.41822	96.3362	4.42881	192.395	7.70077	288.176	10.5302	383.679	14.7407
28.955	3.41867	96.4197	4.43377	192.561	7.70154	288.426	10.55	384.012	14.7711
28.98	3.41556	96.503	4.43829	192.728	7.71388	288.676	10.5745	384.346	14.7892
29.005	3.40845	96.5863	4.44326	192.895	7.7351	288.926	10.5923	384.679	14.7985
29.03	3.39824	96.6695	4.44506	193.061	7.75555	289.176	10.605	385.012	14.8047
29.055	3.39203	96.7528	4.44235	193.228	7.76249	289.426	10.6122	385.345	14.814
29.08	3.39824	96.8363	4.43693	193.395	7.75632	289.676	10.6132	385.679	14.8305
29.105	3.41423	96.9195	4.43106	193.561	7.74822	289.926	10.6142	386.012	14.8542
29.13	3.42754	97.003	4.4279	193.728	7.74243	290.176	10.6259	386.346	14.879
29.155	3.42976	97.0862	4.42881	193.895	7.7405	290.426	10.6504	386.679	14.9058
29.18	3.42355	97.1695	4.43468	194.061	7.7486	290.676	10.6759	387.012	14.9342
29.205	3.41556	97.253	4.44326	194.228	7.76712	290.926	10.6866	387.345	14.9569
29.23	3.40934	97.3363	4.44958	194.395	7.78641	291.176	10.6845	387.679	14.9636
29.255	3.40845	97.4197	4.44958	194.562	7.79953	291.426	10.684	388.012	14.96
29.28	3.41423	97.5028	4.44551	194.728	7.80763	291.676	10.6891	388.345	14.96
29.305	3.42355	97.5862	4.44326	194.895	7.81265	291.926	10.6983	388.679	14.9755
29.33	3.43154	97.6695	4.44732	195.061	7.80917	292.176	10.7044	389.012	15.0028
29.355	3.43465	97.753	4.4568	195.228	7.79799	292.426	10.7146	389.346	15.0291
29.38	3.42976	97.8363	4.46583	195.395	7.79143	292.676	10.7334	389.679	15.0539
29.405	3.42266	97.9195	4.46674	195.562	7.7976	292.926	10.7553	390.012	15.0761
29.43	3.41822	98.0028	4.46312	195.728	7.81457	293.176	10.7716	390.345	15.09
29.455	3.41511	98.0863	4.46087	195.895	7.83502	293.426	10.7813	390.679	15.0952
29.48	3.41156	98.1695	4.46403	196.061	7.85624	293.676	10.7849	391.012	15.0983
29.505	3.41334	98.253	4.4699	196.228	7.87013	293.926	10.7844	391.345	15.1009
29.53	3.42355	98.3362	4.47125	196.395	7.86588	294.176	10.7844	391.679	15.1117
29.555	3.43864	98.4195	4.46719	196.562	7.84814	294.426	10.7905	392.012	15.1411
29.58	3.44708	98.503	4.46177	196.728	7.83039	294.676	10.8078	392.345	15.1788
29.605	3.44175	98.5862	4.45996	196.895	7.82692	294.926	10.8287	392.679	15.2072
29.63	3.42533	98.6695	4.46493	197.062	7.84119	295.176	10.845	393.012	15.2247
29.655	3.40934	98.753	4.47396	197.228	7.8709	295.426	10.8567	393.345	15.2299
29.68	3.40535	98.8363	4.47622	197.395	7.90369	295.676	10.8649	393.679	15.2247
29.705	3.41645	98.9197	4.46899	197.561	7.92414	295.926	10.8664	394.012	15.2237
29.73	3.43465	99.003	4.46267	197.728	7.9226	296.176	10.8628	394.345	15.2402
29.755	3.45019	99.0863	4.46583	197.895	7.90716	296.426	10.8613	394.679	15.2779
29.78	3.45818	99.1695	4.47757	198.061	7.88903	296.676	10.8735	395.012	15.3279
29.805	3.45418	99.253	4.48841	198.228	7.88093	296.926	10.9015	395.345	15.3666
29.83	3.44308	99.3363	4.49383	198.395	7.89057	297.176	10.9306	395.679	15.3728
29.855	3.43287	99.4195	4.49202	198.561	7.91874	297.426	10.9489	396.012	15.362
29.88	3.42932	99.503	4.48435	198.728	7.94883	297.676	10.9586	396.346	15.363
29.905	3.42932	99.5863	4.47622	198.895	7.9658	297.926	10.9678	396.679	15.3796
29.93	3.43287	99.6697	4.47532	199.061	7.9685	298.176	10.9724	397.012	15.4023
29.955	3.43953	99.753	4.47938	199.228	7.96465	298.426	10.9678	397.345	15.4255
29.98	3.44575	99.8363	4.47938	199.395	7.955	298.676	10.9678	397.679	15.4482
30.005	3.45196	99.9197	4.47938	199.561	7.94459	298.926	10.9831	398.012	15.4709
30.03	3.45685	100.003	4.4848	199.728	7.9442	299.176	11.0029	398.345	15.4957
30.055	3.45596	100.086	4.49293	199.895	7.95847	299.426	11.0177	398.679	15.5122
30.08	3.44708	100.17	4.49518	200.061	7.97699	299.676	11.0284	399.012	15.5132
30.105	3.43864	100.253	4.49518	200.228	7.99127	299.926	11.0447	399.346	15.5106
30.13	3.43554	100.336	4.49473	200.395	8.00438	300.176	11.063	399.679	15.5153
30.155	3.43953	100.419	4.49383	200.561	8.01596	300.426	11.0753	400.012	15.5318
30.18	3.44397	100.503	4.49383	200.728	8.0202	300.676	11.0763	400.346	15.5607
30.205	3.44708	100.586	4.49609	200.895	8.01326	300.926	11.0666	400.679	15.5968
30.23	3.44797	100.67	4.49789	201.061	8.00168	301.176	11.0554	401.012	15.6257
30.255	3.44708	100.753	4.49518	201.228	7.9932	301.426	11.0589	401.346	15.6453
30.28	3.44486	100.836	4.49699	201.395	7.99474	301.676	11.0819	401.679	15.6551
30.305	3.43776	100.92	4.50602	201.561	8.01403	301.926	11.1124	402.012	15.6582
30.33	3.42843	101.003	4.50963	201.728	8.04682	302.176	11.1359	402.345	15.6618
30.355	3.42533	101.086	4.50512	201.895	8.07537	302.426	11.145	402.679	15.6716
30.38	3.43376	101.17	4.50241	202.061	8.08116	302.676	11.1476	403.012	15.6918
30.405	3.44886	101.253	4.50828	202.228	8.06881	302.926	11.1507	403.345	15.7232
30.43	3.45996	101.336	4.5146	202.395	8.05376	303.176	11.1542	403.679	15.7578
30.455	3.46218	101.42	4.51686	202.561	8.04181	303.426	11.1588	404.012	15.7826
30.48	3.45996	101.503	4.51957	202.728	8.03795	303.676	11.1715	404.345	15.7991
30.505	3.45729	101.586	4.52499	202.895	8.05029	303.926	11.1965	404.679	15.8099
30.53	3.45596	101.669	4.52815	203.062	8.07961	304.176	11.224	405.012	15.8135
30.555	3.45285	101.753	4.52499	203.228	8.10623	304.426	11.2383	405.346	15.8156
30.58	3.45108	101.836	4.52047	203.395	8.11511	304.676	11.2403	405.679	15.8275
30.605	3.45285	101.919	4.52273	203.561	8.11125	304.926	11.2383	406.012	15.8512
30.63	3.45729	102.003	4.52995	203.728	8.1016	305.176	11.2403	406.345	15.8817
30.655	3.46306	102.086	4.53447	203.895	8.09196	305.426	11.2444	406.679	15.908
30.68	3.46795	102.169	4.53402	204.061	8.08926	305.676	11.25	407.012	15.9219
30.705	3.46928	102.253	4.53131	204.228	8.09813	305.926	11.2561	407.345	15.9302
30.73	3.46706	102.336	4.53086	204.395	8.11318	306.176	11.2688	407.679	15.9421
30.755	3.46306	102.419	4.53447	204.561	8.12629	306.426	11.2897	408.012	15.9539
30.78	3.45996	102.503	4.54124	204.728	8.13864	306.676	11.3116	408.345	15.9648
30.805	3.45729	102.586	4.5435	204.895	8.15446	306.926	11.3279	408.679	15.9813
30.83	3.45729	102.67	4.53718	205.061	8.16333	307.176	11.3361	409.012	16.0009
30.855	3.45818	102.753	4.53086	205.228	8.16333	307.426	11.3397	409.346	16.0179
30.88	3.46395	102.836	4.53221	205.395	8.16063	307.676	11.3397	409.679	16.0437
30.905	3.47239	102.919	4.54169	205.561	8.15986	307.926	11.3397	410.012	16.0803
30.93	3.47949	103.003	4.55072	205.728	8.16179	308.176	11.3478	410.345	16.1144
30.955	3.4786	103.086	4.55479	205.895	8.16873	308.426	11.3687	410.679	16.1309
30.98	3.47328	103.17	4.55479	206.061	8.18648	308.676	11.3865	411.012	16.1278
31.005	3.46839	103.253	4.55253	206.228	8.2104	308.926	11.3937	411.345	16.1154
31.03	3.46928	103.336	4.55163	206.395	8.22544	309.176	11.4003	411.679	16.1154
31.055	3.47239	103.419	4.55298	206.561	8.22814	309.426	11.413	412.012	16.1428
31.08	3.47638	103.503	4.55569	206.728	8.22158	309.676	11.4258	412.345	16.1851
31.105	3.4786	103.586	4.56111	206.895	8.20924	309.926	11.4339	412.679	16.2269
31.13	3.47461	103.67	4.57014	207.061	8.20037	310.176	11.4421	413.012	16.261
31.155	3.46617	103.753	4.57782	207.228	8.20924	310.426	11.4553	413.345	16.2775
31.18	3.45907	103.836	4.57737	207.395	8.2374	310.676	11.4655	413.679	16.2765
31.205	3.45596	103.92	4.56743	207.561	8.26749	310.926	11.4645	414.012	16.2692
31.23	3.45507	104.003	4.55795	207.728	8.28022	311.176	11.4619	414.346	16.2672
31.255	3.45685	104.086	4.55298	207.895	8.27559	311.426	11.469	414.679	16.2857
31.28	3.46395	104.169	4.55072	208.061	8.26402	311.676	11.4864	415.012	16.3286
31.305	3.47416	104.253	4.55298	208.228	8.2536	311.926	11.5052	415.346	16.3771
31.33	3.48127	104.336	4.56021	208.395	8.25283	312.176	11.5226	415.679	16.4065
31.355	3.48127	104.42	4.5715	208.561	8.26749	312.426	11.5378	416.012	16.4148
31.38	3.47549	104.503	4.58459	208.728	8.29064	312.676	11.5485	416.346	16.4132
31.405	3.46795	104.586	4.59317	208.895	8.31109	312.926	11.5511	416.679	16.4137
31.43	3.4644	104.67	4.59633	209.061	8.32575	313.176	11.5546	417.012	16.4251
31.455	3.46839	104.753	4.59182	209.228	8.33501	313.426	11.5623	417.345	16.4395
31.48	3.47727	104.836	4.58053	209.395	8.33385	313.676	11.575	417.679	16.4535
31.505	3.48571	104.92	4.57014	209.561	8.3242	313.926	11.5893	418.012	16.471
31.53	3.49237	105.003	4.57014	209.728	8.31726	314.176	11.603	418.345	16.4947
31.555	3.49237	105.086	4.57782	209.895	8.3188	314.426	11.6148	418.679	16.5211
31.58	3.48659	105.17	4.5882	210.061	8.32073	314.676	11.6244	419.012	16.5448
31.605	3.47727	105.253	4.59407	210.228	8.3242	314.926	11.6351	419.346	16.5623
31.63	3.46839	105.336	4.59227	210.395	8.33462	315.176	11.6499	419.679	16.5706
31.655	3.46528	105.419	4.58369	210.561	8.35237	315.426	11.6652	420.012	16.5753
31.68	3.47328	105.503	4.5715	210.728	8.36394	315.676	11.6779	420.346	16.5851
31.705	3.48748	105.586	4.56427	210.895	8.36471	315.926	11.6789	420.679	16.6016
31.73	3.49769	105.67	4.56743	211.061	8.36317	316.176	11.6718	421.012	16.6258
31.755	3.49681	105.753	4.57737	211.228	8.36857	316.426	11.6708	421.346	16.6532
31.78	3.48881	105.836	4.58595	211.395	8.37783	316.676	11.6886	421.679	16.6769
31.805	3.48127	105.919	4.58911	211.561	8.3894	316.926	11.7197	422.012	16.6996
31.83	3.47549	106.003	4.58685	211.728	8.40445	317.176	11.7441	422.345	16.7218
31.855	3.47727	106.086	4.58098	211.895	8.41679	317.426	11.7523	422.679	16.7363
31.88	3.48571	106.17	4.57872	212.061	8.41949	317.676	11.7492	423.012	16.7523
31.905	3.49769	106.253	4.58053	212.228	8.41409	317.926	11.7447	423.345	16.777
31.93	3.50657	106.336	4.58369	212.395	8.40792	318.176	11.7396	423.679	16.8018
31.955	3.50791	106.42	4.58595	212.561	8.40792	318.426	11.7411	424.012	16.8137
31.98	3.50169	106.503	4.59001	212.728	8.41602	318.676	11.7564	424.346	16.8142
32.005	3.4897	106.586	4.6004	212.895	8.433	318.926	11.7803	424.679	16.8137
32.03	3.4786	106.669	4.61259	213.062	8.45151	319.176	11.8002	425.012	16.8224
32.055	3.47816	106.753	4.6171	213.228	8.46116	319.426	11.819	425.346	16.8503
32.08	3.48659	106.836	4.61259	213.395	8.45923	319.676	11.8369	425.679	16.8875
32.105	3.49547	106.919	4.60536	213.561	8.45576	319.926	11.846	426.012	16.92
32.13	3.49991	107.003	4.59904	213.728	8.45769	320.176	11.8435	426.346	16.9401
32.155	3.50258	107.086	4.59904	213.895	8.46733	320.426	11.8379	426.679	16.9447
32.18	3.50391	107.169	4.60672	214.061	8.48238	320.676	11.8435	427.012	16.9406
32.205	3.49947	107.253	4.61665	214.228	8.49665	320.926	11.8578	427.345	16.9437
32.23	3.48748	107.336	4.62117	214.395	8.50244	321.176	11.8751	427.679	16.9608
32.255	3.47816	107.419	4.62026	214.561	8.4982	321.426	11.8904	428.012	16.9912
32.28	3.47816	107.503	4.61801	214.728	8.49395	321.676	11.9041	428.345	17.0268
32.305	3.48526	107.586	4.61394	214.895	8.49897	321.926	11.9148	428.679	17.0526
32.33	3.49281	107.67	4.61168	215.061	8.50977	322.176	11.9194	429.012	17.0619
32.355	3.49947	107.753	4.61485	215.228	8.51941	322.426	11.9204	429.345	17.0645
32.38	3.50302	107.836	4.62207	215.395	8.52404	322.676	11.9276	429.679	17.0774
32.405	3.50302	107.919	4.6302	215.561	8.52752	322.926	11.9438	430.012	17.1032
32.43	3.49858	108.003	4.63471	215.728	8.52983	323.176	11.9673	430.345	17.1388
32.455	3.49059	108.086	4.63471	215.895	8.53253	323.426	11.9882	430.679	17.1734
32.48	3.48171	108.17	4.63471	216.061	8.5414	323.676	12.0009	431.012	17.1945
32.505	3.4786	108.253	4.63652	216.228	8.55182	323.926	12.0101	431.345	17.2074
32.53	3.48748	108.336	4.63652	216.395	8.55799	324.176	12.0172	431.678	17.2239
32.555	3.50657	108.419	4.63155	216.561	8.56378	324.426	12.0218	432.012	17.2451
32.58	3.51989	108.503	4.62613	216.728	8.57612	324.676	12.0233	432.345	17.2688
32.605	3.51812	108.586	4.62704	216.895	8.59001	324.926	12.0279	432.679	17.29
32.63	3.50702	108.67	4.63471	217.061	8.59889	325.176	12.0396	433.012	17.3055
32.655	3.49858	108.753	4.646	217.228	8.60352	325.426	12.057	433.345	17.3127
32.68	3.49459	108.836	4.65007	217.395	8.60699	325.676	12.0758	433.679	17.321
32.705	3.49592	108.92	4.64871	217.561	8.60583	325.926	12.0911	434.012	17.3323
32.73	3.50169	109.003	4.64555	217.728	8.59966	326.176	12.0957	434.345	17.3478
32.755	3.50968	109.086	4.64465	217.895	8.59889	326.426	12.0921	434.679	17.3751
32.78	3.51501	109.169	4.64465	218.061	8.61046	326.676	12.0911	435.012	17.4108
32.805	3.51723	109.253	4.64465	218.228	8.62975	326.926	12.1028	435.346	17.4366
32.83	3.5159	109.336	4.646	218.395	8.64634	327.176	12.1191	435.679	17.4469
32.855	3.51368	109.42	4.65187	218.561	8.65637	327.426	12.1349	436.012	17.451
32.88	3.51368	109.503	4.65729	218.728	8.65984	327.676	12.1481	436.346	17.4613
32.905	3.51901	109.586	4.65503	218.895	8.65444	327.926	12.1644	436.679	17.4835
32.93	3.52433	109.67	4.646	219.061	8.6502	328.176	12.1746	437.012	17.5088
32.955	3.52389	109.753	4.64058	219.228	8.65521	328.426	12.1736	437.345	17.532
32.98	3.51901	109.836	4.64374	219.395	8.66331	328.676	12.1711	437.679	17.5511
33.005	3.51412	109.92	4.65323	219.561	8.67026	328.926	12.1772	438.012	17.5733
33.03	3.51368	110.003	4.66316	219.728	8.6799	329.176	12.1925	438.345	17.5939
33.055	3.51812	110.086	4.67084	219.895	8.69341	329.426	12.2077	438.679	17.6125
33.08	3.52611	110.17	4.67987	220.061	8.70498	329.676	12.2159	439.012	17.629
33.105	3.5301	110.253	4.68303	220.228	8.70922	329.926	12.2225	439.346	17.6419
33.13	3.52833	110.336	4.67671	220.395	8.71038	330.176	12.2342	439.679	17.6554
33.155	3.523	110.419	4.65955	220.561	8.71385	330.426	12.2485	440.012	17.6776
33.18	3.51812	110.503	4.64555	220.728	8.71732	330.676	12.2597	440.346	17.7085
33.205	3.51679	110.586	4.64374	220.895	8.72157	330.926	12.2648	440.679	17.74
33.23	3.51679	110.67	4.65639	221.061	8.72967	331.176	12.2704	441.012	17.7627
33.255	3.51812	110.753	4.67174	221.228	8.74009	331.426	12.276	441.346	17.7756
33.28	3.52034	110.836	4.67806	221.395	8.74742	331.676	12.2821	441.679	17.7839
33.305	3.52211	110.919	4.674	221.561	8.75359	331.926	12.2959	442.012	17.7947
33.33	3.52034	111.003	4.66677	221.728	8.7613	332.176	12.3157	442.345	17.8097
33.355	3.51679	111.086	4.66316	221.895	8.76825	332.426	12.3366	442.679	17.8313
33.38	3.51501	111.17	4.66452	222.062	8.77172	332.676	12.3509	443.012	17.8654
33.405	3.51812	111.253	4.66768	222.228	8.77442	332.926	12.359	443.345	17.901
33.43	3.52211	111.336	4.66948	222.395	8.78059	333.176	12.3682	443.679	17.9268
33.455	3.52123	111.42	4.67174	222.561	8.78792	333.426	12.3789	444.012	17.9397
33.48	3.51412	111.503	4.68303	222.728	8.79294	333.676	12.3835	444.346	17.9444
33.505	3.50791	111.586	4.69838	222.895	8.7968	333.926	12.3815	444.679	17.9454
33.53	3.50879	111.669	4.7038	223.061	8.80027	334.176	12.385	445.012	17.9609
33.555	3.51812	111.753	4.69432	223.228	8.80181	334.426	12.3988	445.346	17.9908
33.58	3.52833	111.836	4.68122	223.395	8.80104	334.676	12.4141	445.679	18.0228
33.605	3.5301	111.919	4.67355	223.561	8.80529	334.926	12.4288	446.012	18.046
33.63	3.52211	112.003	4.67084	223.728	8.81531	335.176	12.4451	446.345	18.0579
33.655	3.51501	112.086	4.67671	223.895	8.82573	335.426	12.4604	446.679	18.0641
33.68	3.51501	112.169	4.68619	224.061	8.83923	335.676	12.4686	447.012	18.0759
33.705	3.52123	112.253	4.69341	224.228	8.85582	335.926	12.4676	447.345	18.0992
33.73	3.527	112.336	4.69748	224.395	8.86663	336.176	12.4665	447.679	18.1286
33.755	3.53099	112.42	4.69974	224.562	8.86817	336.426	12.4747	448.012	18.1632
33.78	3.53721	112.503	4.70154	224.728	8.86547	336.676	12.491	448.345	18.2008
33.805	3.54564	112.586	4.70064	224.895	8.8647	336.926	12.5119	448.679	18.2266
33.83	3.5523	112.669	4.69567	225.061	8.862	337.176	12.5353	449.012	18.2349
33.855	3.55053	112.753	4.69432	225.228	8.86007	337.426	12.5562	449.345	18.2375
33.88	3.54254	112.836	4.69974	225.395	8.87164	337.676	12.5669	449.679	18.2457
33.905	3.53321	112.919	4.71012	225.561	8.89479	337.926	12.5679	450.012	18.2684
33.93	3.52833	113.003	4.71825	225.728	8.91485	338.176	12.5628	450.345	18.3035
33.955	3.527	113.086	4.72322	225.895	8.92565	338.426	12.5618	450.679	18.3355
33.98	3.527	113.17	4.72728	226.061	8.92758	338.676	12.5705	451.012	18.3536
34.005	3.5301	113.253	4.72773	226.228	8.92102	338.926	12.5863	451.345	18.3649
34.03	3.53632	113.336	4.72457	226.395	8.90906	339.176	12.6026	451.679	18.3804
34.055	3.54342	113.419	4.72006	226.561	8.90598	339.426	12.6143	452.012	18.398
34.08	3.5452	113.503	4.71328	226.728	8.91794	339.676	12.6214	452.345	18.4109
34.105	3.53943	113.586	4.70967	226.895	8.938	339.926	12.627	452.679	18.4191
34.13	3.52922	113.67	4.71193	227.061	8.95729	340.176	12.6367	453.012	18.43
34.155	3.52389	113.753	4.72141	227.228	8.97503	340.426	12.6555	453.345	18.4511
34.18	3.527	113.836	4.73044	227.395	8.99008	340.676	12.6754	453.679	18.4795
34.205	3.5381	113.92	4.73044	227.561	8.99124	340.926	12.6882	454.012	18.4996
34.23	3.54964	114.003	4.72412	227.728	8.9785	341.176	12.6927	454.346	18.5115
34.255	3.55364	114.086	4.71735	227.895	8.96269	341.426	12.6994	454.679	18.5254
34.28	3.55142	114.169	4.71915	228.061	8.95651	341.676	12.709	455.012	18.5435
34.305	3.54564	114.253	4.72954	228.228	8.96076	341.926	12.7208	455.346	18.5657
34.33	3.53943	114.336	4.74173	228.395	8.9758	342.176	12.732	455.679	18.5858
34.355	3.53454	114.42	4.74534	228.561	8.99972	342.426	12.7406	456.012	18.6013
34.38	3.53321	114.503	4.73902	228.728	9.02094	342.676	12.7488	456.346	18.6168
34.405	3.5381	114.586	4.73135	228.895	9.02827	342.926	12.7544	456.679	18.6395
34.43	3.54742	114.67	4.72773	229.061	9.02364	343.176	12.7554	457.012	18.6684
34.455	3.55586	114.753	4.73135	229.228	9.01747	343.426	12.7564	457.345	18.6921
34.48	3.56074	114.836	4.73676	229.395	9.014	343.676	12.7671	457.679	18.7102
34.505	3.56074	114.92	4.74489	229.561	9.01477	343.926	12.788	458.012	18.7313
34.53	3.55852	115.003	4.74941	229.728	9.02789	344.176	12.8058	458.345	18.7551
34.555	3.55275	115.086	4.74896	229.895	9.05296	344.426	12.815	458.679	18.7752
34.58	3.54431	115.17	4.74805	230.061	9.07688	344.676	12.8196	459.012	18.7835
34.605	3.53632	115.253	4.75121	230.228	9.08537	344.926	12.8277	459.346	18.7917
34.63	3.53632	115.336	4.75528	230.395	9.08035	345.176	12.8394	459.679	18.8113
34.655	3.54254	115.419	4.75437	230.561	9.07302	345.426	12.8568	460.012	18.8356
34.68	3.54653	115.503	4.74896	230.728	9.07032	345.676	12.8782	460.345	18.8588
34.705	3.5452	115.586	4.74489	230.895	9.07688	345.926	12.8934	460.679	18.88
34.73	3.54342	115.67	4.74489	231.061	9.09424	346.176	12.8965	461.012	18.897
34.755	3.54831	115.753	4.75031	231.228	9.10852	346.426	12.8934	461.346	18.9145
34.78	3.55674	115.836	4.75934	231.395	9.11122	346.676	12.9026	461.679	18.9403
34.805	3.56252	115.919	4.76566	231.561	9.11122	346.926	12.9235	462.012	18.9651
34.83	3.56252	116.003	4.76566	231.728	9.12086	347.176	12.9434	462.345	18.9785
34.855	3.56163	116.086	4.75934	231.895	9.13051	347.426	12.9551	462.679	18.9909
34.88	3.56562	116.17	4.75257	232.062	9.13321	347.676	12.9643	463.012	19.0116
34.905	3.57184	116.253	4.75121	232.228	9.13475	347.926	12.9704	463.345	19.0327
34.93	3.57495	116.336	4.75754	232.395	9.14092	348.176	12.9734	463.679	19.0482
34.955	3.57095	116.42	4.76792	232.561	9.14555	348.426	12.978	464.012	19.0642
34.98	3.56252	116.503	4.77831	232.728	9.14555	348.676	12.9923	464.346	19.0833
35.005	3.55586	116.586	4.78734	232.895	9.15018	348.926	13.0132	464.679	19.1096
35.03	3.55275	116.669	4.78824	233.061	9.16407	349.176	13.0305	465.012	19.138
35.055	3.55275	116.753	4.77515	233.228	9.17757	349.426	13.0376	465.346	19.1612
35.08	3.55896	116.836	4.75528	233.395	9.18336	349.676	13.0412	465.679	19.1767
35.105	3.57006	116.919	4.74309	233.561	9.18529	349.926	13.0529	466.012	19.1922
35.13	3.57805	117.003	4.74805	233.728	9.19223	350.176	13.0728	466.345	19.2061
35.155	3.57584	117.086	4.76566	233.895	9.20303	350.426	13.0926	466.679	19.219
35.18	3.56607	117.169	4.78418	234.061	9.21538	350.676	13.1044	467.012	19.2355
35.205	3.55763	117.253	4.7914	234.228	9.2285	350.926	13.1064	467.345	19.2608
35.23	3.55586	117.336	4.78237	234.395	9.2393	351.176	13.0998	467.679	19.2923
35.255	3.55852	117.419	4.76882	234.562	9.242	351.426	13.0952	468.012	19.3253
35.28	3.56252	117.503	4.76566	234.728	9.24277	351.676	13.1033	468.345	19.348
35.305	3.56696	117.586	4.77379	234.895	9.24779	351.926	13.1298	468.679	19.3542
35.33	3.56962	117.67	4.78327	235.061	9.25087	352.176	13.1568	469.012	19.3573
35.355	3.56385	117.753	4.7896	235.228	9.24817	352.426	13.1706	469.345	19.3635
35.38	3.55852	117.836	4.79592	235.395	9.24894	352.676	13.1752	469.679	19.3774
35.405	3.55985	117.919	4.80314	235.561	9.25782	352.926	13.1813	470.012	19.4038
35.43	3.56784	118.003	4.80901	235.728	9.269	353.176	13.192	470.345	19.4368
35.455	3.57672	118.086	4.80992	235.895	9.27711	353.426	13.2032	470.679	19.4688
35.48	3.58693	118.17	4.80811	236.061	9.28521	353.676	13.2159	471.012	19.4966
35.505	3.59537	118.253	4.8063	236.228	9.28791	353.926	13.2327	471.345	19.5168
35.53	3.59226	118.336	4.80404	236.395	9.28675	354.176	13.249	471.679	19.5219
35.555	3.57894	118.419	4.80088	236.561	9.28945	354.426	13.2592	472.012	19.5183
35.58	3.56385	118.503	4.80179	236.728	9.29987	354.676	13.2664	472.345	19.5204
35.605	3.55852	118.586	4.80721	236.895	9.30913	354.926	13.2801	472.679	19.5369
35.63	3.56385	118.67	4.81443	237.061	9.31491	355.176	13.3035	473.012	19.571
35.655	3.57717	118.753	4.81849	237.228	9.32417	355.426	13.3234	473.345	19.6117
35.68	3.59226	118.836	4.8194	237.395	9.33999	355.676	13.3306	473.679	19.6458
35.705	3.59759	118.92	4.81714	237.561	9.35234	355.926	13.3306	474.012	19.669
35.73	3.59315	119.003	4.81533	237.728	9.35311	356.176	13.3306	474.346	19.6799
35.755	3.58693	119.086	4.81759	237.895	9.34964	356.426	13.3351	474.679	19.6799
35.78	3.58383	119.169	4.82075	238.061	9.35118	356.676	13.3448	475.012	19.6835
35.805	3.58294	119.253	4.82075	238.228	9.35928	356.926	13.3652	475.346	19.7093
35.83	3.58027	119.336	4.82075	238.395	9.3751	357.176	13.3886	475.679	19.7449
35.855	3.57495	119.42	4.82482	238.561	9.39632	357.426	13.4039	476.012	19.7712
35.88	3.57006	119.503	4.83114	238.728	9.41561	357.676	13.4019	476.346	19.7913
35.905	3.57406	119.586	4.83294	238.895	9.42024	357.926	13.3891	476.679	19.8089
35.93	3.58605	119.67	4.82888	239.061	9.41136	358.176	13.3856	477.012	19.8192
35.955	3.59537	119.753	4.82256	239.228	9.39902	358.426	13.4003	477.345	19.8254
35.98	3.59715	119.836	4.81714	239.395	9.3913	358.676	13.4228	477.679	19.8311
36.005	3.59137	119.92	4.81849	239.561	9.39207	358.926	13.4462	478.012	19.844
36.03	3.58294	120.003	4.82753	239.728	9.40673	359.176	13.4645	478.345	19.8687
36.055	3.57672	120.086	4.8352	239.895	9.43528	359.426	13.4742	478.679	19.8997
36.08	3.57584	120.17	4.83791	240.061	9.46962	359.676	13.4742	479.012	19.9271
36.105	3.58294	120.253	4.83836	240.228	9.49161	359.926	13.4763	479.346	19.9544
36.13	3.59626	120.336	4.84559	240.395	9.49276	360.176	13.49	479.679	19.9792
36.155	3.60647	120.419	4.85146	240.561	9.47849	360.426	13.5124	480.012	19.9952
36.18	3.60647	120.503	4.84965	240.728	9.45997	360.676	13.5287	480.346	20.005
36.205	3.59715	120.586	4.84739	240.895	9.44955	360.926	13.5297	480.679	20.0143
36.23	3.58738	120.669	4.85146	241.061	9.46074	361.176	13.5252	481.012	20.0236
36.255	3.58383	120.753	4.85959	241.228	9.48891	361.426	13.5277	481.345	20.0406
36.28	3.58516	120.836	4.86681	241.395	9.51745	361.676	13.5394	481.679	20.0736
36.305	3.59093	120.919	4.86817	241.561	9.53404	361.926	13.5578	482.012	20.1113
36.33	3.59448	121.003	4.8641	241.728	9.53674	362.176	13.5776	482.345	20.1407
36.355	3.59093	121.086	4.85778	241.895	9.5298	362.426	13.599	482.679	20.1619
36.38	3.58427	121.17	4.85462	242.061	9.51745	362.676	13.6199	483.012	20.1727
36.405	3.58516	121.253	4.85552	242.228	9.51128	362.926	13.6271	483.345	20.1711
36.43	3.59448	121.336	4.85462	242.395	9.519	363.176	13.6184	483.679	20.1691
36.455	3.60469	121.42	4.85281	242.561	9.53482	363.426	13.6082	484.012	20.1773
36.48	3.60736	121.503	4.85552	242.728	9.54639	363.676	13.6118	484.346	20.2031
36.505	3.59848	121.586	4.86365	242.895	9.55642	363.926	13.6271	484.679	20.2444
36.53	3.58383	121.669	4.86997	243.061	9.57031	364.176	13.6454	485.012	20.2862
36.555	3.57317	121.753	4.87223	243.228	9.58535	364.426	13.6673	485.345	20.3156
36.58	3.57717	121.836	4.87403	243.395	9.5923	364.676	13.6918	485.679	20.3285
36.605	3.59093	121.919	4.87313	243.561	9.5896	364.926	13.7131	486.012	20.3296
36.63	3.60425	122.003	4.86817	243.728	9.58188	365.176	13.7269	486.345	20.3275
36.655	3.61269	122.086	4.86184	243.895	9.57571	365.426	13.732	486.679	20.3342
36.68	3.61579	122.169	4.86365	244.061	9.57995	365.676	13.7315	487.012	20.3497
36.705	3.61047	122.253	4.87223	244.228	9.59693	365.926	13.7269	487.345	20.3672
36.73	3.60025	122.336	4.87945	244.395	9.61622	366.176	13.7269	487.679	20.3915
36.755	3.58827	122.42	4.88126	244.561	9.62972	366.426	13.7396	488.012	20.424
36.78	3.58116	122.503	4.8772	244.728	9.63936	366.676	13.7641	488.345	20.4539
36.805	3.58116	122.586	4.86997	244.895	9.64785	366.926	13.7911	488.679	20.4735
36.83	3.58915	122.669	4.865	245.061	9.65055	367.176	13.812	489.012	20.4797
36.855	3.59848	122.753	4.86817	245.228	9.64554	367.426	13.8191	489.346	20.4787
36.88	3.60425	122.836	4.88126	245.395	9.64206	367.676	13.8166	489.679	20.487
36.905	3.60736	122.919	4.89571	245.562	9.64824	367.926	13.8125	490.012	20.5143
36.93	3.60869	123.003	4.90339	245.728	9.66135	368.176	13.8125	490.345	20.5551
36.955	3.60869	123.086	4.90519	245.895	9.6737	368.426	13.8181	490.679	20.5953
36.98	3.60825	123.169	4.90429	246.061	9.68527	368.676	13.8354	491.012	20.6206
37.005	3.60869	123.253	4.89932	246.228	9.69646	368.926	13.8609	491.345	20.6263
37.03	3.61135	123.336	4.89481	246.395	9.70186	369.176	13.8823	491.679	20.6263
37.055	3.61535	123.419	4.893	246.561	9.70263	369.426	13.894	492.012	20.6356
37.08	3.61846	123.503	4.8939	246.728	9.70263	369.676	13.9006	492.345	20.6531
37.105	3.6189	123.586	4.8939	246.895	9.70263	369.926	13.9011	492.679	20.6712
37.13	3.61579	123.67	4.89571	247.062	9.70109	370.176	13.8976	493.012	20.6949
37.155	3.60958	123.753	4.89932	247.228	9.70649	370.426	13.8976	493.345	20.7244
37.18	3.60336	123.836	4.90293	247.395	9.72231	370.676	13.9093	493.679	20.7538
37.205	3.59759	123.92	4.90203	247.561	9.73928	370.926	13.9251	494.012	20.7811
37.23	3.59448	124.003	4.90203	247.728	9.7497	371.176	13.9373	494.346	20.8012
37.255	3.59848	124.086	4.9061	247.895	9.75317	371.426	13.9577	494.679	20.8105
37.28	3.61135	124.169	4.91061	248.061	9.7524	371.676	13.9837	495.012	20.8131
37.305	3.62689	124.253	4.91061	248.228	9.7497	371.926	14.0025	495.346	20.8167
37.33	3.63799	124.336	4.90745	248.395	9.75047	372.176	14.0035	495.679	20.8245
37.355	3.6371	124.419	4.91151	248.561	9.76127	372.426	13.9944	496.012	20.8363
37.38	3.626	124.503	4.92416	248.728	9.77902	372.676	13.9928	496.346	20.859
37.405	3.61357	124.586	4.93725	248.895	9.79445	372.926	14.0025	496.679	20.8921
37.43	3.60647	124.67	4.94041	249.061	9.80178	373.176	14.0254	497.012	20.923
37.455	3.60736	124.753	4.93228	249.228	9.80371	373.426	14.0499	497.345	20.9406
37.48	3.61357	124.836	4.9228	249.395	9.80255	373.676	14.0677	497.679	20.9427
37.505	3.62157	124.92	4.921	249.561	9.80062	373.926	14.0805	498.012	20.939
37.53	3.626	125.003	4.93138	249.728	9.80641	374.176	14.0906	498.345	20.9396
37.555	3.626	125.086	4.94448	249.895	9.8203	374.426	14.0932	498.679	20.9488
37.58	3.62379	125.17	4.9508	250.061	9.83457	374.676	14.0886	499.012	20.9762
37.605	3.61979	125.253	4.94854	250.228	9.84576	374.926	14.0886	499.346	21.0195
37.63	3.61757	125.336	4.93815	250.395	9.85926	375.176	14.1039	499.679	21.0608
37.655	3.6189	125.419	4.92777	250.561	9.87508	375.426	14.1268	500.012	21.0856
37.68	3.62245	125.503	4.92416	250.728	9.88203	375.676	14.1482	500.346	21.1011
37.705	3.61846	125.586	4.93138	250.895	9.87778	375.926	14.1645	500.679	21.114
37.73	3.60869	125.67	4.94267	251.061	9.87315	376.176	14.1752	501.012	21.1248
37.755	3.60647	125.753	4.9526	251.228	9.87354	376.426	14.1793	501.346	21.131
37.78	3.61579	125.836	4.95802	251.395	9.87971	376.676	14.1818	501.679	21.1351
37.805	3.62778	125.92	4.96028	251.561	9.8909	376.926	14.189	502.012	21.1486
37.83	3.63089	126.003	4.95983	251.728	9.90595	377.176	14.2007	502.345	21.1826
37.855	3.62245	126.086	4.95802	251.895	9.91906	377.426	14.2134	502.679	21.2218
37.88	3.61047	126.17	4.95983	252.062	9.92524	377.676	14.2287	503.012	21.2492
37.905	3.60425	126.253	4.96028	252.228	9.92716	377.926	14.244	503.345	21.2616
37.93	3.60869	126.336	4.95802	252.395	9.93141	378.176	14.2562	503.679	21.2569
37.955	3.61979	126.42	4.95306	252.561	9.93681	378.426	14.2598	504.012	21.243
37.98	3.62778	126.503	4.95306	252.728	9.94298	378.676	14.2613	504.345	21.2409
38.005	3.62867	126.586	4.95983	252.895	9.95378	378.926	14.2669	504.679	21.2642
38.03	3.62689	126.669	4.96841	253.062	9.96767	379.176	14.274	505.012	21.3008
38.055	3.62689	126.753	4.97338	253.228	9.97462	379.426	14.2802	505.345	21.3385
38.08	3.62556	126.836	4.97247	253.395	9.9723	379.676	14.2924	505.679	21.3705
38.105	3.61979	126.919	4.96841	253.561	9.97153	379.926	14.3128	506.012	21.3839
38.13	3.61535	127.003	4.96435	253.728	9.9777	380.176	14.3403	506.345	21.3823
38.155	3.62068	127.086	4.96118	253.895	9.98735	380.426	14.3617	506.679	21.3849
38.18	3.63266	127.169	4.95893	254.061	9.99892	380.676	14.3683	507.012	21.3999
38.205	3.64021	127.253	4.95893	254.228	10.0144	380.926	14.3647	507.345	21.4179
38.23	3.63888	127.336	4.96118	254.395	10.0244	381.176	14.3663	507.679	21.437
38.255	3.63311	127.419	4.96751	254.561	10.0271	381.426	14.379	508.012	21.4664
38.28	3.62867	127.503	4.97473	254.728	10.0286	381.676	14.3973	508.345	21.5026
38.305	3.62689	127.586	4.97879	254.895	10.0325	381.926	14.4152	508.679	21.5346
38.33	3.626	127.67	4.98286	255.061	10.0348	382.176	14.4325	509.012	21.5475
38.355	3.62778	127.753	4.98602	255.228	10.0321	382.426	14.4467	509.345	21.5433
38.38	3.63311	127.836	4.98692	255.395	10.034	382.676	14.4574	509.679	21.5397
38.405	3.63977	127.919	4.9806	255.561	10.0464	382.926	14.463	510.012	21.5475
38.43	3.64288	128.003	4.97338	255.728	10.0649	383.176	14.4656	510.345	21.5676
38.455	3.63888	128.086	4.97428	255.895	10.0834	383.426	14.4702	510.679	21.5975
38.48	3.63178	128.17	4.98602	256.062	10.0992	383.676	14.4758	511.012	21.629
38.505	3.62689	128.253	5.00047	256.228	10.1058	383.926	14.4839	511.345	21.6538
38.53	3.626	128.336	5.0095	256.395	10.0992	384.176	14.4967	511.679	21.6693
38.555	3.62778	128.42	5.00769	256.562	10.0904	384.426	14.513	512.012	21.6755
38.58	3.63311	128.503	4.99821	256.728	10.0907	384.676	14.5272	512.345	21.6744
38.605	3.6411	128.586	4.98783	256.895	10.1004	384.926	14.5354	512.679	21.6822
38.63	3.65131	128.67	4.98512	257.062	10.1143	385.176	14.5425	513.012	21.7074
38.655	3.65531	128.753	4.99008	257.228	10.1301	385.426	14.5552	513.345	21.7415
38.68	3.64732	128.836	4.99957	257.395	10.1451	385.676	14.5705	513.679	21.7689
38.705	3.63089	128.92	5.0095	257.562	10.1517	385.926	14.5807	514.012	21.7807
38.73	3.61535	129.003	5.01808	257.728	10.1513	386.176	14.5904	514.346	21.7818
38.755	3.6118	129.086	5.02214	257.895	10.1517	386.426	14.6087	514.679	21.7864
38.78	3.62689	129.169	5.01898	258.062	10.1606	386.676	14.6276	515.012	21.805
38.805	3.64998	129.253	5.01085	258.228	10.171	386.926	14.6357	515.346	21.8287
38.83	3.66463	129.336	5.00634	258.395	10.1791	387.176	14.6357	515.679	21.8535
38.855	3.66863	129.42	5.00769	258.562	10.1853	387.426	14.6403	516.012	21.8808
38.88	3.6633	129.503	5.01176	258.728	10.1914	387.676	14.6531	516.346	21.9035
38.905	3.65309	129.586	5.01582	258.895	10.2011	387.926	14.6673	516.679	21.9211
38.93	3.64421	129.67	5.01989	259.062	10.2211	388.176	14.6785	517.012	21.9366
38.955	3.63977	129.753	5.02214	259.228	10.2462	388.426	14.6867	517.345	21.9531
38.98	3.6371	129.836	5.02214	259.395	10.2609	388.676	14.6964	517.679	21.9686
39.005	3.6411	129.92	5.02124	259.562	10.2532	388.926	14.7081	518.012	21.9933
39.03	3.65131	130.003	5.01808	259.728	10.2381	389.176	14.7198	518.345	22.0181
39.055	3.65753	130.086	5.01582	259.895	10.2339	389.426	14.7335	518.679	22.0264
39.08	3.65398	130.17	5.01808	260.062	10.2431	389.676	14.7437	519.012	22.0238
39.105	3.64288	130.253	5.0244	260.228	10.2555	389.926	14.7478	519.346	22.031
39.13	3.63666	130.336	5.02801	260.395	10.2697	390.176	14.756	519.679	22.0522
39.155	3.6411	130.419	5.02711	260.562	10.2859	390.426	14.7789	520.012	22.0795
39.18	3.65131	130.503	5.0253	260.728	10.2971	390.676	14.8115	520.346	22.1079
39.205	3.65753	130.586	5.02801	260.895	10.3006	390.926	14.8329	520.679	22.1244
39.23	3.65531	130.67	5.03569	261.062	10.3006	391.176	14.8329	521.012	22.1311
39.255	3.6482	130.753	5.04562	261.228	10.3006	391.426	14.8222	521.346	22.1399
39.28	3.64332	130.836	5.04878	261.395	10.3041	391.676	14.8176	521.679	22.1575
39.305	3.64687	130.919	5.04472	261.562	10.3141	391.926	14.8268	522.012	22.1807
39.33	3.65309	131.003	5.0375	261.728	10.3315	392.176	14.8431	522.345	22.2049
39.355	3.65531	131.086	5.03253	261.895	10.3458	392.426	14.8686	522.679	22.2245
39.38	3.65042	131.17	5.03117	262.062	10.3531	392.676	14.9012	523.012	22.2426
39.405	3.64199	131.253	5.03253	262.228	10.3616	392.926	14.9261	523.345	22.2648
39.43	3.63666	131.336	5.0384	262.395	10.3712	393.176	14.9317	523.679	22.2849
39.455	3.63799	131.42	5.04291	262.562	10.3739	393.426	14.9215	524.012	22.2989
39.48	3.64332	131.503	5.04608	262.728	10.3697	393.676	14.9129	524.346	22.3107
39.505	3.64909	131.586	5.04878	262.895	10.3697	393.926	14.9154	524.679	22.3278
39.53	3.6522	131.669	5.05014	263.062	10.3812	394.176	14.9282	525.012	22.3499
39.555	3.65398	131.753	5.0533	263.228	10.3959	394.426	14.947	525.345	22.3726
39.58	3.65442	131.836	5.05827	263.395	10.4075	394.676	14.9679	525.679	22.3928
39.605	3.65531	131.919	5.06143	263.562	10.4163	394.926	14.9903	526.012	22.4134
39.63	3.65708	132.003	5.05917	263.728	10.4175	395.176	15.0102	526.346	22.4294
39.655	3.65442	132.086	5.05511	263.895	10.4137	395.426	15.0219	526.679	22.4418
39.68	3.64909	132.169	5.05646	264.062	10.4171	395.676	15.025	527.012	22.4516
39.705	3.64598	132.253	5.06007	264.228	10.4306	395.926	15.0219	527.345	22.4666
39.73	3.65042	132.336	5.05827	264.395	10.4449	396.176	15.0178	527.679	22.4826
39.755	3.66552	132.419	5.05827	264.562	10.4553	396.426	15.0204	528.012	22.4991
39.78	3.68195	132.503	5.06369	264.728	10.4669	396.676	15.0346	528.345	22.5233
39.805	3.68772	132.586	5.07091	264.895	10.4792	396.926	15.0601	528.679	22.5496
39.83	3.67884	132.67	5.07272	265.062	10.4846	397.176	15.0866	529.012	22.5698
39.855	3.66419	132.753	5.06775	265.228	10.4842	397.426	15.1044	529.345	22.5816
39.88	3.65131	132.836	5.05917	265.395	10.487	397.676	15.1146	529.679	22.592
39.905	3.64598	132.919	5.05285	265.562	10.4935	397.926	15.1197	530.012	22.6018
39.93	3.65042	133.003	5.05285	265.728	10.5012	398.176	15.1207	530.345	22.6172
39.955	3.6633	133.086	5.06053	265.895	10.5101	398.426	15.1207	530.679	22.6379
39.98	3.67573	133.17	5.07362	266.062	10.5259	398.676	15.1289	531.012	22.6585
40.005	3.67973	133.253	5.08536	266.228	10.5425	398.926	15.1513	531.345	22.6843
40.03	3.67529	133.336	5.08852	266.395	10.5514	399.176	15.1793	531.678	22.7127
40.055	3.6633	133.42	5.07904	266.562	10.5518	399.426	15.1931	532.012	22.7328
40.08	3.64909	133.503	5.06323	266.728	10.5498	399.676	15.1951	532.345	22.7442
40.105	3.63666	133.586	5.05195	266.895	10.5506	399.926	15.2012	532.679	22.7576
40.13	3.63488	133.67	5.05511	267.062	10.556	400.176	15.2165	533.012	22.7752
40.155	3.64909	133.753	5.07046	267.228	10.5699	400.426	15.2282	533.345	22.7896
40.18	3.66863	133.836	5.09123	267.395	10.5896	400.676	15.2338	533.679	22.8108
40.205	3.6784	133.92	5.1111	267.562	10.6027	400.926	15.2394	534.012	22.8392
40.23	3.67351	134.003	5.12555	267.728	10.6027	401.176	15.2512	534.346	22.8603
40.255	3.66108	134.086	5.12781	267.895	10.6011	401.426	15.2644	534.679	22.8712
40.28	3.65131	134.169	5.11697	268.062	10.6065	401.676	15.2771	535.012	22.8804
40.305	3.6482	134.253	5.09665	268.228	10.6158	401.926	15.2924	535.346	22.8908
40.33	3.64998	134.336	5.0822	268.395	10.6216	402.176	15.3087	535.679	22.9052
40.355	3.65398	134.42	5.08626	268.562	10.6274	402.426	15.3215	536.012	22.9238
40.38	3.66241	134.503	5.10703	268.728	10.6328	402.676	15.3296	536.346	22.9444
40.405	3.6744	134.586	5.13142	268.895	10.6382	402.926	15.3398	536.679	22.964
40.43	3.68283	134.67	5.14406	269.062	10.6486	403.176	15.3505	537.012	22.9821
40.455	3.68461	134.753	5.13909	269.228	10.6636	403.426	15.3586	537.345	22.9986
40.48	3.67884	134.836	5.12058	269.395	10.6737	403.676	15.3688	537.679	23.0177
40.505	3.67174	134.92	5.10478	269.562	10.6752	403.926	15.3856	538.012	23.0389
40.53	3.66641	135.003	5.10297	269.728	10.676	404.176	15.4055	538.345	23.0574
40.555	3.66419	135.086	5.11336	269.895	10.6833	404.426	15.4147	538.679	23.0719
40.58	3.66552	135.17	5.12148	270.062	10.6949	404.676	15.4121	539.012	23.0848
40.605	3.6704	135.253	5.12555	270.228	10.7088	404.926	15.4121	539.346	23.1034
40.63	3.67662	135.336	5.12961	270.395	10.7231	405.176	15.4249	539.679	23.1343
40.655	3.68061	135.419	5.13142	270.562	10.7346	405.426	15.4437	540.012	23.1767
40.68	3.67973	135.503	5.12465	270.728	10.7369	405.676	15.458	540.346	23.2148
40.705	3.67662	135.586	5.11426	270.895	10.7315	405.926	15.4672	540.679	23.2381
40.73	3.67262	135.67	5.11336	271.061	10.7292	406.176	15.4799	541.012	23.2432
40.755	3.67262	135.753	5.12465	271.228	10.7369	406.426	15.4941	541.346	23.2417
40.78	3.67529	135.836	5.13909	271.395	10.75	406.676	15.5018	541.679	23.2515
40.805	3.67662	135.919	5.15129	271.562	10.7643	406.926	15.5054	542.012	23.2809
40.83	3.67573	136.003	5.15625	271.728	10.7794	407.176	15.5125	542.345	23.3186
40.855	3.6744	136.086	5.15309	271.895	10.789	407.426	15.5298	542.679	23.3516
40.88	3.67351	136.17	5.14497	272.062	10.7898	407.676	15.5512	543.012	23.381
40.905	3.67351	136.253	5.13864	272.228	10.7867	407.926	15.5731	543.345	23.3975
40.93	3.67174	136.336	5.13593	272.395	10.7882	408.176	15.5909	543.679	23.3975
40.955	3.66818	136.42	5.13909	272.562	10.7929	408.426	15.5986	544.012	23.3991
40.98	3.66863	136.503	5.14587	272.728	10.8033	408.676	15.5945	544.346	23.4177
41.005	3.67751	136.586	5.15625	272.895	10.8183	408.926	15.5884	544.679	23.444
41.03	3.68994	136.669	5.16483	273.062	10.8376	409.176	15.5909	545.012	23.4708
41.055	3.69704	136.753	5.16664	273.228	10.8519	409.426	15.6073	545.346	23.4946
41.08	3.69615	136.836	5.16077	273.395	10.8615	409.676	15.6302	545.679	23.5121
41.105	3.69393	136.919	5.15354	273.562	10.8677	409.926	15.6511	546.012	23.5245
41.13	3.6926	137.003	5.14948	273.728	10.8685	410.176	15.6725	546.346	23.5394
41.155	3.68905	137.086	5.15445	273.895	10.8643	410.426	15.6959	546.679	23.5513
41.18	3.68461	137.169	5.16574	274.062	10.8631	410.676	15.7142	547.012	23.557
41.205	3.68061	137.253	5.17296	274.228	10.8704	410.926	15.7158	547.345	23.5704
41.23	3.68372	137.336	5.1707	274.395	10.8835	411.176	15.7076	547.679	23.6024
41.255	3.69571	137.42	5.16393	274.562	10.9021	411.426	15.7071	548.012	23.6468
41.28	3.71036	137.503	5.16077	274.728	10.9252	411.676	15.7178	548.345	23.6896
41.305	3.71835	137.586	5.16167	274.895	10.9472	411.926	15.7331	548.679	23.7206
41.33	3.71436	137.669	5.16664	275.062	10.9553	412.176	15.7504	549.012	23.7273
41.355	3.70104	137.753	5.17206	275.228	10.9445	412.426	15.7728	549.345	23.7123
41.38	3.6855	137.836	5.17793	275.395	10.9302	412.676	15.7983	549.679	23.6989
41.405	3.67751	137.919	5.18154	275.562	10.9314	412.926	15.8125	550.012	23.7144
41.43	3.68283	138.003	5.18425	275.728	10.9472	413.176	15.8125	550.345	23.7619
41.455	3.69793	138.086	5.18515	275.895	10.9692	413.426	15.8075	550.679	23.8171
41.48	3.70903	138.17	5.18244	276.062	10.9904	413.676	15.8039	551.012	23.8609
41.505	3.70903	138.253	5.18109	276.228	11.0039	413.926	15.809	551.346	23.8867
41.53	3.69971	138.336	5.17612	276.395	11.0074	414.176	15.8283	551.679	23.8883
41.555	3.68594	138.42	5.1689	276.562	11.0039	414.426	15.8589	552.012	23.8775
41.58	3.6744	138.503	5.16483	276.728	11.0012	414.676	15.8915	552.345	23.8728
41.605	3.6704	138.586	5.17206	276.895	10.9966	414.926	15.9149	552.679	23.8837
41.63	3.67751	138.67	5.19147	277.062	10.9931	415.176	15.9241	553.012	23.9095
41.655	3.69171	138.753	5.21225	277.228	11	415.426	15.9221	553.345	23.9487
41.68	3.70725	138.836	5.22037	277.395	11.019	415.676	15.9175	553.679	23.9895
41.705	3.71924	138.92	5.21134	277.562	11.0402	415.926	15.9175	554.012	24.0132
41.73	3.72235	139.003	5.19599	277.728	11.0568	416.176	15.9287	554.346	24.0261
41.755	3.71436	139.086	5.19147	277.895	11.0707	416.426	15.9501	554.679	24.0426
41.78	3.70281	139.169	5.1978	278.062	11.0799	416.676	15.9766	555.012	24.0627
41.805	3.69305	139.253	5.20592	278.228	11.0799	416.926	16.001	555.346	24.0746
41.83	3.68994	139.336	5.21044	278.395	11.0718	417.176	16.0174	555.679	24.0761
41.855	3.69571	139.42	5.20999	278.562	11.0664	417.426	16.0281	556.012	24.0844
41.88	3.70415	139.503	5.20728	278.728	11.0718	417.676	16.0372	556.345	24.1123
41.905	3.70992	139.586	5.20818	278.895	11.0869	417.926	16.0433	556.679	24.1613
41.93	3.70992	139.67	5.2136	279.062	11.1104	418.176	16.0479	557.012	24.2108
41.955	3.70903	139.753	5.21947	279.228	11.1328	418.426	16.0571	557.345	24.2439
41.98	3.71036	139.836	5.21947	279.395	11.1451	418.676	16.0759	557.679	24.2578
42.005	3.71125	139.92	5.2136	279.562	11.1451	418.926	16.1014	558.012	24.2594
42.03	3.70814	140.003	5.20909	279.728	11.1409	419.176	16.1192	558.345	24.2578
42.055	3.70415	140.086	5.21315	279.895	11.1405	419.426	16.1259	558.679	24.2614
42.08	3.70681	140.17	5.22263	280.062	11.1432	419.676	16.1269	559.012	24.2815
42.105	3.71214	140.253	5.23392	280.228	11.1505	419.926	16.133	559.346	24.3202
42.13	3.71613	140.336	5.24431	280.395	11.1679	420.176	16.1447	559.679	24.3687
42.155	3.71835	140.419	5.24431	280.562	11.1902	420.426	16.16	560.012	24.409
42.18	3.72013	140.503	5.22986	280.728	11.2041	420.676	16.1763	560.345	24.4302
42.205	3.71835	140.586	5.20999	280.895	11.2061	420.926	16.189	560.679	24.4307
42.23	3.71303	140.67	5.19915	281.062	11.2049	421.176	16.1951	561.012	24.4219
42.255	3.70725	140.753	5.20502	281.228	11.2068	421.426	16.2007	561.346	24.4152
42.28	3.70592	140.836	5.21857	281.395	11.2138	421.676	16.2125	561.679	24.4302
42.305	3.70903	140.919	5.23211	281.562	11.2254	421.926	16.2262	562.012	24.4684
42.33	3.71214	141.003	5.24024	281.728	11.2388	422.176	16.2369	562.345	24.5143
42.355	3.71303	141.086	5.2425	281.895	11.2493	422.426	16.2476	562.679	24.5509
42.38	3.71036	141.169	5.24115	282.062	11.2554	422.676	16.2634	563.012	24.5736
42.405	3.70903	141.253	5.23618	282.228	11.2616	422.926	16.2838	563.345	24.586
42.43	3.70903	141.336	5.22895	282.395	11.2686	423.176	16.3042	563.679	24.5958
42.455	3.71214	141.42	5.22263	282.562	11.2697	423.426	16.3194	564.012	24.6097
42.48	3.71214	141.503	5.22354	282.728	11.2678	423.676	16.3291	564.346	24.6232
42.505	3.70415	141.586	5.23302	282.895	11.274	423.926	16.3393	564.679	24.6417
42.53	3.69482	141.669	5.24431	283.062	11.2909	424.176	16.35	565.012	24.6727
42.555	3.69305	141.753	5.24837	283.228	11.3075	424.426	16.3592	565.346	24.7094
42.58	3.70193	141.836	5.24566	283.395	11.3183	424.676	16.3689	565.679	24.7424
42.605	3.71436	141.919	5.24205	283.562	11.326	424.926	16.3882	566.012	24.7739
42.63	3.72546	142.003	5.24024	283.728	11.3287	425.176	16.4117	566.345	24.8002
42.655	3.73123	142.086	5.24024	283.895	11.3272	425.426	16.4249	566.679	24.8141
42.68	3.72857	142.169	5.24024	284.062	11.3314	425.676	16.4244	567.012	24.8157
42.705	3.71835	142.253	5.24431	284.228	11.3438	425.926	16.4198	567.345	24.8157
42.73	3.70592	142.336	5.25153	284.395	11.3569	426.176	16.4244	567.679	24.827
42.755	3.70281	142.419	5.26011	284.562	11.3669	426.426	16.4376	568.012	24.8616
42.78	3.71303	142.503	5.26598	284.728	11.3781	426.676	16.455	568.345	24.9122
42.805	3.72857	142.586	5.26508	284.895	11.3905	426.926	16.4738	568.679	24.9504
42.83	3.73878	142.67	5.26282	285.062	11.3974	427.176	16.4921	569.012	24.9632
42.855	3.73878	142.753	5.26372	285.228	11.3974	427.426	16.5049	569.345	24.9586
42.88	3.73167	142.836	5.26914	285.395	11.3974	427.676	16.513	569.679	24.9535
42.905	3.72457	142.919	5.27411	285.562	11.4013	427.926	16.5237	570.012	24.9622
42.93	3.72146	143.003	5.27456	285.728	11.4074	428.176	16.54	570.345	24.989
42.955	3.72235	143.086	5.27456	285.895	11.4163	428.426	16.5538	570.679	25.0164
42.98	3.72546	143.17	5.27456	286.062	11.4337	428.676	16.5574	571.012	25.0432
43.005	3.72723	143.253	5.2723	286.228	11.4541	428.926	16.5599	571.346	25.0706
43.03	3.72723	143.336	5.26914	286.395	11.4676	429.176	16.5716	571.679	25.0933
43.055	3.72723	143.42	5.27004	286.562	11.4726	429.426	16.59	572.012	25.1098
43.08	3.72457	143.503	5.27546	286.728	11.4746	429.676	16.6088	572.345	25.1217
43.105	3.71924	143.586	5.28133	286.895	11.4707	429.926	16.6261	572.679	25.1294
43.13	3.71702	143.67	5.28675	287.062	11.463	430.176	16.6404	573.012	25.1485
43.155	3.71924	143.753	5.29172	287.228	11.4649	430.426	16.647	573.345	25.1862
43.18	3.72324	143.836	5.29217	287.395	11.4815	430.676	16.645	573.679	25.2254
43.205	3.72723	143.92	5.28991	287.561	11.5012	430.926	16.647	574.012	25.2492
43.23	3.73345	144.003	5.28856	287.728	11.517	431.176	16.6638	574.346	25.262
43.255	3.74055	144.086	5.29172	287.895	11.5294	431.426	16.6918	574.679	25.2729
43.28	3.74544	144.169	5.29398	288.062	11.5378	431.676	16.7183	575.012	25.2894
43.305	3.74277	144.253	5.29578	288.228	11.539	431.926	16.7346	575.346	25.3198
43.33	3.73434	144.336	5.30301	288.395	11.5378	432.176	16.7362	575.679	25.3565
43.355	3.72546	144.42	5.31249	288.562	11.539	432.426	16.7336	576.012	25.3838
43.38	3.72457	144.503	5.31385	288.728	11.5459	432.676	16.7372	576.346	25.3978
43.405	3.73256	144.586	5.30436	288.895	11.5533	432.926	16.7535	576.679	25.4076
43.43	3.74188	144.67	5.29082	289.062	11.5645	433.176	16.7779	577.012	25.4195
43.455	3.74588	144.753	5.28179	289.228	11.5814	433.426	16.8004	577.345	25.436
43.48	3.74455	144.836	5.28179	289.395	11.5988	433.676	16.8141	577.679	25.4581
43.505	3.73878	144.92	5.28991	289.562	11.6111	433.926	16.8223	578.012	25.4845
43.53	3.73478	145.003	5.3012	289.728	11.6177	434.176	16.834	578.345	25.5123
43.555	3.73434	145.086	5.30933	289.895	11.6219	434.426	16.8513	578.679	25.5335
43.58	3.73744	145.17	5.31249	290.062	11.6185	434.676	16.863	579.012	25.5407
43.605	3.74144	145.253	5.31385	290.228	11.6096	434.926	16.8691	579.345	25.548
43.63	3.74899	145.336	5.31565	290.395	11.6088	435.176	16.8808	579.679	25.5707
43.655	3.75698	145.419	5.31249	290.562	11.6246	435.426	16.9038	580.012	25.6047
43.68	3.76009	145.503	5.30662	290.728	11.6486	435.676	16.9272	580.346	25.6377
43.705	3.75387	145.586	5.30752	290.895	11.6698	435.926	16.9399	580.679	25.6615
43.73	3.74144	145.669	5.31655	291.062	11.6821	436.176	16.9445	581.012	25.6733
43.755	3.73434	145.753	5.331	291.228	11.6821	436.426	16.9491	581.345	25.6826
43.78	3.73878	145.836	5.34274	291.395	11.6732	436.676	16.9552	581.679	25.7012
43.805	3.75076	145.919	5.34681	291.562	11.6698	436.926	16.9542	582.012	25.7286
43.83	3.76098	146.003	5.34049	291.728	11.6794	437.176	16.9517	582.345	25.7652
43.855	3.76275	146.086	5.33236	291.895	11.6952	437.426	16.9659	582.679	25.8065
43.88	3.75609	146.17	5.33326	292.062	11.7087	437.676	16.9995	583.012	25.8313
43.905	3.74899	146.253	5.33958	292.228	11.7226	437.926	17.0378	583.345	25.8359
43.93	3.74588	146.336	5.3459	292.395	11.7361	438.176	17.0637	583.679	25.84
43.955	3.74455	146.42	5.34952	292.562	11.7423	438.426	17.0744	584.012	25.8596
43.98	3.74277	146.503	5.35178	292.728	11.7385	438.676	17.0693	584.346	25.8906
44.005	3.74455	146.586	5.35313	292.895	11.7377	438.926	17.0556	584.679	25.9298
44.03	3.75165	146.669	5.35178	293.062	11.7485	439.176	17.0495	585.012	25.9696
44.055	3.75876	146.753	5.34545	293.228	11.7651	439.426	17.0612	585.345	25.9948
44.08	3.75964	146.836	5.34139	293.395	11.7793	439.676	17.0928	585.679	26.0052
44.105	3.75387	146.919	5.34455	293.562	11.7932	439.926	17.1289	586.012	26.0072
44.13	3.74988	147.003	5.35403	293.728	11.804	440.176	17.157	586.345	26.0114
44.155	3.75298	147.086	5.36622	293.895	11.8094	440.426	17.1748	586.679	26.0253
44.18	3.75964	147.169	5.37751	294.062	11.8152	440.676	17.183	587.012	26.0454
44.205	3.7632	147.253	5.38158	294.228	11.8233	440.926	17.1778	587.345	26.0687
44.23	3.76098	147.336	5.37796	294.395	11.8276	441.176	17.1677	587.679	26.0996
44.255	3.75476	147.42	5.37345	294.562	11.8225	441.426	17.1687	588.012	26.1409
44.28	3.75254	147.503	5.37164	294.728	11.8206	441.676	17.1875	588.345	26.1811
44.305	3.75476	147.586	5.37164	294.895	11.8322	441.926	17.215	588.679	26.2095
44.33	3.75609	147.669	5.37255	295.062	11.8526	442.176	17.24	589.012	26.224
44.355	3.75165	147.753	5.37571	295.228	11.8704	442.426	17.2619	589.346	26.2343
44.38	3.74677	147.836	5.37887	295.395	11.8824	442.676	17.2838	589.679	26.2488
44.405	3.74899	147.919	5.37887	295.562	11.8885	442.926	17.2991	590.012	26.2766
44.43	3.75565	148.003	5.37751	295.728	11.887	443.176	17.3037	590.346	26.3102
44.455	3.76275	148.086	5.37751	295.895	11.8858	443.426	17.2961	590.679	26.3442
44.48	3.76808	148.17	5.37751	296.061	11.8932	443.676	17.2864	591.012	26.3752
44.505	3.7703	148.253	5.37887	296.228	11.9097	443.926	17.2854	591.346	26.3984
44.53	3.76808	148.336	5.38203	296.395	11.9259	444.176	17.3001	591.679	26.4118
44.555	3.76275	148.42	5.3879	296.562	11.9383	444.426	17.3251	592.012	26.4211
44.58	3.75787	148.503	5.39332	296.728	11.9495	444.676	17.3577	592.345	26.4314
44.605	3.75609	148.586	5.39422	296.895	11.9568	444.926	17.3888	592.679	26.4469
44.63	3.75787	148.67	5.39106	297.062	11.9591	445.176	17.4046	593.012	26.4789
44.655	3.76009	148.753	5.38474	297.228	11.9603	445.426	17.402	593.345	26.5228
44.68	3.76186	148.836	5.37887	297.395	11.9653	445.676	17.3913	593.679	26.5604
44.705	3.75964	148.92	5.37977	297.562	11.9699	445.926	17.3893	594.012	26.5873
44.73	3.75698	149.003	5.38925	297.728	11.9734	446.176	17.401	594.346	26.6028
44.755	3.75964	149.086	5.4037	297.895	11.9823	446.426	17.4239	594.679	26.61
44.78	3.76408	149.169	5.40957	298.062	12	446.676	17.4555	595.012	26.6182
44.805	3.76586	149.253	5.40551	298.228	12.017	446.926	17.4835	595.346	26.6327
44.83	3.76408	149.336	5.39919	298.395	12.0274	447.176	17.4963	595.679	26.6528
44.855	3.76098	149.419	5.39648	298.562	12.0336	447.426	17.4998	596.012	26.6822
44.88	3.76098	149.503	5.39828	298.728	12.0355	447.676	17.509	596.346	26.722
44.905	3.76808	149.586	5.40145	298.895	12.0317	447.926	17.5243	596.679	26.7555
44.93	3.77696	149.67	5.4037	299.062	12.0301	448.176	17.537	597.012	26.772
44.955	3.77918	149.753	5.40551	299.228	12.0413	448.426	17.5431	597.345	26.7793
44.98	3.77607	149.836	5.40867	299.395	12.061	448.676	17.5513	597.679	26.7896
45.005	3.77341	149.92	5.41364	299.562	12.0795	448.926	17.564	598.006	26.8035
45.03	3.77296	150.003	5.41725	299.728	12.0945	449.176	17.5793	598.309	26.8242
45.055	3.77119	150.086	5.41725	299.895	12.1022	449.426	17.592	598.587	26.8489
45.08	3.76897	150.17	5.41409	300.061	12.0999	449.676	17.6012	598.84	26.8582
45.105	3.77119	150.253	5.40641	300.228	12.0918	449.926	17.6104	599.069	26.8438
45.13	3.77607	150.336	5.39964	300.395	12.0899	450.176	17.6221	599.272	26.8107
45.155	3.77829	150.419	5.39964	300.562	12.0996	450.426	17.6302	599.45	26.7669
45.18	3.7743	150.503	5.40957	300.728	12.1138	450.676	17.6409	599.603	26.7044
45.205	3.76897	150.586	5.42402	300.895	12.1262	450.926	17.6618	599.732	26.6229
45.23	3.76719	150.67	5.43531	301.062	12.1377	451.176	17.6909	599.835	26.5393
45.255	3.76986	150.753	5.43847	301.228	12.1486	451.426	17.7123	599.913	26.4768
45.28	3.77208	150.836	5.43531	301.395	12.157	451.676	17.7224	599.967	26.4314
45.305	3.77296	150.92	5.43035	301.562	12.1644	451.926	17.727	599.995	26.3726
45.33	3.7703	151.003	5.42538	301.728	12.1732	452.176	17.7275	600	26.2782
45.355	3.76408	151.086	5.42718	301.895	12.1755	452.426	17.7306	600	26.1517
45.38	3.76098	151.17	5.43576	302.062	12.1698	452.676	17.7438	600	26.0088
45.405	3.76586	151.253	5.44705	302.228	12.1705	452.926	17.7729	600	25.8731
45.43	3.7743	151.336	5.45292	302.395	12.1879	453.176	17.8055	600	25.7631
45.455	3.77696	151.42	5.45428	302.562	12.2126	453.426	17.8238	600	25.6754
45.48	3.77296	151.503	5.45518	302.728	12.2303	453.676	17.8279	599.994	25.5954
45.505	3.76986	151.586	5.45653	302.895	12.2384	453.926	17.831	599.964	25.517
45.53	3.7703	151.669	5.45834	303.062	12.2384	454.176	17.8391	599.909	25.4272
45.555	3.76986	151.753	5.46015	303.228	12.2323	454.426	17.8488	599.828	25.2961
45.58	3.76808	151.836	5.4615	303.395	12.2288	454.676	17.8564	599.723	25.1062
45.605	3.76586	151.919	5.46647	303.562	12.2377	454.926	17.8636	599.593	24.8838
45.63	3.7663	152.003	5.47189	303.728	12.2543	455.176	17.8763	599.438	24.6763
45.655	3.76897	152.086	5.47595	303.895	12.2693	455.426	17.8926	599.258	24.5014
45.68	3.77296	152.169	5.47685	304.062	12.2809	455.676	17.9069	599.053	24.3409
45.705	3.77518	152.253	5.47595	304.228	12.289	455.926	17.9206	598.823	24.1809
45.73	3.77829	152.336	5.47189	304.395	12.2886	456.176	17.9349	598.568	24.0204
45.755	3.78317	152.419	5.46557	304.562	12.2824	456.426	17.9486	598.288	23.8501
45.78	3.78717	152.503	5.46331	304.728	12.2828	456.676	17.9558	597.982	23.6473
45.805	3.78451	152.586	5.46963	304.895	12.294	456.926	17.9649	597.654	23.3991
45.83	3.78051	152.67	5.48002	305.062	12.3083	457.176	17.9838	597.321	23.1189
45.855	3.78229	152.753	5.48724	305.228	12.3179	457.426	18.0082	596.988	22.8345
45.88	3.79028	152.836	5.48814	305.395	12.3283	457.676	18.0307	596.655	22.5765
45.905	3.7996	152.919	5.48498	305.562	12.3399	457.926	18.047	596.321	22.3592
45.93	3.80449	153.003	5.48002	305.728	12.3472	458.176	18.0536	595.988	22.1714
45.955	3.80138	153.086	5.47821	305.895	12.3507	458.426	18.0515	595.655	21.9835
45.98	3.79472	153.17	5.48318	306.062	12.3561	458.676	18.0536	595.321	21.7725
46.005	3.79028	153.253	5.4913	306.228	12.365	458.926	18.0699	594.988	21.5408
46.03	3.78717	153.336	5.49582	306.395	12.3708	459.176	18.0979	594.654	21.2915
46.055	3.78406	153.42	5.49582	306.562	12.3762	459.426	18.1213	594.321	21.0247
46.08	3.7814	153.503	5.49356	306.728	12.3885	459.676	18.1305	593.988	20.7564
46.105	3.78229	153.586	5.4904	306.895	12.4043	459.926	18.1356	593.655	20.5081
46.13	3.78628	153.67	5.4913	307.062	12.4167	460.176	18.1529	593.321	20.2826
46.155	3.79117	153.753	5.49356	307.228	12.4248	460.426	18.1789	592.988	20.0783
46.18	3.79827	153.836	5.49537	307.395	12.4267	460.676	18.1947	592.655	19.8971
46.205	3.80182	153.92	5.49582	307.562	12.4213	460.926	18.1927	592.321	19.7227
46.23	3.80049	154.003	5.49672	307.728	12.4159	461.176	18.1901	591.988	19.5348
46.255	3.79472	154.086	5.50169	307.895	12.4248	461.426	18.2008	591.654	19.3315
46.28	3.78939	154.169	5.50575	308.062	12.4475	461.676	18.2207	591.321	19.1096
46.305	3.78229	154.253	5.50575	308.228	12.4707	461.926	18.2405	590.988	18.8789
46.33	3.7774	154.336	5.50395	308.395	12.4823	462.176	18.2569	590.654	18.6627
46.355	3.7814	154.42	5.50395	308.562	12.4857	462.426	18.2721	590.321	18.4821
46.38	3.79649	154.503	5.50666	308.728	12.4857	462.676	18.2915	589.988	18.3376
46.405	3.81159	154.586	5.51027	308.895	12.4849	462.926	18.3093	589.655	18.2127
46.43	3.81292	154.67	5.51704	309.062	12.4873	463.176	18.3221	589.321	18.0806
46.455	3.80138	154.753	5.52562	309.228	12.4934	463.426	18.3292	588.988	17.9165
46.48	3.78628	154.836	5.53149	309.395	12.5	463.676	18.3312	588.655	17.7235
46.505	3.78051	154.92	5.53059	309.562	12.5062	463.926	18.3322	588.321	17.5238
46.53	3.78539	155.003	5.52833	309.728	12.5177	464.176	18.3384	587.988	17.3339
46.555	3.79427	155.086	5.52743	309.895	12.537	464.426	18.3536	587.655	17.1718
46.58	3.79871	155.17	5.52833	310.062	12.5544	464.676	18.3756	587.321	17.0454
46.605	3.79871	155.253	5.53059	310.228	12.5633	464.926	18.4	586.988	16.9406
46.63	3.79871	155.336	5.53149	310.395	12.5644	465.176	18.4178	586.654	16.8317
46.655	3.80138	155.419	5.52833	310.562	12.5598	465.426	18.428	586.321	16.7017
46.68	3.80271	155.503	5.52246	310.728	12.5528	465.676	18.4316	585.988	16.5386
46.705	3.79827	155.586	5.52156	310.895	12.5521	465.926	18.4331	585.655	16.357
46.73	3.7885	155.67	5.52969	311.062	12.5679	466.176	18.4377	585.321	16.1867
46.755	3.78539	155.753	5.53917	311.228	12.5945	466.426	18.4504	584.988	16.0401
46.78	3.79339	155.836	5.54323	311.395	12.6181	466.676	18.4688	584.654	15.9199
46.805	3.80493	155.919	5.53917	311.562	12.6296	466.926	18.4902	584.321	15.8228
46.83	3.81203	156.003	5.53194	311.728	12.6281	467.176	18.5167	583.988	15.7238
46.855	3.81203	156.086	5.52833	311.895	12.6138	467.426	18.5416	583.655	15.602
46.88	3.80493	156.17	5.5351	312.062	12.598	467.676	18.5564	583.321	15.4626
46.905	3.79472	156.253	5.5482	312.228	12.5995	467.926	18.5554	582.988	15.3145
46.93	3.78939	156.336	5.55949	312.395	12.6219	468.176	18.5462	582.655	15.1638
46.955	3.79427	156.42	5.564	312.562	12.6516	468.426	18.5462	582.321	15.0266
46.98	3.80759	156.503	5.564	312.728	12.674	468.676	18.5661	581.988	14.9141
47.005	3.82269	156.586	5.56265	312.895	12.6852	468.926	18.5961	581.655	14.8212
47.03	3.83024	156.669	5.55859	313.062	12.6879	469.176	18.616	581.321	14.7396
47.055	3.82624	156.753	5.55362	313.228	12.6852	469.426	18.6242	580.988	14.6602
47.08	3.81692	156.836	5.55136	313.395	12.6829	469.676	18.6344	580.655	14.5637
47.105	3.81159	156.919	5.55678	313.562	12.6863	469.926	18.6486	580.321	14.4475
47.13	3.81203	157.003	5.56762	313.728	12.6933	470.176	18.6613	579.988	14.3118
47.155	3.81381	157.086	5.5762	313.895	12.7002	470.426	18.672	579.655	14.1699
47.18	3.8107	157.169	5.57845	314.062	12.7103	470.676	18.6858	579.321	14.0481
47.205	3.80848	157.253	5.57394	314.228	12.7303	470.926	18.6975	578.988	13.9552
47.23	3.8107	157.336	5.56671	314.395	12.7515	471.176	18.7047	578.655	13.8773
47.255	3.81692	157.419	5.56175	314.562	12.7612	471.426	18.7128	578.321	13.8014
47.28	3.8218	157.503	5.56039	314.728	12.7585	471.676	18.7347	577.988	13.7225
47.305	3.8218	157.586	5.56265	314.895	12.7508	471.926	18.7643	577.655	13.6275
47.33	3.81381	157.67	5.57303	315.062	12.7427	472.176	18.7816	577.321	13.5145
47.355	3.80449	157.753	5.58884	315.228	12.74	472.426	18.7826	576.988	13.3927
47.38	3.80182	157.836	5.60193	315.395	12.7523	472.676	18.779	576.655	13.2683
47.405	3.80582	157.919	5.59968	315.562	12.7789	472.926	18.7826	576.321	13.1548
47.43	3.81381	158.003	5.58523	315.728	12.809	473.176	18.7923	575.988	13.0676
47.455	3.82091	158.086	5.57439	315.895	12.8291	473.426	18.806	575.654	13.0015
47.48	3.8258	158.17	5.57529	316.062	12.8356	473.676	18.8259	575.321	12.9391
47.505	3.82313	158.253	5.58432	316.228	12.8291	473.926	18.8524	574.988	12.8679
47.53	3.8147	158.336	5.59606	316.395	12.8179	474.176	18.8712	574.654	12.7735
47.555	3.80449	158.419	5.6069	316.562	12.8144	474.426	18.8763	574.321	12.6563
47.58	3.79827	158.503	5.61142	316.728	12.826	474.676	18.8794	573.988	12.5418
47.605	3.80049	158.586	5.60735	316.895	12.8441	474.926	18.8921	573.655	12.4489
47.63	3.81203	158.67	5.60013	317.062	12.8603	475.176	18.911	573.321	12.373
47.655	3.82624	158.753	5.59606	317.228	12.875	475.426	18.9288	572.988	12.3095
47.68	3.83512	158.836	5.59968	317.395	12.8877	475.676	18.941	572.655	12.2538
47.705	3.82979	158.92	5.6069	317.562	12.8927	475.926	18.9446	572.321	12.1867
47.73	3.81603	159.003	5.61548	317.728	12.8893	476.176	18.9415	571.988	12.1015
47.755	3.80893	159.086	5.6209	317.895	12.8893	476.426	18.9415	571.654	11.9999
47.78	3.8107	159.169	5.61729	318.062	12.8962	476.676	18.9563	571.321	11.8972
47.805	3.81292	159.253	5.60916	318.228	12.9043	476.926	18.9843	570.988	11.8084
47.83	3.81381	159.336	5.606	318.395	12.9116	477.176	19.0139	570.654	11.7408
47.855	3.81559	159.42	5.61142	318.562	12.9263	477.426	19.0338	570.321	11.6846
47.88	3.82091	159.503	5.62361	318.728	12.946	477.676	19.0439	569.988	11.6309
47.905	3.82891	159.586	5.6349	318.895	12.9637	477.926	19.0531	569.654	11.5721
47.93	3.83334	159.67	5.63896	319.062	12.9734	478.176	19.0663	569.321	11.4967
47.955	3.83112	159.753	5.63806	319.228	12.9734	478.426	19.0811	568.988	11.4069
47.98	3.82313	159.836	5.63535	319.395	12.966	478.676	19.0939	568.655	11.312
48.005	3.81381	159.92	5.63399	319.562	12.9633	478.926	19.1081	568.321	11.2212
48.03	3.80759	160.003	5.63174	319.728	12.9761	479.176	19.13	567.988	11.1458
48.055	3.80981	160.086	5.62993	319.895	13.0015	479.426	19.1514	567.655	11.0865
48.08	3.81914	160.17	5.62903	320.062	13.022	479.676	19.1642	567.321	11.0297
48.105	3.83024	160.253	5.6349	320.228	13.0262	479.926	19.1713	566.988	10.9791
48.13	3.83823	160.336	5.64348	320.395	13.0208	480.176	19.1769	566.654	10.9368
48.155	3.83823	160.419	5.6498	320.562	13.0158	480.426	19.1815	566.321	10.8831
48.18	3.83024	160.503	5.6498	320.728	13.0154	480.676	19.1866	565.988	10.7985
48.205	3.81914	160.586	5.64664	320.895	13.0208	480.926	19.1993	565.655	10.6979
48.23	3.8107	160.67	5.64528	321.062	13.0351	481.176	19.2222	565.321	10.5972
48.255	3.80893	160.753	5.6516	321.228	13.0528	481.426	19.2472	564.988	10.5157
48.28	3.81692	160.836	5.66515	321.395	13.0644	481.676	19.2681	564.655	10.4698
48.305	3.82891	160.919	5.68141	321.562	13.0694	481.926	19.2818	564.321	10.4507
48.33	3.8369	161.003	5.68908	321.728	13.0733	482.176	19.289	563.988	10.4259
48.355	3.83823	161.086	5.68276	321.895	13.0795	482.426	19.2956	563.655	10.3764
48.38	3.83601	161.17	5.66696	322.062	13.0864	482.676	19.3073	563.321	10.2964
48.405	3.83201	161.253	5.65386	322.228	13.096	482.926	19.3226	562.988	10.1937
48.43	3.82891	161.336	5.64844	322.395	13.1099	483.176	19.3359	562.655	10.0915
48.455	3.82713	161.42	5.6516	322.562	13.12	483.426	19.3435	562.321	10.0115
48.48	3.82713	161.503	5.66199	322.728	13.1261	483.676	19.3471	561.988	9.96507
48.505	3.82979	161.586	5.67554	322.895	13.1331	483.926	19.3552	561.655	9.94443
48.53	3.8329	161.669	5.68366	323.062	13.1412	484.176	19.373	561.321	9.93101
48.555	3.8369	161.753	5.68457	323.228	13.1466	484.426	19.396	560.988	9.89953
48.58	3.84222	161.836	5.68141	323.395	13.1501	484.676	19.4092	560.655	9.84225
48.605	3.84711	161.919	5.67644	323.562	13.1551	484.926	19.4174	560.321	9.75762
48.63	3.84356	162.003	5.67238	323.728	13.1597	485.176	19.4367	559.988	9.65957
48.655	3.83334	162.086	5.67328	323.895	13.1659	485.426	19.4663	559.655	9.57287
48.68	3.82402	162.169	5.68186	324.062	13.1801	485.676	19.4907	559.321	9.51971
48.705	3.82091	162.253	5.69405	324.228	13.2056	485.926	19.4953	558.988	9.49288
48.73	3.82491	162.336	5.70308	324.395	13.2268	486.176	19.4907	558.655	9.47069
48.755	3.83912	162.42	5.70624	324.562	13.2295	486.426	19.4943	558.321	9.44076
48.78	3.85732	162.503	5.69947	324.728	13.2199	486.676	19.5116	557.988	9.38915
48.805	3.86487	162.586	5.68999	324.895	13.211	486.926	19.5361	557.655	9.31432
48.83	3.85643	162.669	5.68863	325.062	13.2106	487.176	19.5656	557.321	9.22453
48.855	3.83734	162.753	5.69631	325.228	13.2199	487.426	19.5931	556.988	9.13474
48.88	3.82402	162.836	5.70669	325.395	13.2442	487.676	19.6064	556.655	9.05939
48.905	3.82402	162.919	5.71031	325.562	13.2751	487.926	19.6084	556.321	9.00985
48.93	3.83334	163.003	5.70534	325.728	13.2928	488.176	19.612	555.988	8.98456
48.955	3.84134	163.086	5.70037	325.895	13.2905	488.426	19.6227	555.654	8.97063
48.98	3.84134	163.17	5.69947	326.062	13.2805	488.676	19.6374	555.321	8.95618
49.005	3.83423	163.253	5.70444	326.228	13.2751	488.926	19.6527	554.988	8.92005
49.03	3.82802	163.336	5.70534	326.395	13.2812	489.176	19.669	554.655	8.85039
49.055	3.82979	163.42	5.70037	326.562	13.3001	489.426	19.6868	554.321	8.76266
49.08	3.83423	163.503	5.69586	326.728	13.324	489.676	19.7032	553.988	8.67544
49.105	3.83601	163.586	5.69902	326.895	13.3379	489.926	19.7149	553.655	8.60423
49.13	3.8329	163.67	5.7085	327.062	13.3364	490.176	19.7251	553.321	8.56759
49.155	3.82979	163.753	5.71798	327.228	13.3325	490.426	19.7414	552.988	8.56656
49.18	3.83112	163.836	5.72069	327.395	13.336	490.676	19.7633	552.655	8.57017
49.205	3.83601	163.92	5.71392	327.562	13.3441	490.926	19.7755	552.321	8.54643
49.23	3.83912	164.003	5.7085	327.728	13.353	491.176	19.7765	551.988	8.48966
49.255	3.84356	164.086	5.71166	327.895	13.3603	491.426	19.7821	551.654	8.40916
49.28	3.84933	164.169	5.72205	328.062	13.3673	491.676	19.802	551.321	8.31988
49.305	3.85066	164.253	5.73514	328.228	13.3742	491.926	19.828	550.988	8.24299
49.33	3.84711	164.336	5.74598	328.395	13.385	492.176	19.8473	550.654	8.1919
49.355	3.84311	164.42	5.74959	328.562	13.4024	492.426	19.8601	550.321	8.17435
49.38	3.84533	164.503	5.74282	328.728	13.4182	492.676	19.8718	549.988	8.18725
49.405	3.85022	164.586	5.73198	328.895	13.4228	492.926	19.8804	549.654	8.19345
49.43	3.85466	164.67	5.72701	329.062	13.4201	493.176	19.8886	549.321	8.16042
49.455	3.85732	164.753	5.73108	329.228	13.4228	493.426	19.9049	548.988	8.08456
49.48	3.85466	164.836	5.73875	329.395	13.4325	493.676	19.9329	548.655	7.98547
49.505	3.85155	164.92	5.74688	329.562	13.4467	493.926	19.9604	548.321	7.8931
49.53	3.85066	165.003	5.75095	329.728	13.4626	494.176	19.9711	547.988	7.8353
49.555	3.84933	165.086	5.75004	329.895	13.4757	494.426	19.9665	547.655	7.81156
49.58	3.84622	165.17	5.74553	330.062	13.4768	494.676	19.9655	547.321	7.80589
49.605	3.84533	165.253	5.74146	330.228	13.4722	494.926	19.9757	546.988	7.80485
49.63	3.85022	165.336	5.74056	330.395	13.473	495.176	19.992	546.654	7.79298
49.655	3.85421	165.419	5.74282	330.562	13.4826	495.426	20.0109	546.321	7.75015
49.68	3.85155	165.503	5.74553	330.728	13.4969	495.676	20.0343	545.988	7.67481
49.705	3.84533	165.586	5.74778	330.895	13.5104	495.926	20.0562	545.655	7.58501
49.73	3.84444	165.67	5.75004	331.062	13.5223	496.176	20.0715	545.321	7.5009
49.755	3.84933	165.753	5.75411	331.228	13.5297	496.426	20.0822	544.988	7.44516
49.78	3.85332	165.836	5.75591	331.395	13.5331	496.676	20.1005	544.655	7.4302
49.805	3.85066	165.919	5.75727	331.562	13.5401	496.926	20.1214	544.321	7.44103
49.83	3.84356	166.003	5.76043	331.728	13.5509	497.176	20.1321	543.988	7.44774
49.855	3.84	166.086	5.76449	331.895	13.5571	497.426	20.1357	543.655	7.42658
49.88	3.84533	166.169	5.7654	332.062	13.5571	497.676	20.1464	543.321	7.37085
49.905	3.85554	166.253	5.76223	332.228	13.5621	497.926	20.1703	542.988	7.29447
49.93	3.86132	166.336	5.76043	332.395	13.5802	498.176	20.1983	542.655	7.22119
[truncated: 46,019 more rows]
