# Supplementary material for: Toughening elastomer via sequentially activated multi-pathway energy dissipation
Source: Nat Commun. 2026 Jul 1;17:5452. doi: 10.1038/s41467-026-74148-z (PMC13323342; doi:10.1038/s41467-026-74148-z)
Supplement: Supplementary file 3 — Source Data [file 41467_2026_74148_MOESM3_ESM.zip › Source data/Fig. S28.xlsx]

## Sheet: Sheet1
Temperture (℃)	E' (Pa)	E'' (Pa)	tanδ
-99.67	2738000000	86850000	0.03172
-98.2	2718000000	84570000	0.03111
-97.07	2687000000	83510000	0.03109
-95.73	2653000000	80120000	0.0302
-94.33	2616000000	79570000	0.03041
-92.93	2580000000	78950000	0.0306
-91.47	2540000000	79060000	0.03112
-89.97	2500000000	77740000	0.03109
-88.6	2464000000	78140000	0.03171
-87.13	2416000000	81000000	0.03353
-85.63	2370000000	82280000	0.03472
-84.27	2319000000	84960000	0.03664
-82.83	2257000000	89830000	0.0398
-81.43	2188000000	97100000	0.04437
-79.83	2099000000	107100000	0.051
-78.43	2003000000	119700000	0.05977
-77.03	1896000000	134500000	0.07093
-75.53	1764000000	149300000	0.08467
-74.03	1633000000	159900000	0.0979
-72.57	1508000000	167300000	0.1109
-71.13	1382000000	170100000	0.1231
-69.53	1263000000	168300000	0.1333
-68.1	1159000000	163200000	0.1408
-66.7	1081000000	156900000	0.1451
-65.43	1008000000	149800000	0.1485
-64.23	951200000	143000000	0.1503
-62.93	883300000	134200000	0.1519
-61.43	816800000	124100000	0.1519
-59.93	759500000	114300000	0.1505
-58.6	716100000	106800000	0.1492
-57.17	673000000	98570000	0.1465
-55.83	638300000	91950000	0.1441
-54.43	603900000	84560000	0.14
-53.03	576000000	78660000	0.1366
-51.7	547400000	72590000	0.1326
-50.33	520900000	66760000	0.1282
-48.9	498400000	61900000	0.1242
-47.53	475700000	56490000	0.1188
-46.13	455800000	51980000	0.114
-44.63	436500000	47780000	0.1095
-43.23	418900000	43750000	0.1045
-41.87	402800000	40210000	0.09984
-40.43	388200000	37120000	0.09562
-38.83	371400000	33360000	0.08983
-37.3	359400000	31080000	0.08648
-35.93	347100000	28630000	0.08247
-34.27	335800000	26230000	0.07812
-32.93	325700000	24710000	0.07587
-31.43	315700000	22640000	0.0717
-29.9	306900000	21190000	0.06905
-28.33	296200000	19630000	0.06627
-26.8	288700000	18420000	0.0638
-25.4	280700000	17200000	0.06128
-23.63	270700000	16010000	0.05913
-22.33	265800000	15170000	0.05707
-20.93	257400000	14430000	0.05608
-19.53	250700000	13570000	0.05412
-18.03	244100000	12890000	0.0528
-16.5	234600000	12010000	0.05118
-14.73	226000000	11360000	0.05028
-13.23	217700000	10630000	0.0488
-11.8	209400000	9955000	0.04755
-10.33	202900000	9440000	0.04653
-8.93	196700000	8913000	0.04532
-7.47	186900000	8425000	0.04509
-5.83	179000000	7837000	0.04378
-4.43	169700000	7382000	0.04351
-3	161700000	6837000	0.04229
-1.43	151100000	6353000	0.04203
-0.03	143500000	5875000	0.04094
1.43	134300000	5507000	0.041
2.73	126400000	5145000	0.04071
4.17	117900000	4693000	0.03982
5.63	107900000	4369000	0.04049
7.03	99830000	4060000	0.04067
8.27	92930000	3877000	0.04172
9.83	84480000	3623000	0.04289
11.03	79690000	3547000	0.04452
12.67	73600000	3459000	0.04699
14.13	69530000	3376000	0.04856
15.5	66540000	3374000	0.0507
16.9	64120000	3360000	0.05241
18.27	62350000	3378000	0.05418
19.67	61070000	3345000	0.05477
21.07	60040000	3417000	0.05691
22.37	59330000	3343000	0.05635
23.87	58820000	3356000	0.05706
25.27	58340000	3338000	0.05722
26.7	58080000	3320000	0.05715
28.07	57760000	3248000	0.05623
29.47	57530000	3256000	0.05659
30.87	57280000	3228000	0.05634
32.33	57040000	3211000	0.05629
33.77	56800000	3151000	0.05548
35.2	56620000	3145000	0.05555
36.57	56340000	3173000	0.05633
38.07	55880000	3189000	0.05708
39.57	55480000	3092000	0.05573
40.97	54840000	3166000	0.05774
42.43	54100000	3125000	0.05777
43.97	53260000	3158000	0.05929
45.57	52200000	3128000	0.05992
46.83	50890000	3186000	0.06261
48.37	49520000	3212000	0.06487
49.93	47890000	3200000	0.06682
51.4	46130000	3268000	0.07083
52.87	44240000	3279000	0.07412
54.57	42340000	3335000	0.07876
55.93	40650000	3355000	0.08254
57.5	38900000	3366000	0.08653
58.93	37220000	3396000	0.09124
60.43	35380000	3431000	0.09698
61.97	33750000	3444000	0.1021
63.47	32240000	3430000	0.1064
64.87	30710000	3484000	0.1135
66.47	28950000	3476000	0.1201
67.87	27430000	3459000	0.1261
69.47	25590000	3435000	0.1342
71	24110000	3478000	0.1442
72.47	22380000	3420000	0.1528
73.87	20780000	3366000	0.162
75.47	19040000	3290000	0.1728
76.97	17410000	3245000	0.1864
78.47	15800000	3135000	0.1984
79.97	14310000	3033000	0.212
81.47	12940000	2907000	0.2246
82.97	11780000	2796000	0.2373
84.37	10650000	2681000	0.2516
85.97	9482000	2533000	0.2672
87.53	8372000	2380000	0.2843
88.97	7350000	2236000	0.3042
90.57	6266000	2063000	0.3293
91.97	5343000	1873000	0.3505
93.57	4557000	1727000	0.379
95.13	3789000	1553000	0.4098
96.67	3123000	1376000	0.4407
98.23	2543000	1242000	0.4884
99.83	2037000	1083000	0.5316
101.33	1570000	923800	0.5883
102.93	1188000	765000	0.6442
104.47	878300	625500	0.7122
106.03	602000	480200	0.7977
107.73	382500	342900	0.8965
109.47	254700	243200	0.9549
111.13	151100	152900	1.012
