# Supplementary material for: Toughening elastomer via sequentially activated multi-pathway energy dissipation
Source: Nat Commun. 2026 Jul 1;17:5452. doi: 10.1038/s41467-026-74148-z (PMC13323342; doi:10.1038/s41467-026-74148-z)
Supplement: Supplementary file 3 — Source Data [file 41467_2026_74148_MOESM3_ESM.zip › Source data/Fig. S29.xlsx]

## Sheet: Sheet1
Temperture (℃)	E' (Pa)	E'' (Pa)	tanδ
-99.8	3550000000	120700000	0.03399
-98.6	3521000000	117700000	0.03343
-97.3	3471000000	117300000	0.03378
-95.9	3420000000	116400000	0.03402
-94.4	3370000000	115700000	0.03434
-93.1	3318000000	116900000	0.03524
-91.8	3267000000	116100000	0.03552
-90.3	3212000000	116800000	0.03636
-88.8	3150000000	117800000	0.03739
-87.5	3092000000	119000000	0.03847
-86.1	3031000000	120500000	0.03975
-84.6	2953000000	125600000	0.04254
-83.1	2875000000	128900000	0.04483
-81.8	2787000000	137000000	0.04917
-80.3	2679000000	147600000	0.0551
-78.9	2556000000	163000000	0.06377
-77.4	2412000000	181100000	0.07509
-75.9	2251000000	199100000	0.08845
-74.5	2092000000	216100000	0.1033
-73.2	1924000000	228300000	0.1187
-71.9	1777000000	233200000	0.1312
-70.5	1602000000	235000000	0.1467
-68.9	1432000000	229900000	0.1605
-67.2	1282000000	220300000	0.1718
-65.7	1163000000	207900000	0.1787
-64.3	1061000000	194700000	0.1834
-62.9	976400000	181900000	0.1863
-61.4	898400000	168500000	0.1875
-60	826000000	155500000	0.1883
-58.5	763600000	142300000	0.1864
-57	710300000	131100000	0.1845
-55.4	663500000	120300000	0.1813
-53.9	624500000	111300000	0.1782
-52.4	589400000	102400000	0.1737
-50.9	554300000	93660000	0.169
-49.3	526800000	86400000	0.164
-47.8	501200000	79450000	0.1585
-46.3	476100000	72520000	0.1523
-44.7	455300000	66900000	0.1469
-43.1	436500000	61610000	0.1411
-41.7	418500000	56690000	0.1354
-40.2	403600000	52350000	0.1297
-38.8	389900000	48460000	0.1243
-37.4	377900000	44860000	0.1187
-36	366200000	41720000	0.1139
-34.6	354900000	38430000	0.1083
-33.2	345600000	35900000	0.1039
-31.9	335400000	33260000	0.09915
-30.6	326500000	31160000	0.09542
-29.2	318100000	29020000	0.09123
-28.1	310300000	27030000	0.08712
-26.7	302400000	25330000	0.08375
-25.4	295100000	23640000	0.08012
-24.2	287700000	22160000	0.07703
-22.9	280900000	20820000	0.07412
-21.8	274000000	19570000	0.07142
-20.6	267400000	18500000	0.06921
-19.3	259100000	17220000	0.06647
-17.9	249300000	15950000	0.06397
-16.2	239200000	14720000	0.06152
-14.9	232200000	13890000	0.05981
-13.5	224000000	12890000	0.05757
-12	214800000	12000000	0.05589
-10.7	207900000	11310000	0.05441
-9.1	196400000	10300000	0.05244
-7.7	189600000	9570000	0.05049
-6.2	179600000	8739000	0.04866
-4.7	171500000	8127000	0.0474
-3.2	162400000	7409000	0.04564
-1.5	152100000	6703000	0.04406
-0.1	142800000	6121000	0.04286
1.3	135600000	5550000	0.04093
2.9	126900000	5191000	0.0409
4.2	118900000	4720000	0.03968
5.5	112300000	4297000	0.03825
7	104900000	4011000	0.03824
8.1	98960000	3660000	0.03699
9.8	92560000	3459000	0.03737
11.1	88080000	3341000	0.03793
12.6	83620000	3167000	0.03787
14	80050000	3220000	0.04022
15.4	77390000	3102000	0.04009
16.6	75220000	3000000	0.03988
18	73560000	3017000	0.04101
19.4	72250000	3052000	0.04224
20.8	71190000	3050000	0.04285
22.3	70490000	2985000	0.04235
23.6	70100000	2984000	0.04256
24.9	69620000	2916000	0.04188
26.4	69440000	2882000	0.0415
27.8	69060000	2881000	0.04171
29.3	68780000	2899000	0.04215
30.6	68540000	2918000	0.04257
32	68440000	2875000	0.04201
33.5	68310000	2907000	0.04256
34.9	68000000	2775000	0.04081
36.3	67770000	2854000	0.0421
37.8	67470000	2853000	0.04228
39.2	67000000	2860000	0.04268
40.7	66650000	2807000	0.04212
42.3	65980000	2837000	0.043
43.8	65400000	2891000	0.0442
45.3	64560000	2836000	0.04393
46.8	63630000	2793000	0.04389
48.3	62540000	2904000	0.04644
49.6	61440000	2896000	0.04713
51.2	60350000	2887000	0.04783
52.4	59090000	2919000	0.04941
54.1	57840000	2924000	0.05056
55.7	56560000	2963000	0.05238
57	55190000	2960000	0.05363
58.6	53750000	2918000	0.05429
60.2	52280000	2934000	0.05611
61.7	51020000	2965000	0.05812
63.1	49630000	3038000	0.06123
64.4	48210000	2996000	0.06215
65.6	47260000	3044000	0.06441
67.1	45740000	3064000	0.06699
68.8	43870000	3046000	0.06942
70.6	41960000	3082000	0.07346
72	40490000	3092000	0.07636
73.4	38990000	3111000	0.07978
74.9	37650000	3080000	0.08181
76.5	35960000	3129000	0.08701
78	34490000	3156000	0.09149
79.4	33020000	3102000	0.09393
81	31540000	3098000	0.09822
82.4	30170000	3105000	0.1029
83.7	29070000	3064000	0.1054
84.7	27860000	3028000	0.1087
86.2	26450000	3051000	0.1154
88	24560000	3043000	0.1239
89.6	22820000	2919000	0.1279
91.2	21180000	2877000	0.1358
92.6	19750000	2855000	0.1446
94.1	18270000	2764000	0.1512
95.5	16740000	2699000	0.1612
96.9	15190000	2636000	0.1735
98.5	13440000	2503000	0.1862
99.9	12020000	2370000	0.1972
100.7	11100000	2295000	0.2067
102	9566000	2112000	0.2207
103.9	7212000	1805000	0.2503
105.9	5227000	1479000	0.283
107.4	3880000	1230000	0.3169
109.1	2911000	1045000	0.359
110.7	2141000	842000	0.3933
112.1	1635000	693800	0.4244
113.6	1268000	607400	0.479
115	1030000	529800	0.5144
116.7	826800	429400	0.5193
118.5	706700	372900	0.5277
120.1	610000	365300	0.5989
121.7	547200	310900	0.5681
122.9	495600	287500	0.5801
124.1	428800	224700	0.524
125.9	391600	212700	0.5432
127.9	349700	208200	0.5954
129.9	305600	156000	0.5104
131.6	297500	136400	0.4587
132.9	321800	171600	0.5331
134.4	273800	137900	0.5039
136	279600	146500	0.5241
137.5	252400	136000	0.5388
139.1	247200	132900	0.5375
140.3	252900	112100	0.4432
141.8	232800	127800	0.5488
143.5	226500	123900	0.547
145.1	213500	90150	0.4223
146.7	206800	95900	0.4637
148.2	211500	131500	0.6217
149.5	176000	54010	0.3069
150.9	148500	57030	0.3842
