# Supplementary material for: Toughening elastomer via sequentially activated multi-pathway energy dissipation
Source: Nat Commun. 2026 Jul 1;17:5452. doi: 10.1038/s41467-026-74148-z (PMC13323342; doi:10.1038/s41467-026-74148-z)
Supplement: Supplementary file 3 — Source Data [file 41467_2026_74148_MOESM3_ESM.zip › Source data/Fig. S30.xlsx]

## Sheet: Sheet1
Temperture (℃)	E' (Pa)	E'' (Pa)	tanδ
-79.8	2144000000	110400000	0.05151
-78.8	2067000000	118600000	0.05734
-77.6	1976000000	131200000	0.0664
-76.2	1859000000	146300000	0.07868
-74.9	1746000000	159300000	0.09126
-73.4	1613000000	171400000	0.1063
-71.9	1494000000	177100000	0.1186
-70.6	1367000000	180000000	0.1317
-69.2	1251000000	177300000	0.1417
-67.8	1144000000	172800000	0.1511
-66.5	1056000000	165700000	0.1569
-65.3	973700000	157700000	0.162
-64	901500000	148200000	0.1644
-62.6	834200000	138800000	0.1664
-61.2	774200000	129500000	0.1673
-59.8	715800000	119300000	0.1667
-58.3	667000000	110700000	0.1659
-56.9	626200000	102900000	0.1643
-55.6	590400000	95570000	0.1619
-54.3	558000000	89260000	0.16
-52.9	528500000	82910000	0.1569
-51.6	502700000	77420000	0.154
-50.3	478800000	72460000	0.1514
-48.8	448400000	65820000	0.1468
-47.3	431000000	62420000	0.1448
-46	413800000	58650000	0.1417
-44.4	388200000	53180000	0.137
-42.9	372600000	49680000	0.1333
-41.3	355200000	45990000	0.1295
-39.9	343100000	43280000	0.1261
-38.4	330700000	40430000	0.1223
-37.1	315300000	37130000	0.1178
-35.5	305200000	35090000	0.115
-34	292700000	32540000	0.1112
-32.1	282500000	30680000	0.1086
-30.9	276300000	29060000	0.1052
-29.2	265900000	27090000	0.1019
-27.7	257100000	25330000	0.09853
-26.2	248600000	23790000	0.0957
-24.8	241900000	22370000	0.09249
-23.2	233900000	21080000	0.09011
-21.7	225400000	19500000	0.08653
-20.4	219000000	18400000	0.08403
-18.6	211200000	17280000	0.08181
-17.2	205700000	16360000	0.07951
-15.7	195600000	14890000	0.07613
-14.1	189500000	13900000	0.07334
-12.6	179900000	12790000	0.07108
-10.9	172300000	11690000	0.06785
-9.5	164000000	10570000	0.06446
-8.1	157800000	9885000	0.06265
-6.5	149200000	8943000	0.05995
-5	140200000	7905000	0.05639
-3.5	133200000	7182000	0.05394
-1.9	124300000	6359000	0.05118
-0.5	117100000	5772000	0.04929
0.8	109200000	5162000	0.04726
2.2	102800000	4580000	0.04455
3.6	95600000	4099000	0.04288
5.2	89100000	3623000	0.04067
6.5	83170000	3225000	0.03878
7.9	77720000	2882000	0.03708
9.4	73530000	2606000	0.03543
10.9	69590000	2453000	0.03525
12.2	66710000	2299000	0.03447
13.6	64490000	2203000	0.03416
14.9	62530000	2172000	0.03474
16.2	61080000	2050000	0.03356
17.6	59960000	2066000	0.03446
19	58920000	1973000	0.03349
20.5	58140000	2005000	0.03449
21.9	57540000	1942000	0.03376
23.2	57100000	1930000	0.0338
24.8	56930000	1909000	0.03353
26.5	56580000	1892000	0.03344
28	56380000	1911000	0.0339
29.5	56260000	1875000	0.03332
30.8	56240000	1928000	0.03429
32.5	56010000	1928000	0.03443
33.9	55640000	1870000	0.03361
35.5	55500000	1885000	0.03395
37.3	55030000	1872000	0.03402
38.5	54670000	1816000	0.03323
40	54460000	1837000	0.03373
41.6	53810000	1837000	0.03414
43.1	53440000	1825000	0.03416
44.6	53120000	1812000	0.0341
46.1	52580000	1825000	0.03472
47.6	52150000	1782000	0.03417
48.9	51610000	1744000	0.0338
50.7	51050000	1765000	0.03458
52.1	50700000	1786000	0.03523
53.5	50160000	1804000	0.03596
55.2	49510000	1738000	0.03511
56.6	48890000	1759000	0.03597
58.2	48170000	1693000	0.03515
59.8	47510000	1706000	0.03592
61.3	46740000	1692000	0.0362
62.8	45970000	1745000	0.03797
64.3	45140000	1716000	0.03801
65.9	44000000	1684000	0.03826
67.5	43100000	1681000	0.03901
68.9	42070000	1652000	0.03926
70.3	41080000	1666000	0.04055
71.9	39780000	1633000	0.04104
73.3	38550000	1655000	0.04292
74.9	37230000	1674000	0.04496
76.4	35830000	1652000	0.04613
77.8	34370000	1586000	0.04615
79.4	32740000	1629000	0.04977
80.9	31280000	1602000	0.0512
82.4	29570000	1547000	0.05233
83.8	27910000	1552000	0.05562
85.2	26180000	1520000	0.05806
86.8	24460000	1455000	0.0595
88.1	22870000	1365000	0.0597
89.8	21170000	1359000	0.06422
91.1	19630000	1325000	0.06753
92.6	18040000	1287000	0.07133
94.2	16350000	1218000	0.07447
95.8	14680000	1170000	0.07975
97.1	12960000	1106000	0.08535
98.7	11460000	1050000	0.0916
100.1	9958000	967000	0.09711
101.6	8526000	887900	0.1041
102.9	7334000	850200	0.1159
104.5	6024000	726500	0.1206
106	4569000	629200	0.1377
107.4	2996000	404200	0.1349
109	2387000	349100	0.1463
110.5	2099000	313400	0.1493
111.8	1854000	285000	0.1537
113.4	1715000	241500	0.1408
114.9	1616000	227600	0.1409
116.3	1582000	240900	0.1523
117.8	1434000	216100	0.1507
119.2	1469000	218400	0.1487
120.8	1482000	223700	0.1509
122.3	1394000	193700	0.139
123.7	1386000	205400	0.1482
125.3	1377000	188700	0.137
126.7	1345000	186600	0.1387
128.2	1303000	162800	0.125
129.7	1177000	169200	0.1438
131.2	1216000	181800	0.1496
132.8	1312000	163700	0.1247
134.2	1272000	169800	0.1335
135.7	1240000	150300	0.1212
137.1	1222000	152700	0.125
138.7	1197000	156100	0.1304
140.2	1267000	156500	0.1235
141.6	1217000	160100	0.1316
143.1	1145000	169800	0.1483
144.5	1127000	123600	0.1097
146	1157000	134600	0.1163
147.5	1062000	119800	0.1128
148.9	1015000	115800	0.1141
150.5	979700	111800	0.1141
151.9	1025000	117100	0.1142
153.3	986800	135900	0.1377
154.9	929600	115000	0.1237
156.4	1005000	115500	0.1149
157.7	992100	123000	0.124
159.2	880100	112200	0.1274
160.6	781200	99390	0.1272
162.2	779400	89330	0.1146
163.5	674000	86660	0.1286
165.1	656100	80870	0.1233
166.6	604900	78220	0.1293
168	546200	74730	0.1368
169.5	491500	68240	0.1389
170.9	369800	48120	0.1301
172.4	228500	55750	0.244
