# Supplementary material for: Toughening elastomer via sequentially activated multi-pathway energy dissipation
Source: Nat Commun. 2026 Jul 1;17:5452. doi: 10.1038/s41467-026-74148-z (PMC13323342; doi:10.1038/s41467-026-74148-z)
Supplement: Supplementary file 3 — Source Data [file 41467_2026_74148_MOESM3_ESM.zip › Source data/Fig. S31.xlsx]

## Sheet: Sheet1
HDI		PU-CA1		PU-CA2		PU-CA3		PU-CA4		PU-CA5
Wavenumber (cm-1)	Transmittance (a. u.)	Wavenumber (cm-1)	Transmittance (a. u.)	Wavenumber (cm-1)	Transmittance (a. u.)	Wavenumber (cm-1)	Transmittance (a. u.)	Wavenumber (cm-1)	Transmittance (a. u.)	Wavenumber (cm-1)	Transmittance (a. u.)
499.473	98.7491	399.193	90.8305	399.193	93.8732	399.193	96.1154	399.193	92.05	399.193	94.2332
500.437	97.6231	400.157	90.0229	400.157	94.2617	400.157	95.7529	400.157	92.3937	400.157	93.7515
501.401	96.5061	401.121	89.8983	401.121	94.4644	401.121	95.0717	401.121	92.5597	401.121	93.0396
502.366	95.6978	402.085	90.3002	402.085	94.5174	402.085	94.2593	402.085	92.4837	402.085	92.3305
503.33	95.3067	403.05	91.0029	403.05	94.4628	403.05	93.4555	403.05	92.1866	403.05	91.7694
504.294	95.2548	404.014	91.7876	404.014	94.3065	404.014	92.7669	404.014	91.7389	404.014	91.4115
505.258	95.4068	404.978	92.4465	404.978	94.0281	404.978	92.2858	404.978	91.2496	404.978	91.2439
506.223	95.6803	405.942	92.809	405.942	93.6195	405.942	92.0716	405.942	90.8503	405.942	91.2084
507.187	96.0683	406.906	92.8032	406.906	93.1269	406.906	92.1135	406.906	90.6546	406.906	91.2346
508.151	96.5806	407.871	92.4948	407.871	92.662	407.871	92.3169	407.871	90.7115	407.871	91.2786
509.115	97.1661	408.835	92.0488	408.835	92.3639	408.835	92.5443	408.835	90.9897	408.835	91.3409
510.079	97.6818	409.799	91.6369	409.799	92.3326	409.799	92.6833	409.799	91.3992	409.799	91.4516
511.044	97.9293	410.764	91.3571	410.764	92.5667	410.764	92.7001	410.764	91.8284	410.764	91.6341
512.008	97.7345	411.728	91.2009	411.728	92.9443	411.728	92.6453	411.728	92.1792	411.728	91.8715
512.972	97.031	412.692	91.0801	412.692	93.2781	412.692	92.6045	412.692	92.3904	412.692	92.0978
513.937	95.9144	413.656	90.893	413.656	93.4106	413.656	92.629	413.656	92.4368	413.656	92.2191
514.901	94.6472	414.62	90.5776	414.62	93.2665	414.62	92.7024	414.62	92.3023	414.62	92.1381
515.865	93.5949	415.585	90.1261	415.585	92.8373	415.585	92.7538	415.585	91.9564	415.585	91.7661
516.829	93.0829	416.549	89.5898	416.549	92.1613	416.549	92.6901	416.549	91.3629	416.549	91.049
517.793	93.2087	417.513	89.1157	417.513	91.3675	417.513	92.4469	417.513	90.558	417.513	90.0698
518.758	93.7467	418.477	88.9705	418.477	90.756	418.477	92.0831	418.477	89.7815	418.477	89.2062
519.722	94.2873	419.442	89.3497	419.442	90.6846	419.442	91.8215	419.442	89.426	419.442	89.0086
520.686	94.5074	420.406	90.0697	420.406	91.1947	420.406	91.8477	420.406	89.6332	420.406	89.6168
521.65	94.3165	421.37	90.7555	421.37	91.9679	421.37	92.1102	421.37	90.1344	421.37	90.5993
522.615	93.8157	422.334	91.2145	422.334	92.6811	422.334	92.4351	422.334	90.5951	422.334	91.4738
523.579	93.1981	423.298	91.4244	423.298	93.1681	423.298	92.6875	423.298	90.8498	423.298	92.0093
524.543	92.6749	424.263	91.4055	424.263	93.3759	424.263	92.805	424.263	90.8893	424.263	92.1857
525.507	92.4219	425.227	91.187	425.227	93.3255	425.227	92.7807	425.227	90.7951	425.227	92.105
526.471	92.5214	426.191	90.8267	426.191	93.1042	426.191	92.6443	426.191	90.6768	426.191	91.9214
527.436	92.9236	427.155	90.4164	427.155	92.8399	427.155	92.4397	427.155	90.6141	427.155	91.768
528.4	93.467	428.12	90.0574	428.12	92.6495	428.12	92.2052	428.12	90.6271	428.12	91.7076
529.364	93.9468	429.084	89.8269	429.084	92.5923	429.084	91.9683	429.084	90.6871	429.084	91.7309
530.328	94.1911	430.048	89.7615	430.048	92.6528	430.048	91.7523	430.048	90.7462	430.048	91.7869
531.293	94.1214	431.012	89.8546	431.012	92.7535	431.012	91.5806	431.012	90.7606	431.012	91.8162
532.257	93.7896	431.977	90.0653	431.977	92.7945	431.977	91.474	431.977	90.7045	431.977	91.7759
533.221	93.3663	432.941	90.333	432.941	92.7103	432.941	91.4416	432.941	90.5789	432.941	91.6602
534.185	93.0609	433.905	90.5907	433.905	92.5166	433.905	91.4771	433.905	90.4178	433.905	91.5119
535.15	93.0135	434.869	90.7734	434.869	92.3131	434.869	91.5597	434.869	90.2843	434.869	91.4144
536.114	93.2329	435.834	90.827	435.834	92.2268	435.834	91.6589	435.834	90.2447	435.834	91.4501
537.078	93.6216	436.798	90.7248	436.798	92.3227	436.798	91.7406	436.798	90.327	436.798	91.6406
538.042	94.0569	437.762	90.4799	437.762	92.5516	437.762	91.7754	437.762	90.4947	437.762	91.9149
539.006	94.4598	438.726	90.1422	438.726	92.7784	438.726	91.7499	438.726	90.6628	438.726	92.1387
539.971	94.8071	439.69	89.7814	439.69	92.8636	439.69	91.6757	439.69	90.745	439.69	92.185
540.935	95.0894	440.655	89.4736	440.655	92.739	440.655	91.5904	440.655	90.6999	440.655	92.001
541.899	95.262	441.619	89.2909	441.619	92.4426	441.619	91.5467	441.619	90.5539	441.619	91.6405
542.864	95.2386	442.583	89.2858	442.583	92.102	442.583	91.5845	442.583	90.3909	442.583	91.2471
543.828	94.9359	443.547	89.4667	443.547	91.865	443.547	91.6981	443.547	90.3055	443.547	90.9798
544.792	94.3377	444.512	89.7846	444.512	91.8135	444.512	91.8296	444.512	90.3411	444.512	90.917
545.756	93.5262	445.476	90.1524	445.476	91.9253	445.476	91.9047	445.476	90.4626	445.476	91.0165
546.72	92.6485	446.44	90.4867	446.44	92.1124	446.44	91.8848	446.44	90.5837	446.44	91.1664
547.685	91.8375	447.404	90.7392	447.404	92.287	447.404	91.7857	447.404	90.6201	447.404	91.2687
548.649	91.1466	448.369	90.9011	448.369	92.3936	448.369	91.6549	448.369	90.5246	448.369	91.2849
549.613	90.5491	449.333	90.9927	449.333	92.4045	449.333	91.5306	449.333	90.2979	449.333	91.2285
550.577	89.9952	450.297	91.0466	450.297	92.305	450.297	91.4149	450.297	89.9856	450.297	91.1345
551.542	89.4719	451.261	91.0899	451.261	92.095	451.261	91.276	451.261	89.6656	451.261	91.032
552.506	89.0169	452.226	91.1296	452.226	91.7999	452.226	91.0777	452.226	89.4232	452.226	90.9334
553.47	88.6816	453.19	91.1505	453.19	91.4733	453.19	90.8144	453.19	89.3144	453.19	90.8347
554.434	88.4774	454.154	91.1272	454.154	91.1792	454.154	90.5252	454.154	89.3416	454.154	90.7208
555.399	88.3437	455.118	91.0426	455.118	90.9678	455.118	90.2814	455.118	89.4554	455.118	90.5721
556.363	88.1661	456.082	90.9043	456.082	90.8635	456.082	90.1622	456.082	89.5852	456.082	90.3781
557.327	87.8336	457.047	90.7506	457.047	90.8703	457.047	90.2243	457.047	89.6843	457.047	90.1617
558.291	87.2987	458.011	90.6353	458.011	90.9859	458.011	90.4724	458.011	89.7663	458.011	89.9967
559.255	86.5983	458.975	90.5897	458.975	91.2075	458.975	90.8478	458.975	89.8935	458.975	89.9807
560.22	85.8245	459.939	90.5978	459.939	91.5245	459.939	91.2598	459.939	90.1137	459.939	90.1698
561.184	85.0692	460.904	90.6161	460.904	91.909	460.904	91.6334	460.904	90.4092	460.904	90.5371
562.148	84.375	461.868	90.6092	461.868	92.3179	461.868	91.9277	461.868	90.709	461.868	90.9942
563.112	83.7201	462.832	90.5656	462.832	92.7011	462.832	92.1252	462.832	90.9372	462.832	91.4341
564.077	83.0384	463.796	90.4922	463.796	93.0123	463.796	92.2192	463.796	91.0537	463.796	91.7651
565.041	82.2612	464.76	90.4031	464.76	93.2179	464.76	92.2133	464.76	91.0718	464.76	91.9316
566.005	81.3554	465.725	90.3095	465.725	93.3043	465.725	92.1259	465.725	91.0463	465.725	91.9274
566.969	80.3388	466.689	90.2137	466.689	93.279	466.689	91.9879	466.689	91.0321	466.689	91.7898
567.933	79.2659	467.653	90.1099	467.653	93.1634	467.653	91.832	467.653	91.042	467.653	91.5752
568.898	78.1905	468.618	89.9916	468.618	92.9855	468.618	91.6835	468.618	91.0388	468.618	91.3344
569.862	77.1291	469.582	89.8599	469.582	92.7793	469.582	91.5629	469.582	90.967	469.582	91.1077
570.826	76.0567	470.546	89.7298	470.546	92.5872	470.546	91.4949	470.546	90.8034	470.546	90.9384
571.79	74.9407	471.51	89.63	471.51	92.4564	471.51	91.5118	471.51	90.592	471.51	90.8783
572.755	73.7886	472.474	89.5916	472.474	92.4187	472.474	91.6359	472.474	90.434	472.474	90.9681
573.719	72.6747	473.439	89.627	473.439	92.4689	473.439	91.854	473.439	90.4214	473.439	91.1997
574.683	71.725	474.403	89.7192	474.403	92.567	474.403	92.1129	474.403	90.569	474.403	91.5063
575.647	71.0609	475.367	89.8333	475.367	92.6665	475.367	92.3459	475.367	90.8096	475.367	91.7976
576.612	70.7337	476.331	89.9352	476.331	92.7386	476.331	92.5041	476.331	91.047	476.331	92.0042
577.576	70.6937	477.296	90.0029	477.296	92.7744	477.296	92.5679	477.296	91.2069	477.296	92.0952
578.54	70.8186	478.26	90.0292	478.26	92.7753	478.26	92.5423	478.26	91.2557	478.26	92.0724
579.504	70.977	479.224	90.0229	479.224	92.7448	479.224	92.4464	479.224	91.1974	479.224	91.9572
580.469	71.0864	480.188	90.0077	480.188	92.6887	480.188	92.3043	480.188	91.0617	480.188	91.7815
581.433	71.1374	481.152	90.0157	481.152	92.6198	481.152	92.1416	481.152	90.8906	481.152	91.583
582.397	71.1802	482.117	90.0739	482.117	92.5597	482.117	91.986	482.117	90.728	482.117	91.4032
583.361	71.2887	483.081	90.1901	483.081	92.5329	483.081	91.87	483.081	90.6108	483.081	91.2817
584.326	71.5213	484.045	90.3434	484.045	92.5533	484.045	91.825	484.045	90.5589	484.045	91.2417
585.29	71.8976	485.009	90.4905	485.009	92.6125	485.009	91.8672	485.009	90.5655	485.009	91.2749
586.254	72.3981	485.974	90.5894	485.974	92.6805	485.974	91.9834	485.974	90.5997	485.974	91.3427
587.218	72.982	486.938	90.623	486.938	92.7229	486.938	92.1359	486.938	90.6258	486.938	91.4013
588.182	73.6084	487.902	90.6023	487.902	92.7175	487.902	92.283	487.902	90.6249	487.902	91.4298
589.147	74.2488	488.866	90.5538	488.866	92.6608	488.866	92.3961	488.866	90.6016	488.866	91.4377
590.111	74.8851	489.831	90.506	489.831	92.5655	489.831	92.465	489.831	90.5744	489.831	91.4499
591.075	75.4969	490.795	90.4832	490.795	92.4556	490.795	92.4906	490.795	90.5592	490.795	91.4827
592.039	76.0504	491.759	90.5021	491.759	92.3618	491.759	92.4756	491.759	90.5579	491.759	91.5287
593.004	76.5034	492.723	90.5685	492.723	92.3146	492.723	92.4212	492.723	90.5615	492.723	91.5627
593.968	76.8256	493.688	90.6726	493.688	92.3326	493.688	92.3331	493.688	90.5664	493.688	91.5673
594.932	77.0209	494.652	90.7884	494.652	92.4143	494.652	92.2308	494.652	90.5864	494.652	91.5522
595.896	77.1357	495.616	90.8801	495.616	92.5363	495.616	92.1484	495.616	90.6452	495.616	91.5474
596.861	77.2513	496.58	90.9134	496.58	92.6618	496.58	92.1216	496.58	90.7559	496.58	91.5785
597.825	77.4658	497.545	90.8655	497.545	92.7532	497.545	92.1698	497.545	90.9043	497.545	91.6457
598.789	77.8629	498.509	90.7325	498.509	92.7852	498.509	92.284	498.509	91.0499	498.509	91.7236
599.753	78.4742	499.473	90.5311	499.473	92.7529	499.473	92.4266	499.473	91.1431	499.473	91.7766
600.717	79.2478	500.437	90.297	500.437	92.6747	500.437	92.5462	500.437	91.1517	500.437	91.7808
601.682	80.047	501.401	90.076	501.401	92.585	501.401	92.6015	501.401	91.0827	501.401	91.7375
602.646	80.6891	502.366	89.9105	502.366	92.5167	502.366	92.5832	502.366	90.9813	502.366	91.668
603.61	81.0191	503.33	89.8256	503.33	92.4826	503.33	92.5146	503.33	90.9011	503.33	91.5938
604.574	80.9919	504.294	89.8257	504.294	92.4712	504.294	92.4289	504.294	90.8679	504.294	91.5193
605.539	80.7105	505.258	89.9029	505.258	92.4599	505.258	92.3449	505.258	90.8686	505.258	91.4345
606.503	80.3842	506.223	90.0421	506.223	92.4348	506.223	92.2629	506.223	90.871	506.223	91.332
607.467	80.2231	507.187	90.2187	507.187	92.4006	507.187	92.1801	507.187	90.8537	507.187	91.2204
608.431	80.3395	508.151	90.3941	508.151	92.3779	508.151	92.1061	508.151	90.8222	508.151	91.1254
609.396	80.7095	509.115	90.5213	509.115	92.3901	509.115	92.0641	509.115	90.8032	509.115	91.0769
610.36	81.2059	510.079	90.5629	510.079	92.4471	510.079	92.075	510.079	90.8212	510.079	91.093
611.324	81.6777	511.044	90.5095	511.044	92.5372	511.044	92.1374	511.044	90.876	511.044	91.1699
612.288	82.0321	512.008	90.383	512.008	92.6313	512.008	92.223	512.008	90.9382	512.008	91.2832
613.253	82.2694	512.972	90.2245	512.972	92.6961	512.972	92.2891	512.972	90.9658	512.972	91.3962
614.217	82.459	513.937	90.0779	513.937	92.7077	513.937	92.3022	513.937	90.9295	513.937	91.4703
615.181	82.6861	514.901	89.9798	514.901	92.6623	514.901	92.2568	514.901	90.8322	514.901	91.4767
616.145	83.0024	515.865	89.9553	515.865	92.5799	515.865	92.1827	515.865	90.7141	515.865	91.4103
617.109	83.4018	516.829	90.0161	516.829	92.4998	516.829	92.1332	516.829	90.6355	516.829	91.3011
618.074	83.8296	517.793	90.1536	517.793	92.4646	517.793	92.1548	517.793	90.6418	517.793	91.2089
619.038	84.2208	518.758	90.335	518.758	92.4969	518.758	92.2532	518.758	90.7294	518.758	91.1917
620.002	84.5355	519.722	90.5108	519.722	92.5865	519.722	92.3865	519.722	90.847	519.722	91.2668
620.966	84.7669	520.686	90.6347	520.686	92.7005	520.686	92.4937	520.686	90.935	520.686	91.3997
621.931	84.93	521.65	90.6777	521.65	92.8042	521.65	92.5312	521.65	90.9637	521.65	91.5312
622.895	85.0525	522.615	90.6321	522.615	92.8746	522.615	92.4894	522.615	90.9418	522.615	91.6123
623.859	85.1723	523.579	90.5116	523.579	92.9024	523.579	92.3898	523.579	90.902	523.579	91.6243
624.823	85.3336	524.543	90.3554	524.543	92.8898	524.543	92.2748	524.543	90.8793	524.543	91.5814
625.788	85.574	525.507	90.2248	525.507	92.85	525.507	92.1932	525.507	90.8928	525.507	91.5211
626.752	85.9066	526.471	90.1796	526.471	92.8053	526.471	92.179	526.471	90.9383	526.471	91.4826
627.716	86.313	527.436	90.2427	527.436	92.7798	527.436	92.2359	527.436	90.9973	527.436	91.4845
628.68	86.7522	528.4	90.3844	528.4	92.7883	528.4	92.3393	528.4	91.0554	528.4	91.5215
629.644	87.182	529.364	90.5427	529.364	92.8302	529.364	92.4545	529.364	91.1116	529.364	91.5774
630.609	87.5785	530.328	90.657	530.328	92.8909	530.328	92.5531	530.328	91.1736	530.328	91.6407
631.573	87.9437	531.293	90.6911	531.293	92.9474	531.293	92.6194	531.293	91.2453	531.293	91.707
632.537	88.2962	532.257	90.6422	532.257	92.9772	532.257	92.6485	532.257	91.3187	532.257	91.7719
633.501	88.6497	533.221	90.5379	533.221	92.9668	533.221	92.6439	533.221	91.3745	533.221	91.8238
634.466	88.9942	534.185	90.422	534.185	92.918	534.185	92.6133	534.185	91.3911	534.185	91.8446
635.43	89.2948	535.15	90.3335	535.15	92.847	535.15	92.5657	535.15	91.3574	535.15	91.8201
636.394	89.5148	536.114	90.2901	536.114	92.777	536.114	92.5082	536.114	91.2801	536.114	91.7511
637.358	89.6475	537.078	90.2844	537.078	92.7272	537.078	92.4458	537.078	91.1826	537.078	91.6566
638.323	89.7341	538.042	90.2938	538.042	92.7069	538.042	92.3847	538.042	91.0959	538.042	91.5653
639.287	89.8524	539.006	90.2964	539.006	92.7139	539.006	92.335	539.006	91.046	539.006	91.5015
640.251	90.0805	539.971	90.2822	539.971	92.739	539.971	92.3104	539.971	91.044	539.971	91.4739
641.215	90.4557	540.935	90.255	540.935	92.7706	540.935	92.3224	540.935	91.0829	540.935	91.4752
642.179	90.9522	541.899	90.2255	541.899	92.7987	541.899	92.3724	541.899	91.1423	541.899	91.4902
643.144	91.4899	542.864	90.2023	542.864	92.8161	542.864	92.4461	542.864	91.1982	542.864	91.5061
644.108	91.9675	543.828	90.1866	543.828	92.8196	543.828	92.517	543.828	91.2322	543.828	91.5183
645.072	92.3035	544.792	90.1737	544.792	92.8112	544.792	92.5576	544.792	91.2375	544.792	91.5294
646.036	92.4682	545.756	90.1588	545.756	92.7976	545.756	92.5534	545.756	91.2169	545.756	91.5433
647.001	92.4991	546.72	90.1437	546.72	92.7884	546.72	92.5109	546.72	91.1781	546.72	91.5594
647.965	92.4921	547.685	90.1364	547.685	92.7906	547.685	92.4528	547.685	91.1287	547.685	91.5709
648.929	92.5665	548.649	90.1444	548.649	92.8032	548.649	92.4036	548.649	91.0756	548.649	91.5686
649.893	92.8093	549.613	90.165	549.613	92.8158	549.613	92.3755	549.613	91.0277	549.613	91.5474
650.858	93.2306	550.577	90.1838	550.577	92.8149	550.577	92.3654	550.577	90.9971	550.577	91.5108
651.822	93.7605	551.542	90.1816	551.542	92.7938	551.542	92.3621	551.542	90.9951	551.542	91.4705
652.786	94.2864	552.506	90.1469	552.506	92.7584	552.506	92.3566	552.506	91.0255	552.506	91.4415
653.75	94.701	553.47	90.0834	553.47	92.7266	553.47	92.3469	553.47	91.0791	553.47	91.4359
654.715	94.9439	554.434	90.0078	554.434	92.7169	554.434	92.3358	554.434	91.1353	554.434	91.4578
655.679	95.0232	555.399	89.9384	555.399	92.7361	555.399	92.3246	555.399	91.1712	555.399	91.5025
656.643	95.0106	556.363	89.8828	556.363	92.7734	556.363	92.3104	556.363	91.1734	556.363	91.5595
657.607	95.0055	557.327	89.8345	557.327	92.8053	557.327	92.288	557.327	91.1438	557.327	91.6169
658.572	95.0907	558.291	89.7811	558.291	92.8096	558.291	92.2543	558.291	91.0968	558.291	91.6644
659.536	95.2971	559.255	89.7152	559.255	92.7784	559.255	92.2117	559.255	91.0482	559.255	91.6935
660.5	95.588	560.22	89.642	560.22	92.7207	560.22	92.1668	560.22	91.0049	560.22	91.6952
661.464	95.8786	561.184	89.5745	561.184	92.6553	561.184	92.1279	561.184	90.9617	561.184	91.6609
662.428	96.0864	562.148	89.5239	562.148	92.5994	562.148	92.1031	562.148	90.9076	562.148	91.5857
663.393	96.1718	563.112	89.4917	563.112	92.5603	563.112	92.0993	563.112	90.8369	563.112	91.4752
664.357	96.1369	564.077	89.4717	564.077	92.5364	564.077	92.122	564.077	90.756	564.077	91.3488
665.321	96.0039	565.041	89.4582	565.041	92.5216	565.041	92.1725	565.041	90.6839	565.041	91.2369
666.285	95.8099	566.005	89.4543	566.005	92.5117	566.005	92.245	566.005	90.6444	566.005	91.1718
667.25	95.6354	566.969	89.4707	566.969	92.506	566.969	92.3258	566.969	90.6562	566.969	91.1751
668.214	95.6301	567.933	89.5175	567.933	92.5068	567.933	92.396	567.933	90.7236	567.933	91.2474
669.178	95.8783	568.898	89.5927	568.898	92.5174	568.898	92.4386	568.898	90.8326	568.898	91.3645
670.142	96.2413	569.862	89.6804	569.862	92.5406	569.862	92.446	569.862	90.9539	569.862	91.4855
671.106	96.5707	570.826	89.7588	570.826	92.5762	570.826	92.4216	570.826	91.0524	570.826	91.5692
672.071	96.8568	571.79	89.812	571.79	92.6183	571.79	92.3752	571.79	91.0985	571.79	91.5901
673.035	97.1466	572.755	89.8357	572.755	92.6544	572.755	92.3174	572.755	91.0758	572.755	91.5449
673.999	97.4751	573.719	89.8352	573.719	92.6674	573.719	92.257	573.719	90.9862	573.719	91.4508
674.963	97.8386	574.683	89.819	574.683	92.6432	574.683	92.2009	574.683	90.8507	574.683	91.3375
675.928	98.1872	575.647	89.7945	575.647	92.5805	575.647	92.1559	575.647	90.7062	575.647	91.2361
676.892	98.4451	576.612	89.7657	576.612	92.4951	576.612	92.1265	576.612	90.5926	576.612	91.167
677.856	98.5567	577.576	89.7343	577.576	92.4148	577.576	92.1123	577.576	90.5363	577.576	91.1329
678.82	98.5219	578.54	89.7007	578.54	92.365	578.54	92.1076	578.54	90.5394	578.54	91.1219
679.785	98.3929	579.504	89.6654	579.504	92.3564	579.504	92.103	579.504	90.5807	579.504	91.1193
680.749	98.2453	580.469	89.6293	580.469	92.3818	580.469	92.0901	580.469	90.6286	580.469	91.1175
681.713	98.1443	581.433	89.5944	581.433	92.4215	581.433	92.0639	581.433	90.6568	581.433	91.1201
682.677	98.1182	582.397	89.5629	582.397	92.4549	582.397	92.025	582.397	90.6558	582.397	91.1361
683.641	98.1515	583.361	89.5359	583.361	92.4693	583.361	91.9792	583.361	90.6352	583.361	91.1697
684.606	98.203	584.326	89.5118	584.326	92.4634	584.326	91.9359	584.326	90.6162	584.326	91.214
685.57	98.2363	585.29	89.4858	585.29	92.4446	585.29	91.9063	585.29	90.6173	585.29	91.2524
686.534	98.2421	586.254	89.4531	586.254	92.4225	586.254	91.8984	586.254	90.6429	586.254	91.2672
687.499	98.2402	587.218	89.4135	587.218	92.4043	587.218	91.9131	587.218	90.6794	587.218	91.2502
688.463	98.2612	588.182	89.373	588.182	92.393	588.182	91.9418	588.182	90.7031	588.182	91.207
689.427	98.3229	589.147	89.3428	589.147	92.3882	589.147	91.9695	589.147	90.6935	589.147	91.1549
690.391	98.4191	590.111	89.3333	590.111	92.3897	590.111	91.9831	590.111	90.6473	590.111	91.1149
691.355	98.5268	591.075	89.3477	591.075	92.3987	591.075	91.9804	591.075	90.5847	591.075	91.1033
692.32	98.6236	592.039	89.3781	592.039	92.4179	592.039	91.9739	592.039	90.5402	592.039	91.1245
693.284	98.6979	593.004	89.4084	593.004	92.4484	593.004	91.9831	593.004	90.5434	593.004	91.1702
694.248	98.749	593.968	89.424	593.968	92.4873	593.968	92.0196	593.968	90.5989	593.968	91.2241
695.212	98.7797	594.932	89.4188	594.932	92.5267	594.932	92.0772	594.932	90.6843	594.932	91.2703
696.177	98.7908	595.896	89.3953	595.896	92.5575	595.896	92.1344	595.896	90.765	595.896	91.2986
697.141	98.7807	596.861	89.3604	596.861	92.5732	596.861	92.1666	596.861	90.8138	596.861	91.3057
698.105	98.7479	597.825	89.3204	597.825	92.5722	597.825	92.1604	597.825	90.8229	597.825	91.2926
699.069	98.6921	598.789	89.28	598.789	92.558	598.789	92.1206	598.789	90.8025	598.789	91.2628
700.034	98.6145	599.753	89.243	599.753	92.536	599.753	92.0674	599.753	90.7705	599.753	91.2209
700.998	98.519	600.717	89.2142	600.717	92.5112	600.717	92.0252	600.717	90.7399	600.717	91.1726
701.962	98.4165	601.682	89.1984	601.682	92.487	601.682	92.0096	601.682	90.7141	601.682	91.1249
702.926	98.3272	602.646	89.1981	602.646	92.4675	602.646	92.0228	602.646	90.6933	602.646	91.0865
703.89	98.2766	603.61	89.2113	603.61	92.4591	603.61	92.0557	603.61	90.6809	603.61	91.0658
704.855	98.2839	604.574	89.2315	604.574	92.469	604.574	92.0949	604.574	90.6859	604.574	91.0686
705.819	98.3499	605.539	89.2494	605.539	92.5005	605.539	92.1268	605.539	90.7147	605.539	91.0945
706.783	98.4521	606.503	89.2558	606.503	92.5479	606.503	92.1397	606.503	90.7617	606.503	91.1349
707.747	98.5555	607.467	89.244	607.467	92.5958	607.467	92.1247	607.467	90.8068	607.467	91.1734
708.712	98.6294	608.431	89.2107	608.431	92.6239	608.431	92.0773	608.431	90.8227	608.431	91.1909
709.676	98.661	609.396	89.1552	609.396	92.616	609.396	92.0003	609.396	90.7898	609.396	91.1719
710.64	98.6566	610.36	89.0793	610.36	92.5671	610.36	91.9036	610.36	90.7059	610.36	91.11
711.604	98.6317	611.324	88.9859	611.324	92.4845	611.324	91.8011	611.324	90.5856	611.324	91.0103
712.568	98.5984	612.288	88.878	612.288	92.3824	612.288	91.7038	612.288	90.4497	612.288	90.8862
713.533	98.5581	613.253	88.7585	613.253	92.2742	613.253	91.6151	613.253	90.3132	613.253	90.7535
714.497	98.5011	614.217	88.6307	614.217	92.1682	614.217	91.5315	614.217	90.1809	614.217	90.6263
715.461	98.4121	615.181	88.4998	615.181	92.0677	615.181	91.4467	615.181	90.0519	615.181	90.5141
716.426	98.2773	616.145	88.3734	616.145	91.9748	616.145	91.358	616.145	89.9268	616.145	90.4224
717.39	98.0913	617.109	88.2582	617.109	91.893	617.109	91.2697	617.109	89.8119	617.109	90.3516
718.354	97.8644	618.074	88.1548	618.074	91.8257	618.074	91.1891	618.074	89.7139	618.074	90.2954
719.318	97.6255	619.038	88.0543	619.038	91.7719	619.038	91.1188	619.038	89.6308	619.038	90.2413
720.282	97.4115	620.002	87.9413	620.002	91.7239	620.002	91.0505	620.002	89.5483	620.002	90.1738
721.247	97.2413	620.966	87.8044	620.966	91.6686	620.966	90.9668	620.966	89.4447	620.966	90.0801
722.211	97.0978	621.931	87.6438	621.931	91.5939	621.931	90.8497	621.931	89.3021	621.931	89.9553
723.175	96.939	622.895	87.4739	622.895	91.4937	622.895	90.6897	622.895	89.1157	622.895	89.804
724.139	96.7282	623.859	87.3173	623.859	91.3717	623.859	90.4922	623.859	88.897	623.859	89.6391
725.104	96.4603	624.823	87.1916	624.823	91.2404	624.823	90.278	624.823	88.67	624.823	89.4748
726.068	96.1711	625.788	87.0956	625.788	91.1158	625.788	90.0749	625.788	88.4613	625.788	89.3203
727.032	95.9231	626.752	87.0065	626.752	91.0105	626.752	89.9059	626.752	88.289	626.752	89.1748
727.996	95.7727	627.716	86.8913	627.716	90.9288	627.716	89.7803	627.716	88.1584	627.716	89.0317
728.961	95.7365	628.68	86.7272	628.68	90.867	628.68	89.6928	628.68	88.0627	628.68	88.8851
729.925	95.7841	629.644	86.5148	629.644	90.8166	629.644	89.6294	629.644	87.9887	629.644	88.7364
730.889	95.8622	630.609	86.2792	630.609	90.7687	630.609	89.5741	630.609	87.9202	630.609	88.5937
731.853	95.9323	631.573	86.0594	631.573	90.7165	631.573	89.5138	631.573	87.8406	631.573	88.4669
732.817	95.9919	632.537	85.8907	632.537	90.6563	632.537	89.4406	632.537	87.7365	632.537	88.3612
733.782	96.0679	633.501	85.7897	633.501	90.5877	633.501	89.3521	633.501	87.603	633.501	88.2742
734.746	96.1906	634.466	85.7475	634.466	90.5135	634.466	89.2516	634.466	87.4481	634.466	88.198
735.71	96.3669	635.43	85.7354	635.43	90.439	635.43	89.1476	635.43	87.2929	635.43	88.1263
736.674	96.5737	636.394	85.7205	636.394	90.3709	636.394	89.0519	636.394	87.1641	636.394	88.0587
737.639	96.7703	637.358	85.6824	637.358	90.3165	637.358	88.9769	637.358	87.082	637.358	88.002
738.603	96.9208	638.323	85.6212	638.323	90.2829	638.323	88.931	638.323	87.0527	638.323	87.9657
739.567	97.0098	639.287	85.5544	639.287	90.2752	639.287	88.9163	639.287	87.0662	639.287	87.9557
740.531	97.0426	640.251	85.5057	640.251	90.2938	640.251	88.9281	640.251	87.1031	640.251	87.9707
741.495	97.0313	641.215	85.4937	641.215	90.3327	641.215	88.9565	641.215	87.1452	641.215	88.0037
742.46	96.9812	642.179	85.5262	642.179	90.3795	642.179	88.9921	642.179	87.1837	642.179	88.0457
743.424	96.8859	643.144	85.6017	643.144	90.4197	643.144	89.0303	643.144	87.2213	643.144	88.0917
744.388	96.7361	644.108	85.715	644.108	90.4426	644.108	89.0729	644.108	87.2675	644.108	88.1421
745.352	96.5347	645.072	85.861	645.072	90.4476	645.072	89.1269	645.072	87.331	645.072	88.202
746.317	96.3061	646.036	86.0347	646.036	90.4462	646.036	89.2005	646.036	87.4146	646.036	88.2776
747.281	96.0921	647.001	86.2279	647.001	90.4586	647.001	89.2999	647.001	87.5171	647.001	88.3735
748.245	95.9353	647.965	86.4283	647.965	90.5065	647.965	89.4277	647.965	87.6376	647.965	88.4911
749.209	95.8602	648.929	86.6224	648.929	90.6026	648.929	89.5819	648.929	87.7796	648.929	88.6285
750.174	95.8618	649.893	86.8029	649.893	90.7448	649.893	89.7568	649.893	87.949	649.893	88.7808
751.138	95.9107	650.858	86.9733	650.858	90.9168	650.858	89.9428	650.858	88.1479	650.858	88.9416
752.102	95.9711	651.822	87.1467	651.822	91.0984	651.822	90.1294	651.822	88.3698	651.822	89.1056
753.066	96.0207	652.786	87.3375	652.786	91.2752	652.786	90.3081	652.786	88.6004	652.786	89.2711
754.031	96.0607	653.75	87.5526	653.75	91.4426	653.75	90.4745	653.75	88.823	653.75	89.4393
754.995	96.1114	654.715	87.7853	654.715	91.6017	654.715	90.6282	654.715	89.0241	654.715	89.6115
755.959	96.1974	655.679	88.0179	655.679	91.7527	655.679	90.7719	655.679	89.1988	655.679	89.7842
756.923	96.3319	656.643	88.2299	656.643	91.8921	656.643	90.9093	656.643	89.3522	656.643	89.9493
757.888	96.5103	657.607	88.4103	657.607	92.016	657.607	91.0461	657.607	89.5002	657.607	90.099
758.852	96.7125	658.572	88.5643	658.572	92.1263	658.572	91.1903	658.572	89.6645	658.572	90.2337
759.816	96.9119	659.536	88.7098	659.536	92.2331	659.536	91.3509	659.536	89.8651	659.536	90.3661
760.78	97.0853	660.5	88.8661	660.5	92.3493	660.5	91.5321	660.5	90.1067	660.5	90.5144
761.744	97.2208	661.464	89.0393	661.464	92.48	661.464	91.7276	661.464	90.3704	661.464	90.6886
762.709	97.3201	662.428	89.2188	662.428	92.6172	662.428	91.9214	662.428	90.6209	662.428	90.8815
763.673	97.3964	663.393	89.3867	663.393	92.7455	663.393	92.0968	663.393	90.826	663.393	91.0741
764.637	97.4663	664.357	89.5302	664.357	92.8516	664.357	92.2441	664.357	90.9688	664.357	91.2478
765.601	97.5384	665.321	89.6468	665.321	92.9301	665.321	92.3614	665.321	91.0493	665.321	91.3922
766.566	97.606	666.285	89.7486	666.285	92.9857	666.285	92.4537	666.285	91.0853	666.285	91.5078
767.53	97.6493	667.25	89.8683	667.25	93.0401	667.25	92.535	667.25	91.1236	667.25	91.6101
768.494	97.6467	668.214	90.052	668.214	93.1306	668.214	92.6305	668.214	91.2386	668.214	91.7303
769.458	97.5912	669.178	90.3041	669.178	93.2761	669.178	92.759	669.178	91.4622	669.178	91.8882
770.423	97.4983	670.142	90.5604	670.142	93.4437	670.142	92.9103	670.142	91.7236	670.142	92.0618
771.387	97.3995	671.106	90.7695	671.106	93.5936	671.106	93.0642	671.106	91.9443	671.106	92.2188
772.351	97.3233	672.071	90.9301	672.071	93.7149	672.071	93.2131	672.071	92.1089	672.071	92.349
773.315	97.2758	673.035	91.0574	673.035	93.8125	673.035	93.3571	673.035	92.2362	673.035	92.456
774.279	97.2332	673.999	91.164	673.999	93.8923	673.999	93.495	673.999	92.3485	673.999	92.5457
775.244	97.1516	674.963	91.2585	674.963	93.9588	674.963	93.6207	674.963	92.4622	674.963	92.6232
776.208	96.9872	675.928	91.3489	675.928	94.0166	675.928	93.7274	675.928	92.5841	675.928	92.6936
777.172	96.7153	676.892	91.4434	676.892	94.0728	676.892	93.8135	676.892	92.7117	676.892	92.7632
778.136	96.3387	677.856	91.5472	677.856	94.1351	677.856	93.886	677.856	92.8369	677.856	92.8379
779.101	95.8831	678.82	91.6596	678.82	94.2084	678.82	93.9548	678.82	92.9525	678.82	92.9224
780.065	95.3857	679.785	91.7748	679.785	94.2932	679.785	94.0253	679.785	93.0559	679.785	93.0191
781.029	94.882	680.749	91.8867	680.749	94.3873	680.749	94.0957	680.749	93.148	680.749	93.1282
781.993	94.3938	681.713	91.9927	681.713	94.4882	681.713	94.1611	681.713	93.2318	681.713	93.2465
782.958	93.9219	682.677	92.0948	682.677	94.5949	682.677	94.2213	682.677	93.3102	682.677	93.3678
783.922	93.4449	683.641	92.1955	683.641	94.7064	683.641	94.2825	683.641	93.3865	683.641	93.4834
784.886	92.9277	684.606	92.2936	684.606	94.8174	684.606	94.3526	684.606	93.464	684.606	93.5842
785.85	92.3403	685.57	92.3838	685.57	94.9165	685.57	94.4324	685.57	93.5451	685.57	93.6632
786.814	91.6783	686.534	92.4616	686.534	94.9882	686.534	94.5119	686.534	93.6294	686.534	93.7178
787.779	90.9749	687.499	92.5277	687.499	95.0198	687.499	94.5745	687.499	93.7122	687.499	93.7517
788.743	90.2954	688.463	92.5886	688.463	95.0101	688.463	94.6079	688.463	93.7858	688.463	93.7748
789.707	89.7154	689.427	92.653	689.427	94.973	689.427	94.6129	689.427	93.8438	689.427	93.8
790.671	89.2962	690.391	92.7263	690.391	94.9334	690.391	94.6054	690.391	93.8857	690.391	93.8387
791.636	89.0718	691.355	92.8079	691.355	94.9171	691.355	94.608	691.355	93.9175	691.355	93.8958
792.6	89.0509	692.32	92.8939	692.32	94.9386	692.32	94.6376	692.32	93.9491	692.32	93.9675
793.564	89.2286	693.284	92.9797	693.284	94.9943	693.284	94.6964	693.284	93.9872	693.284	94.0425
794.528	89.5923	694.248	93.0619	694.248	95.0654	694.248	94.7719	694.248	94.0314	694.248	94.1072
795.493	90.119	695.212	93.1382	695.212	95.1276	695.212	94.8444	695.212	94.0748	695.212	94.1524
796.457	90.7656	696.177	93.2063	696.177	95.1651	696.177	94.898	696.177	94.1099	696.177	94.1785
797.421	91.4668	697.141	93.2645	697.141	95.1782	697.141	94.9285	697.141	94.1349	697.141	94.1958
798.385	92.1474	698.105	93.3129	698.105	95.1815	698.105	94.9425	698.105	94.1561	698.105	94.2188
799.35	92.7466	699.069	93.3528	699.069	95.1921	699.069	94.9514	699.069	94.1833	699.069	94.2574
800.314	93.2371	700.034	93.3854	700.034	95.2175	700.034	94.9635	700.034	94.2222	700.034	94.311
801.278	93.6283	700.998	93.4092	700.998	95.2504	700.998	94.9802	700.998	94.2699	700.998	94.369
802.242	93.9505	701.962	93.4213	701.962	95.2747	701.962	94.9981	701.962	94.3163	701.962	94.4178
803.207	94.2324	702.926	93.4223	702.926	95.2765	702.926	95.0136	702.926	94.3503	702.926	94.4489
804.171	94.4878	703.89	93.4206	703.89	95.2541	703.89	95.0263	703.89	94.3665	703.89	94.4636
805.135	94.7164	704.855	93.4321	704.855	95.2197	704.855	95.0396	704.855	94.3676	704.855	94.4717
806.099	94.9133	705.819	93.4726	705.819	95.192	705.819	95.0571	705.819	94.3609	705.819	94.4849
807.063	95.0772	706.783	93.5476	706.783	95.1853	706.783	95.0798	706.783	94.3532	706.783	94.5095
808.028	95.2112	707.747	93.6456	707.747	95.2024	707.747	95.1046	707.747	94.347	707.747	94.5435
808.992	95.3202	708.712	93.7425	708.712	95.2349	708.712	95.1263	708.712	94.3422	708.712	94.578
809.956	95.4086	709.676	93.8138	709.676	95.2692	709.676	95.1409	709.676	94.339	709.676	94.6037
810.92	95.4827	710.64	93.8462	710.64	95.2944	710.64	95.1471	710.64	94.3411	710.64	94.6154
811.885	95.5508	711.604	93.8432	711.604	95.3062	711.604	95.1472	711.604	94.3541	711.604	94.6149
812.849	95.6193	712.568	93.8196	712.568	95.3068	712.568	95.1451	712.568	94.3808	712.568	94.6086
813.813	95.6853	713.533	93.791	713.533	95.3023	713.533	95.1434	713.533	94.4178	713.533	94.6036
814.777	95.7337	714.497	93.7648	714.497	95.2978	714.497	95.1421	714.497	94.4547	714.497	94.6031
815.741	95.7455	715.461	93.7375	715.461	95.2952	715.461	95.1377	715.461	94.4784	715.461	94.6031
816.706	95.7129	716.426	93.7011	716.426	95.2917	716.426	95.1245	716.426	94.4783	716.426	94.5942
817.67	95.6506	717.39	93.649	717.39	95.2809	717.39	95.0966	717.39	94.4492	717.39	94.5648
818.634	95.592	718.354	93.5804	718.354	95.255	718.354	95.0493	718.354	94.3919	718.354	94.5063
819.598	95.57	719.318	93.4986	719.318	95.2068	719.318	94.9797	719.318	94.3101	719.318	94.4174
820.563	95.5951	720.282	93.4068	720.282	95.132	720.282	94.8866	720.282	94.2073	720.282	94.3054
821.527	95.6462	721.247	93.3041	721.247	95.0304	721.247	94.7692	721.247	94.084	721.247	94.1815
822.491	95.6828	722.211	93.1852	722.211	94.9045	722.211	94.6266	722.211	93.9375	722.211	94.0539
823.455	95.6697	723.175	93.0451	723.175	94.758	723.175	94.4577	723.175	93.7637	723.175	93.9224
824.42	95.5986	724.139	92.8827	724.139	94.5944	724.139	94.2628	724.139	93.5605	724.139	93.7793
825.384	95.4921	725.104	92.7021	725.104	94.4171	725.104	94.0448	725.104	93.3298	725.104	93.6139
826.348	95.3879	726.068	92.5111	726.068	94.2298	726.068	93.8089	726.068	93.0769	726.068	93.4188
827.312	95.3153	727.032	92.3169	727.032	94.0356	727.032	93.5602	727.032	92.8084	727.032	93.1926
828.277	95.2803	727.996	92.1226	727.996	93.8357	727.996	93.3024	727.996	92.5295	727.996	92.9412
829.241	95.2662	728.961	91.9261	728.961	93.6304	728.961	93.0378	728.961	92.243	728.961	92.6759
830.205	95.2476	729.925	91.7226	729.925	93.4214	729.925	92.772	729.925	91.9522	729.925	92.4106
831.169	95.2061	730.889	91.5104	730.889	93.2164	730.889	92.5183	730.889	91.6674	730.889	92.1614
832.134	95.138	731.853	91.2963	731.853	93.032	731.853	92.2995	731.853	91.4098	731.853	91.9463
833.098	95.0511	732.817	91.0973	732.817	92.8918	732.817	92.1435	732.817	91.2098	732.817	91.7854
834.062	94.9573	733.782	90.9379	733.782	92.8201	733.782	92.0741	733.782	91.099	733.782	91.698
835.026	94.8665	734.746	90.8436	734.746	92.8326	734.746	92.1024	734.746	91.0979	734.746	91.6978
835.99	94.7848	735.71	90.8331	735.71	92.9301	735.71	92.2233	735.71	91.207	735.71	91.7884
836.955	94.7149	736.674	90.9122	736.674	93.0972	736.674	92.4178	736.674	91.4062	736.674	91.9593
837.919	94.6546	737.639	91.0709	737.639	93.3063	737.639	92.6588	737.639	91.6609	737.639	92.187
838.883	94.5962	738.603	91.2849	738.603	93.5262	738.603	92.9178	738.603	91.9331	738.603	92.4393
839.847	94.5279	739.567	91.5206	739.567	93.7314	739.567	93.1691	739.567	92.1924	739.567	92.6845
840.812	94.4418	740.531	91.7427	740.531	93.9082	740.531	93.3943	740.531	92.4215	740.531	92.8994
841.776	94.3435	741.495	91.9234	741.495	94.0558	741.495	93.5835	741.495	92.6171	741.495	93.0757
842.74	94.2547	742.46	92.0482	742.46	94.1813	742.46	93.7359	742.46	92.7851	742.46	93.2185
843.704	94.2022	743.424	92.119	743.424	94.2929	743.424	93.8579	743.424	92.9331	743.424	93.3399
844.668	94.1981	744.388	92.1514	744.388	94.3942	744.388	93.9588	744.388	93.0663	744.388	93.4518
845.633	94.2226	745.352	92.1692	745.352	94.4846	745.352	94.0478	745.352	93.1861	745.352	93.5608
846.597	94.2234	746.317	92.1962	746.317	94.5629	746.317	94.1316	746.317	93.2931	746.317	93.6684
847.561	94.1367	747.281	92.2499	747.281	94.6318	747.281	94.2144	747.281	93.39	747.281	93.7739
848.525	93.9173	748.245	92.3369	748.245	94.6991	748.245	94.2993	748.245	93.4827	748.245	93.8768
849.49	93.5593	749.209	92.4539	749.209	94.7754	749.209	94.3894	749.209	93.5789	749.209	93.9776
850.454	93.0964	750.174	92.5908	750.174	94.8686	750.174	94.4873	750.174	93.6847	750.174	94.0772
851.418	92.5812	751.138	92.7366	751.138	94.9805	751.138	94.594	751.138	93.8024	751.138	94.1773
852.382	92.0625	752.102	92.8829	752.102	95.1046	752.102	94.7084	752.102	93.93	752.102	94.2804
853.347	91.571	753.066	93.0254	753.066	95.2284	753.066	94.8272	753.066	94.0632	753.066	94.3907
854.311	91.1203	754.031	93.1625	754.031	95.3376	754.031	94.9461	754.031	94.1965	754.031	94.5116
855.275	90.7144	754.995	93.293	754.995	95.4208	754.995	95.0618	754.995	94.3248	754.995	94.6424
856.239	90.3525	755.959	93.4144	755.959	95.4749	755.959	95.1716	755.959	94.443	755.959	94.7753
857.204	90.0289	756.923	93.5229	756.923	95.5063	756.923	95.2732	756.923	94.5455	756.923	94.8961
858.168	89.732	757.888	93.6143	757.888	95.5287	757.888	95.3627	757.888	94.6275	757.888	94.9899
859.132	89.4489	758.852	93.6851	758.852	95.5556	758.852	95.4347	758.852	94.6861	758.852	95.0472
860.096	89.1761	759.816	93.7326	759.816	95.5931	759.816	95.483	759.816	94.7219	759.816	95.0687
861.061	88.9286	760.78	93.7553	760.78	95.6359	760.78	95.5036	760.78	94.7381	760.78	95.0637
862.025	88.7399	761.744	93.7523	761.744	95.67	761.744	95.4953	761.744	94.7387	761.744	95.0435
862.989	88.6499	762.709	93.7233	762.709	95.6804	762.709	95.4596	762.709	94.7244	762.709	95.0152
863.953	88.6875	763.673	93.6686	763.673	95.659	763.673	95.3994	763.673	94.6917	763.673	94.9779
864.917	88.8575	764.637	93.5885	764.637	95.6082	764.637	95.3179	764.637	94.6346	764.637	94.9259
865.882	89.1401	765.601	93.4838	765.601	95.5371	765.601	95.2189	765.601	94.5487	765.601	94.8533
866.846	89.5005	766.566	93.3557	766.566	95.4548	766.566	95.1075	766.566	94.4352	766.566	94.7589
867.81	89.9034	767.53	93.206	767.53	95.3644	767.53	94.99	767.53	94.3011	767.53	94.6461
868.774	90.3221	768.494	93.0355	768.494	95.2614	768.494	94.8703	768.494	94.155	768.494	94.519
869.739	90.7396	769.458	92.8424	769.458	95.1378	769.458	94.7468	769.458	94.0009	769.458	94.3788
870.703	91.1436	770.423	92.6217	770.423	94.9868	770.423	94.6105	770.423	93.8343	770.423	94.2222
871.667	91.5219	771.387	92.3685	771.387	94.8071	771.387	94.4494	771.387	93.6445	771.387	94.0445
872.631	91.8619	772.351	92.0817	772.351	94.6034	772.351	94.2553	772.351	93.4213	772.351	93.8441
873.596	92.1547	773.315	91.7671	773.315	94.3838	773.315	94.029	773.315	93.1611	773.315	93.624
874.56	92.3984	774.279	91.4352	774.279	94.1557	774.279	93.7787	774.279	92.8682	774.279	93.3887
875.524	92.5988	775.244	91.0944	775.244	93.9222	775.244	93.5129	775.244	92.5492	775.244	93.138
876.488	92.765	776.208	90.7445	776.208	93.6822	776.208	93.2326	776.208	92.2079	776.208	92.8645
877.452	92.9049	777.172	90.379	777.172	93.4344	777.172	92.9326	777.172	91.8448	777.172	92.5588
878.417	93.024	778.136	89.998	778.136	93.1864	778.136	92.6127	778.136	91.4672	778.136	92.2235
879.381	93.1288	779.101	89.6262	779.101	92.9612	779.101	92.2933	779.101	91.1022	779.101	91.8865
880.345	93.2325	780.065	89.323	780.065	92.7988	780.065	92.0244	780.065	90.8049	780.065	91.6053
881.309	93.3562	781.029	89.1733	781.029	92.7466	781.029	91.8766	781.029	90.6489	781.029	91.4545
882.274	93.5237	781.993	89.2598	781.993	92.843	781.993	91.9172	781.993	90.7036	781.993	91.5003
883.238	93.7504	782.958	89.6273	782.958	93.1006	782.958	92.1815	782.958	91.0048	782.958	91.773
884.202	94.0337	783.922	90.2577	783.922	93.499	783.922	92.6545	783.922	91.5361	783.922	92.2519
885.166	94.3503	784.886	91.0706	784.886	93.99	784.886	93.2732	784.886	92.2307	784.886	92.8705
886.131	94.6642	785.85	91.9489	785.85	94.514	785.85	93.9488	785.85	92.9926	785.85	93.5385
887.095	94.9413	786.814	92.7773	786.814	95.0172	786.814	94.5949	786.814	93.7273	786.814	94.1703
888.059	95.1645	787.779	93.4751	787.779	95.4632	787.779	95.1502	787.779	94.3656	787.779	94.7064
889.023	95.3391	788.743	94.0099	788.743	95.8338	788.743	95.5868	788.743	94.8736	788.743	95.1207
889.987	95.4877	789.707	94.3913	789.707	96.1248	789.707	95.9051	789.707	95.2484	789.707	95.4158
890.952	95.6382	790.671	94.6521	790.671	96.3403	790.671	96.1226	790.671	95.5063	790.671	95.612
891.916	95.8101	791.636	94.8289	791.636	96.4887	791.636	96.2629	791.636	95.672	791.636	95.7358
892.88	96.008	792.6	94.9493	792.6	96.5825	792.6	96.3484	792.6	95.7705	792.6	95.8117
893.844	96.2235	793.564	95.0276	793.564	96.6359	793.564	96.3963	793.564	95.8225	793.564	95.8568
894.809	96.444	794.528	95.0688	794.528	96.6624	794.528	96.4179	794.528	95.8431	794.528	95.8798
895.773	96.6606	795.493	95.0746	795.493	96.6712	795.493	96.4187	795.493	95.8409	795.493	95.8819
896.737	96.8732	796.457	95.0488	796.457	96.6663	796.457	96.4003	796.457	95.82	796.457	95.8619
897.701	97.0864	797.421	94.9999	797.421	96.6479	797.421	96.3637	797.421	95.7828	797.421	95.8209
898.666	97.3027	798.385	94.9393	798.385	96.6159	798.385	96.3119	798.385	95.7333	798.385	95.7645
899.63	97.5168	799.35	94.8788	799.35	96.5731	799.35	96.2513	799.35	95.6776	799.35	95.703
900.594	97.717	800.314	94.8273	800.314	96.5252	800.314	96.1904	800.314	95.6233	800.314	95.6471
901.558	97.8913	801.278	94.7897	801.278	96.4788	801.278	96.1382	801.278	95.5764	801.278	95.6046
902.523	98.0363	802.242	94.7672	802.242	96.439	802.242	96.101	802.242	95.54	802.242	95.5782
903.487	98.1604	803.207	94.7568	803.207	96.4081	803.207	96.0814	803.207	95.514	803.207	95.5662
904.451	98.279	804.171	94.7524	804.171	96.3859	804.171	96.0777	804.171	95.4968	804.171	95.5643
905.415	98.4061	805.135	94.7461	805.135	96.3712	805.135	96.0844	805.135	95.4861	805.135	95.5668
906.38	98.5461	806.099	94.7304	806.099	96.3629	806.099	96.0937	806.099	95.4798	806.099	95.5686
907.344	98.6929	807.063	94.7018	807.063	96.3595	807.063	96.0972	807.063	95.4752	807.063	95.5658
908.308	98.8335	808.028	94.6618	808.028	96.3586	808.028	96.0886	808.028	95.4688	808.028	95.5576
909.272	98.9541	808.992	94.6162	808.992	96.3564	808.992	96.0656	808.992	95.4571	808.992	95.5455
910.236	99.0443	809.956	94.5716	809.956	96.3482	809.956	96.031	809.956	95.4378	809.956	95.5327
911.201	99.0969	810.92	94.5321	810.92	96.3312	810.92	95.991	810.92	95.4104	810.92	95.5206
912.165	99.1071	811.885	94.4979	811.885	96.3056	811.885	95.9524	811.885	95.3761	811.885	95.5084
913.129	99.0737	812.849	94.4669	812.849	96.275	812.849	95.919	812.849	95.3373	812.849	95.4926
914.093	99.0025	813.813	94.4367	813.813	96.2447	813.813	95.8903	813.813	95.2962	813.813	95.4709
915.058	98.9098	814.777	94.4057	814.777	96.2183	814.777	95.8627	814.777	95.255	814.777	95.4438
916.022	98.8214	815.741	94.3734	815.741	96.1961	815.741	95.833	815.741	95.2163	815.741	95.4155
916.986	98.7639	816.706	94.3395	816.706	96.1754	816.706	95.8002	816.706	95.1824	816.706	95.3907
917.95	98.7533	817.67	94.3054	817.67	96.1534	817.67	95.7673	817.67	95.1548	817.67	95.371
918.914	98.7848	818.634	94.2745	818.634	96.1302	818.634	95.7388	818.634	95.1336	818.634	95.3534
919.879	98.8314	819.598	94.2524	819.598	96.1097	819.598	95.7185	819.598	95.1167	819.598	95.3327
920.843	98.8537	820.563	94.2438	820.563	96.0979	820.563	95.7074	820.563	95.1018	820.563	95.3056
921.807	98.8154	821.527	94.2493	821.527	96.0987	821.527	95.7036	821.527	95.0876	821.527	95.2735
922.771	98.6981	822.491	94.2635	822.491	96.1111	822.491	95.704	822.491	95.0745	822.491	95.2425
923.736	98.5058	823.455	94.2776	823.455	96.1284	823.455	95.7057	823.455	95.0639	823.455	95.2195
924.7	98.2584	824.42	94.285	824.42	96.1417	824.42	95.7064	824.42	95.0557	824.42	95.2077
925.664	97.978	825.384	94.2858	825.384	96.1436	825.384	95.7042	825.384	95.0467	825.384	95.2052
926.628	97.6782	826.348	94.2867	826.348	96.132	826.348	95.6968	826.348	95.0315	826.348	95.2059
927.593	97.362	827.312	94.2958	827.312	96.111	827.312	95.6826	827.312	95.0054	827.312	95.2042
928.557	97.0277	828.277	94.3169	828.277	96.0882	828.277	95.6625	828.277	94.9688	828.277	95.1982
929.521	96.6791	829.241	94.3467	829.241	96.0722	829.241	95.6403	829.241	94.9296	829.241	95.1913
930.485	96.3309	830.205	94.3779	830.205	96.0689	830.205	95.6226	830.205	94.9007	830.205	95.1907
931.449	96.0065	831.169	94.4045	831.169	96.0803	831.169	95.616	831.169	94.8954	831.169	95.2029
932.414	95.7313	832.134	94.427	832.134	96.1044	832.134	95.6236	832.134	94.9201	832.134	95.2308
933.378	95.5241	833.098	94.4516	833.098	96.1362	833.098	95.644	833.098	94.9715	833.098	95.2718
934.342	95.3925	834.062	94.4864	834.062	96.1691	834.062	95.6717	834.062	95.0375	834.062	95.3198
935.307	95.3324	835.026	94.5365	835.026	96.1973	835.026	95.7013	835.026	95.1037	835.026	95.3686
936.271	95.3297	835.99	94.6019	835.99	96.2181	835.99	95.7302	835.99	95.1601	835.99	95.416
937.235	95.3636	836.955	94.6781	836.955	96.2331	836.955	95.7602	836.955	95.2055	836.955	95.4646
938.199	95.4116	837.919	94.7594	837.919	96.2481	837.919	95.7962	837.919	95.2466	837.919	95.52
939.163	95.4555	838.883	94.8416	838.883	96.2707	838.883	95.8429	838.883	95.2923	838.883	95.5866
940.128	95.4885	839.847	94.9224	839.847	96.3066	839.847	95.9023	839.847	95.3483	839.847	95.6639
941.092	95.5173	840.812	95.0009	840.812	96.3568	840.812	95.9729	840.812	95.4137	840.812	95.7464
942.056	95.5589	841.776	95.0761	841.776	96.4174	841.776	96.0509	841.776	95.4836	841.776	95.8267
943.02	95.6303	842.74	95.1464	842.74	96.4822	842.74	96.1321	842.74	95.5535	842.74	95.9003
943.985	95.7371	843.704	95.2091	843.704	96.546	843.704	96.2125	843.704	95.6229	843.704	95.9672
944.949	95.868	844.668	95.261	844.668	96.6065	844.668	96.2884	844.668	95.6947	844.668	96.0309
945.913	95.9983	845.633	95.2996	845.633	96.6638	845.633	96.3556	845.633	95.7711	845.633	96.0938
946.877	96.1019	846.597	95.3241	846.597	96.7174	846.597	96.4097	846.597	95.85	846.597	96.154
947.841	96.1648	847.561	95.3365	847.561	96.765	847.561	96.4483	847.561	95.924	847.561	96.206
948.806	96.192	848.525	95.3417	848.525	96.8028	848.525	96.4727	848.525	95.9843	848.525	96.2442
949.77	96.2033	849.49	95.3459	849.49	96.8286	849.49	96.4883	849.49	96.0254	849.49	96.2674
950.734	96.2224	850.454	95.3549	850.454	96.8441	850.454	96.503	850.454	96.0487	850.454	96.2804
951.698	96.2639	851.418	95.3716	851.418	96.8553	851.418	96.524	851.418	96.0609	851.418	96.2909
952.663	96.3274	852.382	95.3947	852.382	96.8691	852.382	96.554	852.382	96.0699	852.382	96.3053
953.627	96.4018	853.347	95.4194	853.347	96.8889	853.347	96.5904	853.347	96.0805	853.347	96.325
954.591	96.4745	854.311	95.4385	854.311	96.9129	854.311	96.6267	854.311	96.0936	854.311	96.3477
955.555	96.5401	855.275	95.4458	855.275	96.9353	855.275	96.6553	855.275	96.107	855.275	96.3693
956.52	96.6026	856.239	95.4383	856.239	96.9501	856.239	96.6705	856.239	96.1195	856.239	96.3879
957.484	96.6694	857.204	95.4183	857.204	96.9558	857.204	96.6709	857.204	96.1315	857.204	96.4037
958.448	96.7425	858.168	95.3932	858.168	96.9555	858.168	96.6589	858.168	96.1445	858.168	96.4173
959.412	96.8135	859.132	95.3726	859.132	96.9543	859.132	96.6399	859.132	96.1588	859.132	96.4277
960.376	96.8681	860.096	95.3647	860.096	96.9552	860.096	96.6204	860.096	96.1723	860.096	96.4323
961.341	96.8955	861.061	95.3723	861.061	96.9564	861.061	96.6055	861.061	96.1807	861.061	96.429
962.305	96.8983	862.025	95.3919	862.025	96.9528	862.025	96.5977	862.025	96.1802	862.025	96.4189
963.269	96.8939	862.989	95.4151	862.989	96.9407	862.989	96.5957	862.989	96.1699	862.989	96.407
964.234	96.906	863.953	95.4332	863.953	96.9212	863.953	96.597	863.953	96.1527	863.953	96.4001
965.198	96.9515	864.917	95.4411	864.917	96.9017	864.917	96.5993	864.917	96.1344	864.917	96.4035
966.162	97.0308	865.882	95.4395	865.882	96.8916	865.882	96.6024	865.882	96.1213	865.882	96.4187
967.126	97.1283	866.846	95.4331	866.846	96.8971	866.846	96.6077	866.846	96.1172	866.846	96.4424
968.09	97.2222	867.81	95.4276	867.81	96.9167	867.81	96.6157	867.81	96.1216	867.81	96.4688
969.055	97.2974	868.774	95.426	868.774	96.9416	868.774	96.6237	868.774	96.1299	868.774	96.4914
970.019	97.3534	869.739	95.4272	869.739	96.9594	869.739	96.6257	869.739	96.1347	869.739	96.5051
970.983	97.4024	870.703	95.4266	870.703	96.9611	870.703	96.6161	870.703	96.1292	870.703	96.5072
971.947	97.4617	871.667	95.4179	871.667	96.9447	871.667	96.5937	871.667	96.1107	871.667	96.4981
972.912	97.5443	872.631	95.3964	872.631	96.9158	872.631	96.5636	872.631	96.082	872.631	96.4812
973.876	97.6539	873.596	95.3609	873.596	96.8837	873.596	96.5355	873.596	96.0507	873.596	96.4622
974.84	97.7851	874.56	95.3155	874.56	96.8561	874.56	96.5177	874.56	96.0254	874.56	96.4467
975.804	97.9273	875.524	95.2681	875.524	96.8366	875.524	96.5118	875.524	96.0111	875.524	96.4379
976.769	98.0677	876.488	95.228	876.488	96.8238	876.488	96.5123	876.488	96.0065	876.488	96.4354
977.733	98.1954	877.452	95.2018	877.452	96.8145	877.452	96.5096	877.452	96.0053	877.452	96.4352
978.697	98.3025	878.417	95.1901	878.417	96.8063	878.417	96.4966	878.417	96.0001	878.417	96.4327
979.661	98.3857	879.381	95.1865	879.381	96.7989	879.381	96.4726	879.381	95.9863	879.381	96.4251
980.625	98.446	880.345	95.1805	880.345	96.7927	880.345	96.4426	880.345	95.9645	880.345	96.4121
981.59	98.4865	881.309	95.1624	881.309	96.7859	881.309	96.4127	881.309	95.9377	881.309	96.3941
982.554	98.5096	882.274	95.1281	882.274	96.7742	882.274	96.3859	882.274	95.9084	882.274	96.3709
983.518	98.5159	883.238	95.0803	883.238	96.7516	883.238	96.3602	883.238	95.8754	883.238	96.3412
984.482	98.5067	884.202	95.0263	884.202	96.7146	884.202	96.3308	884.202	95.836	884.202	96.3046
985.447	98.4871	885.166	94.9729	885.166	96.6652	885.166	96.2947	885.166	95.7885	885.166	96.264
986.411	98.4677	886.131	94.9232	886.131	96.6115	886.131	96.2533	886.131	95.7365	886.131	96.2263
987.375	98.461	887.095	94.8753	887.095	96.5637	887.095	96.2114	887.095	95.6877	887.095	96.1994
988.339	98.4739	888.059	94.826	888.059	96.5285	888.059	96.1744	888.059	95.65	888.059	96.1869
989.303	98.5012	889.023	94.7738	889.023	96.5061	889.023	96.145	889.023	95.6265	889.023	96.1852
990.268	98.5265	889.987	94.7213	889.987	96.4895	889.987	96.1216	889.987	95.613	889.987	96.1837
991.232	98.5298	890.952	94.6731	890.952	96.4699	890.952	96.0995	890.952	95.6001	890.952	96.1708
992.196	98.4982	891.916	94.6325	891.916	96.4415	891.916	96.074	891.916	95.5781	891.916	96.1401
993.16	98.432	892.88	94.5986	892.88	96.4047	892.88	96.0421	892.88	95.5422	892.88	96.0943
994.125	98.3442	893.844	94.5656	893.844	96.3644	893.844	96.0035	893.844	95.4936	893.844	96.0431
995.089	98.2527	894.809	94.5271	894.809	96.326	894.809	95.9604	894.809	95.4383	894.809	95.9977
996.053	98.173	895.773	94.4796	895.773	96.292	895.773	95.9162	895.773	95.3835	895.773	95.9649
997.017	98.1141	896.737	94.4257	896.737	96.2614	896.737	95.8745	896.737	95.3346	896.737	95.9442
997.982	98.0781	897.701	94.3719	897.701	96.2319	897.701	95.8387	897.701	95.2942	897.701	95.93
998.946	98.0614	898.666	94.3252	898.666	96.2024	898.666	95.8102	898.666	95.2621	898.666	95.9155
999.91	98.0543	899.63	94.2878	899.63	96.1735	899.63	95.7874	899.63	95.2352	899.63	95.8958
1000.87	98.0423	900.594	94.2566	900.594	96.146	900.594	95.7655	900.594	95.2087	900.594	95.869
1001.84	98.009	901.558	94.2251	901.558	96.1192	901.558	95.7382	901.558	95.1773	901.558	95.8349
1002.8	97.9444	902.523	94.1882	902.523	96.0904	902.523	95.7005	902.523	95.1375	902.523	95.794
1003.77	97.8515	903.487	94.1449	903.487	96.0567	903.487	95.6523	903.487	95.09	903.487	95.7468
1004.73	97.7496	904.451	94.0988	904.451	96.0177	904.451	95.5988	904.451	95.039	904.451	95.6956
1005.7	97.6678	905.415	94.0549	905.415	95.9759	905.415	95.5479	905.415	94.9904	905.415	95.6443
1006.66	97.6333	906.38	94.0161	906.38	95.9353	906.38	95.5057	906.38	94.948	906.38	95.5975
1007.62	97.6586	907.344	93.9814	907.344	95.8986	907.344	95.4725	907.344	94.9109	907.344	95.5581
1008.59	97.7373	908.308	93.9468	908.308	95.8653	908.308	95.4419	908.308	94.8736	908.308	95.5254
1009.55	97.8475	909.272	93.907	909.272	95.8317	909.272	95.4047	909.272	94.8296	909.272	95.4946
1010.52	97.9634	910.236	93.858	910.236	95.7937	910.236	95.3535	910.236	94.774	910.236	95.4592
1011.48	98.0662	911.201	93.7973	911.201	95.7482	911.201	95.2864	911.201	94.7063	911.201	95.4141
1012.45	98.1491	912.165	93.7238	912.165	95.6945	912.165	95.207	912.165	94.6284	912.165	95.3568
1013.41	98.2159	913.129	93.6367	913.129	95.6327	913.129	95.1207	913.129	94.5427	913.129	95.2875
1014.37	98.274	914.093	93.5361	914.093	95.5628	914.093	95.0306	914.093	94.4492	914.093	95.2065
1015.34	98.3274	915.058	93.4226	915.058	95.4832	915.058	94.9356	915.058	94.3452	915.058	95.1127
1016.3	98.3742	916.022	93.2973	916.022	95.3914	916.022	94.8311	916.022	94.2276	916.022	95.0033
1017.27	98.409	916.986	93.1614	916.986	95.2854	916.986	94.7128	916.986	94.0942	916.986	94.8761
1018.23	98.4284	917.95	93.0152	917.95	95.1644	917.95	94.5793	917.95	93.9452	917.95	94.7315
1019.19	98.4349	918.914	92.8577	918.914	95.0296	918.914	94.4325	918.914	93.7822	918.914	94.5731
1020.16	98.4375	919.879	92.6872	919.879	94.883	919.879	94.2756	919.879	93.6073	919.879	94.4063
1021.12	98.4458	920.843	92.5025	920.843	94.7264	920.843	94.1105	920.843	93.4212	920.843	94.2354
1022.09	98.4651	921.807	92.3039	921.807	94.5606	921.807	93.9364	921.807	93.2235	921.807	94.0614
1023.05	98.4925	922.771	92.0935	922.771	94.3854	922.771	93.7505	922.771	93.0128	922.771	93.8814
1024.02	98.5193	923.736	91.874	923.736	94.1997	923.736	93.5502	923.736	92.7881	923.736	93.6912
1024.98	98.5369	924.7	91.6487	924.7	94.0033	924.7	93.3353	924.7	92.5495	924.7	93.4877
1025.94	98.5431	925.664	91.4198	925.664	93.7967	925.664	93.108	925.664	92.2983	925.664	93.271
1026.91	98.5442	926.628	91.189	926.628	93.5822	926.628	92.8723	926.628	92.0368	926.628	93.0442
1027.87	98.5524	927.593	90.9577	927.593	93.3625	927.593	92.6314	927.593	91.7682	927.593	92.8121
1028.84	98.5782	928.557	90.7272	928.557	93.14	928.557	92.3867	928.557	91.4956	928.557	92.5785
1029.8	98.624	929.521	90.4992	929.521	92.9163	929.521	92.1379	929.521	91.2216	929.521	92.3455
1030.77	98.6803	930.485	90.2739	930.485	92.6924	930.485	91.8853	930.485	90.9485	930.485	92.1138
1031.73	98.7283	931.449	90.0496	931.449	92.47	931.449	91.6313	931.449	90.6781	931.449	91.8842
1032.69	98.7472	932.414	89.8219	932.414	92.2523	932.414	91.3822	932.414	90.4127	932.414	91.6582
1033.66	98.7254	933.378	89.5852	933.378	92.0439	933.378	91.1456	933.378	90.1544	933.378	91.4384
1034.62	98.669	934.342	89.3345	934.342	91.8493	934.342	90.9277	934.342	89.9048	934.342	91.2268
1035.59	98.6025	935.307	89.068	935.307	91.6697	935.307	90.7289	935.307	89.6631	935.307	91.0234
1036.55	98.5593	936.271	88.7876	936.271	91.5018	936.271	90.5431	936.271	89.4259	936.271	90.8259
1037.52	98.566	937.235	88.497	937.235	91.3383	937.235	90.3597	937.235	89.188	937.235	90.6306
1038.48	98.6281	938.199	88.1998	938.199	91.1705	938.199	90.1677	938.199	88.9444	938.199	90.4339
1039.44	98.7254	939.163	87.8975	939.163	90.9923	939.163	89.9601	939.163	88.6915	939.163	90.2332
1040.41	98.821	940.128	87.5889	940.128	90.8013	940.128	89.7352	940.128	88.4281	940.128	90.0257
1041.37	98.8788	941.092	87.2712	941.092	90.5983	941.092	89.494	941.092	88.153	941.092	89.8071
1042.34	98.8807	942.056	86.9416	942.056	90.3834	942.056	89.2368	942.056	87.8633	942.056	89.5711
1043.3	98.833	943.02	86.5975	943.02	90.1534	943.02	88.9601	943.02	87.5526	943.02	89.3094
1044.26	98.7601	943.985	86.2362	943.985	89.9008	943.985	88.6572	943.985	87.2116	943.985	89.0151
1045.23	98.6905	944.949	85.8533	944.949	89.616	944.949	88.3203	944.949	86.8317	944.949	88.6841
1046.19	98.6453	945.913	85.4432	945.913	89.2908	945.913	87.9438	945.913	86.407	945.913	88.316
1047.16	98.6344	946.877	85.0004	946.877	88.9224	946.877	87.5262	946.877	85.9364	946.877	87.9126
1048.12	98.6593	947.841	84.5214	947.841	88.5134	947.841	87.0699	947.841	85.4232	947.841	87.4758
1049.09	98.7176	948.806	84.0075	948.806	88.0711	948.806	86.5796	948.806	84.8739	948.806	87.0068
1050.05	98.8036	949.77	83.4654	949.77	87.6046	949.77	86.0617	949.77	84.2958	949.77	86.5078
1051.01	98.9066	950.734	82.9075	950.734	87.1223	950.734	85.5234	950.734	83.6972	950.734	85.9839
1051.98	99.0092	951.698	82.3492	951.698	86.6319	951.698	84.9734	951.698	83.087	951.698	85.4447
1052.94	99.0899	952.663	81.8072	952.663	86.1411	952.663	84.4222	952.663	82.4759	952.663	84.9041
1053.91	99.1294	953.627	81.2959	953.627	85.6597	953.627	83.8817	953.627	81.8768	953.627	84.3785
1054.87	99.1171	954.591	80.8263	954.591	85.1998	954.591	83.3653	954.591	81.3054	954.591	83.8837
1055.84	99.055	955.555	80.4056	955.555	84.776	955.555	82.8872	955.555	80.7786	955.555	83.4341
1056.8	98.9574	956.52	80.0385	956.52	84.4025	956.52	82.462	956.52	80.3132	956.52	83.0417
1057.76	98.8485	957.484	79.7296	957.484	84.0913	957.484	82.1045	957.484	79.9242	957.484	82.7161
1058.73	98.7578	958.448	79.4842	958.448	83.8513	958.448	81.8279	958.448	79.6233	958.448	82.4651
1059.69	98.7134	959.412	79.3074	959.412	83.6877	959.412	81.6424	959.412	79.4186	959.412	82.2942
1060.66	98.7336	960.376	79.202	960.376	83.6041	960.376	81.5536	960.376	79.314	960.376	82.2067
1061.62	98.8194	961.341	79.1657	961.341	83.6025	961.341	81.5614	961.341	79.3094	961.341	82.2037
1062.59	98.9521	962.305	79.1904	962.305	83.682	962.305	81.6598	962.305	79.3997	962.305	82.2822
1063.55	99.1001	963.269	79.2633	963.269	83.8366	963.269	81.8372	963.269	79.5735	963.269	82.4349
1064.51	99.2327	964.234	79.3697	964.234	84.0529	964.234	82.0766	964.234	79.8134	964.234	82.6479
1065.48	99.3334	965.198	79.4954	965.198	84.3098	965.198	82.3559	965.198	80.0961	965.198	82.9009
1066.44	99.4049	966.162	79.6281	966.162	84.5812	966.162	82.6494	966.162	80.3948	966.162	83.169
1067.41	99.4619	967.126	79.7569	967.126	84.8403	967.126	82.9303	967.126	80.6823	967.126	83.4262
1068.37	99.5171	968.09	79.871	968.09	85.0645	968.09	83.1746	968.09	80.9343	968.09	83.6496
1069.34	99.5707	969.055	79.9585	969.055	85.2381	969.055	83.3652	969.055	81.1318	969.055	83.8231
1070.3	99.6115	970.019	80.0065	970.019	85.3535	970.019	83.4937	970.019	81.2636	970.019	83.9381
1071.26	99.6268	970.983	80.0029	970.983	85.4101	970.983	83.5596	970.983	81.326	970.983	83.9932
1072.23	99.613	971.947	79.9386	971.947	85.4124	971.947	83.5676	971.947	81.3218	971.947	83.9912
1073.19	99.5798	972.912	79.8101	972.912	85.3677	972.912	83.5238	972.912	81.2575	972.912	83.9378
1074.16	99.5435	973.876	79.6206	973.876	85.2847	973.876	83.4333	973.876	81.1406	973.876	83.8391
1075.12	99.5176	974.84	79.3791	974.84	85.1709	974.84	83.3004	974.84	80.9778	974.84	83.7009
1076.08	99.5072	975.804	79.0985	975.804	85.0322	975.804	83.13	975.804	80.7746	975.804	83.5284
1077.05	99.5121	976.769	78.7937	976.769	84.8728	976.769	82.9294	976.769	80.538	976.769	83.3267
1078.01	99.5321	977.733	78.4796	977.733	84.6971	977.733	82.7093	977.733	80.2779	977.733	83.1027
1078.98	99.5693	978.697	78.171	978.697	84.512	978.697	82.483	978.697	80.0086	978.697	82.8663
1079.94	99.6244	979.661	77.8834	979.661	84.3284	979.661	82.2648	979.661	79.7478	979.661	82.6313
1080.91	99.6894	980.625	77.6316	980.625	84.1606	980.625	82.0681	980.625	79.5133	980.625	82.4146
1081.87	99.7452	981.59	77.4286	981.59	84.0229	981.59	81.9042	981.59	79.32	981.59	82.2327
1082.83	99.7688	982.554	77.2822	982.554	83.9261	982.554	81.7813	982.554	79.177	982.554	82.098
1083.8	99.7449	983.518	77.1931	983.518	83.8734	983.518	81.7037	983.518	79.0868	983.518	82.0152
1084.76	99.6742	984.482	77.1542	984.482	83.8598	984.482	81.6707	984.482	79.0447	984.482	81.9803
1085.73	99.5727	985.447	77.1518	985.447	83.8735	985.447	81.6752	985.447	79.0401	985.447	81.9821
1086.69	99.4619	986.411	77.1689	986.411	83.8997	986.411	81.704	986.411	79.0577	986.411	82.0049
1087.66	99.3585	987.375	77.1873	987.375	83.9238	987.375	81.7395	987.375	79.08	987.375	82.0322
1088.62	99.269	988.339	77.1902	988.339	83.9345	988.339	81.7636	988.339	79.0902	988.339	82.0489
1089.58	99.1926	989.303	77.1631	989.303	83.9245	989.303	81.7616	989.303	79.0756	989.303	82.0432
1090.55	99.1265	990.268	77.0959	990.268	83.8905	990.268	81.7255	990.268	79.0289	990.268	82.0073
1091.51	99.0695	991.232	76.9843	991.232	83.8327	991.232	81.6547	991.232	78.9477	991.232	81.9375
1092.48	99.0208	992.196	76.8313	992.196	83.7542	992.196	81.5533	992.196	78.8337	992.196	81.8348
1093.44	98.9779	993.16	76.647	993.16	83.6606	993.16	81.4282	993.16	78.6911	993.16	81.7043
1094.4	98.9369	994.125	76.4465	994.125	83.5592	994.125	81.2867	994.125	78.5263	994.125	81.5543
1095.37	98.8956	995.089	76.2467	995.089	83.4577	995.089	81.1367	995.089	78.3479	995.089	81.3948
1096.33	98.8569	996.053	76.0632	996.053	83.3621	996.053	80.9866	996.053	78.1672	996.053	81.2357
1097.3	98.8292	997.017	75.9083	997.017	83.2762	997.017	80.8457	997.017	77.9963	997.017	81.085
1098.26	98.8232	997.982	75.7904	997.982	83.2021	997.982	80.7232	997.982	77.8471	997.982	80.9494
1099.23	98.8471	998.946	75.7153	998.946	83.1415	998.946	80.6268	998.946	77.7295	998.946	80.8348
1100.19	98.9041	999.91	75.6864	999.91	83.0978	999.91	80.5617	999.91	77.6513	999.91	80.7479
1101.15	98.9918	1000.87	75.7057	1000.87	83.0766	1000.87	80.5318	1000.87	77.6191	1000.87	80.6969
1102.12	99.1026	1001.84	75.7737	1001.84	83.0837	1001.84	80.5405	1001.84	77.638	1001.84	80.6901
1103.08	99.2236	1002.8	75.8879	1002.8	83.1229	1002.8	80.5908	1002.8	77.7113	1002.8	80.7333
1104.05	99.3366	1003.77	76.0427	1003.77	83.1934	1003.77	80.6841	1003.77	77.8373	1003.77	80.8269
1105.01	99.4208	1004.73	76.2285	1004.73	83.2898	1004.73	80.8166	1004.73	78.0076	1004.73	80.964
1105.98	99.4598	1005.7	76.4321	1005.7	83.4029	1005.7	80.9786	1005.7	78.2064	1005.7	81.1318
1106.94	99.4495	1006.66	76.6388	1006.66	83.5226	1006.66	81.1553	1006.66	78.4146	1006.66	81.3139
1107.9	99.4018	1007.62	76.8357	1007.62	83.6398	1007.62	81.3303	1007.62	78.6147	1007.62	81.4943
1108.87	99.341	1008.59	77.0144	1008.59	83.7467	1008.59	81.4906	1008.59	78.7963	1008.59	81.6603
1109.83	99.2927	1009.55	77.1726	1009.55	83.8381	1009.55	81.6289	1009.55	78.957	1009.55	81.8041
1110.8	99.2732	1010.52	77.3135	1010.52	83.9105	1010.52	81.7436	1010.52	79.1003	1010.52	81.9228
1111.76	99.2839	1011.48	77.4423	1011.48	83.9633	1011.48	81.8367	1011.48	79.2303	1011.48	82.0173
1112.73	99.3142	1012.45	77.5629	1012.45	83.998	1012.45	81.9111	1012.45	79.3475	1012.45	82.0917
1113.69	99.3493	1013.41	77.6756	1013.41	84.0183	1013.41	81.9698	1013.41	79.4483	1013.41	82.1506
1114.65	99.3777	1014.37	77.7779	1014.37	84.0288	1014.37	82.0152	1014.37	79.5274	1014.37	82.1975
1115.62	99.3944	1015.34	77.8653	1015.34	84.0327	1015.34	82.0492	1015.34	79.5816	1015.34	82.2335
1116.58	99.4005	1016.3	77.9342	1016.3	84.0314	1016.3	82.0723	1016.3	79.6113	1016.3	82.2566
1117.55	99.4006	1017.27	77.9824	1017.27	84.0238	1017.27	82.0823	1017.27	79.6194	1017.27	82.2627
1118.51	99.4013	1018.23	78.0087	1018.23	84.0065	1018.23	82.0741	1018.23	79.6081	1018.23	82.2481
1119.48	99.4105	1019.19	78.0122	1019.19	83.9757	1019.19	82.0423	1019.19	79.5768	1019.19	82.2107
1120.44	99.4362	1020.16	77.9923	1020.16	83.9277	1020.16	81.9835	1020.16	79.523	1020.16	82.1512
1121.4	99.4825	1021.12	77.9491	1021.12	83.8609	1021.12	81.8992	1021.12	79.4451	1021.12	82.0726
1122.37	99.5475	1022.09	77.8848	1022.09	83.775	1022.09	81.795	1022.09	79.3439	1022.09	81.9787
1123.33	99.6224	1023.05	77.8034	1023.05	83.6711	1023.05	81.6772	1023.05	79.2228	1023.05	81.8725
1124.3	99.6952	1024.02	77.7096	1024.02	83.5502	1024.02	81.5496	1024.02	79.0842	1024.02	81.7549
1125.26	99.7564	1024.98	77.607	1024.98	83.4125	1024.98	81.4115	1024.98	78.9278	1024.98	81.6247
1126.22	99.8037	1025.94	77.4965	1025.94	83.2582	1025.94	81.2594	1025.94	78.7509	1025.94	81.4797
1127.19	99.8408	1026.91	77.377	1026.91	83.089	1026.91	81.0902	1026.91	78.5522	1026.91	81.3185
1128.15	99.8723	1027.87	77.2467	1027.87	82.9093	1027.87	80.9052	1027.87	78.3356	1027.87	81.1426
1129.12	99.8992	1028.84	77.1052	1028.84	82.7256	1028.84	80.7103	1028.84	78.1112	1028.84	80.9572
1130.08	99.9172	1029.8	76.9552	1029.8	82.5451	1029.8	80.5143	1029.8	77.8916	1029.8	80.7698
1131.05	99.9213	1030.77	76.8019	1030.77	82.3724	1030.77	80.3245	1030.77	77.6861	1030.77	80.5873
1132.01	99.9128	1031.73	76.6514	1031.73	82.208	1031.73	80.1437	1031.73	77.496	1031.73	80.4128
1132.97	99.9022	1032.69	76.5084	1032.69	82.0488	1032.69	79.9701	1032.69	77.3147	1032.69	80.2448
1133.94	99.9051	1033.66	76.3738	1033.66	81.8891	1033.66	79.7976	1033.66	77.1306	1033.66	80.0777
1134.9	99.9331	1034.62	76.2439	1034.62	81.7233	1034.62	79.6186	1034.62	76.9329	1034.62	79.9044
1135.87	99.9853	1035.59	76.1107	1035.59	81.5458	1035.59	79.4256	1035.59	76.7143	1035.59	79.7192
1136.83	100.046	1036.55	75.9643	1036.55	81.352	1036.55	79.2119	1036.55	76.4718	1036.55	79.5178
1137.8	100.092	1037.52	75.7947	1037.52	81.1377	1037.52	78.9721	1037.52	76.2044	1037.52	79.2971
1138.76	100.103	1038.48	75.594	1038.48	80.8993	1038.48	78.7022	1038.48	75.9106	1038.48	79.0533
1139.72	100.073	1039.44	75.3572	1039.44	80.6345	1039.44	78.3994	1039.44	75.587	1039.44	78.7816
1140.69	100.009	1040.41	75.0809	1040.41	80.3427	1040.41	78.0627	1040.41	75.2289	1040.41	78.4779
1141.65	99.9302	1041.37	74.7623	1041.37	80.0252	1041.37	77.6932	1041.37	74.8323	1041.37	78.14
1142.62	99.8574	1042.34	74.3985	1042.34	79.6856	1042.34	77.2952	1042.34	74.3968	1042.34	77.7699
1143.58	99.8072	1043.3	73.9869	1043.3	79.3302	1043.3	76.8761	1043.3	73.927	1043.3	77.3741
1144.55	99.7884	1044.26	73.5268	1044.26	78.969	1044.26	76.4464	1044.26	73.4339	1044.26	76.9623
1145.51	99.8003	1045.23	73.0206	1045.23	78.6144	1045.23	76.0185	1045.23	72.932	1045.23	76.5458
1146.47	99.8328	1046.19	72.4724	1046.19	78.2796	1046.19	75.6043	1046.19	72.4366	1046.19	76.1348
1147.44	99.8681	1047.16	71.8874	1047.16	77.9742	1047.16	75.2122	1047.16	71.9591	1047.16	75.736
1148.4	99.8854	1048.12	71.2708	1048.12	77.7021	1048.12	74.8461	1048.12	71.5049	1048.12	75.3524
1149.37	99.8687	1049.09	70.6303	1049.09	77.4614	1049.09	74.5057	1049.09	71.0747	1049.09	74.9853
1150.33	99.8141	1050.05	69.9808	1050.05	77.2479	1050.05	74.1905	1050.05	70.669	1050.05	74.6376
1151.29	99.7326	1051.01	69.3483	1051.01	77.0589	1051.01	73.9037	1051.01	70.294	1051.01	74.3181
1152.26	99.645	1051.98	68.769	1051.98	76.8964	1051.98	73.6548	1051.98	69.9641	1051.98	74.0417
1153.22	99.5709	1052.94	68.2816	1052.94	76.7659	1052.94	73.4579	1052.94	69.6982	1052.94	73.8264
1154.19	99.5176	1053.91	67.9148	1053.91	76.6724	1053.91	73.3252	1053.91	69.5116	1053.91	73.6847
1155.15	99.4762	1054.87	67.675	1054.87	76.6146	1054.87	73.2577	1054.87	69.4054	1054.87	73.615
1156.12	99.4261	1055.84	67.5415	1055.84	76.5812	1055.84	73.2388	1055.84	69.3594	1055.84	73.5962
1157.08	99.3474	1056.8	67.4711	1056.8	76.5499	1056.8	73.2345	1056.8	69.3342	1056.8	73.5905
1158.04	99.2314	1057.76	67.41	1057.76	76.4924	1057.76	73.2016	1057.76	69.2813	1057.76	73.5526
1159.01	99.0857	1058.73	67.3086	1058.73	76.3815	1058.73	73.1009	1058.73	69.1581	1058.73	73.4437
1159.97	98.9287	1059.69	67.1321	1059.69	76.1999	1059.69	72.9094	1059.69	68.9399	1059.69	73.2423
1160.94	98.7794	1060.66	66.8648	1060.66	75.9448	1060.66	72.6251	1060.66	68.6247	1060.66	72.9485
1161.9	98.6477	1061.62	66.5086	1061.62	75.6285	1061.62	72.2643	1061.62	68.2285	1061.62	72.5801
1162.87	98.5314	1062.59	66.0788	1062.59	75.2737	1062.59	71.8528	1062.59	67.7769	1062.59	72.1647
1163.83	98.421	1063.55	65.5991	1063.55	74.9067	1063.55	71.4192	1063.55	67.2987	1063.55	71.7325
1164.79	98.3084	1064.51	65.0973	1064.51	74.5508	1064.51	70.9908	1064.51	66.8223	1064.51	71.3114
1165.76	98.1932	1065.48	64.6012	1065.48	74.2229	1065.48	70.5922	1065.48	66.3749	1065.48	70.9254
1166.72	98.0835	1066.44	64.1329	1066.44	73.9306	1066.44	70.2435	1066.44	65.9798	1066.44	70.5921
1167.69	97.9909	1067.41	63.7028	1067.41	73.6721	1067.41	69.9543	1067.41	65.6485	1067.41	70.3184
1168.65	97.9233	1068.37	63.3039	1068.37	73.4347	1068.37	69.7173	1068.37	65.3728	1068.37	70.0952
1169.62	97.8821	1069.34	62.9103	1069.34	73.1955	1069.34	69.5038	1069.34	65.1193	1069.34	69.894
1170.58	97.8637	1070.3	62.4794	1070.3	72.9224	1070.3	69.2677	1070.3	64.8348	1070.3	69.67
1171.54	97.8647	1071.26	61.9612	1071.26	72.5789	1071.26	68.9556	1071.26	64.4586	1071.26	69.3706
1172.51	97.8872	1072.23	61.3097	1072.23	72.1326	1072.23	68.5206	1072.23	63.9389	1072.23	68.9483
1173.47	97.9396	1073.19	60.4954	1073.19	71.5626	1073.19	67.9344	1073.19	63.246	1073.19	68.3731
1174.44	98.033	1074.16	59.5127	1074.16	70.866	1074.16	67.1925	1074.16	62.3781	1074.16	67.6393
1175.4	98.1756	1075.12	58.3819	1075.12	70.0586	1075.12	66.3124	1075.12	61.3572	1075.12	66.765
1176.36	98.3662	1076.08	57.1431	1076.08	69.1707	1076.08	65.3274	1076.08	60.2217	1076.08	65.7863
1177.33	98.592	1077.05	55.8468	1077.05	68.2398	1077.05	64.2782	1077.05	59.0169	1077.05	64.7467
1178.29	98.8305	1078.01	54.5434	1078.01	67.3028	1078.01	63.2065	1078.01	57.7881	1078.01	63.6891
1179.26	99.0542	1078.98	53.2751	1078.98	66.3903	1078.98	62.1494	1078.98	56.5764	1078.98	62.6493
1180.22	99.2387	1079.94	52.0716	1079.94	65.523	1079.94	61.1356	1079.94	55.4146	1079.94	61.6531
1181.19	99.3688	1080.91	50.9487	1080.91	64.7113	1080.91	60.1832	1080.91	54.3238	1080.91	60.7155
1182.15	99.4421	1081.87	49.9086	1081.87	63.9555	1081.87	59.2991	1081.87	53.3113	1081.87	59.8404
1183.11	99.468	1082.83	48.943	1082.83	63.2483	1082.83	58.4797	1082.83	52.3709	1082.83	59.0233
1184.08	99.4618	1083.8	48.0362	1083.8	62.5778	1083.8	57.7137	1083.8	51.486	1083.8	58.2525
1185.04	99.4393	1084.76	47.1705	1084.76	61.9317	1084.76	56.9861	1084.76	50.6365	1084.76	57.5141
1186.01	99.4121	1085.73	46.3303	1085.73	61.3009	1085.73	56.2818	1085.73	49.8053	1085.73	56.7951
1186.97	99.3857	1086.69	45.5056	1086.69	60.6811	1086.69	55.5892	1086.69	48.9828	1086.69	56.0868
1187.94	99.3615	1087.66	44.6924	1087.66	60.073	1087.66	54.902	1087.66	48.1679	1087.66	55.3865
1188.9	99.3384	1088.62	43.8923	1088.62	59.4805	1088.62	54.2206	1088.62	47.3665	1088.62	54.6969
1189.86	99.3161	1089.58	43.1099	1089.58	58.9079	1089.58	53.5515	1089.58	46.5878	1089.58	54.0243
1190.83	99.2958	1090.55	42.352	1090.55	58.3593	1090.55	52.9049	1090.55	45.8419	1090.55	53.3768
1191.79	99.2807	1091.51	41.6261	1091.51	57.8386	1091.51	52.2928	1091.51	45.1374	1091.51	52.763
1192.76	99.2744	1092.48	40.9406	1092.48	57.3505	1092.48	51.7258	1092.48	44.4817	1092.48	52.1908
1193.72	99.2782	1093.44	40.3042	1093.44	56.9004	1093.44	51.2114	1093.44	43.8801	1093.44	51.6678
1194.69	99.2883	1094.4	39.7248	1094.4	56.4943	1094.4	50.7532	1094.4	43.3358	1094.4	51.1994
1195.65	99.2956	1095.37	39.2083	1095.37	56.1362	1095.37	50.3505	1095.37	42.8492	1095.37	50.7879
1196.61	99.2889	1096.33	38.7575	1096.33	55.8264	1096.33	49.9991	1096.33	42.4182	1096.33	50.4314
1197.58	99.2602	1097.3	38.372	1097.3	55.562	1097.3	49.6932	1097.3	42.0388	1097.3	50.1244
1198.54	99.2099	1098.26	38.0495	1098.26	55.3376	1098.26	49.4274	1098.26	41.7074	1098.26	49.8592
1199.51	99.147	1099.23	37.7873	1099.23	55.1481	1099.23	49.1987	1099.23	41.4217	1099.23	49.6299
1200.47	99.0839	1100.19	37.5843	1100.19	54.9907	1100.19	49.0074	1100.19	41.1826	1100.19	49.4345
1201.43	99.0291	1101.15	37.4424	1101.15	54.8662	1101.15	48.8571	1101.15	40.9933	1101.15	49.2767
1202.4	98.9819	1102.12	37.3663	1102.12	54.7787	1102.12	48.7533	1102.12	40.8593	1102.12	49.1643
1203.36	98.9334	1103.08	37.3625	1103.08	54.7355	1103.08	48.7029	1103.08	40.7883	1103.08	49.1075
1204.33	98.873	1104.05	37.4386	1104.05	54.7473	1104.05	48.7147	1104.05	40.7908	1104.05	49.1172
1205.29	98.796	1105.01	37.6012	1105.01	54.8275	1105.01	48.8007	1105.01	40.8809	1105.01	49.2046
1206.26	98.707	1105.98	37.8565	1105.98	54.9915	1105.98	48.977	1105.98	41.0763	1105.98	49.3818
1207.22	98.6179	1106.94	38.2095	1106.94	55.254	1106.94	49.261	1106.94	41.3958	1106.94	49.6616
1208.18	98.5423	1107.9	38.6646	1107.9	55.6252	1107.9	49.6674	1107.9	41.8553	1107.9	50.0556
1209.15	98.4893	1108.87	39.2255	1108.87	56.1076	1108.87	50.2029	1108.87	42.4628	1108.87	50.5709
1210.11	98.4615	1109.83	39.895	1109.83	56.6956	1109.83	50.8631	1109.83	43.2156	1109.83	51.2067
1211.08	98.4556	1110.8	40.6738	1110.8	57.3766	1110.8	51.6333	1110.8	44.1002	1110.8	51.9528
1212.04	98.4649	1111.76	41.5597	1111.76	58.135	1111.76	52.4932	1111.76	45.0952	1111.76	52.7917
1213.01	98.4823	1112.73	42.5467	1112.73	58.9549	1112.73	53.4225	1112.73	46.1759	1112.73	53.7028
1213.97	98.5028	1113.69	43.6247	1113.69	59.8223	1113.69	54.404	1113.69	47.3191	1113.69	54.6666
1214.93	98.5248	1114.65	44.7813	1114.65	60.7252	1114.65	55.4253	1114.65	48.5057	1114.65	55.6681
1215.9	98.5505	1115.62	46.0034	1115.62	61.6531	1115.62	56.4768	1115.62	49.7213	1115.62	56.6972
1216.86	98.5846	1116.58	47.2793	1116.58	62.5964	1116.58	57.55	1116.58	50.9555	1116.58	57.7469
1217.83	98.6321	1117.55	48.6004	1117.55	63.5475	1117.55	58.6367	1117.55	52.2009	1117.55	58.8117
1218.79	98.6956	1118.51	49.9599	1118.51	64.5007	1118.51	59.7296	1118.51	53.4525	1118.51	59.8862
1219.76	98.7737	1119.48	51.3519	1119.48	65.4533	1119.48	60.823	1119.48	54.7073	1119.48	60.966
1220.72	98.861	1120.44	52.7692	1120.44	66.4048	1120.44	61.9138	1120.44	55.9649	1120.44	62.0479
1221.68	98.9501	1121.4	54.203	1121.4	67.3557	1121.4	63.0009	1121.4	57.226	1121.4	63.131
1222.65	99.0336	1122.37	55.6437	1122.37	68.3062	1122.37	64.0849	1122.37	58.4915	1122.37	64.2154
1223.61	99.1057	1123.33	57.0829	1123.33	69.2558	1123.33	65.1662	1123.33	59.7606	1123.33	65.3016
1224.58	99.1637	1124.3	58.5148	1124.3	70.2032	1124.3	66.2455	1124.3	61.0306	1124.3	66.3888
1225.54	99.2087	1125.26	59.9372	1125.26	71.1474	1125.26	67.3231	1125.26	62.2975	1125.26	67.4751
1226.51	99.2453	1126.22	61.3494	1126.22	72.0878	1126.22	68.3986	1126.22	63.557	1126.22	68.5578
1227.47	99.2789	1127.19	62.7511	1127.19	73.0236	1127.19	69.4702	1127.19	64.8053	1127.19	69.6339
1228.43	99.3124	1128.15	64.1397	1128.15	73.9523	1128.15	70.5333	1128.15	66.0383	1128.15	70.6997
1229.4	99.343	1129.12	65.5102	1129.12	74.8692	1129.12	71.5802	1129.12	67.2507	1129.12	71.75
1230.36	99.3611	1130.08	66.8547	1130.08	75.7675	1130.08	72.6006	1130.08	68.435	1130.08	72.7779
1231.33	99.3541	1131.05	68.1645	1131.05	76.6391	1131.05	73.5846	1131.05	69.5827	1131.05	73.7751
1232.29	99.3122	1132.01	69.4301	1132.01	77.477	1132.01	74.5252	1132.01	70.6858	1132.01	74.7338
1233.25	99.2337	1132.97	70.6426	1132.97	78.2754	1132.97	75.419	1132.97	71.7382	1132.97	75.6477
1234.22	99.1269	1133.94	71.7928	1133.94	79.03	1133.94	76.2657	1133.94	72.7357	1133.94	76.5122
1235.18	99.0071	1134.9	72.8722	1134.9	79.7374	1134.9	77.0656	1134.9	73.6745	1134.9	77.3239
1236.15	98.8907	1135.87	73.8743	1135.87	80.3951	1135.87	77.8173	1135.87	74.55	1135.87	78.0791
1237.11	98.7898	1136.83	74.7962	1136.83	81.0019	1136.83	78.5175	1136.83	75.3578	1136.83	78.7749
1238.08	98.7085	1137.8	75.6412	1137.8	81.5597	1137.8	79.1634	1137.8	76.096	1137.8	79.4105
1239.04	98.6432	1138.76	76.4193	1138.76	82.0744	1138.76	79.7557	1138.76	76.7691	1138.76	79.99
1240	98.5854	1139.72	77.1457	1139.72	82.5546	1139.72	80.3004	1139.72	77.3886	1139.72	80.5234
1240.97	98.5263	1140.69	77.8375	1140.69	83.0102	1140.69	80.8087	1140.69	77.9721	1140.69	81.0249
1241.93	98.4617	1141.65	78.5096	1141.65	83.4495	1141.65	81.2941	1141.65	78.5372	1141.65	81.5093
1242.9	98.3944	1142.62	79.1719	1142.62	83.8786	1142.62	81.7692	1142.62	79.0977	1142.62	81.9884
1243.86	98.3333	1143.58	79.8287	1143.58	84.301	1143.58	82.2429	1143.58	79.6597	1143.58	82.4689
1244.83	98.288	1144.55	80.4804	1144.55	84.7195	1144.55	82.7199	1144.55	80.2233	1144.55	82.9527
1245.79	98.2632	1145.51	81.1268	1145.51	85.1367	1145.51	83.2018	1145.51	80.7861	1145.51	83.4394
1246.75	98.2558	1146.47	81.7691	1146.47	85.5553	1146.47	83.6883	1146.47	81.3467	1146.47	83.9287
1247.72	98.2573	1147.44	82.4107	1147.44	85.9775	1147.44	84.179	1147.44	81.9074	1147.44	84.4216
1248.68	98.2595	1148.4	83.0561	1148.4	86.4036	1148.4	84.6737	1148.4	82.4727	1148.4	84.9196
1249.65	98.26	1149.37	83.7081	1149.37	86.8325	1149.37	85.1725	1149.37	83.0465	1149.37	85.4237
1250.61	98.2636	1150.33	84.3659	1150.33	87.2622	1150.33	85.6753	1150.33	83.6292	1150.33	85.9325
1251.58	98.2773	1151.29	85.0242	1151.29	87.6906	1151.29	86.1806	1151.29	84.2161	1151.29	86.4415
1252.54	98.3051	1152.26	85.6737	1152.26	88.1158	1152.26	86.6846	1152.26	84.7984	1152.26	86.9434
1253.5	98.3437	1153.22	86.3043	1153.22	88.5349	1153.22	87.1809	1153.22	85.3655	1153.22	87.4295
1254.47	98.3848	1154.19	86.9069	1154.19	88.944	1154.19	87.6614	1154.19	85.9078	1154.19	87.8916
1255.43	98.4187	1155.15	87.4762	1155.15	89.3373	1155.15	88.1175	1155.15	86.4187	1155.15	88.3244
1256.4	98.4376	1156.12	88.0112	1156.12	89.7087	1156.12	88.542	1156.12	86.8953	1156.12	88.7257
1257.36	98.436	1157.08	88.5138	1157.08	90.0534	1157.08	88.9304	1157.08	87.3368	1157.08	89.0957
1258.32	98.4098	1158.04	88.987	1158.04	90.3684	1158.04	89.2812	1158.04	87.7432	1158.04	89.4355
1259.29	98.3569	1159.01	89.4325	1159.01	90.6526	1159.01	89.5954	1159.01	88.1132	1159.01	89.7448
1260.25	98.2811	1159.97	89.849	1159.97	90.9064	1159.97	89.875	1159.97	88.444	1159.97	90.0213
1261.22	98.1956	1160.94	90.2326	1160.94	91.1301	1160.94	90.122	1160.94	88.7326	1160.94	90.2615
1262.18	98.122	1161.9	90.5782	1161.9	91.324	1161.9	90.3379	1161.9	88.9772	1161.9	90.4629
1263.15	98.0839	1162.87	90.8817	1162.87	91.4883	1162.87	90.5235	1162.87	89.1787	1162.87	90.6258
1264.11	98.0977	1163.83	91.1419	1163.83	91.6242	1163.83	90.6794	1163.83	89.3411	1163.83	90.7538
1265.07	98.1671	1164.79	91.3611	1164.79	91.734	1164.79	90.8056	1164.79	89.4707	1164.79	90.8523
1266.04	98.2828	1165.76	91.5443	1165.76	91.8203	1165.76	90.9029	1165.76	89.5746	1165.76	90.9273
1267	98.4271	1166.72	91.6978	1166.72	91.886	1166.72	90.9729	1166.72	89.6587	1166.72	90.9838
1267.97	98.5797	1167.69	91.8274	1167.69	91.9336	1167.69	91.019	1167.69	89.7274	1167.69	91.0258
1268.93	98.7219	1168.65	91.9379	1168.65	91.9654	1168.65	91.0463	1168.65	89.7834	1168.65	91.0569
1269.9	98.8379	1169.62	92.0329	1169.62	91.9835	1169.62	91.0612	1169.62	89.8292	1169.62	91.0818
1270.86	98.9153	1170.58	92.1152	1170.58	91.9906	1170.58	91.0703	1170.58	89.8682	1170.58	91.1061
1271.82	98.9477	1171.54	92.1873	1171.54	91.9894	1171.54	91.0792	1171.54	89.9052	1171.54	91.1362
1272.79	98.9371	1172.51	92.2505	1172.51	91.9825	1172.51	91.0907	1172.51	89.9459	1172.51	91.1776
1273.75	98.8944	1173.47	92.3046	1173.47	91.9714	1173.47	91.1048	1173.47	89.9947	1173.47	91.2327
1274.72	98.8352	1174.44	92.3476	1174.44	91.9564	1174.44	91.1183	1174.44	90.0516	1174.44	91.2998
1275.68	98.7727	1175.4	92.3761	1175.4	91.9364	1175.4	91.1266	1175.4	90.112	1175.4	91.3723
1276.65	98.7119	1176.36	92.3868	1176.36	91.9093	1176.36	91.1251	1176.36	90.1671	1176.36	91.4405
1277.61	98.6495	1177.33	92.3783	1177.33	91.8731	1177.33	91.1109	1177.33	90.2073	1177.33	91.4943
1278.57	98.579	1178.29	92.3519	1178.29	91.8262	1178.29	91.0827	1178.29	90.2255	1178.29	91.526
1279.54	98.4974	1179.26	92.3112	1179.26	91.768	1179.26	91.0402	1179.26	90.218	1179.26	91.5317
1280.5	98.4095	1180.22	92.2604	1180.22	91.6979	1180.22	90.9825	1180.22	90.1846	1180.22	91.512
1281.47	98.3261	1181.19	92.2021	1181.19	91.615	1181.19	90.9077	1181.19	90.1266	1181.19	91.4704
1282.43	98.2565	1182.15	92.1351	1182.15	91.517	1182.15	90.8128	1182.15	90.0438	1182.15	91.4105
1283.39	98.2031	1183.11	92.054	1183.11	91.4002	1183.11	90.6942	1183.11	89.934	1183.11	91.3332
1284.36	98.1604	1184.08	91.9493	1184.08	91.2596	1184.08	90.5479	1184.08	89.7924	1184.08	91.2355
1285.32	98.1195	1185.04	91.8093	1185.04	91.0892	1185.04	90.3693	1185.04	89.6125	1185.04	91.1097
1286.29	98.0747	1186.01	91.6236	1186.01	90.8835	1186.01	90.1529	1186.01	89.3877	1186.01	90.9461
1287.25	98.028	1186.97	91.3848	1186.97	90.6384	1186.97	89.8936	1186.97	89.1126	1186.97	90.7357
1288.22	97.9866	1187.94	91.0906	1187.94	90.3527	1187.94	89.5886	1187.94	88.7851	1187.94	90.4743
1289.18	97.9575	1188.9	90.7437	1188.9	90.0305	1188.9	89.2406	1188.9	88.4082	1188.9	90.1648
1290.14	97.9413	1189.86	90.3505	1189.86	89.6821	1189.86	88.8604	1189.86	87.9913	1189.86	89.8176
1291.11	97.9322	1190.83	89.9196	1190.83	89.3247	1190.83	88.4668	1190.83	87.5511	1190.83	89.4499
1292.07	97.9207	1191.79	89.4604	1191.79	88.9809	1191.79	88.0847	1191.79	87.1106	1191.79	89.0827
1293.04	97.8994	1192.76	88.9824	1192.76	88.6753	1192.76	87.7405	1192.76	86.6957	1192.76	88.7376
1294	97.8643	1193.72	88.495	1193.72	88.4299	1193.72	87.4567	1193.72	86.3307	1193.72	88.433
1294.97	97.8141	1194.69	88.0073	1194.69	88.259	1194.69	87.247	1194.69	86.0327	1194.69	88.1808
1295.93	97.748	1195.65	87.5274	1195.65	88.1653	1195.65	87.1133	1195.65	85.8077	1195.65	87.9847
1296.89	97.6656	1196.61	87.062	1196.61	88.1395	1196.61	87.0457	1196.61	85.6493	1196.61	87.8392
1297.86	97.5686	1197.58	86.6152	1197.58	88.162	1197.58	87.0252	1197.58	85.5409	1197.58	87.7316
1298.82	97.4641	1198.54	86.188	1198.54	88.2078	1198.54	87.0281	1198.54	85.4596	1198.54	87.6449
1299.79	97.3647	1199.51	85.7783	1199.51	88.2516	1199.51	87.0312	1199.51	85.3824	1199.51	87.5617
1300.75	97.2843	1200.47	85.3817	1200.47	88.2733	1200.47	87.0159	1200.47	85.2902	1200.47	87.4676
1301.72	97.2321	1201.43	84.9932	1201.43	88.2608	1201.43	86.9707	1201.43	85.1709	1201.43	87.3536
1302.68	97.2085	1202.4	84.609	1202.4	88.211	1202.4	86.8914	1202.4	85.0198	1202.4	87.2163
1303.64	97.2067	1203.36	84.2277	1203.36	88.1282	1203.36	86.7797	1203.36	84.839	1203.36	87.0579
1304.61	97.2177	1204.33	83.8512	1204.33	88.021	1204.33	86.6412	1204.33	84.6353	1204.33	86.8842
1305.57	97.2363	1205.29	83.4851	1205.29	87.8997	1205.29	86.4842	1205.29	84.4192	1205.29	86.7037
1306.54	97.2622	1206.26	83.1378	1206.26	87.7742	1206.26	86.3192	1206.26	84.2037	1206.26	86.5268
1307.5	97.2969	1207.22	82.8207	1207.22	87.6535	1207.22	86.1586	1207.22	84.003	1207.22	86.3645
1308.46	97.3382	1208.18	82.5467	1208.18	87.5455	1208.18	86.0148	1208.18	83.8309	1208.18	86.2273
1309.43	97.3786	1209.15	82.3278	1209.15	87.4563	1209.15	85.8986	1209.15	83.6974	1209.15	86.1227
1310.39	97.4087	1210.11	82.171	1210.11	87.3893	1210.11	85.8153	1210.11	83.6065	1210.11	86.0529
1311.36	97.4232	1211.08	82.0753	1211.08	87.3441	1211.08	85.7635	1211.08	83.5546	1211.08	86.0138
1312.32	97.4249	1212.04	82.0297	1212.04	87.3158	1212.04	85.7351	1212.04	83.5311	1212.04	85.9951
1313.29	97.4236	1213.01	82.0139	1213.01	87.2959	1213.01	85.7169	1213.01	83.5206	1213.01	85.9824
1314.25	97.4289	1213.97	82.0003	1213.97	87.2717	1213.97	85.6918	1213.97	83.5028	1213.97	85.9575
1315.21	97.4439	1214.93	81.9547	1214.93	87.2259	1214.93	85.6372	1214.93	83.4513	1214.93	85.8981
1316.18	97.463	1215.9	81.8395	1215.9	87.1363	1215.9	85.5253	1215.9	83.3323	1215.9	85.7761
1317.14	97.476	1216.86	81.6196	1216.86	86.9798	1216.86	85.3264	1216.86	83.1095	1216.86	85.563
1318.11	97.4748	1217.83	81.2767	1217.83	86.7428	1217.83	85.0218	1217.83	82.7603	1217.83	85.2423
1319.07	97.4581	1218.79	80.8278	1218.79	86.4342	1218.79	84.6216	1218.79	82.297	1218.79	84.8277
1320.04	97.4312	1219.76	80.3362	1219.76	86.0938	1219.76	84.177	1219.76	81.7819	1219.76	84.3755
1321	97.4015	1220.72	79.9042	1220.72	85.787	1220.72	83.7758	1220.72	81.3208	1220.72	83.9784
1321.96	97.3731	1221.68	79.6427	1221.68	85.5839	1221.68	83.5151	1221.68	81.0302	1221.68	83.7375
1322.93	97.3448	1222.65	79.628	1222.65	85.5293	1222.65	83.4624	1222.65	80.9901	1222.65	83.7209
1323.89	97.3114	1223.61	79.8649	1223.61	85.6197	1223.61	83.6214	1223.61	81.2044	1223.61	83.9295
1324.86	97.2677	1224.58	80.2763	1224.58	85.7981	1224.58	83.9229	1224.58	81.5901	1224.58	84.2881
1325.82	97.2105	1225.54	80.7267	1225.54	85.9726	1225.54	84.246	1225.54	82.0036	1225.54	84.6689
1326.79	97.1416	1226.51	81.0714	1226.51	86.0491	1226.51	84.4625	1226.51	82.2938	1226.51	84.938
1327.75	97.0663	1227.47	81.2072	1227.47	85.9635	1227.47	84.481	1227.47	82.3539	1227.47	85.0019
1328.71	96.9902	1228.43	81.0983	1228.43	85.697	1228.43	84.2696	1228.43	82.1479	1228.43	84.8305
1329.68	96.9142	1229.4	80.7708	1229.4	85.271	1229.4	83.8514	1229.4	81.7042	1229.4	84.4514
1330.64	96.8325	1230.36	80.2861	1230.36	84.7298	1230.36	83.2806	1230.36	81.0867	1230.36	83.9237
1331.61	96.7346	1231.33	79.7108	1231.33	84.1216	1231.33	82.6175	1231.33	80.3649	1231.33	83.3109
1332.57	96.6112	1232.29	79.0984	1232.29	83.4875	1232.29	81.9124	1232.29	79.5956	1232.29	82.6634
1333.53	96.4573	1233.25	78.4847	1233.25	82.8578	1233.25	81.2026	1233.25	78.8193	1233.25	82.0152
1334.5	96.2709	1234.22	77.8922	1234.22	82.2546	1234.22	80.5161	1234.22	78.0656	1234.22	81.3889
1335.46	96.0452	1235.18	77.3367	1235.18	81.6953	1235.18	79.8758	1235.18	77.3588	1235.18	80.8014
1336.43	95.7612	1236.15	76.8299	1236.15	81.1936	1236.15	79.3003	1236.15	76.7196	1236.15	80.2668
1337.39	95.3892	1237.11	76.3802	1237.11	80.7595	1237.11	78.8023	1237.11	76.1624	1237.11	79.7954
1338.36	94.9079	1238.08	75.9907	1238.08	80.3977	1238.08	78.3861	1238.08	75.6928	1238.08	79.3909
1339.32	94.3337	1239.04	75.6592	1239.04	80.107	1239.04	78.0478	1239.04	75.3064	1239.04	79.0505
1340.28	93.724	1240	75.3801	1240	79.8812	1240	77.7786	1240	74.9931	1240	78.7668
1341.25	93.1348	1240.97	75.1464	1240.97	79.7129	1240.97	77.5695	1240.97	74.7424	1240.97	78.5327
1342.21	92.5818	1241.93	74.9521	1241.93	79.5977	1241.93	77.417	1241.93	74.5496	1241.93	78.3456
1343.18	92.0392	1242.9	74.7929	1242.9	79.5382	1242.9	77.3249	1242.9	74.4185	1242.9	78.2104
1344.14	91.4594	1243.86	74.6666	1243.86	79.544	1243.86	77.3044	1243.86	74.3603	1243.86	78.1377
1345.11	90.7909	1244.83	74.5715	1244.83	79.6282	1244.83	77.368	1244.83	74.3875	1244.83	78.1385
1346.07	89.9924	1245.79	74.5058	1245.79	79.7995	1245.79	77.5222	1245.79	74.5064	1245.79	78.2177
1347.03	89.0486	1246.75	74.4665	1246.75	80.0548	1246.75	77.7606	1246.75	74.7102	1246.75	78.3683
1348	87.9851	1247.72	74.4495	1247.72	80.3757	1247.72	78.062	1247.72	74.9782	1247.72	78.5703
1348.96	86.8691	1248.68	74.4494	1248.68	80.7312	1248.68	78.3939	1248.68	75.2787	1248.68	78.7949
1349.93	85.7936	1249.65	74.4602	1249.65	81.0858	1249.65	78.7209	1249.65	75.5772	1249.65	79.0119
1350.89	84.8516	1250.61	74.4757	1250.61	81.4091	1250.61	79.0131	1250.61	75.8435	1250.61	79.197
1351.86	84.1183	1251.58	74.4887	1251.58	81.6815	1251.58	79.2509	1251.58	76.0567	1251.58	79.3348
1352.82	83.6468	1252.54	74.4905	1252.54	81.8954	1252.54	79.4245	1252.54	76.205	1252.54	79.4181
1353.78	83.4674	1253.5	74.4701	1253.5	82.0513	1253.5	79.5311	1253.5	76.2836	1253.5	79.4437
1354.75	83.5798	1254.47	74.4162	1254.47	82.1531	1254.47	79.5703	1254.47	76.2917	1254.47	79.4096
1355.71	83.945	1255.43	74.3208	1255.43	82.2047	1255.43	79.544	1255.43	76.2322	1255.43	79.315
1356.68	84.4937	1256.4	74.185	1256.4	82.2114	1256.4	79.4594	1256.4	76.1145	1256.4	79.1656
1357.64	85.157	1257.36	74.0245	1257.36	82.1839	1257.36	79.3341	1257.36	75.9602	1257.36	78.9799
1358.61	85.8945	1258.32	73.8731	1258.32	82.142	1258.32	79.1999	1258.32	75.8067	1258.32	78.7941
1359.57	86.7	1259.29	73.78	1259.29	82.1158	1259.29	79.1021	1259.29	75.7068	1259.29	78.6609
1360.53	87.5765	1260.25	73.8008	1260.25	82.1414	1260.25	79.0916	1260.25	75.7196	1260.25	78.6391
1361.5	88.4942	1261.22	73.9832	1261.22	82.2524	1261.22	79.2134	1261.22	75.8962	1261.22	78.7785
1362.46	89.3687	1262.18	74.3548	1262.18	82.4713	1262.18	79.4947	1262.18	76.266	1262.18	79.1064
1363.43	90.1069	1263.15	74.9171	1263.15	82.8046	1263.15	79.9397	1263.15	76.8299	1263.15	79.6219
1364.39	90.6764	1264.11	75.6477	1264.11	83.2423	1264.11	80.531	1264.11	77.5622	1264.11	80.2983
1365.35	91.1088	1265.07	76.5064	1265.07	83.7623	1265.07	81.2357	1265.07	78.4188	1265.07	81.0911
1366.32	91.4519	1266.04	77.4431	1266.04	84.336	1266.04	82.0126	1266.04	79.3477	1266.04	81.948
1367.28	91.7354	1267	78.4066	1267	84.9349	1267	82.8205	1267	80.2987	1267	82.8181
1368.25	91.9666	1267.97	79.3519	1267.97	85.5351	1267.97	83.6239	1267.97	81.2307	1267.97	83.6592
1369.21	92.1448	1268.93	80.2449	1268.93	86.1192	1268.93	84.3945	1268.93	82.1132	1268.93	84.442
1370.18	92.2767	1269.9	81.0611	1269.9	86.6737	1269.9	85.1097	1269.9	82.9234	1269.9	85.1467
1371.14	92.3819	1270.86	81.7813	1270.86	87.1849	1270.86	85.7479	1270.86	83.6406	1270.86	85.759
1372.1	92.4889	1271.82	82.3898	1271.82	87.6375	1271.82	86.288	1271.82	84.2447	1271.82	86.2656
1373.07	92.6261	1272.79	82.8778	1272.79	88.0176	1272.79	86.7138	1272.79	84.7198	1272.79	86.6562
1374.03	92.814	1273.75	83.2501	1273.75	88.3193	1273.75	87.0221	1273.75	85.0637	1273.75	86.9302
1375	93.0596	1274.72	83.5303	1274.72	88.5501	1274.72	87.2289	1274.72	85.2945	1274.72	87.104
1375.96	93.3628	1275.68	83.7594	1275.68	88.7314	1275.68	87.369	1275.68	85.4513	1275.68	87.2125
1376.93	93.7272	1276.65	83.9866	1276.65	88.893	1276.65	87.488	1276.65	85.5865	1276.65	87.303
1377.89	94.1619	1277.61	84.2558	1277.61	89.0634	1277.61	87.6291	1277.61	85.7515	1277.61	87.423
1378.85	94.6702	1278.57	84.5928	1278.57	89.261	1278.57	87.8204	1278.57	85.9818	1278.57	87.6052
1379.82	95.2331	1279.54	84.9981	1279.54	89.4893	1279.54	88.0676	1279.54	86.2859	1279.54	87.8583
1380.78	95.8067	1280.5	85.4493	1280.5	89.7373	1280.5	88.3551	1280.5	86.6465	1280.5	88.1664
1381.75	96.34	1281.47	85.9136	1281.47	89.9865	1281.47	88.6559	1281.47	87.0297	1281.47	88.4986
1382.71	96.8029	1282.43	86.361	1282.43	90.2179	1282.43	88.9434	1282.43	87.4002	1282.43	88.8221
1383.67	97.197	1283.39	86.7735	1283.39	90.4174	1283.39	89.199	1283.39	87.7321	1283.39	89.1126
1384.64	97.5438	1284.36	87.1453	1284.36	90.5762	1284.36	89.413	1284.36	88.0109	1284.36	89.356
1385.6	97.8618	1285.32	87.4775	1285.32	90.6893	1285.32	89.581	1285.32	88.2311	1285.32	89.5468
1386.57	98.1475	1286.29	87.7726	1286.29	90.7539	1286.29	89.7001	1286.29	88.3912	1286.29	89.6837
1387.53	98.3773	1287.25	88.0322	1287.25	90.7704	1287.25	89.7688	1287.25	88.4932	1287.25	89.7696
1388.5	98.5358	1288.22	88.2581	1288.22	90.7441	1288.22	89.7893	1288.22	88.5442	1288.22	89.8122
1389.46	98.6348	1289.18	88.4545	1289.18	90.6868	1289.18	89.7712	1289.18	88.5581	1289.18	89.826
1390.42	98.7023	1290.14	88.6282	1290.14	90.616	1290.14	89.7313	1290.14	88.5549	1290.14	89.8295
1391.39	98.7649	1291.11	88.7863	1291.11	90.5519	1291.11	89.6907	1291.11	88.5551	1291.11	89.8412
1392.35	98.8413	1292.07	88.9331	1292.07	90.5138	1292.07	89.6712	1292.07	88.5761	1292.07	89.8755
1393.32	98.9415	1293.04	89.0695	1293.04	90.5175	1293.04	89.691	1293.04	88.6296	1293.04	89.9411
1394.28	99.0649	1294	89.1944	1294	90.5736	1294	89.763	1294	88.7224	1294	90.0409
1395.25	99.1983	1294.97	89.3072	1294.97	90.6859	1294.97	89.8924	1294.97	88.8577	1294.97	90.1738
1396.21	99.3199	1295.93	89.4096	1295.93	90.8499	1295.93	90.0752	1295.93	89.0343	1295.93	90.3344
1397.17	99.4106	1296.89	89.506	1296.89	91.0539	1296.89	90.299	1296.89	89.2458	1296.89	90.5146
1398.14	99.463	1297.86	89.6017	1297.86	91.2814	1297.86	90.5457	1297.86	89.4809	1297.86	90.7047
1399.1	99.4803	1298.82	89.7016	1298.82	91.5159	1298.82	90.7969	1298.82	89.7256	1298.82	90.8965
1400.07	99.4716	1299.79	89.8082	1299.79	91.744	1299.79	91.0387	1299.79	89.9668	1299.79	91.084
1401.03	99.447	1300.75	89.9206	1300.75	91.9576	1300.75	91.2631	1300.75	90.1951	1300.75	91.2645
1402	99.4156	1301.72	90.0345	1301.72	92.1528	1301.72	91.4678	1301.72	90.4053	1301.72	91.436
1402.96	99.3848	1302.68	90.1442	1302.68	92.3285	1302.68	91.6535	1302.68	90.5957	1302.68	91.5963
1403.92	99.3589	1303.64	90.2442	1303.64	92.4856	1303.64	91.8223	1303.64	90.7663	1303.64	91.7426
1404.89	99.3389	1304.61	90.3313	1304.61	92.6251	1304.61	91.9756	1304.61	90.9175	1304.61	91.8723
1405.85	99.3221	1305.57	90.4049	1305.57	92.7487	1305.57	92.114	1305.57	91.0496	1305.57	91.9836
1406.82	99.3068	1306.54	90.466	1306.54	92.8576	1306.54	92.2369	1306.54	91.1635	1306.54	92.0763
1407.78	99.2935	1307.5	90.516	1307.5	92.9535	1307.5	92.3436	1307.5	91.2607	1307.5	92.1513
1408.75	99.2844	1308.46	90.5572	1308.46	93.0387	1308.46	92.4347	1308.46	91.3447	1308.46	92.2115
1409.71	99.2787	1309.43	90.5944	1309.43	93.1176	1309.43	92.5146	1309.43	91.4222	1309.43	92.2625
1410.67	99.2699	1310.39	90.6366	1310.39	93.1966	1310.39	92.5917	1310.39	91.5029	1310.39	92.314
1411.64	99.2471	1311.36	90.6963	1311.36	93.2832	1311.36	92.6771	1311.36	91.5981	1311.36	92.3778
1412.6	99.203	1312.32	90.7848	1312.32	93.3827	1312.32	92.7797	1312.32	91.7163	1312.32	92.4638
1413.57	99.1381	1313.29	90.9063	1313.29	93.4952	1313.29	92.9019	1313.29	91.8583	1313.29	92.5746
1414.53	99.059	1314.25	91.0546	1314.25	93.6153	1314.25	93.0378	1314.25	92.0161	1314.25	92.7034
1415.49	98.9717	1315.21	91.217	1315.21	93.7355	1315.21	93.1773	1315.21	92.1775	1315.21	92.8384
1416.46	98.8764	1316.18	91.3818	1316.18	93.8504	1316.18	93.3123	1316.18	92.3327	1316.18	92.9704
1417.42	98.765	1317.14	91.5429	1317.14	93.9601	1317.14	93.4415	1317.14	92.4805	1317.14	93.0986
1418.39	98.6271	1318.11	91.7008	1318.11	94.0687	1318.11	93.5694	1318.11	92.627	1318.11	93.2297
1419.35	98.4585	1319.07	91.8568	1319.07	94.1802	1319.07	93.7018	1319.07	92.7798	1319.07	93.3717
1420.32	98.2618	1320.04	92.009	1320.04	94.2935	1320.04	93.8396	1320.04	92.9402	1320.04	93.5254
1421.28	98.0358	1321	92.1511	1321	94.4024	1321	93.9766	1321	93.1003	1321	93.6817
1422.24	97.7758	1321.96	92.276	1321.96	94.498	1321.96	94.1024	1321.96	93.2463	1321.96	93.826
1423.21	97.483	1322.93	92.3793	1322.93	94.5739	1322.93	94.2074	1322.93	93.3656	1322.93	93.9455
1424.17	97.1707	1323.89	92.4591	1323.89	94.6283	1323.89	94.286	1323.89	93.4518	1323.89	94.0339
1425.14	96.8596	1324.86	92.5141	1324.86	94.6629	1324.86	94.3363	1324.86	93.5053	1324.86	94.0914
1426.1	96.5642	1325.82	92.5419	1325.82	94.681	1325.82	94.3592	1325.82	93.5301	1325.82	94.1214
1427.07	96.2859	1326.79	92.5385	1326.79	94.6839	1326.79	94.3556	1326.79	93.5308	1326.79	94.1272
1428.03	96.0205	1327.75	92.4997	1327.75	94.6699	1327.75	94.3252	1327.75	93.5085	1327.75	94.1096
1428.99	95.7732	1328.71	92.4221	1328.71	94.6342	1328.71	94.2664	1328.71	93.4601	1328.71	94.0668
1429.96	95.5654	1329.68	92.3017	1329.68	94.5707	1329.68	94.1758	1329.68	93.3781	1329.68	93.9949
1430.92	95.4222	1330.64	92.1323	1330.64	94.4734	1330.64	94.0484	1330.64	93.2521	1330.64	93.8872
1431.89	95.3522	1331.61	91.9059	1331.61	94.3371	1331.61	93.8785	1331.61	93.0707	1331.61	93.7344
1432.85	95.3458	1332.57	91.6158	1332.57	94.1576	1332.57	93.6595	1332.57	92.8238	1332.57	93.5243
1433.82	95.3878	1333.53	91.2584	1333.53	93.9303	1333.53	93.3845	1333.53	92.5027	1333.53	93.2432
1434.78	95.467	1334.5	90.832	1334.5	93.6487	1334.5	93.0441	1334.5	92.0993	1334.5	92.8773
1435.74	95.5721	1335.46	90.3307	1335.46	93.3038	1335.46	92.6263	1335.46	91.6028	1335.46	92.4135
1436.71	95.6822	1336.43	89.7434	1336.43	92.8879	1336.43	92.1194	1336.43	91.0025	1336.43	91.8452
1437.67	95.7711	1337.39	89.0647	1337.39	92.4058	1337.39	91.525	1337.39	90.3014	1337.39	91.1856
1438.64	95.8272	1338.36	88.3252	1338.36	91.8922	1338.36	90.8798	1338.36	89.5408	1338.36	90.4884
1439.6	95.8566	1339.32	87.6168	1339.32	91.4178	1339.32	90.2663	1339.32	88.8145	1339.32	89.8507
1440.56	95.8713	1340.28	87.0642	1340.28	91.0616	1340.28	89.7846	1340.28	88.2391	1340.28	89.3754
1441.53	95.881	1341.25	86.7512	1341.25	90.8683	1341.25	89.499	1341.25	87.8939	1341.25	89.1172
1442.49	95.8914	1342.21	86.6856	1342.21	90.833	1342.21	89.4154	1342.21	87.7918	1342.21	89.0683
1443.46	95.9035	1343.18	86.8261	1343.18	90.921	1343.18	89.5009	1343.18	87.8991	1343.18	89.187
1444.42	95.9116	1344.14	87.1156	1344.14	91.0893	1344.14	89.7085	1344.14	88.1622	1344.14	89.4238
1445.39	95.9017	1345.11	87.4886	1345.11	91.2922	1345.11	89.9844	1345.11	88.5155	1345.11	89.7266
1446.35	95.8515	1346.07	87.8653	1346.07	91.4784	1346.07	90.2647	1346.07	88.8787	1346.07	90.0336
1447.31	95.7372	1347.03	88.1537	1347.03	91.5924	1347.03	90.4762	1347.03	89.1605	1347.03	90.2735
1448.28	95.5483	1348	88.2691	1348	91.5852	1348	90.5511	1348	89.2781	1348	90.3791
1449.24	95.3003	1348.96	88.1632	1348.96	91.4289	1348.96	90.4472	1348.96	89.1825	1348.96	90.3086
1450.21	95.0281	1349.93	87.8374	1349.93	91.1243	1349.93	90.1598	1349.93	88.8714	1349.93	90.0573
1451.17	94.7673	1350.89	87.3324	1350.89	90.6956	1350.89	89.7154	1350.89	88.3798	1350.89	89.6516
1452.14	94.5416	1351.86	86.7018	1351.86	90.1765	1351.86	89.1548	1351.86	87.7574	1351.86	89.1318
1453.1	94.3589	1352.82	85.9935	1352.82	89.6003	1352.82	88.5192	1352.82	87.0522	1352.82	88.5384
1454.06	94.2025	1353.78	85.2471	1353.78	88.9977	1353.78	87.8465	1353.78	86.3071	1353.78	87.9093
1455.03	94.0053	1354.75	84.5017	1354.75	88.3996	1354.75	87.1739	1354.75	85.563	1354.75	87.2808
1455.99	93.6253	1355.71	83.7985	1355.71	87.8351	1355.71	86.536	1355.71	84.8578	1355.71	86.6852
1456.96	92.9761	1356.68	83.169	1356.68	87.3231	1356.68	85.9546	1356.68	84.2142	1356.68	86.1387
1457.92	92.2841	1357.64	82.6191	1357.64	86.8614	1357.64	85.4279	1357.64	83.6279	1357.64	85.6318
1458.89	91.8291	1358.61	82.1245	1358.61	86.4268	1358.61	84.9302	1358.61	83.0675	1358.61	85.1326
1459.85	91.6141	1359.57	81.6416	1359.57	85.9857	1359.57	84.4257	1359.57	82.4913	1359.57	84.6036
1460.81	91.5394	1360.53	81.1314	1360.53	85.515	1360.53	83.8914	1360.53	81.8748	1360.53	84.0299
1461.78	91.5429	1361.5	80.5909	1361.5	85.0263	1361.5	83.3433	1361.5	81.2412	1361.5	83.447
1462.74	91.6074	1362.46	80.0724	1362.46	84.5747	1362.46	82.8442	1362.46	80.6682	1362.46	82.9399
1463.71	91.7389	1363.43	79.6521	1363.43	84.2275	1363.43	82.466	1363.43	80.2415	1363.43	82.5897
1464.67	91.9383	1364.39	79.3681	1364.39	84.0168	1364.39	82.2395	1364.39	79.9927	1364.39	82.4144
1465.63	92.1791	1365.35	79.2057	1365.35	83.9314	1365.35	82.1487	1365.35	79.8965	1365.35	82.375
1466.6	92.4226	1366.32	79.1336	1366.32	83.946	1366.32	82.1651	1366.32	79.9139	1366.32	82.4258
1467.56	92.6514	1367.28	79.1339	1367.28	84.0437	1367.28	82.2709	1367.28	80.0217	1367.28	82.543
1468.53	92.873	1368.25	79.2044	1368.25	84.2143	1368.25	82.4559	1368.25	80.21	1368.25	82.7196
1469.49	93.1076	1369.21	79.3481	1369.21	84.4443	1369.21	82.7052	1369.21	80.467	1369.21	82.947
1470.46	93.3825	1370.18	79.567	1370.18	84.7142	1370.18	82.9966	1370.18	80.7735	1370.18	83.2078
1471.42	93.7329	1371.14	79.8683	1371.14	85.0105	1371.14	83.3153	1371.14	81.1167	1371.14	83.4873
1472.38	94.1885	1372.1	80.275	1372.1	85.3398	1372.1	83.6715	1372.1	81.5091	1372.1	83.7938
1473.35	94.7354	1373.07	80.8219	1373.07	85.7314	1373.07	84.1027	1373.07	81.992	1373.07	84.1667
1474.31	95.312	1374.03	81.5237	1374.03	86.2174	1374.03	84.6499	1374.03	82.6099	1374.03	84.656
1475.28	95.8721	1375	82.3394	1375	86.802	1375	85.3188	1375	83.3677	1375	85.2803
1476.24	96.406	1375.96	83.1865	1375.96	87.4527	1375.96	86.0685	1375.96	84.2176	1375.96	86.0052
1477.21	96.9119	1376.93	84.0069	1376.93	88.1295	1376.93	86.8472	1376.93	85.0996	1376.93	86.7743
1478.17	97.3812	1377.89	84.8022	1377.89	88.8152	1377.89	87.6314	1377.89	85.985	1377.89	87.5526
1479.13	97.8012	1378.85	85.6088	1378.85	89.5126	1378.85	88.4249	1378.85	86.8758	1378.85	88.3341
1480.1	98.162	1379.82	86.4492	1379.82	90.2206	1379.82	89.2297	1379.82	87.7729	1379.82	89.1164
1481.06	98.4602	1380.78	87.3023	1380.78	90.9147	1380.78	90.0217	1380.78	88.6492	1380.78	89.8758
1482.03	98.6988	1381.75	88.1127	1381.75	91.5528	1381.75	90.7543	1381.75	89.4533	1381.75	90.5668
1482.99	98.8857	1382.71	88.8301	1382.71	92.0996	1382.71	91.3855	1382.71	90.1404	1382.71	91.1478
1483.96	99.0325	1383.67	89.4425	1383.67	92.5475	1383.67	91.9032	1383.67	90.6994	1383.67	91.6054
1484.92	99.1553	1384.64	89.9788	1384.64	92.9182	1384.64	92.3286	1384.64	91.1583	1384.64	91.9628
1485.88	99.2769	1385.6	90.4868	1385.6	93.2486	1385.6	92.703	1385.6	91.5691	1385.6	92.2709
1486.85	99.4256	1386.57	90.9978	1386.57	93.5693	1386.57	93.064	1386.57	91.9807	1386.57	92.5857
1487.81	99.6198	1387.53	91.4954	1387.53	93.8837	1387.53	93.4206	1387.53	92.4051	1387.53	92.932
1488.78	99.8308	1388.5	91.9259	1388.5	94.1653	1388.5	93.7462	1388.5	92.8057	1388.5	93.2811
1489.74	99.9813	1389.46	92.2479	1389.46	94.3817	1389.46	94.0025	1389.46	93.1283	1389.46	93.5741
1490.7	100.029	1390.42	92.4572	1390.42	94.5146	1390.42	94.1649	1390.42	93.3366	1390.42	93.7624
1491.67	100.001	1391.39	92.5709	1391.39	94.5597	1391.39	94.225	1391.39	93.4177	1391.39	93.8228
1492.63	99.9447	1392.35	92.6084	1392.35	94.5189	1392.35	94.1833	1392.35	93.3728	1392.35	93.7514
1493.6	99.891	1393.32	92.5878	1393.32	94.4016	1393.32	94.05	1393.32	93.2166	1393.32	93.5637
1494.56	99.861	1394.28	92.5335	1394.28	94.2334	1394.28	93.8558	1394.28	92.9892	1394.28	93.305
1495.53	99.8707	1395.25	92.4797	1395.25	94.0625	1395.25	93.6588	1395.25	92.7614	1395.25	93.0545
1496.49	99.9254	1396.21	92.4605	1396.21	93.9458	1396.21	93.5282	1396.21	92.6146	1396.21	92.9002
1497.45	100.003	1397.17	92.4915	1397.17	93.9193	1397.17	93.5091	1397.17	92.5984	1397.17	92.8926
1498.42	100.06	1398.14	92.5619	1398.14	93.9808	1398.14	93.5993	1398.14	92.7066	1398.14	93.0199
1499.38	100.068	1399.1	92.6461	1399.1	94.0982	1399.1	93.7584	1399.1	92.89	1399.1	93.2245
1500.35	100.034	1400.07	92.7185	1400.07	94.2314	1400.07	93.9336	1400.07	93.0882	1400.07	93.4382
1501.31	99.9757	1401.03	92.7603	1401.03	94.3489	1401.03	94.0819	1401.03	93.2536	1401.03	93.6099
1502.28	99.9074	1402	92.7614	1402	94.4344	1402	94.1814	1402	93.3623	1402	93.7161
1503.24	99.8406	1402.96	92.7198	1402.96	94.4854	1402.96	94.2309	1402.96	93.4138	1402.96	93.7604
1504.2	99.791	1403.92	92.643	1403.92	94.5091	1403.92	94.2458	1403.92	93.425	1403.92	93.767
1505.17	99.79	1404.89	92.5474	1404.89	94.5167	1404.89	94.2482	1404.89	93.42	1404.89	93.7668
1506.13	99.8815	1405.85	92.4516	1405.85	94.5158	1405.85	94.2537	1405.85	93.4156	1405.85	93.7789
1507.1	100.043	1406.82	92.366	1406.82	94.5064	1406.82	94.2608	1406.82	93.4105	1406.82	93.7981
1508.06	100.136	1407.78	92.2893	1407.78	94.4839	1407.78	94.2562	1407.78	93.3911	1407.78	93.8039
1509.03	100.116	1408.75	92.2172	1408.75	94.4457	1408.75	94.2283	1408.75	93.3474	1408.75	93.7808
1509.99	100.053	1409.71	92.1524	1409.71	94.3961	1409.71	94.1775	1409.71	93.2833	1409.71	93.7305
1510.95	99.997	1410.67	92.1055	1410.67	94.345	1410.67	94.1151	1410.67	93.2151	1410.67	93.6693
1511.92	99.9667	1411.64	92.086	1411.64	94.3006	1411.64	94.0539	1411.64	93.1582	1411.64	93.6124
1512.88	99.9684	1412.6	92.0906	1412.6	94.262	1412.6	93.9963	1412.6	93.1124	1412.6	93.5588
1513.85	100.003	1413.57	92.1026	1413.57	94.2179	1413.57	93.9307	1413.57	93.0587	1413.57	93.4877
1514.81	100.069	1414.53	92.1037	1414.53	94.1537	1414.53	93.8404	1414.53	92.9721	1414.53	93.3725
1515.78	100.153	1415.49	92.0864	1415.49	94.0626	1415.49	93.7167	1415.49	92.8389	1415.49	93.1997
1516.74	100.241	1416.46	92.0642	1416.46	93.9559	1416.46	93.574	1416.46	92.6742	1416.46	92.9888
1517.7	100.316	1417.42	92.0744	1417.42	93.871	1417.42	93.4601	1417.42	92.5342	1417.42	92.8064
1518.67	100.367	1418.39	92.1575	1418.39	93.8605	1418.39	93.4409	1418.39	92.4988	1418.39	92.7469
1519.63	100.387	1419.35	92.3089	1419.35	93.9464	1419.35	93.5416	1419.35	92.6026	1419.35	92.8522
1520.6	100.374	1420.32	92.4679	1420.32	94.0911	1420.32	93.7126	1420.32	92.7901	1420.32	93.0591
1521.56	100.335	1421.28	92.5735	1421.28	94.2355	1421.28	93.8796	1421.28	92.9743	1421.28	93.268
1522.52	100.289	1422.24	92.5996	1422.24	94.3431	1422.24	94	1422.24	93.1044	1422.24	93.4218
1523.49	100.257	1423.21	92.5456	1423.21	94.4026	1423.21	94.0634	1423.21	93.1689	1423.21	93.5098
1524.45	100.251	1424.17	92.4221	1424.17	94.4122	1424.17	94.071	1424.17	93.1711	1424.17	93.5373
1525.42	100.267	1425.14	92.2396	1425.14	94.369	1425.14	94.0205	1425.14	93.1098	1425.14	93.5038
1526.38	100.297	1426.1	91.9982	1426.1	94.2644	1426.1	93.9008	1426.1	92.9721	1426.1	93.3968
1527.35	100.33	1427.07	91.6806	1427.07	94.0855	1427.07	93.6944	1427.07	92.7362	1427.07	93.1971
1528.31	100.363	1428.03	91.2619	1428.03	93.8224	1428.03	93.3882	1428.03	92.3854	1428.03	92.8944
1529.27	100.4	1428.99	90.738	1428.99	93.4835	1428.99	92.9921	1428.99	91.9303	1428.99	92.5054
1530.24	100.446	1429.96	90.1542	1429.96	93.1065	1429.96	92.5506	1429.96	91.4234	1429.96	92.0811
1531.2	100.504	1430.92	89.5942	1430.92	92.7455	1430.92	92.1265	1430.92	90.9378	1430.92	91.6832
1532.17	100.558	1431.89	89.1239	1431.89	92.437	1431.89	91.761	1431.89	90.5209	1431.89	91.343
1533.13	100.58	1432.85	88.753	1432.85	92.1824	1432.85	91.4545	1432.85	90.1714	1432.85	91.0492
1534.1	100.548	1433.82	88.4532	1433.82	91.9639	1433.82	91.1861	1433.82	89.8638	1433.82	90.7753
1535.06	100.471	1434.78	88.2028	1434.78	91.7747	1434.78	90.9511	1434.78	89.592	1434.78	90.5214
1536.02	100.374	1435.74	88.0229	1435.74	91.6404	1435.74	90.7872	1435.74	89.4009	1435.74	90.3429
1536.99	100.286	1436.71	87.9641	1436.71	91.6051	1436.71	90.7544	1436.71	89.3623	1436.71	90.3219
1537.95	100.239	1437.67	88.0304	1437.67	91.6737	1437.67	90.8591	1437.67	89.4852	1437.67	90.4709
1538.92	100.283	1438.64	88.1408	1438.64	91.7851	1438.64	91.0211	1438.64	89.6761	1438.64	90.6931
1539.88	100.471	1439.6	88.1942	1439.6	91.8609	1439.6	91.1389	1439.6	89.8156	1439.6	90.866
1540.85	100.742	1440.56	88.1272	1440.56	91.8503	1440.56	91.1481	1440.56	89.8282	1440.56	90.9143
1541.81	100.889	1441.53	87.9171	1441.53	91.7341	1441.53	91.0247	1441.53	89.6863	1441.53	90.8129
1542.77	100.865	1442.49	87.5737	1442.49	91.5176	1442.49	90.7751	1442.49	89.3979	1442.49	90.5702
1543.74	100.779	1443.46	87.1393	1443.46	91.2292	1443.46	90.4333	1443.46	89.0026	1443.46	90.223
1544.7	100.702	1444.42	86.6863	1444.42	90.9199	1444.42	90.0602	1444.42	88.5707	1444.42	89.835
1545.67	100.652	1445.39	86.3074	1445.39	90.6559	1445.39	89.7359	1445.39	88.1942	1445.39	89.4892
1546.63	100.625	1446.35	86.0935	1446.35	90.504	1446.35	89.5416	1446.35	87.9662	1446.35	89.2708
1547.59	100.612	1447.31	86.1014	1447.31	90.5075	1447.31	89.532	1447.31	87.9501	1447.31	89.2386
1548.56	100.601	1448.28	86.316	1448.28	90.6604	1448.28	89.7026	1448.28	88.1414	1448.28	89.3903
1549.52	100.591	1449.24	86.6454	1449.24	90.9007	1449.24	89.9809	1449.24	88.4572	1449.24	89.6516
1550.49	100.582	1450.21	86.9732	1450.21	91.1428	1450.21	90.2641	1450.21	88.7791	1450.21	89.9145
1551.45	100.58	1451.17	87.2204	1451.17	91.3218	1451.17	90.472	1451.17	89.0144	1451.17	90.0935
1552.42	100.586	1452.14	87.3585	1452.14	91.4077	1452.14	90.5662	1452.14	89.1179	1452.14	90.1451
1553.38	100.6	1453.1	87.3872	1453.1	91.3919	1453.1	90.5338	1453.1	89.074	1453.1	90.051
1554.34	100.62	1454.06	87.3104	1454.06	91.2704	1454.06	90.3684	1454.06	88.874	1454.06	89.7973
1555.31	100.648	1455.03	87.1385	1455.03	91.0475	1455.03	90.0761	1455.03	88.5244	1455.03	89.3859
1556.27	100.697	1455.99	86.9361	1455.99	90.7818	1455.99	89.7346	1455.99	88.1185	1455.99	88.9174
1557.24	100.786	1456.96	86.8803	1456.96	90.6394	1456.96	89.5592	1456.96	87.9153	1456.96	88.6828
1558.2	100.909	1457.92	87.0837	1457.92	90.7518	1457.92	89.7156	1457.92	88.1142	1457.92	88.9115
1559.17	100.989	1458.89	87.3706	1458.89	91.0015	1458.89	90.0465	1458.89	88.5246	1458.89	89.3926
1560.13	100.988	1459.85	87.5496	1459.85	91.1987	1459.85	90.3073	1459.85	88.8512	1459.85	89.7928
1561.09	100.948	1460.81	87.5662	1460.81	91.2615	1460.81	90.3951	1460.81	88.9702	1460.81	89.9727
1562.06	100.904	1461.78	87.4105	1461.78	91.174	1461.78	90.2919	1461.78	88.8602	1461.78	89.912
1563.02	100.867	1462.74	87.0756	1462.74	90.942	1462.74	90.0055	1462.74	88.5312	1462.74	89.627
1563.99	100.842	1463.71	86.5902	1463.71	90.6038	1463.71	89.5838	1463.71	88.0417	1463.71	89.1829
1564.95	100.829	1464.67	86.0775	1464.67	90.2574	1464.67	89.15	1464.67	87.5402	1464.67	88.7313
1565.92	100.831	1465.63	85.7243	1465.63	90.0258	1465.63	88.8597	1465.63	87.2128	1465.63	88.4534
1566.88	100.845	1466.6	85.6255	1466.6	89.9572	1466.6	88.7751	1466.6	87.1325	1466.6	88.4121
1567.84	100.871	1467.56	85.7196	1467.56	89.998	1467.56	88.8289	1467.56	87.2168	1467.56	88.5169
1568.81	100.897	1468.53	85.8871	1468.53	90.0624	1468.53	88.911	1468.53	87.3317	1468.53	88.6302
1569.77	100.91	1469.49	86.0321	1469.49	90.0873	1469.49	88.9367	1469.49	87.3734	1469.49	88.6455
1570.74	100.901	1470.46	86.0906	1470.46	90.0423	1470.46	88.8602	1470.46	87.282	1470.46	88.5008
1571.7	100.87	1471.42	86.0255	1471.42	89.9354	1471.42	88.6846	1471.42	87.0543	1471.42	88.1964
1572.66	100.822	1472.38	85.8587	1472.38	89.8305	1472.38	88.4924	1472.38	86.7865	1472.38	87.8504
1573.63	100.761	1473.35	85.7124	1473.35	89.8249	1473.35	88.4281	1473.35	86.6628	1473.35	87.6866
1574.59	100.694	1474.31	85.7087	1474.31	89.95	1474.31	88.5559	1474.31	86.7813	1474.31	87.8244
1575.56	100.643	1475.28	85.8228	1475.28	90.1364	1475.28	88.7892	1475.28	87.0472	1475.28	88.1491
1576.52	100.629	1476.24	85.9543	1476.24	90.3061	1476.24	89.0119	1476.24	87.3148	1476.24	88.4839
1577.49	100.652	1477.21	86.0384	1477.21	90.4274	1477.21	89.1686	1477.21	87.5078	1477.21	88.7352
1578.45	100.688	1478.17	86.0595	1478.17	90.5041	1478.17	89.2569	1478.17	87.6169	1478.17	88.8891
1579.41	100.722	1479.13	86.0358	1479.13	90.5569	1479.13	89.3035	1479.13	87.6707	1479.13	88.9746
1580.38	100.75	1480.1	86.0079	1480.1	90.6142	1480.1	89.349	1480.1	87.7176	1480.1	89.041
1581.34	100.78	1481.06	86.0268	1481.06	90.7037	1481.06	89.4355	1481.06	87.8089	1481.06	89.1382
1582.31	100.816	1482.03	86.1312	1482.03	90.8413	1482.03	89.5875	1482.03	87.976	1482.03	89.2946
1583.27	100.858	1482.99	86.3272	1482.99	91.0211	1482.99	89.7992	1482.99	88.2132	1482.99	89.501
1584.24	100.902	1483.96	86.5872	1483.96	91.2195	1483.96	90.0374	1483.96	88.4815	1483.96	89.7163
1585.2	100.937	1484.92	86.873	1484.92	91.4094	1484.92	90.2628	1484.92	88.7328	1484.92	89.8911
1586.16	100.959	1485.88	87.1668	1485.88	91.5801	1485.88	90.4566	1485.88	88.942	1485.88	89.9994
1587.13	100.965	1486.85	87.5034	1486.85	91.7583	1486.85	90.6478	1486.85	89.1395	1486.85	90.0724
1588.09	100.961	1487.81	87.9906	1487.81	92.0211	1487.81	90.9331	1487.81	89.4382	1487.81	90.2311
1589.06	100.951	1488.78	88.7444	1488.78	92.4585	1488.78	91.4355	1488.78	89.9888	1488.78	90.6514
1590.02	100.942	1489.74	89.6953	1489.74	93.0578	1489.74	92.156	1489.74	90.8061	1489.74	91.3792
1590.99	100.935	1490.7	90.5788	1490.7	93.6668	1490.7	92.9128	1490.7	91.6841	1490.7	92.2139
1591.95	100.929	1491.67	91.2235	1491.67	94.1451	1491.67	93.5226	1491.67	92.4025	1491.67	92.9121
1592.91	100.924	1492.63	91.6368	1492.63	94.4561	1492.63	93.9285	1492.63	92.8851	1492.63	93.3736
1593.88	100.919	1493.6	91.8841	1493.6	94.6235	1493.6	94.1525	1493.6	93.1516	1493.6	93.6062
1594.84	100.912	1494.56	92.0188	1494.56	94.6818	1494.56	94.2336	1494.56	93.2457	1494.56	93.651
1595.81	100.904	1495.53	92.0768	1495.53	94.6664	1495.53	94.214	1495.53	93.2173	1495.53	93.564
1596.77	100.894	1496.49	92.0895	1496.49	94.6211	1496.49	94.1503	1496.49	93.1364	1496.49	93.431
1597.73	100.881	1497.45	92.0885	1497.45	94.5944	1497.45	94.1114	1497.45	93.0893	1497.45	93.3594
1598.7	100.866	1498.42	92.0899	1498.42	94.6081	1498.42	94.1346	1498.42	93.1218	1498.42	93.4037
1599.66	100.851	1499.38	92.0832	1499.38	94.6382	1499.38	94.1924	1499.38	93.1981	1499.38	93.5127
1600.63	100.839	1500.35	92.0511	1500.35	94.6469	1500.35	94.2307	1500.35	93.2495	1500.35	93.5954
1601.59	100.834	1501.31	91.9851	1501.31	94.6123	1501.31	94.2138	1501.31	93.232	1501.31	93.5945
1602.56	100.837	1502.28	91.8807	1502.28	94.524	1502.28	94.1233	1502.28	93.1239	1502.28	93.4839
1603.52	100.846	1503.24	91.7249	1503.24	94.3662	1503.24	93.9358	1503.24	92.8988	1503.24	93.235
1604.48	100.857	1504.2	91.4794	1504.2	94.1014	1504.2	93.6019	1504.2	92.4996	1504.2	92.7869
1605.45	100.87	1505.17	91.0594	1505.17	93.6631	1505.17	93.0383	1505.17	91.8277	1505.17	92.0379
1606.41	100.885	1506.13	90.3472	1506.13	93.0081	1506.13	92.2004	1506.13	90.8295	1506.13	90.9511
1607.38	100.904	1507.1	89.4262	1507.1	92.3099	1507.1	91.3331	1507.1	89.7942	1507.1	89.8813
1608.34	100.927	1508.06	88.7906	1508.06	91.9426	1508.06	90.9214	1508.06	89.2991	1508.06	89.4609
1609.31	100.948	1509.03	88.6171	1509.03	91.9379	1509.03	90.9787	1509.03	89.3633	1509.03	89.6581
1610.27	100.961	1509.99	88.6128	1509.99	92.0427	1509.99	91.1636	1509.99	89.5816	1509.99	90
1611.23	100.958	1510.95	88.5841	1510.95	92.105	1510.95	91.2829	1510.95	89.7222	1510.95	90.236
1612.2	100.938	1511.92	88.4777	1511.92	92.0836	1511.92	91.2893	1511.92	89.7279	1511.92	90.3106
1613.16	100.902	1512.88	88.2798	1512.88	91.9707	1512.88	91.1772	1512.88	89.5928	1512.88	90.2217
1614.13	100.853	1513.85	87.9785	1513.85	91.7636	1513.85	90.9454	1513.85	89.3194	1513.85	89.9747
1615.09	100.801	1514.81	87.5696	1514.81	91.4676	1514.81	90.6008	1514.81	88.923	1514.81	89.5885
1616.06	100.765	1515.78	87.0782	1515.78	91.1077	1515.78	90.1734	1515.78	88.4457	1515.78	89.1123
1617.02	100.764	1516.74	86.5643	1516.74	90.7268	1516.74	89.7158	1516.74	87.9497	1516.74	88.6174
1617.98	100.797	1517.7	86.0826	1517.7	90.3587	1517.7	89.2717	1517.7	87.4763	1517.7	88.1539
1618.95	100.851	1518.67	85.6245	1518.67	89.9996	1518.67	88.8404	1518.67	87.0088	1518.67	87.7127
1619.91	100.915	1519.63	85.1096	1519.63	89.6132	1519.63	88.3804	1519.63	86.485	1519.63	87.2391
1620.88	100.982	1520.6	84.458	1520.6	89.1729	1520.6	87.8581	1520.6	85.8652	1520.6	86.6979
1621.84	101.038	1521.56	83.6932	1521.56	88.7065	1521.56	87.3023	1521.56	85.1982	1521.56	86.1326
1622.8	101.065	1522.52	82.942	1522.52	88.28	1522.52	86.7896	1522.52	84.5934	1522.52	85.6366
1623.77	101.051	1523.49	82.2938	1523.49	87.9262	1523.49	86.3622	1523.49	84.1071	1523.49	85.253
1624.73	101.003	1524.45	81.7115	1524.45	87.6142	1524.45	85.9882	1524.45	83.6926	1524.45	84.9364
1625.7	100.949	1525.42	81.1004	1525.42	87.2894	1525.42	85.6039	1525.42	83.2616	1525.42	84.6095
1626.66	100.911	1526.38	80.424	1526.38	86.928	1526.38	85.1771	1526.38	82.7678	1526.38	84.2333
1627.63	100.899	1527.35	79.7356	1527.35	86.551	1527.35	84.7261	1527.35	82.2341	1527.35	83.8246
1628.59	100.908	1528.31	79.1114	1528.31	86.192	1528.31	84.2865	1528.31	81.7079	1528.31	83.4154
1629.55	100.928	1529.27	78.5724	1529.27	85.8579	1529.27	83.8656	1529.27	81.2023	1529.27	83.0039
1630.52	100.955	1530.24	78.0647	1530.24	85.5183	1530.24	83.4279	1530.24	80.6756	1530.24	82.5399
1631.48	100.987	1531.2	77.4879	1531.2	85.1248	1531.2	82.9154	1531.2	80.057	1531.2	81.9523
1632.45	101.03	1532.17	76.7616	1532.17	84.6547	1532.17	82.2986	1532.17	79.3108	1532.17	81.2137
1633.41	101.083	1533.13	75.9265	1533.13	84.1595	1533.13	81.6372	1533.13	78.5128	1533.13	80.4176
1634.38	101.129	1534.1	75.171	1534.1	83.7523	1534.1	81.0695	1534.1	77.8361	1534.1	79.7553
1635.34	101.127	1535.06	74.6712	1535.06	83.5088	1535.06	80.6937	1535.06	77.4025	1535.06	79.3524
1636.3	101.05	1536.02	74.4432	1536.02	83.4067	1536.02	80.4896	1536.02	77.1855	1536.02	79.1706
1637.27	100.933	1536.99	74.3879	1536.99	83.3654	1536.99	80.3655	1536.99	77.0687	1536.99	79.0743
1638.23	100.832	1537.95	74.3883	1537.95	83.2994	1537.95	80.2268	1537.95	76.9299	1537.95	78.9159
1639.2	100.765	1538.92	74.3617	1538.92	83.153	1538.92	80.0281	1538.92	76.7012	1538.92	78.5918
1640.16	100.73	1539.88	74.3572	1539.88	82.9853	1539.88	79.8822	1539.88	76.5	1539.88	78.1866
1641.13	100.722	1540.85	74.7434	1540.85	83.0876	1540.85	80.1629	1540.85	76.7752	1540.85	78.192
1642.09	100.74	1541.81	75.8791	1541.81	83.7249	1541.81	81.1218	1541.81	77.8701	1541.81	79.0894
1643.05	100.784	1542.77	77.4304	1542.77	84.722	1542.77	82.464	1542.77	79.4611	1542.77	80.6064
1644.02	100.854	1543.74	78.9613	1543.74	85.7832	1543.74	83.8299	1543.74	81.103	1543.74	82.2319
1644.98	100.944	1544.7	80.3452	1544.7	86.7784	1544.7	85.0892	1544.7	82.6179	1544.7	83.7305
1645.95	101.02	1545.67	81.5713	1545.67	87.6713	1545.67	86.2122	1545.67	83.959	1545.67	85.0356
1646.91	101.042	1546.63	82.6485	1546.63	88.452	1546.63	87.1897	1546.63	85.1117	1546.63	86.1307
1647.88	101.011	1547.59	83.6019	1547.59	89.1266	1547.59	88.0285	1547.59	86.0856	1547.59	87.0276
1648.84	100.96	1548.56	84.4715	1548.56	89.7171	1548.56	88.7561	1548.56	86.9171	1548.56	87.7645
1649.8	100.916	1549.52	85.2932	1549.52	90.2509	1549.52	89.4069	1549.52	87.6529	1549.52	88.3897
1650.77	100.883	1550.49	86.0728	1550.49	90.7426	1550.49	90.0006	1550.49	88.3222	1550.49	88.9368
1651.73	100.853	1551.45	86.7759	1551.45	91.1834	1551.45	90.5262	1551.45	88.9174	1551.45	89.4062
1652.7	100.821	1552.42	87.3501	1552.42	91.5464	1552.42	90.9511	1552.42	89.4019	1552.42	89.7711
1653.66	100.8	1553.38	87.7647	1553.38	91.808	1553.38	91.2467	1553.38	89.7401	1553.38	90.0012
1654.62	100.808	1554.34	88.0266	1554.34	91.9614	1554.34	91.4061	1554.34	89.919	1554.34	90.0815
1655.59	100.838	1555.31	88.1687	1555.31	92.017	1555.31	91.4416	1555.31	89.9484	1555.31	90.0141
1656.55	100.879	1556.27	88.2506	1556.27	92.0077	1556.27	91.391	1556.27	89.8691	1556.27	89.8305
1657.52	100.926	1557.24	88.4106	1557.24	92.0319	1557.24	91.3695	1557.24	89.8181	1557.24	89.6657
1658.48	100.977	1558.2	88.8911	1558.2	92.2876	1558.2	91.6234	1558.2	90.0979	1558.2	89.8494
1659.45	101.031	1559.17	89.6956	1559.17	92.8528	1559.17	92.2723	1559.17	90.8663	1559.17	90.5855
1660.41	101.083	1560.13	90.4189	1560.13	93.46	1560.13	93.0041	1560.13	91.7478	1560.13	91.4882
1661.37	101.122	1561.09	90.888	1561.09	93.9017	1561.09	93.5508	1561.09	92.4064	1561.09	92.1737
1662.34	101.133	1562.06	91.1942	1562.06	94.1958	1562.06	93.9201	1562.06	92.8442	1562.06	92.6229
1663.3	101.115	1563.02	91.4281	1563.02	94.4071	1563.02	94.1856	1563.02	93.1497	1563.02	92.9234
1664.27	101.077	1563.99	91.6287	1563.99	94.5721	1563.99	94.3906	1563.99	93.3772	1563.99	93.1321
1665.23	101.034	1564.95	91.8038	1564.95	94.7013	1564.95	94.5471	1564.95	93.5448	1564.95	93.268
1666.2	100.998	1565.92	91.9481	1565.92	94.794	1565.92	94.6527	1565.92	93.6542	1565.92	93.3332
1667.16	100.977	1566.88	92.0611	1566.88	94.8552	1566.88	94.712	1566.88	93.7152	1566.88	93.3387
1668.12	100.978	1567.84	92.1618	1567.84	94.9091	1567.84	94.7557	1567.84	93.7653	1567.84	93.328
1669.09	100.999	1568.81	92.2865	1568.81	94.9949	1568.81	94.8373	1568.81	93.8648	1568.81	93.373
1670.05	101.025	1569.77	92.454	1569.77	95.1317	1569.77	94.9894	1569.77	94.0448	1569.77	93.5161
1671.02	101.039	1570.74	92.6365	1570.74	95.2912	1570.74	95.1815	1570.74	94.265	1570.74	93.7175
1671.98	101.032	1571.7	92.7848	1571.7	95.4219	1571.7	95.3475	1571.7	94.4483	1571.7	93.8896
1672.95	101.013	1572.66	92.8683	1572.66	95.4886	1572.66	95.4371	1572.66	94.5395	1572.66	93.9647
1673.91	100.992	1573.63	92.8848	1573.63	95.4859	1573.63	95.4375	1573.63	94.5267	1573.63	93.922
1674.87	100.975	1574.59	92.8623	1574.59	95.4406	1574.59	95.3778	1574.59	94.4462	1574.59	93.7962
1675.84	100.964	1575.56	92.8652	1575.56	95.4172	1575.56	95.3383	1575.56	94.3937	1575.56	93.6931
1676.8	100.956	1576.52	92.9674	1576.52	95.4907	1576.52	95.4191	1576.52	94.4871	1576.52	93.7525
1677.77	100.948	1577.49	93.1688	1577.49	95.6697	1577.49	95.6397	1577.49	94.7485	1577.49	94.0106
1678.73	100.937	1578.45	93.3918	1578.45	95.8836	1578.45	95.9136	1578.45	95.0746	1578.45	94.354
1679.69	100.922	1579.41	93.5761	1579.41	96.0664	1579.41	96.1532	1579.41	95.3615	1579.41	94.6592
1680.66	100.9	1580.38	93.7118	1580.38	96.198	1580.38	96.3284	1580.38	95.5728	1580.38	94.8785
1681.62	100.868	1581.34	93.8109	1581.34	96.286	1581.34	96.4464	1581.34	95.7153	1581.34	95.0171
1682.59	100.825	1582.31	93.8871	1582.31	96.3447	1582.31	96.525	1582.31	95.808	1582.31	95.0978
1683.55	100.781	1583.27	93.9497	1583.27	96.3865	1583.27	96.581	1583.27	95.8692	1583.27	95.1442
1684.52	100.76	1584.24	94.0028	1584.24	96.4188	1584.24	96.6246	1584.24	95.9113	1584.24	95.1736
1685.48	100.765	1585.2	94.0479	1585.2	96.4443	1585.2	96.659	1585.2	95.9399	1585.2	95.1931
1686.44	100.779	1586.16	94.0853	1586.16	96.4627	1586.16	96.682	1586.16	95.9555	1586.16	95.202
1687.41	100.782	1587.13	94.1154	1587.13	96.4739	1587.13	96.6917	1587.13	95.9568	1587.13	95.198
1688.37	100.763	1588.09	94.139	1588.09	96.4794	1588.09	96.6886	1588.09	95.9444	1588.09	95.1809
1689.34	100.718	1589.06	94.1571	1589.06	96.4811	1589.06	96.6761	1589.06	95.9204	1589.06	95.1533
1690.3	100.651	1590.02	94.1703	1590.02	96.4796	1590.02	96.6576	1590.02	95.8875	1590.02	95.1175
1691.27	100.572	1590.99	94.1787	1590.99	96.4736	1590.99	96.6345	1590.99	95.847	1590.99	95.0743
1692.23	100.49	1591.95	94.1827	1591.95	96.4616	1591.95	96.6076	1591.95	95.8003	1591.95	95.0249
1693.19	100.415	1592.91	94.1845	1592.91	96.445	1592.91	96.5796	1592.91	95.7517	1592.91	94.9745
1694.16	100.356	1593.88	94.1891	1593.88	96.4292	1593.88	96.5576	1593.88	95.7103	1593.88	94.9336
1695.12	100.32	1594.84	94.2018	1594.84	96.4208	1594.84	96.549	1594.84	95.6852	1594.84	94.9119
1696.09	100.311	1595.81	94.2242	1595.81	96.4223	1595.81	96.5551	1595.81	95.6776	1595.81	94.9094
1697.05	100.324	1596.77	94.2502	1596.77	96.4283	1596.77	96.5662	1596.77	95.6761	1596.77	94.9113
1698.02	100.348	1597.73	94.2688	1597.73	96.4279	1597.73	96.5654	1597.73	95.6608	1597.73	94.8956
1698.98	100.37	1598.7	94.2707	1598.7	96.4121	1598.7	96.5387	1598.7	95.6156	1598.7	94.8454
1699.94	100.391	1599.66	94.2535	1599.66	96.3794	1599.66	96.4837	1599.66	95.5381	1599.66	94.7608
1700.91	100.421	1600.63	94.224	1600.63	96.3381	1600.63	96.4127	1600.63	95.4434	1600.63	94.6604
1701.87	100.466	1601.59	94.1945	1601.59	96.3017	1601.59	96.3474	1601.59	95.3578	1601.59	94.574
1702.84	100.526	1602.56	94.1762	1602.56	96.2816	1602.56	96.3065	1602.56	95.305	1602.56	94.5259
1703.8	100.601	1603.52	94.1715	1603.52	96.2796	1603.52	96.2949	1603.52	95.2915	1603.52	94.5203
1704.76	100.685	1604.48	94.1743	1604.48	96.2875	1604.48	96.3018	1604.48	95.3049	1604.48	94.5407
1705.73	100.773	1605.45	94.1772	1605.45	96.2947	1605.45	96.3112	1605.45	95.3264	1605.45	94.5651
1706.69	100.854	1606.41	94.1797	1606.41	96.2965	1606.41	96.3159	1606.41	95.3462	1606.41	94.5844
1707.66	100.923	1607.38	94.1902	1607.38	96.2976	1607.38	96.3227	1607.38	95.3718	1607.38	94.61
1708.62	100.981	1608.34	94.2204	1608.34	96.3085	1608.34	96.3474	1608.34	95.4201	1608.34	94.6648
1709.59	101.031	1609.31	94.2728	1609.31	96.3343	1609.31	96.3985	1609.31	95.4984	1609.31	94.7584
1710.55	101.078	1610.27	94.3333	1610.27	96.366	1610.27	96.4629	1610.27	95.589	1610.27	94.8687
1711.51	101.122	1611.23	94.3776	1611.23	96.3833	1611.23	96.5101	1611.23	95.6545	1611.23	94.9489
1712.48	101.165	1612.2	94.3849	1612.2	96.3648	1612.2	96.5083	1612.2	95.6576	1612.2	94.9535
1713.44	101.209	1613.16	94.3429	1613.16	96.2966	1613.16	96.4367	1613.16	95.5753	1613.16	94.8555
1714.41	101.26	1614.13	94.2498	1614.13	96.1778	1614.13	96.2932	1614.13	95.4075	1614.13	94.6568
1715.37	101.322	1615.09	94.1217	1615.09	96.0317	1615.09	96.1082	1615.09	95.1919	1615.09	94.4066
1716.34	101.385	1616.06	94.0043	1616.06	95.9127	1616.06	95.9554	1616.06	95.0166	1616.06	94.212
1717.3	101.424	1617.02	93.9512	1617.02	95.8753	1617.02	95.9103	1617.02	94.9683	1617.02	94.174
1718.26	101.427	1617.98	93.9646	1617.98	95.9129	1617.98	95.9672	1617.98	95.0375	1617.98	94.2736
1719.23	101.408	1618.95	93.9965	1618.95	95.9659	1618.95	96.0477	1618.95	95.1305	1618.95	94.3952
1720.19	101.383	1619.91	94.0043	1619.91	95.9836	1619.91	96.0833	1619.91	95.1679	1619.91	94.4445
1721.16	101.361	1620.88	93.9738	1620.88	95.9487	1620.88	96.0497	1620.88	95.1236	1620.88	94.3929
1722.12	101.345	1621.84	93.9131	1621.84	95.8715	1621.84	95.9597	1621.84	95.015	1621.84	94.2633
1723.09	101.332	1622.8	93.8457	1622.8	95.7812	1622.8	95.8526	1622.8	94.8901	1622.8	94.1139
1724.05	101.321	1623.77	93.7988	1623.77	95.7129	1623.77	95.7772	1623.77	94.8052	1623.77	94.0125
1725.01	101.31	1624.73	93.7842	1624.73	95.6849	1624.73	95.7598	1624.73	94.7885	1624.73	93.9925
1725.98	101.303	1625.7	93.792	1625.7	95.6883	1625.7	95.79	1625.7	94.825	1625.7	94.0362
1726.94	101.303	1626.66	93.8059	1626.66	95.7039	1626.66	95.8409	1626.66	94.8826	1626.66	94.1058
1727.91	101.314	1627.63	93.8172	1627.63	95.7195	1627.63	95.8931	1627.63	94.94	1627.63	94.1762
1728.87	101.336	1628.59	93.8235	1628.59	95.7317	1628.59	95.9372	1628.59	94.9881	1628.59	94.2368
1729.83	101.364	1629.55	93.8221	1629.55	95.7367	1629.55	95.9647	1629.55	95.0177	1629.55	94.276
1730.8	101.385	1630.52	93.8048	1630.52	95.7244	1630.52	95.9611	1630.52	95.011	1630.52	94.2727
1731.76	101.379	1631.48	93.7584	1631.48	95.6778	1631.48	95.9057	1631.48	94.9425	1631.48	94.1968
1732.73	101.331	1632.45	93.6658	1632.45	95.5761	1632.45	95.7733	1632.45	94.782	1632.45	94.0136
1733.69	101.26	1633.41	93.508	1633.41	95.4007	1633.41	95.5415	1633.41	94.5043	1633.41	93.6952
1734.66	101.209	1634.38	93.2825	1634.38	95.1573	1634.38	95.2211	1634.38	94.1259	1634.38	93.2627
1735.62	101.199	1635.34	93.0509	1635.34	94.9219	1635.34	94.9167	1635.34	93.7756	1635.34	92.8663
1736.58	101.224	1636.3	92.943	1636.3	94.8255	1636.3	94.8055	1636.3	93.6629	1636.3	92.7463
1737.55	101.267	1637.27	93.0032	1637.27	94.9064	1637.27	94.9361	1637.27	93.8369	1637.27	92.9554
1738.51	101.311	1638.23	93.1318	1638.23	95.0673	1638.23	95.1739	1638.23	94.1321	1638.23	93.301
1739.48	101.342	1639.2	93.2344	1639.2	95.2105	1639.2	95.3864	1639.2	94.3912	1639.2	93.603
1740.44	101.351	1640.16	93.2795	1640.16	95.2964	1640.16	95.5197	1640.16	94.5527	1640.16	93.7918
1741.41	101.341	1641.13	93.267	1641.13	95.3185	1641.13	95.5649	1641.13	94.6068	1641.13	93.8566
1742.37	101.32	1642.09	93.2016	1642.09	95.2766	1642.09	95.5229	1642.09	94.5545	1642.09	93.7976
1743.33	101.302	1643.05	93.0798	1643.05	95.1653	1643.05	95.3883	1643.05	94.3884	1643.05	93.6066
1744.3	101.294	1644.02	92.8854	1644.02	94.9718	1644.02	95.1478	1644.02	94.0924	1644.02	93.2671
1745.26	101.295	1644.98	92.6008	1644.98	94.6926	1644.98	94.8	1644.98	93.6675	1644.98	92.7853
1746.23	101.303	1645.95	92.2532	1645.95	94.3763	1645.95	94.4077	1645.95	93.1958	1645.95	92.2622
1747.19	101.311	1646.91	91.9588	1646.91	94.1383	1646.91	94.1144	1646.91	92.8552	1646.91	91.9023
1748.16	101.315	1647.88	91.8266	1647.88	94.0557	1647.88	94.0135	1647.88	92.7543	1647.88	91.8195
1749.12	101.311	1648.84	91.8259	1648.84	94.0805	1648.84	94.044	1648.84	92.8107	1648.84	91.9094
1750.08	101.302	1649.8	91.8544	1649.8	94.1136	1649.8	94.0837	1649.8	92.8725	1649.8	91.9965
1751.05	101.289	1650.77	91.8318	1650.77	94.0805	1650.77	94.0425	1650.77	92.8307	1650.77	91.9612
1752.01	101.273	1651.73	91.7136	1651.73	93.9488	1651.73	93.8827	1651.73	92.6424	1651.73	91.7627
1752.98	101.252	1652.7	91.5247	1652.7	93.774	1652.7	93.6742	1652.7	92.3964	1652.7	91.5129
1753.94	101.224	1653.66	91.4163	1653.66	93.7317	1653.66	93.6302	1653.66	92.3548	1653.66	91.5129
1754.9	101.191	1654.62	91.487	1654.62	93.8996	1654.62	93.8412	1654.62	92.6246	1654.62	91.8692
1755.87	101.156	1655.59	91.6282	1655.59	94.1371	1655.59	94.1329	1655.59	92.9907	1655.59	92.3243
1756.83	101.126	1656.55	91.7349	1656.55	94.3222	1656.55	94.3581	1656.55	93.2744	1656.55	92.6758
1757.8	101.103	1657.52	91.7793	1657.52	94.424	1657.52	94.4804	1657.52	93.4327	1657.52	92.8791
1758.76	101.086	1658.48	91.7596	1658.48	94.4441	1658.48	94.5015	1658.48	93.4687	1658.48	92.9408
1759.73	101.068	1659.45	91.6747	1659.45	94.3877	1659.45	94.4268	1659.45	93.3899	1659.45	92.8733
1760.69	101.042	1660.41	91.527	1660.41	94.2667	1660.41	94.2695	1660.41	93.2131	1660.41	92.7016
1761.65	101.01	1661.37	91.3402	1661.37	94.1153	1661.37	94.0703	1661.37	92.9878	1661.37	92.4892
1762.62	100.976	1662.34	91.1712	1662.34	93.9899	1662.34	93.8987	1662.34	92.797	1662.34	92.3315
1763.58	100.949	1663.3	91.0739	1663.3	93.9302	1663.3	93.8054	1663.3	92.7002	1663.3	92.2864
1764.55	100.929	1664.27	91.0462	1664.27	93.9227	1664.27	93.7748	1664.27	92.6773	1664.27	92.3181
1765.51	100.917	1665.23	91.0376	1665.23	93.9171	1665.23	93.7429	1665.23	92.652	1665.23	92.3359
1766.48	100.912	1666.2	90.9867	1666.2	93.8622	1666.2	93.6422	1666.2	92.545	1666.2	92.2561
1767.44	100.916	1667.16	90.8381	1667.16	93.7216	1667.16	93.4223	1667.16	92.2984	1667.16	92.0255
1768.4	100.933	1668.12	90.5518	1668.12	93.4835	1668.12	93.065	1668.12	91.8927	1668.12	91.6366
1769.37	100.965	1669.09	90.1336	1669.09	93.1779	1669.09	92.6135	1669.09	91.3783	1669.09	91.1559
1770.33	101.005	1670.05	89.6623	1670.05	92.8735	1670.05	92.1703	1670.05	90.8727	1670.05	90.7104
1771.3	101.032	1671.02	89.2176	1671.02	92.6119	1671.02	91.8036	1671.02	90.4519	1671.02	90.3714
1772.26	101.026	1671.98	88.7641	1671.98	92.3479	1671.98	91.4578	1671.98	90.051	1671.98	90.0634
1773.23	100.991	1672.95	88.1577	1672.95	91.9741	1672.95	90.9872	1672.95	89.505	1672.95	89.6222
1774.19	100.951	1673.91	87.2296	1673.91	91.374	1673.91	90.235	1673.91	88.6388	1673.91	88.8872
1775.15	100.928	1674.87	85.8709	1674.87	90.4704	1674.87	89.0975	1674.87	87.3382	1674.87	87.7659
1776.12	100.935	1675.84	84.1211	1675.84	89.2811	1675.84	87.5932	1675.84	85.6279	1675.84	86.2943
1777.08	100.974	1676.8	82.1736	1676.8	87.9303	1676.8	85.8764	1676.8	83.6824	1676.8	84.6377
1778.05	101.042	1677.77	80.2305	1677.77	86.5605	1677.77	84.1248	1677.77	81.7002	1677.77	82.9708
1779.01	101.128	1678.73	78.3708	1678.73	85.2391	1678.73	82.4223	1678.73	79.7724	1678.73	81.3659
1779.97	101.213	1679.69	76.5649	1679.69	83.9597	1679.69	80.7631	1679.69	77.8873	1679.69	79.8041
1780.94	101.277	1680.66	74.7676	1680.66	82.7057	1680.66	79.1345	1680.66	76.0215	1680.66	78.2586
1781.9	101.31	1681.62	73.0271	1681.62	81.5306	1681.62	77.6259	1681.62	74.2587	1681.62	76.7971
1782.87	101.315	1682.59	71.6251	1682.59	80.6501	1682.59	76.5498	1682.59	72.9271	1682.59	75.703
1783.83	101.307	1683.55	71.0816	1683.55	80.4178	1683.55	76.3868	1683.55	72.5657	1683.55	75.4479
1784.8	101.301	1684.52	71.5967	1684.52	80.9424	1684.52	77.2371	1684.52	73.3438	1684.52	76.1897
1785.76	101.307	1685.48	72.6357	1685.48	81.8329	1685.48	78.5155	1685.48	74.6745	1685.48	77.4258
1786.72	101.326	1686.44	73.6862	1686.44	82.7013	1686.44	79.692	1686.44	75.9734	1686.44	78.6454
1787.69	101.356	1687.41	74.6997	1687.41	83.4831	1687.41	80.7077	1687.41	77.1462	1687.41	79.7603
1788.65	101.393	1688.37	75.7797	1688.37	84.247	1688.37	81.6817	1688.37	78.3012	1688.37	80.8597
1789.62	101.434	1689.34	76.9407	1689.34	85.019	1689.34	82.666	1689.34	79.4811	1689.34	81.9753
1790.58	101.475	1690.3	78.0902	1690.3	85.7542	1690.3	83.6089	1690.3	80.6182	1690.3	83.0423
1791.55	101.512	1691.27	79.1119	1691.27	86.3812	1691.27	84.4173	1691.27	81.6016	1691.27	83.9578
1792.51	101.538	1692.23	79.9428	1692.23	86.8521	1692.23	85.0257	1692.23	82.3551	1692.23	84.6491
1793.47	101.55	1693.19	80.594	1693.19	87.1616	1693.19	85.4261	1693.19	82.8688	1693.19	85.1013
1794.44	101.552	1694.16	81.1231	1694.16	87.3374	1694.16	85.6561	1694.16	83.1842	1694.16	85.3457
1795.4	101.549	1695.12	81.5927	1695.12	87.4209	1695.12	85.7744	1695.12	83.3653	1695.12	85.4371
1796.37	101.548	1696.09	82.0362	1696.09	87.4542	1696.09	85.8418	1696.09	83.477	1696.09	85.4443
1797.33	101.552	1697.05	82.4489	1697.05	87.4775	1697.05	85.913	1697.05	83.5818	1697.05	85.4525
1798.3	101.566	1698.02	82.8194	1698.02	87.528	1698.02	86.0325	1698.02	83.7391	1698.02	85.5553
1799.26	101.59	1698.98	83.1661	1698.98	87.629	1698.98	86.2194	1698.98	83.9848	1698.98	85.806
1800.22	101.621	1699.94	83.5088	1699.94	87.7703	1699.94	86.4481	1699.94	84.2949	1699.94	86.1646
1801.19	101.655	1700.91	83.824	1700.91	87.9109	1700.91	86.6591	1700.91	84.5928	1700.91	86.5214
1802.15	101.686	1701.87	84.07	1701.87	88.0097	1701.87	86.8017	1701.87	84.8082	1701.87	86.7836
1803.12	101.712	1702.84	84.2338	1702.84	88.05	1702.84	86.8623	1702.84	84.9207	1702.84	86.9271
1804.08	101.732	1703.8	84.3425	1703.8	88.0404	1703.8	86.8617	1703.8	84.9577	1703.8	86.9863
1805.05	101.745	1704.76	84.4461	1704.76	88.0057	1704.76	86.8392	1704.76	84.971	1704.76	87.0225
1806.01	101.747	1705.73	84.5874	1705.73	87.9753	1705.73	86.8338	1705.73	85.0106	1705.73	87.0932
1806.97	101.738	1706.69	84.7734	1706.69	87.9689	1706.69	86.8638	1706.69	85.0972	1706.69	87.2212
1807.94	101.718	1707.66	84.9715	1707.66	87.9831	1707.66	86.9135	1707.66	85.2082	1707.66	87.3804
1808.9	101.693	1708.62	85.1389	1708.62	87.9931	1708.62	86.9443	1708.62	85.2947	1708.62	87.5165
1809.87	101.672	1709.59	85.249	1709.59	87.9684	1709.59	86.918	1709.59	85.3114	1709.59	87.5806
1810.83	101.666	1710.55	85.2925	1710.55	87.8853	1710.55	86.8101	1710.55	85.2306	1710.55	87.5438
1811.79	101.675	1711.51	85.2655	1711.51	87.7283	1711.51	86.6065	1711.51	85.0373	1711.51	87.3894
1812.76	101.697	1712.48	85.1587	1712.48	87.4849	1712.48	86.2968	1712.48	84.7187	1712.48	87.1022
1813.72	101.725	1713.44	84.9501	1713.44	87.1357	1713.44	85.8642	1713.44	84.2564	1713.44	86.6611
1814.69	101.755	1714.41	84.5991	1714.41	86.6456	1714.41	85.2802	1714.41	83.6253	1714.41	86.0454
1815.65	101.783	1715.37	84.0596	1715.37	85.9725	1715.37	84.5206	1715.37	82.8198	1715.37	85.2738
1816.62	101.806	1716.34	83.3625	1716.34	85.1368	1716.34	83.6366	1716.34	81.9332	1716.34	84.4895
1817.58	101.822	1717.3	82.7129	1717.3	84.3157	1717.3	82.8271	1717.3	81.2037	1717.3	83.9651
1818.54	101.826	1718.26	82.3235	1718.26	83.742	1718.26	82.3045	1718.26	80.8284	1718.26	83.8563
1819.51	101.82	1719.23	82.1897	1719.23	83.4757	1719.23	82.0892	1719.23	80.773	1719.23	84.0489
1820.47	101.807	1720.19	82.211	1720.19	83.4337	1720.19	82.0811	1720.19	80.9036	1720.19	84.366
1821.44	101.792	1721.16	82.3329	1721.16	83.5406	1721.16	82.211	1721.16	81.1454	1721.16	84.7283
1822.4	101.784	1722.12	82.551	1722.12	83.774	1722.12	82.4691	1722.12	81.4926	1722.12	85.1343
1823.37	101.788	1723.09	82.8781	1723.09	84.142	1723.09	82.8729	1723.09	81.9655	1723.09	85.6061
1824.33	101.808	1724.05	83.3226	1724.05	84.6533	1724.05	83.4352	1724.05	82.5774	1724.05	86.1562
1825.29	101.84	1725.01	83.8801	1725.01	85.2995	1725.01	84.1446	1725.01	83.319	1725.01	86.7758
1826.26	101.875	1725.98	84.5355	1725.98	86.0514	1725.98	84.965	1725.98	84.1596	1725.98	87.4393
1827.22	101.902	1726.94	85.2666	1726.94	86.865	1726.94	85.8456	1726.94	85.0555	1726.94	88.1132
1828.19	101.909	1727.91	86.0422	1727.91	87.6896	1727.91	86.7311	1727.91	85.9557	1727.91	88.7607
1829.15	101.888	1728.87	86.8237	1728.87	88.476	1728.87	87.5694	1728.87	86.8081	1728.87	89.3452
1830.12	101.846	1729.83	87.579	1729.83	89.1924	1729.83	88.3268	1729.83	87.5774	1729.83	89.8436
1831.08	101.802	1730.8	88.316	1730.8	89.8485	1730.8	89.0143	1730.8	88.2749	1730.8	90.2729
1832.04	101.772	1731.76	89.1173	1731.76	90.5175	1731.76	89.7124	1731.76	88.9901	1731.76	90.7215
1833.01	101.763	1732.73	90.1135	1732.73	91.3117	1732.73	90.5467	1732.73	89.8665	1732.73	91.3369
1833.97	101.769	1733.69	91.3148	1733.69	92.259	1733.69	91.5554	1733.69	90.954	1733.69	92.1928
1834.94	101.783	1734.66	92.4898	1734.66	93.2078	1734.66	92.578	1734.66	92.0769	1734.66	93.1442
1835.9	101.796	1735.62	93.3985	1735.62	93.9738	1735.62	93.41	1735.62	93.0003	1735.62	93.9592
1836.86	101.803	1736.58	94.0139	1736.58	94.5149	1736.58	93.9982	1736.58	93.6538	1736.58	94.542
1837.83	101.808	1737.55	94.4394	1737.55	94.898	1737.55	94.4114	1737.55	94.1059	1737.55	94.932
1838.79	101.815	1738.51	94.7814	1738.51	95.2052	1738.51	94.7391	1738.51	94.452	1738.51	95.2064
1839.76	101.831	1739.48	95.1007	1739.48	95.4904	1739.48	95.0428	1739.48	94.7589	1739.48	95.426
1840.72	101.853	1740.44	95.4065	1740.44	95.7686	1740.44	95.3421	1740.44	95.0506	1740.44	95.6213
1841.69	101.876	1741.41	95.6711	1741.41	96.0247	1741.41	95.6207	1741.41	95.3146	1741.41	95.7937
1842.65	101.89	1742.37	95.8664	1742.37	96.237	1742.37	95.8509	1742.37	95.5262	1742.37	95.9298
1843.61	101.886	1743.33	95.9917	1743.33	96.3986	1743.33	96.0188	1743.33	95.6727	1743.33	96.017
1844.58	101.864	1744.3	96.0667	1744.3	96.5157	1744.3	96.1271	1744.3	95.756	1744.3	96.0489
1845.54	101.834	1745.26	96.1108	1745.26	96.5961	1745.26	96.1841	1745.26	95.7829	1745.26	96.0233
1846.51	101.806	1746.23	96.1346	1746.23	96.6455	1746.23	96.1998	1746.23	95.7634	1746.23	95.9466
1847.47	101.783	1747.19	96.1527	1747.19	96.6781	1747.19	96.1971	1747.19	95.7253	1747.19	95.8496
1848.44	101.765	1748.16	96.201	1748.16	96.7305	1748.16	96.2259	1748.16	95.7301	1748.16	95.8051
1849.4	101.752	1749.12	96.3328	1749.12	96.8555	1749.12	96.3533	1749.12	95.8606	1749.12	95.9118
1850.36	101.746	1750.08	96.5674	1750.08	97.0779	1750.08	96.6086	1750.08	96.1524	1750.08	96.2151
1851.33	101.75	1751.05	96.8506	1751.05	97.3566	1751.05	96.9381	1751.05	96.5388	1751.05	96.6409
1852.29	101.764	1752.01	97.1033	1752.01	97.6178	1752.01	97.249	1752.01	96.9043	1752.01	97.0546
1853.26	101.784	1752.98	97.2843	1752.98	97.8139	1752.98	97.4825	1752.98	97.175	1752.98	97.366
1854.22	101.805	1753.94	97.3945	1753.94	97.9382	1753.94	97.6303	1753.94	97.3386	1753.94	97.5554
1855.19	101.825	1754.9	97.4535	1754.9	98.0066	1754.9	97.7116	1754.9	97.4178	1754.9	97.6443
1856.15	101.841	1755.87	97.4826	1755.87	98.0405	1755.87	97.7517	1755.87	97.4444	1755.87	97.6669
1857.11	101.857	1756.83	97.4975	1756.83	98.0568	1756.83	97.7701	1756.83	97.4452	1756.83	97.654
1858.08	101.871	1757.8	97.5059	1757.8	98.0654	1757.8	97.7773	1757.8	97.4374	1757.8	97.6277
1859.04	101.884	1758.76	97.5106	1758.76	98.0716	1758.76	97.779	1758.76	97.4307	1758.76	97.6031
1860.01	101.892	1759.73	97.5173	1759.73	98.0824	1759.73	97.7841	1759.73	97.4362	1759.73	97.5958
1860.97	101.896	1760.69	97.5373	1760.69	98.1093	1760.69	97.8084	1760.69	97.4702	1760.69	97.6265
1861.93	101.896	1761.65	97.5828	1761.65	98.1626	1761.65	97.8667	1761.65	97.5462	1761.65	97.711
1862.9	101.897	1762.62	97.6546	1762.62	98.2405	1762.62	97.9581	1762.62	97.659	1762.62	97.8425
1863.86	101.9	1763.58	97.7377	1763.58	98.3254	1763.58	98.0604	1763.58	97.78	1763.58	97.9862
1864.83	101.903	1764.55	97.8098	1764.55	98.3933	1764.55	98.1422	1764.55	97.8715	1764.55	98.0961
1865.79	101.902	1765.51	97.8521	1765.51	98.425	1765.51	98.1779	1765.51	97.9043	1765.51	98.1366
1866.76	101.891	1766.48	97.8538	1766.48	98.4104	1766.48	98.1533	1766.48	97.8635	1766.48	98.0897
1867.72	101.869	1767.44	97.8096	1767.44	98.3472	1767.44	98.0642	1767.44	97.7468	1767.44	97.9526
1868.68	101.845	1768.4	97.7194	1768.4	98.2411	1768.4	97.916	1768.4	97.5631	1768.4	97.7363
1869.65	101.832	1769.37	97.5923	1769.37	98.1093	1769.37	97.7274	1769.37	97.337	1769.37	97.4706
1870.61	101.833	1770.33	97.4551	1770.33	97.986	1770.33	97.5403	1770.33	97.1183	1770.33	97.2142
1871.58	101.845	1771.3	97.3585	1771.3	97.9216	1771.3	97.4218	1771.3	96.9841	1771.3	97.0566
1872.54	101.857	1772.26	97.3552	1772.26	97.9571	1772.26	97.435	1772.26	97.0038	1772.26	97.0775
1873.51	101.865	1773.23	97.4517	1773.23	98.0851	1773.23	97.5836	1773.23	97.178	1773.23	97.2755
1874.47	101.864	1774.19	97.5982	1774.19	98.2504	1774.19	97.8007	1774.19	97.4287	1774.19	97.5592
1875.43	101.853	1775.15	97.7377	1775.15	98.3957	1775.15	98.006	1775.15	97.6657	1775.15	97.8239
1876.4	101.836	1776.12	97.8402	1776.12	98.492	1776.12	98.1526	1776.12	97.8374	1776.12	98.0105
1877.36	101.816	1777.08	97.9002	1777.08	98.5365	1777.08	98.2293	1777.08	97.9329	1777.08	98.1076
1878.33	101.798	1778.05	97.9249	1778.05	98.5413	1778.05	98.2475	1778.05	97.9652	1778.05	98.1327
1879.29	101.786	1779.01	97.9283	1779.01	98.5273	1779.01	98.2326	1779.01	97.9613	1779.01	98.1198
1880.26	101.782	1779.97	97.9281	1779.97	98.5179	1779.97	98.2166	1779.97	97.9537	1779.97	98.1091
1881.22	101.787	1780.94	97.9403	1780.94	98.5312	1780.94	98.2258	1780.94	97.9691	1780.94	98.1312
1882.18	101.797	1781.9	97.9722	1781.9	98.5724	1781.9	98.2698	1781.9	98.0182	1781.9	98.1953
1883.15	101.812	1782.87	98.0218	1782.87	98.634	1782.87	98.341	1782.87	98.0959	1782.87	98.2905
1884.11	101.829	1783.83	98.0801	1783.83	98.7031	1783.83	98.4236	1783.83	98.1882	1783.83	98.3975
1885.08	101.848	1784.8	98.1354	1784.8	98.7658	1784.8	98.5011	1784.8	98.2776	1784.8	98.496
1886.04	101.868	1785.76	98.1753	1785.76	98.8097	1785.76	98.5586	1785.76	98.3447	1785.76	98.566
1887	101.887	1786.72	98.1884	1786.72	98.8244	1786.72	98.5819	1786.72	98.3688	1786.72	98.587
1887.97	101.903	1787.69	98.1659	1787.69	98.8023	1787.69	98.5586	1787.69	98.3323	1787.69	98.5401
1888.93	101.913	1788.65	98.1022	1788.65	98.7394	1788.65	98.4791	1788.65	98.2239	1788.65	98.4122
1889.9	101.918	1789.62	97.9974	1789.62	98.6385	1789.62	98.343	1789.62	98.0459	1789.62	98.2043
1890.86	101.919	1790.58	97.8659	1790.58	98.5169	1790.58	98.1707	1790.58	97.8284	1790.58	97.9491
1891.83	101.92	1791.55	97.7475	1791.55	98.4136	1791.55	98.0162	1791.55	97.6416	1791.55	97.7272
1892.79	101.92	1792.51	97.6958	1792.51	98.3738	1792.51	97.9483	1792.51	97.5689	1792.51	97.6364
1893.75	101.919	1793.47	97.7302	1793.47	98.41	1793.47	97.9918	1793.47	97.634	1793.47	97.7067
1894.72	101.915	1794.44	97.8157	1794.44	98.4892	1794.44	98.1035	1794.44	97.7778	1794.44	97.8703
1895.68	101.906	1795.4	97.9034	1795.4	98.5681	1795.4	98.2199	1795.4	97.9214	1795.4	98.0349
1896.65	101.896	1796.37	97.9647	1796.37	98.6216	1796.37	98.3015	1796.37	98.0184	1796.37	98.1454
1897.61	101.891	1797.33	97.9925	1797.33	98.6445	1797.33	98.3375	1797.33	98.0583	1797.33	98.1896
1898.58	101.895	1798.3	97.9936	1798.3	98.6454	1798.3	98.3375	1798.3	98.0543	1798.3	98.1849
1899.54	101.91	1799.26	97.9863	1799.26	98.6428	1799.26	98.3256	1799.26	98.0364	1799.26	98.1683
1900.5	101.934	1800.22	97.995	1800.22	98.6591	1800.22	98.3328	1800.22	98.042	1800.22	98.1845
1901.47	101.958	1801.19	98.0384	1801.19	98.7094	1801.19	98.3815	1801.19	98.0978	1801.19	98.2625
1902.43	101.974	1802.15	98.1154	1802.15	98.7906	1802.15	98.471	1802.15	98.2031	1802.15	98.3962
1903.4	101.976	1803.12	98.2065	1803.12	98.8841	1803.12	98.5797	1803.12	98.3323	1803.12	98.5505
1904.36	101.962	1804.08	98.2878	1804.08	98.967	1804.08	98.6798	1804.08	98.4519	1804.08	98.6842
1905.33	101.934	1805.05	98.3423	1805.05	99.0219	1805.05	98.749	1805.05	98.5352	1805.05	98.7675
1906.29	101.898	1806.01	98.3623	1806.01	99.0399	1806.01	98.7752	1806.01	98.5675	1806.01	98.7869
1907.25	101.862	1806.97	98.349	1806.97	99.0216	1806.97	98.7569	1806.97	98.5469	1806.97	98.7446
1908.22	101.834	1807.94	98.3118	1807.94	98.9769	1807.94	98.7041	1807.94	98.4859	1807.94	98.6594
1909.18	101.823	1808.9	98.2686	1808.9	98.9261	1808.9	98.6399	1808.9	98.4124	1808.9	98.5667
1910.15	101.829	1809.87	98.2424	1809.87	98.895	1809.87	98.5966	1809.87	98.3641	1809.87	98.5108
1911.11	101.848	1810.83	98.2518	1810.83	98.9039	1810.83	98.6019	1810.83	98.3724	1810.83	98.526
1912.08	101.872	1811.79	98.2994	1811.79	98.9557	1811.79	98.6623	1811.79	98.4427	1811.79	98.6148
1913.04	101.894	1812.76	98.3701	1812.76	99.0344	1812.76	98.7594	1812.76	98.552	1812.76	98.7469
1914	101.91	1813.72	98.4428	1813.72	99.1168	1813.72	98.8636	1813.72	98.6658	1813.72	98.8805
1914.97	101.921	1814.69	98.5016	1814.69	99.1851	1814.69	98.9509	1814.69	98.7584	1814.69	98.9855
1915.93	101.929	1815.65	98.541	1815.65	99.2324	1815.65	99.0109	1815.65	98.8211	1815.65	99.0518
1916.9	101.938	1816.62	98.5643	1816.62	99.2609	1816.62	99.0456	1816.62	98.8598	1816.62	99.0873
1917.86	101.949	1817.58	98.5791	1817.58	99.2769	1817.58	99.0637	1817.58	98.8864	1817.58	99.1074
1918.82	101.961	1818.54	98.5904	1818.54	99.2851	1818.54	99.0721	1818.54	98.9071	1818.54	99.1214
1919.79	101.969	1819.51	98.5963	1819.51	99.2848	1819.51	99.0699	1819.51	98.9164	1819.51	99.125
1920.75	101.969	1820.47	98.589	1820.47	99.2714	1820.47	99.0503	1820.47	98.9014	1820.47	99.1038
1921.72	101.961	1821.44	98.5614	1821.44	99.2414	1821.44	99.0071	1821.44	98.8522	1821.44	99.0452
1922.68	101.948	1822.4	98.5129	1822.4	99.196	1822.4	98.942	1822.4	98.7696	1822.4	98.9489
1923.65	101.94	1823.37	98.4518	1823.37	99.1416	1823.37	98.8652	1823.37	98.6666	1823.37	98.8288
1924.61	101.94	1824.33	98.3913	1824.33	99.0854	1824.33	98.7897	1824.33	98.56	1824.33	98.7051
1925.57	101.948	1825.29	98.3408	1825.29	99.0299	1825.29	98.722	1825.29	98.459	1825.29	98.5908
1926.54	101.96	1826.26	98.3004	1826.26	98.9725	1826.26	98.6583	1826.26	98.3617	1826.26	98.4851
1927.5	101.967	1827.22	98.2669	1827.22	98.9134	1827.22	98.594	1827.22	98.2667	1827.22	98.3854
1928.47	101.964	1828.19	98.2463	1828.19	98.8652	1828.19	98.5382	1828.19	98.1908	1828.19	98.3072
1929.43	101.95	1829.15	98.2571	1829.15	98.8532	1829.15	98.5187	1829.15	98.1724	1829.15	98.2893
1930.4	101.928	1830.12	98.3159	1830.12	98.8986	1830.12	98.564	1830.12	98.2459	1830.12	98.3685
1931.36	101.901	1831.08	98.4141	1831.08	98.9949	1831.08	98.6734	1831.08	98.4033	1831.08	98.5377
1932.32	101.874	1832.04	98.5176	1832.04	99.1083	1832.04	98.811	1832.04	98.5902	1832.04	98.7407
1933.29	101.85	1833.01	98.5929	1833.01	99.2021	1833.01	98.9325	1833.01	98.7461	1833.01	98.9137
1934.25	101.834	1833.97	98.6252	1833.97	99.2578	1833.97	99.0115	1833.97	98.8391	1833.97	99.0221
1935.22	101.83	1834.94	98.6199	1834.94	99.2779	1834.94	99.0459	1834.94	98.8714	1834.94	99.0668
1936.18	101.842	1835.9	98.5958	1835.9	99.2776	1835.9	99.0507	1835.9	98.8684	1835.9	99.0725
1937.14	101.868	1836.86	98.5761	1836.86	99.2753	1836.86	99.0471	1836.86	98.8618	1836.86	99.0698
1938.11	101.899	1837.83	98.5742	1837.83	99.2802	1837.83	99.048	1837.83	98.869	1837.83	99.0739
1939.07	101.924	1838.79	98.584	1838.79	99.2856	1838.79	99.049	1838.79	98.8803	1838.79	99.0736
1940.04	101.934	1839.76	98.585	1839.76	99.2744	1839.76	99.032	1839.76	98.8668	1839.76	99.0399
1941	101.925	1840.72	98.5559	1840.72	99.2297	1840.72	98.9772	1840.72	98.799	1840.72	98.9452
1941.97	101.907	1841.69	98.4859	1841.69	99.1449	1841.69	98.876	1841.69	98.6641	1841.69	98.7816
1942.93	101.894	1842.65	98.3834	1842.65	99.0326	1842.65	98.7424	1842.65	98.4809	1842.65	98.5764
1943.89	101.897	1843.61	98.2826	1843.61	98.9306	1843.61	98.6208	1843.61	98.3095	1843.61	98.3993
1944.86	101.916	1844.58	98.2321	1844.58	98.8875	1844.58	98.5696	1844.58	98.2289	1844.58	98.335
1945.82	101.937	1845.54	98.2563	1845.54	98.9256	1845.54	98.6168	1845.54	98.2781	1845.54	98.417
1946.79	101.948	1846.51	98.3354	1846.51	99.0231	1846.51	98.7374	1846.51	98.426	1846.51	98.6013
1947.75	101.942	1847.47	98.4326	1847.47	99.1386	1847.47	98.8815	1847.47	98.6089	1847.47	98.8135
1948.72	101.922	1848.44	98.5231	1848.44	99.2406	1848.44	99.0098	1848.44	98.7774	1848.44	98.9997
1949.68	101.896	1849.4	98.5983	1849.4	99.3146	1849.4	99.1029	1849.4	98.9079	1849.4	99.1358
1950.64	101.874	1850.36	98.6569	1850.36	99.3589	1850.36	99.1572	1850.36	98.9954	1850.36	99.2184
1951.61	101.862	1851.33	98.6985	1851.33	99.3787	1851.33	99.1782	1851.33	99.0445	1851.33	99.2558
1952.57	101.857	1852.29	98.721	1852.29	99.3816	1852.29	99.177	1852.29	99.0646	1852.29	99.2623
1953.54	101.854	1853.26	98.7228	1853.26	99.3751	1853.26	99.1664	1853.26	99.0667	1853.26	99.2541
1954.5	101.847	1854.22	98.7063	1854.22	99.3651	1854.22	99.1568	1854.22	99.0602	1854.22	99.2443
1955.47	101.835	1855.19	98.6783	1855.19	99.3562	1855.19	99.1543	1855.19	99.0508	1855.19	99.2399
1956.43	101.82	1856.15	98.6496	1856.15	99.3515	1856.15	99.1605	1856.15	99.041	1856.15	99.2408
1957.39	101.811	1857.11	98.6305	1857.11	99.3539	1857.11	99.1736	1857.11	99.0309	1857.11	99.2435
1958.36	101.811	1858.08	98.627	1858.08	99.3649	1858.08	99.1906	1858.08	99.0212	1858.08	99.2458
1959.32	101.82	1859.04	98.6394	1859.04	99.3839	1859.04	99.2091	1859.04	99.0153	1859.04	99.2498
1960.29	101.833	1860.01	98.6623	1860.01	99.4067	1860.01	99.2263	1860.01	99.0168	1860.01	99.2592
1961.25	101.84	1860.97	98.6864	1860.97	99.4252	1860.97	99.2373	1860.97	99.0251	1860.97	99.2725
1962.22	101.834	1861.93	98.7008	1861.93	99.4284	1861.93	99.2328	1861.93	99.0299	1861.93	99.2767
1963.18	101.814	1862.9	98.6944	1862.9	99.4049	1862.9	99.1997	1862.9	99.0118	1862.9	99.2479
1964.14	101.784	1863.86	98.6573	1863.86	99.346	1863.86	99.1245	1863.86	98.9486	1863.86	99.1595
1965.11	101.755	1864.83	98.5824	1864.83	99.2488	1864.83	98.999	1864.83	98.8247	1864.83	98.9938
1966.07	101.739	1865.79	98.4697	1865.79	99.1207	1865.79	98.8282	1865.79	98.6419	1865.79	98.7556
1967.04	101.741	1866.76	98.3365	1866.76	98.987	1866.76	98.6412	1866.76	98.4329	1866.76	98.4887
1968	101.76	1867.72	98.2268	1867.72	98.8932	1867.72	98.4966	1867.72	98.2668	1867.72	98.2825
1968.96	101.786	1868.68	98.1958	1868.68	98.8859	1868.68	98.4601	1868.68	98.2221	1868.68	98.2349
1969.93	101.809	1869.65	98.2636	1869.65	98.974	1869.65	98.5523	1869.65	98.3247	1869.65	98.3751
1970.89	101.823	1870.61	98.3932	1870.61	99.1175	1870.61	98.7294	1870.61	98.5242	1870.61	98.6343
1971.86	101.825	1871.58	98.529	1871.58	99.2627	1871.58	98.9244	1871.58	98.7429	1871.58	98.9106
1972.82	101.818	1872.54	98.6363	1872.54	99.3748	1872.54	99.0916	1872.54	98.9278	1872.54	99.136
1973.79	101.803	1873.51	98.7059	1873.51	99.4431	1873.51	99.2136	1873.51	99.0602	1873.51	99.2874
1974.75	101.784	1874.47	98.743	1874.47	99.4721	1874.47	99.2898	1874.47	99.142	1874.47	99.3703
1975.71	101.762	1875.43	98.7585	1875.43	99.4736	1875.43	99.3266	1875.43	99.1837	1875.43	99.4028
1976.68	101.741	1876.4	98.7621	1876.4	99.4614	1876.4	99.3321	1876.4	99.1972	1876.4	99.4062
1977.64	101.722	1877.36	98.7588	1877.36	99.447	1877.36	99.3156	1877.36	99.1929	1877.36	99.3975
1978.61	101.709	1878.33	98.7485	1878.33	99.4365	1878.33	99.2867	1878.33	99.1784	1878.33	99.3857
1979.57	101.7	1879.29	98.7311	1879.29	99.4315	1879.29	99.2564	1879.29	99.1591	1879.29	99.3727
1980.54	101.696	1880.26	98.7106	1880.26	99.4323	1880.26	99.235	1880.26	99.1402	1880.26	99.3584
1981.5	101.695	1881.22	98.6967	1881.22	99.4399	1881.22	99.2309	1881.22	99.1266	1881.22	99.3443
1982.46	101.696	1882.18	98.6988	1882.18	99.454	1882.18	99.246	1882.18	99.1213	1882.18	99.3339
1983.43	101.698	1883.15	98.719	1883.15	99.4706	1883.15	99.2725	1883.15	99.1222	1883.15	99.3274
1984.39	101.699	1884.11	98.7475	1884.11	99.4794	1884.11	99.2941	1884.11	99.1211	1884.11	99.3184
1985.36	101.695	1885.08	98.7671	1885.08	99.468	1885.08	99.2926	1885.08	99.1071	1885.08	99.2949
1986.32	101.685	1886.04	98.762	1886.04	99.4287	1886.04	99.2572	1886.04	99.0728	1886.04	99.2468
1987.29	101.668	1887	98.7284	1887	99.3651	1887	99.1928	1887	99.0213	1887	99.1758
1988.25	101.648	1887.97	98.6785	1887.97	99.295	1887.97	99.1212	1887.97	98.9684	1887.97	99.0999
1989.21	101.63	1888.93	98.6371	1888.93	99.2437	1888.93	99.073	1888.93	98.9363	1888.93	99.0477
1990.18	101.62	1889.9	98.6262	1889.9	99.2295	1889.9	99.0693	1889.9	98.9388	1889.9	99.0403
1991.14	101.618	1890.86	98.6495	1890.86	99.2498	1890.86	99.1051	1890.86	98.9686	1890.86	99.074
1992.11	101.62	1891.83	98.6908	1891.83	99.2844	1891.83	99.1536	1891.83	99.0023	1891.83	99.1232
1993.07	101.62	1892.79	98.7288	1892.79	99.3114	1892.79	99.1858	1892.79	99.0179	1892.79	99.1602
1994.03	101.612	1893.75	98.7512	1893.75	99.3215	1893.75	99.1895	1893.75	99.0095	1893.75	99.1747
1995	101.595	1894.72	98.7595	1894.72	99.3213	1894.72	99.1741	1894.72	98.9909	1894.72	99.1772
1995.96	101.57	1895.68	98.7656	1895.68	99.3261	1895.68	99.1626	1895.68	98.9858	1895.68	99.1896
1996.93	101.543	1896.65	98.7804	1896.65	99.3479	1896.65	99.1749	1896.65	99.0114	1896.65	99.2267
1997.89	101.516	1897.61	98.8055	1897.61	99.3863	1897.61	99.2137	1897.61	99.0658	1897.61	99.2841
1998.86	101.492	1898.58	98.8324	1898.58	99.4306	1898.58	99.2641	1898.58	99.13	1898.58	99.3418
1999.82	101.473	1899.54	98.8496	1899.54	99.4681	1899.54	99.3065	1899.54	99.1823	1899.54	99.3786
2000.78	101.459	1900.5	98.8509	1900.5	99.4923	1900.5	99.3295	1900.5	99.2107	1900.5	99.3862
2001.75	101.451	1901.47	98.8386	1901.47	99.5041	1901.47	99.3344	1901.47	99.2163	1901.47	99.3712
2002.71	101.447	1902.43	98.8205	1902.43	99.5083	1902.43	99.3301	1902.43	99.2076	1902.43	99.3478
2003.68	101.447	1903.4	98.8035	1903.4	99.5081	1903.4	99.3232	1903.4	99.1908	1903.4	99.3266
2004.64	101.449	1904.36	98.7873	1904.36	99.5029	1904.36	99.3115	1904.36	99.1654	1904.36	99.3076
2005.61	101.449	1905.33	98.7647	1905.33	99.4899	1905.33	99.2862	1905.33	99.1263	1905.33	99.2829
2006.57	101.445	1906.29	98.7274	1906.29	99.468	1906.29	99.2411	1906.29	99.0723	1906.29	99.2472
2007.53	101.438	1907.25	98.6741	1907.25	99.4407	1907.25	99.1812	1907.25	99.0128	1907.25	99.2057
2008.5	101.426	1908.22	98.6159	1908.22	99.4163	1908.22	99.1249	1908.22	98.9674	1908.22	99.1758
2009.46	101.413	1909.18	98.5731	1909.18	99.4036	1909.18	99.0956	1909.18	98.9556	1909.18	99.1777
2010.43	101.401	1910.15	98.5624	1910.15	99.4067	1910.15	99.1061	1910.15	98.9829	1910.15	99.218
2011.39	101.39	1911.11	98.5832	1911.11	99.4206	1911.11	99.148	1911.11	99.0341	1911.11	99.28
2012.36	101.382	1912.08	98.6169	1912.08	99.4337	1912.08	99.1965	1912.08	99.0818	1912.08	99.3311
2013.32	101.374	1913.04	98.6389	1913.04	99.4334	1913.04	99.2257	1913.04	99.1023	1913.04	99.3402
2014.28	101.364	1914	98.6328	1914	99.4115	1914	99.2216	1914	99.0855	1914	99.2934
2015.25	101.349	1914.97	98.5977	1914.97	99.3676	1914.97	99.1859	1914.97	99.0361	1914.97	99.1993
2016.21	101.328	1915.93	98.5497	1915.93	99.3095	1915.93	99.1317	1915.93	98.969	1915.93	99.0881
2017.18	101.303	1916.9	98.5138	1916.9	99.2517	1916.9	99.0756	1916.9	98.9024	1916.9	98.9999
2018.14	101.278	1917.86	98.5087	1917.86	99.209	1917.86	99.0279	1917.86	98.8495	1917.86	98.964
2019.1	101.255	1918.82	98.5311	1918.82	99.189	1918.82	98.9884	1918.82	98.8143	1918.82	98.9803
2020.07	101.237	1919.79	98.5564	1919.79	99.1903	1919.79	98.9528	1919.79	98.7944	1919.79	99.022
2021.03	101.221	1920.75	98.5575	1920.75	99.2082	1920.75	98.9247	1920.75	98.7891	1920.75	99.0598
2022	101.203	1921.72	98.5227	1921.72	99.2419	1921.72	98.9198	1921.72	98.8029	1921.72	99.0827
2022.96	101.178	1922.68	98.4622	1922.68	99.2931	1922.68	98.9571	1922.68	98.8416	1922.68	99.1012
2023.93	101.141	1923.65	98.4024	1923.65	99.3601	1923.65	99.042	1923.65	98.904	1923.65	99.1346
2024.89	101.093	1924.61	98.3702	1924.61	99.4321	1924.61	99.1555	1924.61	98.9785	1924.61	99.1929
2025.85	101.038	1925.57	98.3781	1925.57	99.4912	1925.57	99.2617	1925.57	99.0483	1925.57	99.2676
2026.82	100.981	1926.54	98.4214	1926.54	99.5219	1926.54	99.3303	1926.54	99.1013	1926.54	99.3385
2027.78	100.929	1927.5	98.4859	1927.5	99.5184	1927.5	99.3524	1927.5	99.1351	1927.5	99.3868
2028.75	100.886	1928.47	98.5566	1928.47	99.4861	1928.47	99.341	1928.47	99.1531	1928.47	99.4043
2029.71	100.854	1929.43	98.6201	1929.43	99.4381	1929.43	99.3185	1929.43	99.1588	1929.43	99.3939
2030.68	100.831	1930.4	98.665	1930.4	99.389	1930.4	99.3015	1930.4	99.1522	1930.4	99.3661
2031.64	100.817	1931.36	98.6827	1931.36	99.351	1931.36	99.2927	1931.36	99.1321	1931.36	99.3343
2032.6	100.806	1932.32	98.6706	1932.32	99.332	1932.32	99.2842	1932.32	99.1021	1932.32	99.311
2033.57	100.792	1933.29	98.6348	1933.29	99.3357	1933.29	99.2698	1933.29	99.0733	1933.29	99.3046
2034.53	100.768	1934.25	98.5894	1934.25	99.3623	1934.25	99.2526	1934.25	99.0605	1934.25	99.3168
2035.5	100.73	1935.22	98.5516	1935.22	99.4058	1935.22	99.2415	1935.22	99.0728	1935.22	99.3394
2036.46	100.677	1936.18	98.5329	1936.18	99.4533	1936.18	99.2405	1936.18	99.1053	1936.18	99.355
2037.43	100.614	1937.14	98.5326	1937.14	99.4879	1937.14	99.2408	1937.14	99.1383	1937.14	99.3438
2038.39	100.549	1938.11	98.5372	1938.11	99.4966	1938.11	99.225	1938.11	99.147	1938.11	99.294
2039.35	100.492	1939.07	98.5282	1939.07	99.4765	1939.07	99.1789	1939.07	99.1142	1939.07	99.2098
2040.32	100.447	1940.04	98.4925	1940.04	99.4358	1940.04	99.1033	1940.04	99.0404	1940.04	99.1112
2041.28	100.418	1941	98.4341	1941	99.3882	1941	99.0162	1941	98.9466	1941	99.0267
2042.25	100.4	1941.97	98.3781	1941.97	99.3443	1941.97	98.9444	1941.97	98.8683	1941.97	98.9791
2043.21	100.387	1942.93	98.3608	1942.93	99.3061	1942.93	98.9082	1942.93	98.8372	1942.93	98.9706
2044.17	100.372	1943.89	98.4033	1943.89	99.2707	1943.89	98.909	1943.89	98.8608	1943.89	98.9822
2045.14	100.347	1944.86	98.4929	1944.86	99.2407	1944.86	98.9352	1944.86	98.9184	1944.86	98.9898
2046.1	100.311	1945.82	98.5902	1945.82	99.2299	1945.82	98.9758	1945.82	98.9778	1945.82	98.9844
2047.07	100.262	1946.79	98.6535	1946.79	99.2562	1946.79	99.0291	1946.79	99.0169	1946.79	98.9771
2048.03	100.205	1947.75	98.6599	1947.75	99.3273	1947.75	99.0967	1947.75	99.0319	1947.75	98.9891
2049	100.146	1948.72	98.6136	1948.72	99.4292	1948.72	99.1731	1948.72	99.033	1948.72	99.0366
2049.96	100.088	1949.68	98.5419	1949.68	99.5271	1949.68	99.2405	1949.68	99.0337	1949.68	99.1185
2050.92	100.036	1950.64	98.4808	1950.64	99.5801	1950.64	99.2745	1950.64	99.0402	1950.64	99.2145
2051.89	99.9879	1951.61	98.4558	1951.61	99.5644	1951.61	99.2576	1951.61	99.0491	1951.61	99.2944
2052.85	99.9436	1952.57	98.4708	1952.57	99.4882	1952.57	99.1928	1952.57	99.0536	1952.57	99.3326
2053.82	99.9017	1953.54	98.5097	1953.54	99.3882	1953.54	99.1058	1953.54	99.0523	1953.54	99.3211
2054.78	99.8622	1954.5	98.549	1954.5	99.3097	1954.5	99.0367	1954.5	99.0531	1954.5	99.2722
2055.75	99.825	1955.47	98.5717	1955.47	99.2831	1955.47	99.0231	1955.47	99.0683	1955.47	99.2118
2056.71	99.7889	1956.43	98.5751	1956.43	99.311	1956.43	99.0846	1956.43	99.1051	1956.43	99.1662
2057.67	99.7517	1957.39	98.5674	1957.39	99.3714	1957.39	99.2133	1957.39	99.1603	1957.39	99.1509
2058.64	99.7106	1958.36	98.5576	1958.36	99.4344	1958.36	99.3755	1958.36	99.222	1958.36	99.1644
2059.6	99.665	1959.32	98.5474	1959.32	99.4791	1959.32	99.5228	1959.32	99.2769	1959.32	99.1906
2060.57	99.6165	1960.29	98.5285	1960.29	99.501	1960.29	99.6107	1960.29	99.3158	1960.29	99.2068
2061.53	99.5691	1961.25	98.4895	1961.25	99.5068	1961.25	99.6164	1961.25	99.3334	1961.25	99.1924
2062.5	99.5268	1962.22	98.4245	1962.22	99.5033	1962.22	99.5474	1962.22	99.3249	1962.22	99.1372
2063.46	99.4917	1963.18	98.3373	1963.18	99.4906	1963.18	99.4349	1963.18	99.2866	1963.18	99.045
2064.42	99.4632	1964.14	98.2411	1964.14	99.4645	1964.14	99.3198	1964.14	99.2224	1964.14	98.9349
2065.39	99.4383	1965.11	98.1545	1965.11	99.4247	1965.11	99.2378	1965.11	99.1514	1965.11	98.8401
2066.35	99.4137	1966.07	98.0978	1966.07	99.379	1966.07	99.2105	1966.07	99.1059	1966.07	98.8008
2067.32	99.3873	1967.04	98.0907	1967.04	99.3391	1967.04	99.238	1967.04	99.1142	1967.04	98.8472
2068.28	99.3591	1968	98.1466	1968	99.3089	1968	99.2975	1968	99.1749	1968	98.9784
2069.25	99.3305	1968.96	98.2683	1968.96	99.2799	1968.96	99.3518	1968.96	99.2489	1968.96	99.1547
2070.21	99.3035	1969.93	98.4456	1969.93	99.239	1969.93	99.3676	1969.93	99.2819	1969.93	99.318
2071.17	99.2791	1970.89	98.656	1970.89	99.1851	1970.89	99.3328	1970.89	99.2417	1970.89	99.4234
2072.14	99.2573	1971.86	98.8668	1971.86	99.1366	1971.86	99.264	1971.86	99.141	1971.86	99.4606
2073.1	99.2378	1972.82	99.0382	1972.82	99.1235	1972.82	99.1993	1972.82	99.0314	1972.82	99.4533
2074.07	99.2204	1973.79	99.1318	1973.79	99.1673	1973.79	99.1811	1973.79	98.9743	1973.79	99.4415
2075.03	99.2053	1974.75	99.1239	1974.75	99.261	1974.75	99.2321	1974.75	99.0037	1974.75	99.4564
2075.99	99.1928	1975.71	99.018	1975.71	99.3675	1975.71	99.3381	1975.71	99.1018	1975.71	99.5023
2076.96	99.1824	1976.68	98.8442	1976.68	99.4418	1976.68	99.4519	1976.68	99.2089	1976.68	99.5562
2077.92	99.1725	1977.64	98.6443	1977.64	99.4628	1977.64	99.5211	1977.64	99.2645	1977.64	99.5861
2078.89	99.1611	1978.61	98.4542	1978.61	99.4447	1978.61	99.5208	1978.61	99.2477	1978.61	99.5735
2079.85	99.1468	1979.57	98.2965	1979.57	99.418	1979.57	99.4628	1979.57	99.1841	1979.57	99.5209
2080.82	99.1302	1980.54	98.1842	1980.54	99.4009	1980.54	99.3805	1980.54	99.1177	1980.54	99.4436
2081.78	99.1132	1981.5	98.1267	1981.5	99.3885	1981.5	99.3062	1981.5	99.0798	1981.5	99.36
2082.74	99.098	1982.46	98.1294	1982.46	99.3652	1982.46	99.2583	1982.46	99.0763	1982.46	99.2867
2083.71	99.086	1983.43	98.1905	1983.43	99.3241	1983.43	99.2411	1983.43	99.0938	1983.43	99.2384
2084.67	99.0774	1984.39	98.2969	1984.39	99.2775	1984.39	99.2493	1984.39	99.1159	1984.39	99.2244
2085.64	99.0726	1985.36	98.4265	1985.36	99.2502	1985.36	99.2724	1985.36	99.1343	1985.36	99.243
2086.6	99.0732	1986.32	98.5544	1986.32	99.2612	1986.32	99.2961	1986.32	99.1512	1986.32	99.2768
2087.57	99.081	1987.29	98.6598	1987.29	99.3087	1987.29	99.3057	1987.29	99.1715	1987.29	99.2973
2088.53	99.0956	1988.25	98.7285	1988.25	99.3699	1988.25	99.2909	1988.25	99.194	1988.25	99.2792
2089.49	99.1127	1989.21	98.7508	1989.21	99.4171	1989.21	99.2516	1989.21	99.2094	1989.21	99.2162
2090.46	99.1234	1990.18	98.7213	1990.18	99.4366	1990.18	99.2021	1990.18	99.2075	1990.18	99.1295
2091.42	99.1182	1991.14	98.6452	1991.14	99.4388	1991.14	99.1673	1991.14	99.1886	1991.14	99.0603
2092.39	99.0923	1992.11	98.546	1992.11	99.4503	1992.11	99.1712	1992.11	99.1694	1992.11	99.0469
2093.35	99.049	1993.07	98.4613	1993.07	99.493	1993.07	99.2213	1993.07	99.1738	1993.07	99.1
2094.32	98.9991	1994.03	98.4243	1994.03	99.5662	1994.03	99.3019	1994.03	99.2147	1994.03	99.1966
2095.28	98.9564	1995	98.4433	1995	99.647	1995	99.3814	1995	99.282	1995	99.2961
2096.24	98.9308	1995.96	98.4971	1995.96	99.7047	1995.96	99.428	1995.96	99.3467	1995.96	99.3642
2097.21	98.9249	1996.93	98.5463	1996.93	99.7181	1996.93	99.4231	1996.93	99.3777	1996.93	99.3875
2098.17	98.9337	1997.89	98.5542	1997.89	99.6853	1997.89	99.3686	1997.89	99.3588	1997.89	99.3736
2099.14	98.9478	1998.86	98.5063	1998.86	99.6239	1998.86	99.287	1998.86	99.2983	1998.86	99.3426
2100.1	98.9579	1999.82	98.4184	1999.82	99.5607	1999.82	99.2122	1999.82	99.2253	1999.82	99.3151
2101.06	98.9576	2000.78	98.326	2000.78	99.517	2000.78	99.1736	2000.78	99.1722	2000.78	99.3031
2102.03	98.9438	2001.75	98.2612	2001.75	99.4971	2001.75	99.1812	2001.75	99.1572	2001.75	99.3071
2102.99	98.9169	2002.71	98.2341	2002.71	99.4879	2002.71	99.222	2002.71	99.1767	2002.71	99.3205
2103.96	98.88	2003.68	98.2325	2003.68	99.4695	2003.68	99.2685	2003.68	99.2134	2003.68	99.3343
2104.92	98.8398	2004.64	98.2364	2004.64	99.4295	2004.64	99.295	2004.64	99.2491	2004.64	99.3396
2105.89	98.8045	2005.61	98.2356	2005.61	99.3725	2005.61	99.2914	2005.61	99.274	2005.61	99.3276
2106.85	98.7808	2006.57	98.2355	2006.57	99.316	2006.57	99.2656	2006.57	99.2851	2006.57	99.2896
2107.81	98.7703	2007.53	98.2474	2007.53	99.2769	2007.53	99.233	2007.53	99.2779	2007.53	99.219
2108.78	98.7673	2008.5	98.272	2008.5	99.2573	2008.5	99.1996	2008.5	99.2426	2008.5	99.1174
2109.74	98.7615	2009.46	98.2928	2009.46	99.2451	2009.46	99.1566	2009.46	99.1725	2009.46	98.9979
2110.71	98.7435	2010.43	98.2873	2010.43	99.2275	2010.43	99.0904	2010.43	99.0761	2010.43	98.8845
2111.67	98.7102	2011.39	98.2467	2011.39	99.2061	2011.39	98.9989	2011.39	98.9818	2011.39	98.8051
2112.64	98.666	2012.36	98.1867	2012.36	99.1982	2012.36	98.9002	2012.36	98.9257	2012.36	98.7816
2113.6	98.6197	2013.32	98.1421	2013.32	99.2244	2013.32	98.8245	2013.32	98.9292	2013.32	98.8235
2114.56	98.5782	2014.28	98.1471	2014.28	99.2907	2014.28	98.7969	2014.28	98.9824	2014.28	98.9252
2115.53	98.5431	2015.25	98.2129	2015.25	99.3805	2015.25	98.8228	2015.25	99.0451	2015.25	99.0692
2116.49	98.5113	2016.21	98.3122	2016.21	99.4631	2016.21	98.8865	2016.21	99.0705	2016.21	99.2312
2117.46	98.4788	2017.18	98.3851	2017.18	99.5159	2017.18	98.9653	2017.18	99.041	2017.18	99.3864
2118.42	98.4445	2018.14	98.3698	2018.14	99.5423	2018.14	99.0491	2018.14	98.9882	2018.14	99.5139
2119.39	98.4104	2019.1	98.2404	2019.1	99.5671	2019.1	99.1465	2019.1	98.9758	2019.1	99.5981
2120.35	98.3783	2020.07	98.0249	2020.07	99.611	2020.07	99.273	2020.07	99.0544	2020.07	99.6275
2121.31	98.3465	2021.03	97.7909	2021.03	99.6665	2021.03	99.4302	2021.03	99.2219	2021.03	99.5959
2122.28	98.3098	2022	97.6135	2022	99.6966	2022	99.5947	2022	99.4183	2022	99.5055
2123.24	98.2623	2022.96	97.5436	2022.96	99.6576	2022.96	99.7246	2022.96	99.5551	2022.96	99.3713
2124.21	98.2013	2023.93	97.5889	2023.93	99.5316	2023.93	99.7787	2023.93	99.5643	2023.93	99.2211
2125.17	98.1286	2024.89	97.7166	2024.89	99.3458	2024.89	99.7368	2024.89	99.4377	2024.89	99.0885
2126.13	98.0482	2025.85	97.874	2025.85	99.1643	2025.85	99.6088	2025.85	99.2346	2025.85	99.0017
2127.1	97.9634	2026.82	98.0164	2026.82	99.0549	2026.82	99.4287	2026.82	99.0511	2026.82	98.9758
2128.06	97.8749	2027.78	98.1238	2027.78	99.0547	2027.78	99.241	2027.78	98.9704	2027.78	99.0128
2129.03	97.782	2028.75	98.1979	2028.75	99.1529	2028.75	99.087	2028.75	99.0229	2028.75	99.1064
2129.99	97.6858	2029.71	98.2464	2029.71	99.3005	2029.71	98.9958	2029.71	99.1757	2029.71	99.2441
2130.96	97.5905	2030.68	98.2693	2030.68	99.4345	2030.68	98.9765	2030.68	99.3506	2030.68	99.4035
2131.92	97.5013	2031.64	98.2588	2031.64	99.5033	2031.64	99.0135	2031.64	99.4603	2031.64	99.5473
2132.88	97.4206	2032.6	98.2104	2032.6	99.4829	2032.6	99.0694	2032.6	99.4467	2032.6	99.6287
2133.85	97.3451	2033.57	98.1341	2033.57	99.3827	2033.57	99.1002	2033.57	99.3065	2033.57	99.6091
2134.81	97.2658	2034.53	98.0533	2034.53	99.24	2034.53	99.0776	2034.53	99.0929	2034.53	99.4813
2135.78	97.1721	2035.5	97.9918	2035.5	99.1051	2035.5	99.0049	2035.5	98.8884	2035.5	99.278
2136.74	97.0568	2036.46	97.9595	2036.46	99.0202	2036.46	98.9121	2036.46	98.7637	2036.46	99.0562
2137.71	96.9197	2037.43	97.9494	2037.43	99.0018	2037.43	98.8333	2037.43	98.744	2037.43	98.868
2138.67	96.7677	2038.39	97.9458	2038.39	99.0342	2038.39	98.7852	2038.39	98.8008	2038.39	98.739
2139.63	96.6121	2039.35	97.9365	2039.35	99.0792	2039.35	98.7609	2039.35	98.8706	2039.35	98.6673
2140.6	96.4632	2040.32	97.9204	2040.32	99.0973	2040.32	98.7419	2040.32	98.8917	2040.32	98.638
2141.56	96.3262	2041.28	97.9064	2041.28	99.0722	2041.28	98.7174	2041.28	98.8411	2041.28	98.6425
2142.53	96.1994	2042.25	97.9059	2042.25	99.0209	2042.25	98.6976	2042.25	98.7493	2042.25	98.6868
2143.49	96.0757	2043.21	97.9256	2043.21	98.982	2043.21	98.7081	2043.21	98.6816	2043.21	98.7837
2144.46	95.9461	2044.17	97.9659	2044.17	98.9897	2044.17	98.7708	2044.17	98.6975	2044.17	98.9352
2145.42	95.8045	2045.14	98.0238	2045.14	99.0526	2045.14	98.8865	2045.14	98.815	2045.14	99.1202
2146.38	95.6495	2046.1	98.0954	2046.1	99.1494	2046.1	99.0301	2046.1	99.0005	2046.1	99.2973
2147.35	95.4838	2047.07	98.1753	2047.07	99.2441	2047.07	99.1626	2047.07	99.1881	2047.07	99.4222
2148.31	95.3111	2048.03	98.2536	2048.03	99.3073	2048.03	99.251	2048.03	99.3158	2048.03	99.471
2149.28	95.1331	2049	98.3158	2049	99.3291	2049	99.2828	2049	99.3564	2049	99.4502
2150.24	94.9493	2049.96	98.347	2049.96	99.3167	2049.96	99.2654	2049.96	99.3213	2049.96	99.3877
2151.2	94.759	2050.92	98.339	2050.92	99.2808	2050.92	99.2133	2050.92	99.2407	2050.92	99.3117
2152.17	94.5635	2051.89	98.2939	2051.89	99.2283	2051.89	99.1388	2051.89	99.1414	2051.89	99.2377
2153.13	94.3663	2052.85	98.2248	2052.85	99.1637	2052.85	99.0512	2052.85	99.0399	2052.85	99.1691
2154.1	94.1715	2053.82	98.1519	2053.82	99.0964	2053.82	98.9633	2053.82	98.9475	2053.82	99.1054
2155.06	93.9804	2054.78	98.0968	2054.78	99.0437	2054.78	98.8951	2054.78	98.8779	2054.78	99.0499
2156.03	93.7907	2055.75	98.0754	2055.75	99.0247	2055.75	98.8693	2055.75	98.8482	2055.75	99.0106
2156.99	93.598	2056.71	98.0928	2056.71	99.0492	2056.71	98.8998	2056.71	98.8692	2056.71	98.9936
2157.95	93.3981	2057.67	98.1415	2057.67	99.1085	2057.67	98.98	2057.67	98.9343	2057.67	98.9967
2158.92	93.1893	2058.64	98.2043	2058.64	99.1771	2058.64	99.0808	2058.64	99.016	2058.64	99.0077
2159.88	92.9721	2059.6	98.2589	2059.6	99.2247	2059.6	99.1617	2059.6	99.0752	2059.6	99.0115
2160.85	92.7477	2060.57	98.2852	2060.57	99.2316	2060.57	99.1893	2060.57	99.0799	2060.57	98.9992
2161.81	92.5163	2061.53	98.2714	2061.53	99.198	2061.53	99.1546	2061.53	99.0225	2061.53	98.9744
2162.78	92.2778	2062.5	98.2195	2062.5	99.1427	2062.5	99.0769	2062.5	98.9247	2062.5	98.951
2163.74	92.0316	2063.46	98.1465	2063.46	99.0918	2063.46	98.9945	2063.46	98.8266	2063.46	98.9446
2164.7	91.7774	2064.42	98.0788	2064.42	99.0641	2064.42	98.9439	2064.42	98.7658	2064.42	98.9613
2165.67	91.5147	2065.39	98.0408	2065.39	99.0616	2065.39	98.9411	2065.39	98.7569	2065.39	98.9935
2166.63	91.2429	2066.35	98.0426	2066.35	99.0706	2066.35	98.9735	2066.35	98.7854	2066.35	99.0229
2167.6	90.9609	2067.32	98.0749	2067.32	99.0717	2067.32	99.0098	2067.32	98.8181	2067.32	99.0311
2168.56	90.6691	2068.28	98.1153	2068.28	99.0521	2068.28	99.0188	2068.28	98.8247	2068.28	99.0097
2169.53	90.3694	2069.25	98.1412	2069.25	99.0129	2069.25	98.986	2069.25	98.7934	2069.25	98.9648
2170.49	90.0645	2070.21	98.1413	2070.21	98.9675	2070.21	98.9192	2070.21	98.736	2070.21	98.9139
2171.45	89.756	2071.17	98.1187	2071.17	98.934	2071.17	98.8424	2071.17	98.6782	2071.17	98.8782
2172.42	89.443	2072.14	98.0869	2072.14	98.9265	2072.14	98.7826	2072.14	98.6462	2072.14	98.8735
2173.38	89.1223	2073.1	98.0597	2073.1	98.9499	2073.1	98.7577	2073.1	98.6534	2073.1	98.9035
2174.35	88.7908	2074.07	98.043	2074.07	98.9986	2074.07	98.7704	2074.07	98.6968	2074.07	98.9592
2175.31	88.448	2075.03	98.0337	2075.03	99.0599	2075.03	98.8107	2075.03	98.7607	2075.03	99.0236
2176.27	88.097	2075.99	98.0248	2075.99	99.1187	2075.99	98.8627	2075.99	98.8261	2075.99	99.0799
2177.24	87.7428	2076.96	98.0125	2076.96	99.1617	2076.96	98.9119	2076.96	98.8778	2076.96	99.119
2178.2	87.3897	2077.92	97.9993	2077.92	99.1809	2077.92	98.9494	2077.92	98.9076	2077.92	99.1409
2179.17	87.0389	2078.89	97.992	2078.89	99.1756	2078.89	98.9721	2078.89	98.9142	2078.89	99.1522
2180.13	86.688	2079.85	97.9959	2079.85	99.1518	2079.85	98.981	2079.85	98.901	2079.85	99.1599
2181.1	86.3327	2080.82	98.0101	2080.82	99.1197	2080.82	98.9783	2080.82	98.8742	2080.82	99.166
2182.06	85.9688	2081.78	98.0278	2081.78	99.0876	2081.78	98.9659	2081.78	98.8414	2081.78	99.1666
2183.02	85.5945	2082.74	98.0404	2082.74	99.0587	2082.74	98.9446	2082.74	98.8102	2082.74	99.1543
2183.99	85.2112	2083.71	98.0429	2083.71	99.03	2083.71	98.9147	2083.71	98.7863	2083.71	99.1228
2184.95	84.8226	2084.67	98.0377	2084.67	98.9977	2084.67	98.878	2084.67	98.7721	2084.67	99.0723
2185.92	84.4337	2085.64	98.0327	2085.64	98.9637	2085.64	98.8398	2085.64	98.7681	2085.64	99.0109
2186.88	84.0483	2086.6	98.0373	2086.6	98.9386	2086.6	98.8097	2086.6	98.7737	2086.6	98.9543
2187.85	83.6673	2087.57	98.0557	2087.57	98.9388	2087.57	98.7997	2087.57	98.7898	2087.57	98.9205
2188.81	83.2876	2088.53	98.0835	2088.53	98.9768	2088.53	98.8186	2088.53	98.8172	2088.53	98.9227
2189.77	82.9025	2089.49	98.1094	2089.49	99.0512	2089.49	98.8654	2089.49	98.854	2089.49	98.9615
2190.74	82.5031	2090.46	98.1211	2090.46	99.1435	2090.46	98.9267	2090.46	98.8929	2090.46	99.0223
2191.7	82.082	2091.42	98.1128	2091.42	99.2243	2091.42	98.9802	2091.42	98.9225	2091.42	99.0792
2192.67	81.6354	2092.39	98.089	2092.39	99.267	2092.39	99.005	2092.39	98.9325	2092.39	99.1073
2193.63	81.1648	2093.35	98.0627	2093.35	99.2609	2093.35	98.9929	2093.35	98.9208	2093.35	99.095
2194.6	80.6765	2094.32	98.0464	2094.32	99.2154	2094.32	98.9544	2094.32	98.8972	2094.32	99.0521
2195.56	80.1784	2095.28	98.0445	2095.28	99.1547	2095.28	98.9154	2095.28	98.879	2095.28	99.0048
2196.52	79.6775	2096.24	98.049	2096.24	99.1033	2096.24	98.9026	2096.24	98.8796	2096.24	98.9809
2197.49	79.1773	2097.21	98.046	2097.21	99.0733	2097.21	98.9284	2097.21	98.8991	2097.21	98.9932
2198.45	78.6781	2098.17	98.0269	2098.17	99.061	2098.17	98.9827	2098.17	98.9235	2098.17	99.0317
2199.42	78.1782	2099.14	97.9959	2099.14	99.0543	2099.14	99.0388	2099.14	98.9347	2099.14	99.0712
2200.38	77.6759	2100.1	97.9686	2100.1	99.0434	2100.1	99.0688	2100.1	98.924	2100.1	99.0872
2201.34	77.1707	2101.06	97.9621	2101.06	99.029	2101.06	99.0587	2101.06	98.8988	2101.06	99.0697
2202.31	76.6623	2102.03	97.9834	2102.03	99.0201	2102.03	99.0159	2102.03	98.8783	2102.03	99.0268
2203.27	76.1496	2102.99	98.0253	2102.99	99.0264	2102.99	98.9643	2102.99	98.8811	2102.99	98.9787
2204.24	75.629	2103.96	98.0723	2103.96	99.0514	2103.96	98.9315	2103.96	98.9132	2103.96	98.9458
2205.2	75.0961	2104.92	98.1106	2104.92	99.0905	2104.92	98.9344	2104.92	98.9661	2104.92	98.9403
2206.17	74.5473	2105.89	98.1357	2105.89	99.1351	2105.89	98.9709	2105.89	99.0223	2105.89	98.963
2207.13	73.9828	2106.85	98.1521	2106.85	99.1779	2106.85	99.0221	2106.85	99.0656	2106.85	99.0055
2208.09	73.4073	2107.81	98.1665	2107.81	99.2149	2107.81	99.0618	2107.81	99.087	2107.81	99.0545
2209.06	72.8288	2108.78	98.1819	2108.78	99.2421	2108.78	99.0697	2108.78	99.0846	2108.78	99.0962
2210.02	72.2553	2109.74	98.1967	2109.74	99.2525	2109.74	99.0411	2109.74	99.0605	2109.74	99.1198
2210.99	71.6915	2110.71	98.2095	2110.71	99.2372	2110.71	98.9885	2110.71	99.0182	2110.71	99.12
2211.95	71.138	2111.67	98.223	2111.67	99.1928	2111.67	98.935	2111.67	98.9644	2111.67	99.0996
2212.92	70.5921	2112.64	98.243	2112.64	99.1288	2112.64	98.9038	2112.64	98.9114	2112.64	99.0682
2213.88	70.0508	2113.6	98.2732	2113.6	99.0683	2113.6	98.908	2113.6	98.8747	2113.6	99.0396
2214.84	69.5128	2114.56	98.3092	2114.56	99.0389	2114.56	98.9464	2114.56	98.8676	2114.56	99.0269
2215.81	68.9792	2115.53	98.3391	2115.53	99.059	2115.53	99.0057	2115.53	98.8929	2115.53	99.0376
2216.77	68.452	2116.49	98.3505	2116.49	99.1262	2116.49	99.0673	2116.49	98.941	2116.49	99.0714
2217.74	67.9329	2117.46	98.3391	2117.46	99.2174	2117.46	99.1148	2117.46	98.9932	2117.46	99.1208
2218.7	67.4223	2118.42	98.3134	2118.42	99.3003	2118.42	99.1392	2118.42	99.0315	2118.42	99.1734
2219.67	66.9202	2119.39	98.2908	2119.39	99.3483	2119.39	99.14	2119.39	99.0476	2119.39	99.2166
2220.63	66.4273	2120.35	98.2883	2120.35	99.3522	2120.35	99.1242	2120.35	99.0458	2120.35	99.2424
2221.59	65.9451	2121.31	98.3122	2121.31	99.3217	2121.31	99.1024	2121.31	99.0391	2121.31	99.2505
2222.56	65.4746	2122.28	98.3546	2122.28	99.2767	2122.28	99.0862	2122.28	99.041	2122.28	99.2482
2223.52	65.0143	2123.24	98.3983	2123.24	99.2366	2123.24	99.0836	2123.24	99.0574	2123.24	99.2466
2224.49	64.559	2124.21	98.4267	2124.21	99.2112	2124.21	99.0968	2124.21	99.0836	2124.21	99.2537
2225.45	64.1019	2125.17	98.4341	2125.17	99.1987	2125.17	99.1203	2125.17	99.1066	2125.17	99.2682
2226.41	63.6371	2126.13	98.4274	2126.13	99.1901	2126.13	99.1428	2126.13	99.1118	2126.13	99.2794
2227.38	63.1627	2127.1	98.4211	2127.1	99.1756	2127.1	99.152	2127.1	99.0907	2127.1	99.2729
2228.34	62.6807	2128.06	98.4264	2128.06	99.1504	2128.06	99.1401	2128.06	99.0458	2128.06	99.2396
2229.31	62.1953	2129.03	98.4434	2129.03	99.1175	2129.03	99.1085	2129.03	98.9908	2129.03	99.1824
2230.27	61.7105	2129.99	98.4596	2129.99	99.0859	2129.99	99.0666	2129.99	98.9445	2129.99	99.1156
2231.24	61.2285	2130.96	98.4574	2130.96	99.0664	2130.96	99.0269	2130.96	98.9227	2130.96	99.0582
2232.2	60.7507	2131.92	98.4248	2131.92	99.0665	2131.92	98.9994	2131.92	98.9315	2131.92	99.0247
2233.16	60.2786	2132.88	98.3649	2132.88	99.0879	2132.88	98.9873	2132.88	98.9657	2132.88	99.0198
2234.13	59.8141	2133.85	98.2952	2133.85	99.1278	2133.85	98.9886	2133.85	99.0141	2133.85	99.0403
2235.09	59.3592	2134.81	98.2387	2134.81	99.1822	2134.81	99.0002	2134.81	99.0676	2134.81	99.0792
2236.06	58.9141	2135.78	98.2101	2135.78	99.2475	2135.78	99.0213	2135.78	99.1227	2135.78	99.1305
2237.02	58.4778	2136.74	98.2076	2136.74	99.3179	2136.74	99.0523	2136.74	99.1773	2136.74	99.1884
2237.99	58.0493	2137.71	98.215	2137.71	99.3809	2137.71	99.0906	2137.71	99.223	2137.71	99.244
2238.95	57.6304	2138.67	98.2127	2138.67	99.4171	2138.67	99.128	2138.67	99.2411	2138.67	99.2846
2239.91	57.2265	2139.63	98.1885	2139.63	99.4093	2139.63	99.1522	2139.63	99.211	2139.63	99.2986
2240.88	56.845	2140.6	98.1421	2140.6	99.3553	2140.6	99.1545	2140.6	99.1254	2140.6	99.2831
2241.84	56.4924	2141.56	98.0839	2141.56	99.2766	2141.56	99.1354	2141.56	99.0025	2141.56	99.2469
2242.81	56.1716	2142.53	98.0293	2142.53	99.2111	2142.53	99.1054	2142.53	98.8838	2142.53	99.2054
2243.77	55.8816	2143.49	97.9919	2143.49	99.1924	2143.49	99.0783	2143.49	98.8143	2143.49	99.1688
2244.74	55.6192	2144.46	97.9779	2144.46	99.2272	2144.46	99.0607	2144.46	98.8163	2144.46	99.1331
2245.7	55.383	2145.42	97.9816	2145.42	99.2881	2145.42	99.0465	2145.42	98.8742	2145.42	99.0814
2246.66	55.1745	2146.38	97.9862	2146.38	99.3282	2146.38	99.0191	2146.38	98.9404	2146.38	98.9981
2247.63	54.9983	2147.35	97.9704	2147.35	99.3115	2147.35	98.9632	2147.35	98.9639	2147.35	98.8848
2248.59	54.8604	2148.31	97.9203	2148.31	99.2356	2148.31	98.876	2148.31	98.9216	2148.31	98.7682
2249.56	54.7654	2149.28	97.8396	2149.28	99.1326	2149.28	98.7727	2149.28	98.834	2149.28	98.6886
2250.52	54.7167	2150.24	97.7496	2150.24	99.0466	2150.24	98.6791	2150.24	98.7516	2150.24	98.6772
2251.49	54.7161	2151.2	97.6787	2151.2	99.0069	2151.2	98.6189	2151.2	98.7241	2151.2	98.7361
2252.45	54.7641	2152.17	97.6451	2152.17	99.0151	2152.17	98.6015	2152.17	98.7689	2152.17	98.8336
2253.41	54.8591	2153.13	97.6478	2153.13	99.0516	2153.13	98.6191	2153.13	98.8616	2153.13	98.9201
2254.38	54.995	2154.1	97.6698	2154.1	99.091	2154.1	98.6539	2154.1	98.9498	2154.1	98.9552
2255.34	55.1615	2155.06	97.6936	2155.06	99.1153	2155.06	98.6898	2155.06	98.9844	2155.06	98.9298
2256.31	55.346	2156.03	97.7142	2156.03	99.1129	2156.03	98.7191	2156.03	98.9484	2156.03	98.8715
2257.27	55.5393	2156.99	97.7389	2156.99	99.0731	2156.99	98.7396	2156.99	98.8675	2156.99	98.8267
2258.23	55.7392	2157.95	97.7704	2157.95	98.9862	2157.95	98.7447	2157.95	98.793	2157.95	98.8259
2259.2	55.952	2158.92	97.789	2158.92	98.8581	2158.92	98.72	2158.92	98.7641	2158.92	98.8563
2260.16	56.1875	2159.88	97.7593	2159.88	98.7228	2159.88	98.6555	2159.88	98.7794	2159.88	98.8701
2261.13	56.4519	2160.85	97.6614	2160.85	98.6321	2160.85	98.5644	2160.85	98.8073	2160.85	98.8273
2262.09	56.7427	2161.81	97.5147	2161.81	98.626	2161.81	98.4842	2161.81	98.8193	2161.81	98.7286
2263.06	57.0486	2162.78	97.3699	2162.78	98.7088	2162.78	98.4557	2162.78	98.8098	2162.78	98.612
2264.02	57.355	2163.74	97.281	2163.74	98.8473	2163.74	98.4952	2163.74	98.7889	2163.74	98.5237
2264.98	57.6515	2164.7	97.2792	2164.7	98.9863	2164.7	98.581	2164.7	98.7647	2164.7	98.4896
2265.95	57.9359	2165.67	97.3604	2165.67	99.0745	2165.67	98.6633	2165.67	98.7336	2165.67	98.5034
2266.91	58.2143	2166.63	97.4918	2166.63	99.086	2166.63	98.695	2166.63	98.6864	2166.63	98.5349
2267.88	58.4963	2167.6	97.6301	2167.6	99.029	2167.6	98.6633	2167.6	98.6218	2167.6	98.5522
2268.84	58.7901	2168.56	97.7376	2168.56	98.9385	2168.56	98.5995	2168.56	98.5565	2168.56	98.5418
2269.81	59.1003	2169.53	97.7909	2169.53	98.8598	2169.53	98.5595	2169.53	98.5214	2169.53	98.5153
2270.77	59.4283	2170.49	97.7811	2170.49	98.833	2170.49	98.591	2170.49	98.5466	2170.49	98.5002
2271.73	59.7736	2171.45	97.7136	2171.45	98.8826	2171.45	98.708	2171.45	98.6469	2171.45	98.524
2272.7	60.1348	2172.42	97.6086	2172.42	99.0106	2172.42	98.8866	2172.42	98.8125	2172.42	98.6001
2273.66	60.5098	2173.38	97.4994	2173.38	99.1935	2173.38	99.0812	2173.38	99.0113	2173.38	98.7216
2274.63	60.8957	2174.35	97.4216	2174.35	99.3846	2174.35	99.2481	2174.35	99.1976	2174.35	98.8641
2275.59	61.2907	2175.31	97.3979	2175.31	99.5252	2175.31	99.3607	2175.31	99.3247	2175.31	98.9942
2276.56	61.6957	2176.27	97.4271	2176.27	99.5654	2176.27	99.4096	2176.27	99.3565	2176.27	99.0807
2277.52	62.116	2177.24	97.4873	2177.24	99.4834	2177.24	99.3935	2177.24	99.2774	2177.24	99.1026
2278.48	62.5594	2178.2	97.5519	2178.2	99.2959	2178.2	99.3147	2178.2	99.0995	2178.2	99.0563
2279.45	63.0325	2179.17	97.6066	2179.17	99.0535	2179.17	99.1838	2179.17	98.8649	2179.17	98.9583
2280.41	63.5367	2180.13	97.6553	2180.13	98.8237	2180.13	99.0279	2180.13	98.639	2180.13	98.8443
2281.38	64.0662	2181.1	97.7112	2181.1	98.6679	2181.1	98.8897	2181.1	98.4911	2181.1	98.7586
2282.34	64.6098	2182.06	97.7814	2182.06	98.6197	2182.06	98.8099	2182.06	98.466	2182.06	98.7354
2283.3	65.1553	2183.02	97.8583	2183.02	98.6735	2183.02	98.8047	2183.02	98.5601	2183.02	98.7802
2284.27	65.6936	2183.99	97.9237	2183.99	98.7889	2183.99	98.8533	2183.99	98.7196	2183.99	98.864
2285.23	66.2216	2184.95	97.9619	2184.95	98.9103	2184.95	98.909	2184.95	98.8644	2184.95	98.9377
2286.2	66.7422	2185.92	97.9699	2185.92	98.9912	2185.92	98.9256	2185.92	98.9271	2185.92	98.9597
2287.16	67.2619	2186.88	97.9568	2186.88	99.0116	2186.88	98.8822	2186.88	98.8824	2186.88	98.9172
2288.13	67.7874	2187.85	97.9362	2187.85	98.9824	2187.85	98.7911	2187.85	98.754	2187.85	98.8301
2289.09	68.324	2188.81	97.9168	2188.81	98.9338	2188.81	98.6862	2188.81	98.5967	2188.81	98.7352
2290.05	68.8753	2189.77	97.8985	2189.77	98.8959	2189.77	98.6022	2189.77	98.4663	2189.77	98.6637
2291.02	69.4436	2190.74	97.8755	2190.74	98.882	2190.74	98.5577	2190.74	98.3941	2190.74	98.6262
2291.98	70.0295	2191.7	97.8431	2191.7	98.8836	2191.7	98.5502	2191.7	98.3788	2191.7	98.613
2292.95	70.6293	2192.67	97.8045	2192.67	98.8808	2192.67	98.5648	2192.67	98.3968	2192.67	98.6078
2293.91	71.2338	2193.63	97.7727	2193.63	98.8594	2193.63	98.5884	2193.63	98.423	2193.63	98.6014
2294.88	71.8302	2194.6	97.7664	2194.6	98.8239	2194.6	98.619	2194.6	98.4474	2194.6	98.5978
2295.84	72.4082	2195.56	97.799	2195.56	98.7965	2195.56	98.6661	2195.56	98.4785	2195.56	98.6092
2296.8	72.9667	2196.52	97.8672	2196.52	98.8013	2196.52	98.7403	2196.52	98.5324	2196.52	98.6456
2297.77	73.5159	2197.49	97.9454	2197.49	98.8475	2197.49	98.8415	2197.49	98.6173	2197.49	98.7072
2298.73	74.0705	2198.45	97.9945	2198.45	98.9205	2198.45	98.9523	2198.45	98.723	2198.45	98.7817
2299.7	74.6396	2199.42	97.9816	2199.42	98.9905	2199.42	99.0443	2199.42	98.8234	2199.42	98.8498
2300.66	75.2198	2200.38	97.9006	2200.38	99.031	2200.38	99.0932	2200.38	98.8899	2200.38	98.892
2301.63	75.7961	2201.34	97.7799	2201.34	99.0348	2201.34	99.0937	2201.34	98.9075	2201.34	98.8978
2302.59	76.3534	2202.31	97.6684	2202.31	99.0165	2202.31	99.0643	2202.31	98.883	2202.31	98.8709
2303.55	76.8867	2203.27	97.6097	2203.27	99.0011	2203.27	99.0371	2203.27	98.8413	2203.27	98.8302
2304.52	77.405	2204.24	97.6205	2204.24	99.0066	2204.24	99.0386	2204.24	98.8125	2204.24	98.8044
2305.48	77.9263	2205.2	97.6866	2205.2	99.035	2205.2	99.0745	2205.2	98.8175	2205.2	98.8196
2306.45	78.4666	2206.17	97.7771	2206.17	99.0745	2206.17	99.1269	2206.17	98.8597	2206.17	98.8869
2307.41	79.032	2207.13	97.8639	2207.13	99.1112	2207.13	99.1651	2207.13	98.9246	2207.13	98.9947
2308.38	79.6143	2208.09	97.932	2208.09	99.1384	2208.09	99.1628	2208.09	98.988	2208.09	99.1111
2309.34	80.1969	2209.06	97.9776	2209.06	99.1585	2209.06	99.1112	2209.06	99.0256	2209.06	99.1978
2310.3	80.764	2210.02	98.0005	2210.02	99.1772	2210.02	99.0218	2210.02	99.0228	2210.02	99.2264
2311.27	81.3083	2210.99	98.0005	2210.99	99.1967	2210.99	98.9201	2210.99	98.9811	2210.99	99.1915
2312.23	81.832	2211.95	97.9815	2211.95	99.2139	2211.95	98.8359	2211.95	98.9186	2211.95	99.1129
2313.2	82.3412	2212.92	97.9558	2212.92	99.2252	2212.92	98.7949	2212.92	98.8658	2212.92	99.0275
2314.16	82.8408	2213.88	97.9411	2213.88	99.2318	2213.88	98.8123	2213.88	98.8539	2213.88	98.9742
2315.12	83.3309	2214.84	97.9488	2214.84	99.2403	2214.84	98.8886	2214.84	98.9014	2214.84	98.9789
2316.09	83.8056	2215.81	97.9751	2215.81	99.2577	2215.81	99.0063	2215.81	99.003	2215.81	99.0442
2317.05	84.2535	2216.77	98.0028	2216.77	99.2845	2216.77	99.1316	2216.77	99.129	2216.77	99.1474
2318.02	84.662	2217.74	98.0148	2217.74	99.3114	2217.74	99.2237	2217.74	99.2359	2217.74	99.2487
2318.98	85.0266	2218.7	98.0087	2218.7	99.3242	2218.7	99.2496	2218.7	99.2851	2218.7	99.3067
2319.95	85.3595	2219.67	97.9987	2219.67	99.3121	2219.67	99.1993	2219.67	99.26	2219.67	99.2963
2320.91	85.6903	2220.63	98.0038	2220.63	99.2755	2220.63	99.092	2220.63	99.173	2220.63	99.2196
2321.87	86.053	2221.59	98.0303	2221.59	99.2259	2221.59	98.9687	2221.59	99.0575	2221.59	99.1052
2322.84	86.4691	2222.56	98.0644	2222.56	99.1808	2222.56	98.874	2222.56	98.9529	2222.56	98.9948
2323.8	86.9388	2223.52	98.0816	2223.52	99.1548	2223.52	98.8378	2223.52	98.8887	2223.52	98.9235
2324.77	87.4456	2224.49	98.0652	2224.49	99.1543	2224.49	98.8649	2224.49	98.8769	2224.49	98.9064
2325.73	87.9659	2225.45	98.0202	2225.45	99.1754	2225.45	98.9371	2225.45	98.9125	2225.45	98.9357
2326.7	88.4736	2226.41	97.9726	2226.41	99.2071	2226.41	99.0264	2226.41	98.9792	2226.41	98.9895
2327.66	88.9374	2227.38	97.953	2227.38	99.2351	2227.38	99.1081	2227.38	99.0562	2227.38	99.0459
2328.62	89.326	2228.34	97.9784	2228.34	99.2476	2228.34	99.1696	2228.34	99.1234	2228.34	99.0933
2329.59	89.6298	2229.31	98.0422	2229.31	99.2382	2229.31	99.21	2229.31	99.166	2229.31	99.1323
2330.55	89.8842	2230.27	98.1196	2230.27	99.2081	2230.27	99.2329	2230.27	99.1774	2230.27	99.1694
2331.52	90.1654	2231.24	98.1827	2231.24	99.1649	2231.24	99.2405	2231.24	99.1599	2231.24	99.2079
2332.48	90.546	2232.2	98.2157	2232.2	99.118	2232.2	99.2308	2232.2	99.1232	2232.2	99.2426
2333.45	91.0366	2233.16	98.2217	2233.16	99.0754	2233.16	99.2016	2233.16	99.0795	2233.16	99.2621
2334.41	91.5527	2234.13	98.2166	2234.13	99.0413	2234.13	99.1564	2234.13	99.0396	2234.13	99.2561
2335.37	91.9371	2235.09	98.2169	2235.09	99.0188	2235.09	99.1071	2235.09	99.011	2235.09	99.2236
2336.34	92.0322	2236.06	98.2286	2236.06	99.0135	2236.06	99.0711	2236.06	98.9985	2236.06	99.177
2337.3	91.7664	2237.02	98.2446	2237.02	99.0343	2237.02	99.0638	2237.02	99.0053	2237.02	99.1376
2338.27	91.2088	2237.99	98.2525	2237.99	99.0897	2237.99	99.091	2237.99	99.0319	2237.99	99.1265
2339.23	90.5657	2238.95	98.2455	2238.95	99.1792	2238.95	99.1456	2238.95	99.0732	2238.95	99.1531
2340.19	90.1427	2239.91	98.2291	2239.91	99.2871	2239.91	99.2108	2239.91	99.1171	2239.91	99.2098
2341.16	90.2925	2240.88	98.2186	2240.88	99.386	2240.88	99.2676	2240.88	99.1477	2240.88	99.2749
2342.12	91.244	2241.84	98.2274	2241.84	99.4476	2241.84	99.3027	2241.84	99.1534	2241.84	99.324
2343.09	92.7289	2242.81	98.2576	2242.81	99.4578	2242.81	99.3134	2242.81	99.1338	2242.81	99.3418
2344.05	93.9829	2243.77	98.297	2243.77	99.4248	2243.77	99.3058	2243.77	99.1021	2243.77	99.3302
2345.02	94.5115	2244.74	98.3269	2244.74	99.3743	2244.74	99.2909	2244.74	99.0785	2244.74	99.3045
2345.98	94.4132	2245.7	98.3345	2245.7	99.3353	2245.7	99.2782	2245.7	99.0788	2245.7	99.2843
2346.94	93.9866	2246.66	98.3193	2246.66	99.3252	2246.66	99.2732	2246.66	99.1065	2246.66	99.2813
2347.91	93.4581	2247.63	98.291	2247.63	99.3434	2247.63	99.277	2247.63	99.1513	2247.63	99.2942
2348.87	92.9659	2248.59	98.2607	2248.59	99.3753	2248.59	99.2875	2248.59	99.1966	2248.59	99.3112
2349.84	92.6133	2249.56	98.2336	2249.56	99.4033	2249.56	99.3018	2249.56	99.2293	2249.56	99.3179
2350.8	92.5171	2250.52	98.2083	2250.52	99.4166	2250.52	99.3158	2250.52	99.2446	2250.52	99.3054
2351.77	92.8339	2251.49	98.183	2251.49	99.4139	2251.49	99.3247	2251.49	99.2459	2251.49	99.2744
2352.73	93.726	2252.45	98.1608	2252.45	99.4008	2252.45	99.3235	2252.45	99.2396	2252.45	99.2331
2353.69	95.1817	2253.41	98.1502	2253.41	99.3849	2253.41	99.3085	2253.41	99.2301	2253.41	99.1937
2354.66	96.7597	2254.38	98.1583	2254.38	99.3728	2254.38	99.2805	2254.38	99.219	2254.38	99.1682
2355.62	97.7731	2255.34	98.1842	2255.34	99.3694	2255.34	99.2466	2255.34	99.2078	2255.34	99.1655
2356.59	97.9598	2256.31	98.2178	2256.31	99.3778	2256.31	99.2179	2256.31	99.2001	2256.31	99.19
2357.55	97.59	2257.27	98.2456	2257.27	99.3981	2257.27	99.2057	2257.27	99.2013	2257.27	99.2396
2358.52	96.9877	2258.23	98.259	2258.23	99.4258	2258.23	99.2151	2258.23	99.2159	2258.23	99.3059
2359.48	96.2763	2259.2	98.2589	2259.2	99.452	2259.2	99.2426	2259.2	99.2426	2259.2	99.3747
2360.44	95.4756	2260.16	98.2533	2260.16	99.4666	2260.16	99.2778	2260.16	99.2737	2260.16	99.4304
2361.41	94.6749	2261.13	98.2507	2261.13	99.4636	2261.13	99.309	2261.13	99.2976	2261.13	99.4604
2362.37	94.0457	2262.09	98.2547	2262.09	99.4438	2262.09	99.329	2262.09	99.3042	2262.09	99.4602
2363.34	93.7306	2263.06	98.2628	2263.06	99.4156	2263.06	99.3376	2263.06	99.2904	2263.06	99.4342
2364.3	93.7562	2264.02	98.2706	2264.02	99.3899	2264.02	99.3393	2264.02	99.2613	2264.02	99.3938
2365.26	94.0374	2264.98	98.2753	2264.98	99.375	2264.98	99.3385	2264.98	99.2279	2264.98	99.3529
2366.23	94.4579	2265.95	98.2776	2265.95	99.3728	2265.95	99.3349	2265.95	99.2012	2265.95	99.3223
2367.19	94.936	2266.91	98.28	2266.91	99.3785	2266.91	99.3241	2266.91	99.1873	2266.91	99.3064
2368.16	95.4263	2267.88	98.2834	2267.88	99.3832	2267.88	99.3011	2267.88	99.185	2267.88	99.3031
2369.12	95.8941	2268.84	98.2875	2268.84	99.3785	2268.84	99.2658	2268.84	99.1887	2268.84	99.3054
2370.09	96.3036	2269.81	98.2915	2269.81	99.3604	2269.81	99.2248	2269.81	99.1925	2269.81	99.3059
2371.05	96.6224	2270.77	98.2963	2270.77	99.3308	2270.77	99.1894	2270.77	99.1938	2270.77	99.3008
2372.01	96.8295	2271.73	98.3037	2271.73	99.2978	2271.73	99.1704	2271.73	99.1946	2271.73	99.2921
2372.98	96.9212	2272.7	98.313	2272.7	99.273	2272.7	99.1732	2272.7	99.1989	2272.7	99.2868
2373.94	96.9144	2273.66	98.3197	2273.66	99.2667	2273.66	99.1964	2273.66	99.2099	2273.66	99.2923
2374.91	96.8464	2274.63	98.3165	2274.63	99.2828	2274.63	99.2324	2274.63	99.2274	2274.63	99.3114
2375.87	96.7657	2275.59	98.2985	2275.59	99.3167	2275.59	99.2712	2275.59	99.2479	2275.59	99.3397
2376.84	96.7155	2276.56	98.2683	2276.56	99.3565	2276.56	99.3026	2276.56	99.2663	2276.56	99.3673
2377.8	96.7195	2277.52	98.2366	2277.52	99.3888	2277.52	99.3195	2277.52	99.2779	2277.52	99.3839
2378.76	96.7751	2278.48	98.2175	2278.48	99.4058	2278.48	99.3202	2278.48	99.2805	2278.48	99.3851
2379.73	96.8585	2279.45	98.2206	2279.45	99.4091	2279.45	99.309	2279.45	99.2751	2279.45	99.3752
2380.69	96.9389	2280.41	98.245	2280.41	99.4075	2280.41	99.2948	2280.41	99.2655	2280.41	99.3634
2381.66	96.9938	2281.38	98.2797	2281.38	99.4106	2281.38	99.2872	2281.38	99.2567	2281.38	99.3583
2382.62	97.018	2282.34	98.3104	2282.34	99.4224	2282.34	99.2911	2282.34	99.2525	2282.34	99.3621
2383.59	97.0232	2283.3	98.3266	2283.3	99.4391	2283.3	99.3039	2283.3	99.2533	2283.3	99.3699
2384.55	97.0289	2284.27	98.3264	2284.27	99.4524	2284.27	99.3172	2284.27	99.2564	2284.27	99.3737
2385.51	97.0518	2285.23	98.3155	2285.23	99.4554	2285.23	99.3216	2285.23	99.2569	2285.23	99.3682
2386.48	97.0979	2286.2	98.3026	2286.2	99.4471	2286.2	99.3132	2286.2	99.2508	2286.2	99.3536
2387.44	97.1618	2287.16	98.2936	2287.16	99.4322	2287.16	99.2952	2287.16	99.2368	2287.16	99.3351
2388.41	97.2312	2288.13	98.2885	2288.13	99.4167	2288.13	99.2757	2288.13	99.2163	2288.13	99.3176
2389.37	97.2947	2289.09	98.2826	2289.09	99.4035	2289.09	99.2608	2289.09	99.1907	2289.09	99.3019
2390.33	97.3473	2290.05	98.2697	2290.05	99.3903	2290.05	99.25	2290.05	99.1601	2290.05	99.283
2391.3	97.3924	2291.02	98.2471	2291.02	99.3727	2291.02	99.2362	2291.02	99.123	2291.02	99.2545
2392.26	97.438	2291.98	98.2169	2291.98	99.3484	2291.98	99.2113	2291.98	99.0796	2291.98	99.2133
2393.23	97.491	2292.95	98.1853	2292.95	99.3206	2292.95	99.1731	2292.95	99.0339	2292.95	99.163
2394.19	97.5525	2293.91	98.1585	2293.91	99.2969	2293.91	99.1288	2293.91	98.9942	2293.91	99.1122
2395.16	97.6171	2294.88	98.1386	2294.88	99.2843	2294.88	99.0912	2294.88	98.9688	2294.88	99.0688
2396.12	97.6762	2295.84	98.123	2295.84	99.2848	2295.84	99.0712	2295.84	98.96	2295.84	99.0353
2397.08	97.7224	2296.8	98.1066	2296.8	99.2933	2296.8	99.0707	2296.8	98.9609	2296.8	99.0072
2398.05	97.7529	2297.77	98.0863	2297.77	99.301	2297.77	99.0819	2297.77	98.9581	2297.77	98.9773
2399.01	97.7714	2298.73	98.0644	2298.73	99.3003	2298.73	99.0917	2298.73	98.9392	2298.73	98.9413
2399.98	97.7852	2299.7	98.0479	2299.7	99.2886	2299.7	99.09	2299.7	98.9	2299.7	98.9013
2400.94	97.8019	2300.66	98.0436	2300.66	99.2693	2300.66	99.0738	2300.66	98.8471	2300.66	98.8638
2401.91	97.8259	2301.63	98.0526	2301.63	99.248	2301.63	99.047	2301.63	98.7931	2301.63	98.8338
2402.87	97.8566	2302.59	98.0666	2302.59	99.2281	2302.59	99.0149	2302.59	98.7483	2302.59	98.8104
2403.83	97.8902	2303.55	98.071	2303.55	99.2088	2303.55	98.9789	2303.55	98.7138	2303.55	98.7859
2404.8	97.9234	2304.52	98.051	2304.52	99.1852	2304.52	98.9354	2304.52	98.6817	2304.52	98.7501
2405.76	97.9565	2305.48	97.9981	2305.48	99.1519	2305.48	98.8793	2305.48	98.6401	2305.48	98.6965
2406.73	97.9941	2306.45	97.9143	2306.45	99.1062	2306.45	98.8088	2306.45	98.5812	2306.45	98.6257
2407.69	98.0417	2307.41	97.8118	2307.41	99.0509	2307.41	98.7286	2307.41	98.506	2307.41	98.5452
2408.66	98.1019	2308.38	97.7084	2308.38	98.9929	2308.38	98.6492	2308.38	98.4243	2308.38	98.4654
2409.62	98.1709	2309.34	97.6217	2309.34	98.9405	2309.34	98.5815	2309.34	98.3491	2309.34	98.3938
2410.58	98.2404	2310.3	97.5626	2310.3	98.8996	2310.3	98.5317	2310.3	98.2891	2310.3	98.3325
2411.55	98.3015	2311.27	97.5331	2311.27	98.8702	2311.27	98.4978	2311.27	98.2439	2311.27	98.2775
2412.51	98.3485	2312.23	97.5268	2312.23	98.8469	2312.23	98.4709	2312.23	98.2043	2312.23	98.2222
2413.48	98.3811	2313.2	97.5321	2313.2	98.822	2313.2	98.4399	2313.2	98.1575	2313.2	98.1603
2414.44	98.4017	2314.16	97.5362	2314.16	98.7897	2314.16	98.3969	2314.16	98.0939	2314.16	98.0882
2415.4	98.4136	2315.12	97.5286	2315.12	98.7482	2315.12	98.34	2315.12	98.0119	2315.12	98.0049
2416.37	98.4195	2316.09	97.5021	2316.09	98.7001	2316.09	98.2723	2316.09	97.9177	2316.09	97.9119
2417.33	98.4228	2317.05	97.4529	2317.05	98.6497	2317.05	98.2002	2317.05	97.8219	2317.05	97.8115
2418.3	98.4291	2318.02	97.3797	2318.02	98.5997	2318.02	98.1292	2318.02	97.7345	2318.02	97.7059
2419.26	98.4456	2318.98	97.2835	2318.98	98.5492	2318.98	98.0609	2318.98	97.6591	2318.98	97.5956
2420.23	98.4786	2319.95	97.1679	2319.95	98.4934	2319.95	97.9919	2319.95	97.5908	2319.95	97.4795
2421.19	98.529	2320.91	97.0407	2320.91	98.4269	2320.91	97.9159	2320.91	97.5169	2320.91	97.3569
2422.15	98.591	2321.87	96.9141	2321.87	98.3485	2321.87	97.8293	2321.87	97.425	2321.87	97.2304
2423.12	98.6542	2322.84	96.8024	2322.84	98.2645	2322.84	97.735	2322.84	97.3109	2322.84	97.1077
2424.08	98.7087	2323.8	96.7164	2323.8	98.186	2323.8	97.6423	2323.8	97.1817	2323.8	96.9993
2425.05	98.7488	2324.77	96.6588	2324.77	98.1242	2324.77	97.5606	2324.77	97.0516	2324.77	96.9127
[truncated: 1,738 more rows]
