# Supplementary material for: Toughening elastomer via sequentially activated multi-pathway energy dissipation
Source: Nat Commun. 2026 Jul 1;17:5452. doi: 10.1038/s41467-026-74148-z (PMC13323342; doi:10.1038/s41467-026-74148-z)
Supplement: Supplementary file 3 — Source Data [file 41467_2026_74148_MOESM3_ESM.zip › Source data/Fig. S33.xlsx]

## Sheet: Sheet1
Cinnamate moiety molar ratio (%)	The ratio of absorbance area at 1636 and 1465 cm-1
0.5	1.39895
1	1.81279
1.5	2.10681
2	2.45432
2.5	2.9345
