# Supplementary material for: Toughening elastomer via sequentially activated multi-pathway energy dissipation
Source: Nat Commun. 2026 Jul 1;17:5452. doi: 10.1038/s41467-026-74148-z (PMC13323342; doi:10.1038/s41467-026-74148-z)
Supplement: Supplementary file 3 — Source Data [file 41467_2026_74148_MOESM3_ESM.zip › Source data/Fig. S35.xlsx]

## Sheet: Sheet1
Temperatuer (°C)	Rupture ratio (％)
120	14.8956
130	35.3771
140	45.1341
150	72.285
160	89.1751
