# Supplementary material for: Toughening elastomer via sequentially activated multi-pathway energy dissipation
Source: Nat Commun. 2026 Jul 1;17:5452. doi: 10.1038/s41467-026-74148-z (PMC13323342; doi:10.1038/s41467-026-74148-z)
Supplement: Supplementary file 3 — Source Data [file 41467_2026_74148_MOESM3_ESM.zip › Source data/Fig. S6.xlsx]

## Sheet: Sheet1
HDI		PU-RM1		PU-RM2		PU-RM3
Wavenumber (cm-1)	Transmittance (a. u.)	Wavenumber (cm-1)	Transmittance (a. u.)	Wavenumber (cm-1)	Transmittance (a. u.)	Wavenumber (cm-1)	Transmittance (a. u.)
500.437	91.5172	499.473	98.7491	499.473	91.7498	499.473	90.1606
501.401	91.5145	500.437	97.6231	500.437	91.5594	500.437	89.9851
502.366	91.4566	501.401	96.5061	501.401	91.4031	501.401	89.8236
503.33	91.3309	502.366	95.6978	502.366	91.3015	502.366	89.7
504.294	91.1531	503.33	95.3067	503.33	91.2541	503.33	89.6104
505.258	90.9641	504.294	95.2548	504.294	91.2454	504.294	89.5336
506.223	90.8138	505.258	95.4068	505.258	91.2589	505.258	89.4558
507.187	90.7417	506.223	95.6803	506.223	91.2888	506.223	89.3882
508.151	90.7611	507.187	96.0683	507.187	91.3413	507.187	89.3616
509.115	90.8541	508.151	96.5806	508.151	91.4248	508.151	89.4047
510.079	90.9816	509.115	97.1661	509.115	91.5375	509.115	89.5177
511.044	91.1031	510.079	97.6818	510.079	91.6599	510.079	89.6642
512.008	91.1927	511.044	97.9293	511.044	91.7593	511.044	89.7855
512.972	91.2414	512.008	97.7345	512.008	91.8027	512.008	89.8276
513.937	91.2501	512.972	97.031	512.972	91.7702	512.972	89.7627
514.901	91.224	513.937	95.9144	513.937	91.6634	513.937	89.5971
515.865	91.1716	514.901	94.6472	514.901	91.5073	514.901	89.3693
516.829	91.1093	515.865	93.5949	515.865	91.3474	515.865	89.1453
517.793	91.0613	516.829	93.0829	516.829	91.2386	516.829	89.003
518.758	91.0479	517.793	93.2087	517.793	91.2219	517.793	89.0025
519.722	91.0717	518.758	93.7467	518.758	91.2984	518.758	89.1469
520.686	91.1162	519.722	94.2873	519.722	91.4251	519.722	89.3712
521.65	91.1597	520.686	94.5074	520.686	91.5398	520.686	89.5782
522.615	91.1881	521.65	94.3165	521.65	91.5957	521.65	89.6917
523.579	91.1978	522.615	93.8157	522.615	91.5785	522.615	89.6857
524.543	91.1931	523.579	93.1981	523.579	91.5053	523.579	89.5861
525.507	91.1807	524.543	92.6749	524.543	91.4155	524.543	89.4552
526.471	91.1647	525.507	92.4219	525.507	91.3548	525.507	89.3651
527.436	91.1461	526.471	92.5214	526.471	91.3532	526.471	89.3615
528.4	91.1255	527.436	92.9236	527.436	91.4097	527.436	89.4405
529.364	91.1061	528.4	93.467	528.4	91.4968	528.4	89.5597
530.328	91.0928	529.364	93.9468	529.364	91.5812	529.364	89.6716
531.293	91.088	530.328	94.1911	530.328	91.6409	530.328	89.7493
532.257	91.0883	531.293	94.1214	531.293	91.6695	531.293	89.7885
533.221	91.0855	532.257	93.7896	532.257	91.6718	532.257	89.7968
534.185	91.0722	533.221	93.3663	533.221	91.6576	533.221	89.7829
535.15	91.048	534.185	93.0609	534.185	91.6373	534.185	89.753
536.114	91.022	535.15	93.0135	535.15	91.6202	535.15	89.7137
537.078	91.0067	536.114	93.2329	536.114	91.6139	536.114	89.6752
538.042	91.0086	537.078	93.6216	537.078	91.6222	537.078	89.6493
539.006	91.0232	538.042	94.0569	538.042	91.643	538.042	89.642
539.971	91.037	539.006	94.4598	539.006	91.6655	539.006	89.647
540.935	91.0381	539.971	94.8071	539.971	91.6717	539.971	89.646
541.899	91.024	540.935	95.0894	540.935	91.6434	540.935	89.6181
542.864	91.0045	541.899	95.262	541.899	91.5701	541.899	89.5518
543.828	90.9939	542.864	95.2386	542.864	91.457	542.864	89.4525
544.792	90.9998	543.828	94.9359	543.828	91.3254	543.828	89.34
545.756	91.0151	544.792	94.3377	544.792	91.2068	544.792	89.2396
546.72	91.0193	545.756	93.5262	545.756	91.1308	545.756	89.1697
547.685	90.9916	546.72	92.6485	546.72	91.112	546.72	89.1359
548.649	90.9246	547.685	91.8375	547.685	91.1435	547.685	89.1304
549.613	90.8281	548.649	91.1466	548.649	91.1997	548.649	89.1377
550.577	90.7179	549.613	90.5491	549.613	91.2483	549.613	89.1387
551.542	90.6008	550.577	89.9952	550.577	91.2625	550.577	89.1113
552.506	90.4668	551.542	89.4719	551.542	91.2295	551.542	89.0309
553.47	90.2972	552.506	89.0169	552.506	91.1522	552.506	88.8757
554.434	90.0823	553.47	88.6816	553.47	91.0447	553.47	88.6377
555.399	89.8388	554.434	88.4774	554.434	90.9265	554.434	88.3349
556.363	89.6118	555.399	88.3437	555.399	90.8163	555.399	88.0158
557.327	89.4581	556.363	88.1661	556.363	90.7266	556.363	87.7486
558.291	89.4203	557.327	87.8336	557.327	90.6629	557.327	87.5982
559.255	89.5063	558.291	87.2987	558.291	90.6248	558.291	87.6016
560.22	89.687	559.255	86.5983	559.255	90.6102	559.255	87.7547
561.184	89.9097	560.22	85.8245	560.22	90.619	560.22	88.016
562.148	90.1211	561.184	85.0692	561.184	90.6516	561.184	88.3226
563.112	90.2863	562.148	84.375	562.148	90.7046	562.148	88.6114
564.077	90.397	563.112	83.7201	563.112	90.7656	563.112	88.8355
565.041	90.466	564.077	83.0384	564.077	90.8152	564.077	88.9745
566.005	90.5143	565.041	82.2612	565.041	90.8365	565.041	89.0357
566.969	90.558	566.005	81.3554	566.005	90.8267	566.005	89.048
567.933	90.6008	566.969	80.3388	566.969	90.8031	566.969	89.0495
568.898	90.6356	567.933	79.2659	567.933	90.7958	567.933	89.071
569.862	90.6533	568.898	78.1905	568.898	90.8279	568.898	89.1222
570.826	90.6532	569.862	77.1291	569.862	90.8979	569.862	89.1881
571.79	90.6458	570.826	76.0567	570.826	90.9775	570.826	89.2404
572.755	90.6468	571.79	74.9407	571.79	91.029	571.79	89.2574
573.719	90.6672	572.755	73.7886	572.755	91.0287	572.755	89.2371
574.683	90.7055	573.719	72.6747	573.719	90.9812	573.719	89.1982
575.647	90.747	574.683	71.725	574.683	90.9168	574.683	89.1694
576.612	90.7728	575.647	71.0609	575.647	90.8744	575.647	89.173
577.576	90.7725	576.612	70.7337	576.612	90.8782	576.612	89.2126
578.54	90.7506	577.576	70.6937	577.576	90.9236	577.576	89.2728
579.504	90.7215	578.54	70.8186	578.54	90.9829	578.54	89.3285
580.469	90.6977	579.504	70.977	579.504	91.0234	579.504	89.3596
581.433	90.6828	580.469	71.0864	580.469	91.0278	580.469	89.359
582.397	90.6714	581.433	71.1374	581.433	91.0008	581.433	89.335
583.361	90.6574	582.397	71.1802	582.397	90.9646	582.397	89.3063
584.326	90.6393	583.361	71.2887	583.361	90.9445	583.361	89.2947
585.29	90.6204	584.326	71.5213	584.326	90.9538	584.326	89.3136
586.254	90.6043	585.29	71.8976	585.29	90.9872	585.29	89.36
587.218	90.5901	586.254	72.3981	586.254	91.0246	586.254	89.4123
588.182	90.5746	587.218	72.982	587.218	91.0424	587.218	89.4386
589.147	90.558	588.182	73.6084	588.182	91.0266	588.182	89.4116
590.111	90.5478	589.147	74.2488	589.147	90.9805	589.147	89.3256
591.075	90.556	590.111	74.8851	590.111	90.9248	590.111	89.2048
592.039	90.5892	591.075	75.4969	591.075	90.8884	591.075	89.0971
593.004	90.6395	592.039	76.0504	592.039	90.8934	592.039	89.0518
593.968	90.6865	593.004	76.5034	593.004	90.9424	593.004	89.091
594.932	90.7095	593.968	76.8256	593.968	91.016	593.968	89.195
595.896	90.6997	594.932	77.0209	594.932	91.0846	594.932	89.3146
596.861	90.6636	595.896	77.1357	595.896	91.1237	595.896	89.3993
597.825	90.6172	596.861	77.2513	596.861	91.1246	596.861	89.4228
598.789	90.5766	597.825	77.4658	597.825	91.0956	597.825	89.392
599.753	90.5504	598.789	77.8629	598.789	91.0567	598.789	89.3404
600.717	90.5372	599.753	78.4742	599.753	91.0295	599.753	89.3082
601.682	90.5294	600.717	79.2478	600.717	91.0268	600.717	89.3217
602.646	90.5199	601.682	80.047	601.682	91.0472	601.682	89.3814
603.61	90.5056	602.646	80.6891	602.646	91.0764	602.646	89.4661
604.574	90.4867	603.61	81.0191	603.61	91.0956	603.61	89.5477
605.539	90.4649	604.574	80.9919	604.574	91.091	604.574	89.6045
606.503	90.441	605.539	80.7105	605.539	91.061	605.539	89.6278
607.467	90.4149	606.503	80.3842	606.503	91.0173	606.503	89.6213
608.431	90.3867	607.467	80.2231	607.467	90.978	607.467	89.5945
609.396	90.3564	608.431	80.3395	608.431	90.9568	608.431	89.5574
610.36	90.3232	609.396	80.7095	609.396	90.9538	609.396	89.5155
611.324	90.284	610.36	81.2059	610.36	90.9536	610.36	89.4689
612.288	90.233	611.324	81.6777	611.324	90.9333	611.324	89.4127
613.253	90.1629	612.288	82.0321	612.288	90.8752	612.288	89.34
614.217	90.0675	613.253	82.2694	613.253	90.776	613.253	89.2454
615.181	89.9451	614.217	82.459	614.217	90.6485	614.217	89.1294
616.145	89.8017	615.181	82.6861	615.181	90.5144	615.181	89.0002
617.109	89.6507	616.145	83.0024	616.145	90.3946	616.145	88.8731
618.074	89.5083	617.109	83.4018	617.109	90.301	617.109	88.765
619.038	89.3852	618.074	83.8296	618.074	90.2328	618.074	88.6848
620.002	89.2821	619.038	84.2208	619.038	90.18	619.038	88.628
620.966	89.1907	620.002	84.5355	620.002	90.1292	620.002	88.5783
621.931	89.0995	620.966	84.7669	620.966	90.0688	620.966	88.5167
622.895	88.9978	621.931	84.93	621.931	89.9902	621.931	88.4304
623.859	88.8789	622.895	85.0525	622.895	89.8891	622.895	88.3179
624.823	88.7402	623.859	85.1723	623.859	89.7668	623.859	88.1891
625.788	88.5836	624.823	85.3336	624.823	89.6314	624.823	88.0612
626.752	88.4149	625.788	85.574	625.788	89.497	625.788	87.9498
627.716	88.2423	626.752	85.9066	626.752	89.3776	626.752	87.8615
628.68	88.0742	627.716	86.313	627.716	89.281	627.716	87.79
629.644	87.9163	628.68	86.7522	628.68	89.2056	628.68	87.7184
630.609	87.7699	629.644	87.182	629.644	89.1426	629.644	87.6279
631.573	87.6325	630.609	87.5785	630.609	89.0826	630.609	87.5068
632.537	87.5014	631.573	87.9437	631.573	89.0204	631.573	87.3572
633.501	87.3788	632.537	88.2962	632.537	88.9571	632.537	87.1959
634.466	87.2737	633.501	88.6497	633.501	88.8969	633.501	87.0475
635.43	87.198	634.466	88.9942	634.466	88.843	634.466	86.9334
636.394	87.1591	635.43	89.2948	635.43	88.7943	635.43	86.8615
637.358	87.1535	636.394	89.5148	636.394	88.7476	636.394	86.824
638.323	87.1677	637.358	89.6475	637.358	88.701	637.358	86.805
639.287	87.1849	638.323	89.7341	638.323	88.6577	638.323	86.7913
640.251	87.195	639.287	89.8524	639.287	88.6252	639.287	86.7794
641.215	87.1994	640.251	90.0805	640.251	88.6114	640.251	86.7749
642.179	87.2101	641.215	90.4557	641.215	88.62	641.215	86.7853
643.144	87.2421	642.179	90.9522	642.179	88.6484	642.179	86.8137
644.108	87.3051	643.144	91.4899	643.144	88.6895	643.144	86.8561
645.072	87.3999	644.108	91.9675	644.108	88.7363	644.108	86.9059
646.036	87.5203	645.072	92.3035	645.072	88.7855	645.072	86.9587
647.001	87.6593	646.036	92.4682	646.036	88.8397	646.036	87.0161
647.965	87.8129	647.001	92.4991	647.001	88.9057	647.001	87.084
648.929	87.9801	647.965	92.4921	647.965	88.992	647.965	87.1691
649.893	88.1587	648.929	92.5665	648.929	89.104	648.929	87.2746
650.858	88.343	649.893	92.8093	649.893	89.2402	649.893	87.3992
651.822	88.5259	650.858	93.2306	650.858	89.3908	650.858	87.5396
652.786	88.7047	651.822	93.7605	651.822	89.5422	651.822	87.6934
653.75	88.8825	652.786	94.2864	652.786	89.6829	652.786	87.8601
654.715	89.0653	653.75	94.701	653.75	89.8085	653.75	88.0381
655.679	89.2556	654.715	94.9439	654.715	89.9217	654.715	88.2195
656.643	89.4483	655.679	95.0232	655.679	90.0288	655.679	88.3893
657.607	89.6355	656.643	95.0106	656.643	90.1351	656.643	88.5312
658.572	89.8143	657.607	95.0055	657.607	90.2443	657.607	88.6397
659.536	89.9908	658.572	95.0907	658.572	90.3614	658.572	88.7287
660.5	90.1748	659.536	95.2971	659.536	90.4945	659.536	88.83
661.464	90.3695	660.5	95.588	660.5	90.6512	660.5	88.9762
662.428	90.5661	661.464	95.8786	661.464	90.8303	661.464	89.1769
663.393	90.7514	662.428	96.0864	662.428	91.0176	662.428	89.4085
664.357	90.9175	663.393	96.1718	663.393	91.1921	663.393	89.6275
665.321	91.0668	664.357	96.1369	664.357	91.3332	664.357	89.7903
666.285	91.2125	665.321	96.0039	665.321	91.4241	665.321	89.8619
667.25	91.3748	666.285	95.8099	666.285	91.4532	666.285	89.8196
668.214	91.5634	667.25	95.6354	667.25	91.4268	667.25	89.6781
669.178	91.7532	668.214	95.6301	668.214	91.3965	668.214	89.5405
670.142	91.908	669.178	95.8783	669.178	91.4433	669.178	89.5589
671.106	92.0259	670.142	96.2413	670.142	91.5893	670.142	89.7636
672.071	92.1266	671.106	96.5707	671.106	91.7865	671.106	90.0531
673.035	92.2262	672.071	96.8568	672.071	91.988	672.071	90.3382
673.999	92.3313	673.035	97.1466	673.035	92.1724	673.035	90.5848
674.963	92.4422	673.999	97.4751	673.999	92.3307	673.999	90.7878
675.928	92.5572	674.963	97.8386	674.963	92.4563	674.963	90.9497
676.892	92.6763	675.928	98.1872	675.928	92.546	675.928	91.0748
677.856	92.8021	676.892	98.4451	676.892	92.6057	676.892	91.1703
678.82	92.9365	677.856	98.5567	677.856	92.6503	677.856	91.2469
679.785	93.0762	678.82	98.5219	678.82	92.698	678.82	91.3179
680.749	93.2112	679.785	98.3929	679.785	92.7608	679.785	91.3953
681.713	93.3297	680.749	98.2453	680.749	92.8397	680.749	91.4858
682.677	93.4241	681.713	98.1443	681.713	92.9263	681.713	91.5866
683.641	93.4949	682.677	98.1182	682.677	93.0081	682.677	91.6858
684.606	93.5486	683.641	98.1515	683.641	93.0763	683.641	91.7686
685.57	93.5939	684.606	98.203	684.606	93.1312	684.606	91.8278
686.534	93.6392	685.57	98.2363	685.57	93.1809	685.57	91.8696
687.499	93.6916	686.534	98.2421	686.534	93.2374	686.534	91.9118
688.463	93.7558	687.499	98.2402	687.499	93.3107	687.499	91.9738
689.427	93.8318	688.463	98.2612	688.463	93.4038	688.463	92.0646
690.391	93.9133	689.427	98.3229	689.427	93.5114	689.427	92.178
691.355	93.9898	690.391	98.4191	690.391	93.6217	690.391	92.2968
692.32	94.052	691.355	98.5268	691.355	93.7212	691.355	92.4029
693.284	94.0967	692.32	98.6236	692.32	93.7999	692.32	92.4874
694.248	94.1291	693.284	98.6979	693.284	93.854	693.284	92.5523
695.212	94.159	694.248	98.749	694.248	93.8867	694.248	92.6058
696.177	94.195	695.212	98.7797	695.212	93.9065	695.212	92.6564
697.141	94.2388	696.177	98.7908	696.177	93.9237	696.177	92.7086
698.105	94.2842	697.141	98.7807	697.141	93.9476	697.141	92.763
699.069	94.321	698.105	98.7479	698.105	93.9834	698.105	92.8187
700.034	94.3411	699.069	98.6921	699.069	94.0311	699.069	92.8741
700.998	94.3425	700.034	98.6145	700.034	94.0859	700.034	92.9267
701.962	94.3303	700.998	98.519	700.998	94.1397	700.998	92.9737
702.926	94.3141	701.962	98.4165	701.962	94.1852	701.962	93.0131
703.89	94.3036	702.926	98.3272	702.926	94.2182	702.926	93.047
704.855	94.3049	703.89	98.2766	703.89	94.2409	703.89	93.0823
705.819	94.3189	704.855	98.2839	704.855	94.2601	704.855	93.1288
706.783	94.3419	705.819	98.3499	705.819	94.2849	705.819	93.1937
707.747	94.3683	706.783	98.4521	706.783	94.3213	706.783	93.2765
708.712	94.3936	707.747	98.5555	707.747	94.3685	707.747	93.3672
709.676	94.4157	708.712	98.6294	708.712	94.4193	708.712	93.4505
710.64	94.4343	709.676	98.661	709.676	94.4634	709.676	93.5126
711.604	94.4497	710.64	98.6566	710.64	94.4935	710.64	93.5469
712.568	94.461	711.604	98.6317	711.604	94.5085	711.604	93.5564
713.533	94.4662	712.568	98.5984	712.568	94.5142	712.568	93.5509
714.497	94.463	713.533	98.5581	713.533	94.5177	713.533	93.5401
715.461	94.4495	714.497	98.5011	714.497	94.5222	714.497	93.5267
716.426	94.4247	715.461	98.4121	715.461	94.5227	715.461	93.5049
717.39	94.3866	716.426	98.2773	716.426	94.5086	716.426	93.464
718.354	94.3319	717.39	98.0913	717.39	94.4688	717.39	93.396
719.318	94.256	718.354	97.8644	718.354	94.3994	718.354	93.3033
720.282	94.1558	719.318	97.6255	719.318	94.3061	719.318	93.2002
721.247	94.0318	720.282	97.4115	720.282	94.2018	720.282	93.1052
722.211	93.8887	721.247	97.2413	721.247	94.0979	721.247	93.0286
723.175	93.7326	722.211	97.0978	722.211	93.9972	722.211	92.9633
724.139	93.568	723.175	96.939	723.175	93.8939	723.175	92.8886
725.104	93.3971	724.139	96.7282	724.139	93.7795	724.139	92.7831
726.068	93.2205	725.104	96.4603	725.104	93.6494	725.104	92.6364
727.032	93.0386	726.068	96.1711	726.068	93.5056	726.068	92.4546
727.996	92.8524	727.032	95.9231	727.032	93.3535	727.032	92.2551
728.961	92.6625	727.996	95.7727	727.996	93.1976	727.996	92.0572
729.925	92.4688	728.961	95.7365	728.961	93.0393	728.961	91.8724
730.889	92.271	729.925	95.7841	729.925	92.8793	729.925	91.7033
731.853	92.0725	730.889	95.8622	730.889	92.7233	730.889	91.5489
732.817	91.8838	731.853	95.9323	731.853	92.5841	731.853	91.4119
733.782	91.7238	732.817	95.9919	732.817	92.4783	732.817	91.3018
734.746	91.6165	733.782	96.0679	733.782	92.4185	733.782	91.2318
735.71	91.5831	734.746	96.1906	734.746	92.4071	734.746	91.2113
736.674	91.6342	735.71	96.3669	735.71	92.4351	735.71	91.2412
737.639	91.7635	736.674	96.5737	736.674	92.4872	736.674	91.3129
738.603	91.9487	737.639	96.7703	737.639	92.5496	737.639	91.412
739.567	92.157	738.603	96.9208	738.603	92.615	738.603	91.5222
740.531	92.3548	739.567	97.0098	739.567	92.6818	739.567	91.6304
741.495	92.5167	740.531	97.0426	740.531	92.7514	740.531	91.7288
742.46	92.6315	741.495	97.0313	741.495	92.8234	741.495	91.8156
743.424	92.7023	742.46	96.9812	742.46	92.8949	742.46	91.8938
744.388	92.7434	743.424	96.8859	743.424	92.9621	743.424	91.968
745.352	92.774	744.388	96.7361	744.388	93.0233	744.388	92.0415
746.317	92.813	745.352	96.5347	745.352	93.0809	745.352	92.1148
747.281	92.8748	746.317	96.3061	746.317	93.1403	746.317	92.187
748.245	92.9665	747.281	96.0921	747.281	93.2077	747.281	92.2592
749.209	93.0874	748.245	95.9353	748.245	93.2871	748.245	92.3362
750.174	93.2297	749.209	95.8602	749.209	93.3791	749.209	92.4249
751.138	93.3805	750.174	95.8618	750.174	93.4813	750.174	92.53
752.102	93.5253	751.138	95.9107	751.138	93.5899	751.138	92.6497
753.066	93.652	752.102	95.9711	752.102	93.7002	752.102	92.7746
754.031	93.7546	753.066	96.0207	753.066	93.8075	753.066	92.8918
754.995	93.8351	754.031	96.0607	754.031	93.9073	754.031	92.9908
755.959	93.9013	754.995	96.1114	754.995	93.9955	754.995	93.0681
756.923	93.9632	755.959	96.1974	755.959	94.0701	755.959	93.1276
757.888	94.0272	756.923	96.3319	756.923	94.1317	756.923	93.177
758.852	94.093	757.888	96.5103	757.888	94.1839	757.888	93.2232
759.816	94.154	758.852	96.7125	758.852	94.231	758.852	93.2695
760.78	94.2002	759.816	96.9119	759.816	94.2758	759.816	93.3147
761.744	94.2221	760.78	97.0853	760.78	94.3167	760.78	93.3542
762.709	94.2129	761.744	97.2208	761.744	94.3479	761.744	93.3809
763.673	94.1688	762.709	97.3201	762.709	94.361	762.709	93.3865
764.637	94.088	763.673	97.3964	763.673	94.3477	763.673	93.3623
765.601	93.9704	764.637	97.4663	764.637	94.3022	764.637	93.301
766.566	93.8182	765.601	97.5384	765.601	94.2216	765.601	93.1985
767.53	93.6365	766.566	97.606	766.566	94.1053	766.566	93.0543
768.494	93.4317	767.53	97.6493	767.53	93.9539	767.53	92.8705
769.458	93.2082	768.494	97.6467	768.494	93.7684	768.494	92.6503
770.423	92.9664	769.458	97.5912	769.458	93.5506	769.458	92.3962
771.387	92.7026	770.423	97.4983	770.423	93.3035	770.423	92.111
772.351	92.4122	771.387	97.3995	771.387	93.0324	771.387	91.7986
773.315	92.0933	772.351	97.3233	772.351	92.7448	772.351	91.4658
774.279	91.7471	773.315	97.2758	773.315	92.4488	773.315	91.121
775.244	91.3765	774.279	97.2332	774.279	92.1509	774.279	90.7724
776.208	90.9835	775.244	97.1516	775.244	91.8538	775.244	90.425
777.172	90.573	776.208	96.9872	776.208	91.5567	776.208	90.0811
778.136	90.1611	777.172	96.7153	777.172	91.2607	777.172	89.7451
779.101	89.7858	778.136	96.3387	778.136	90.9772	778.136	89.4311
780.065	89.5098	779.101	95.8831	779.101	90.7349	779.101	89.1698
781.029	89.4102	780.065	95.3857	780.065	90.5803	780.065	89.0095
781.993	89.5538	781.029	94.882	781.029	90.5664	781.029	89.0054
782.958	89.9696	781.993	94.3938	781.993	90.7348	781.993	89.2013
783.922	90.6301	782.958	93.9219	782.958	91.0965	782.958	89.6103
784.886	91.4539	783.922	93.4449	783.922	91.6237	783.922	90.2034
785.85	92.3285	784.886	92.9277	784.886	92.2556	784.886	90.915
786.814	93.1451	785.85	92.3403	785.85	92.917	785.85	91.6607
787.779	93.8282	786.814	91.6783	786.814	93.5403	786.814	92.3626
788.743	94.3479	787.779	90.9749	787.779	94.0801	787.779	92.9671
789.707	94.715	788.743	90.2954	788.743	94.5168	788.743	93.4509
790.671	94.9635	789.707	89.7154	789.707	94.8504	789.707	93.8147
791.636	95.1313	790.671	89.2962	790.671	95.091	790.671	94.0725
792.6	95.2477	791.636	89.0718	791.636	95.2523	791.636	94.2424
793.564	95.3288	792.6	89.0509	792.6	95.349	792.6	94.3432
794.528	95.3802	793.564	89.2286	793.564	95.3967	793.564	94.3936
795.493	95.4025	794.528	89.5923	794.528	95.4109	794.528	94.411
796.457	95.396	795.493	90.119	795.493	95.405	795.493	94.4092
797.421	95.363	796.457	90.7656	796.457	95.3877	796.457	94.3954
798.385	95.3089	797.421	91.4668	797.421	95.362	797.421	94.3698
799.35	95.2413	798.385	92.1474	798.385	95.3261	798.385	94.3289
800.314	95.1685	799.35	92.7466	799.35	95.2775	799.35	94.27
801.278	95.0983	800.314	93.2371	800.314	95.2161	800.314	94.1957
802.242	95.0359	801.278	93.6283	801.278	95.1468	801.278	94.1139
803.207	94.983	802.242	93.9505	802.242	95.0779	802.242	94.0353
804.171	94.9373	803.207	94.2324	803.207	95.0183	803.207	93.9683
805.135	94.8937	804.171	94.4878	804.171	94.9736	804.171	93.9152
806.099	94.8464	805.135	94.7164	805.135	94.9434	805.135	93.8712
807.063	94.7912	806.099	94.9133	806.099	94.9217	806.099	93.8262
808.028	94.727	807.063	95.0772	807.063	94.8999	807.063	93.7691
808.992	94.6553	808.028	95.2112	808.028	94.8709	808.028	93.6928
809.956	94.5796	808.992	95.3202	808.992	94.8324	808.992	93.5975
810.92	94.5026	809.956	95.4086	809.956	94.7866	809.956	93.4906
811.885	94.426	810.92	95.4827	810.92	94.7382	810.92	93.3834
812.849	94.3494	811.885	95.5508	811.885	94.6906	811.885	93.2856
813.813	94.2723	812.849	95.6193	812.849	94.6443	812.849	93.2014
814.777	94.1945	813.813	95.6853	813.813	94.5975	813.813	93.1283
815.741	94.1164	814.777	95.7337	814.777	94.5486	814.777	93.0591
816.706	94.0385	815.741	95.7455	815.741	94.4987	815.741	92.9862
817.67	93.9604	816.706	95.7129	816.706	94.452	816.706	92.9049
818.634	93.8808	817.67	95.6506	817.67	94.4135	817.67	92.8139
819.598	93.798	818.634	95.592	818.634	94.3857	818.634	92.7145
820.563	93.7113	819.598	95.57	819.598	94.3666	819.598	92.6079
821.527	93.6211	820.563	95.5951	820.563	94.3504	820.563	92.494
822.491	93.5285	821.527	95.6462	821.527	94.3304	821.527	92.3714
823.455	93.4337	822.491	95.6828	822.491	94.3019	822.491	92.2382
824.42	93.3353	823.455	95.6697	823.455	94.265	823.455	92.0929
825.384	93.2317	824.42	95.5986	824.42	94.2237	824.42	91.9357
826.348	93.1221	825.384	95.4921	825.384	94.1835	825.384	91.7687
827.312	93.0078	826.348	95.3879	826.348	94.1487	826.348	91.5955
828.277	92.8908	827.312	95.3153	827.312	94.1198	827.312	91.4198
829.241	92.7726	828.277	95.2803	828.277	94.0936	828.277	91.2435
830.205	92.6513	829.241	95.2662	829.241	94.0648	829.241	91.0643
831.169	92.5219	830.205	95.2476	830.205	94.0286	830.205	90.8756
832.134	92.3773	831.169	95.2061	831.169	93.9829	831.169	90.6676
833.098	92.2105	832.134	95.138	832.134	93.929	832.134	90.4308
834.062	92.0162	833.098	95.0511	833.098	93.8706	833.098	90.1588
835.026	91.7917	834.062	94.9573	834.062	93.8108	834.062	89.849
835.99	91.5368	835.026	94.8665	835.026	93.7501	835.026	89.5015
836.955	91.2542	835.99	94.7848	835.99	93.6852	835.99	89.1172
837.919	90.9503	836.955	94.7149	836.955	93.6108	836.955	88.6981
838.883	90.6359	837.919	94.6546	837.919	93.5232	837.919	88.2495
839.847	90.3257	838.883	94.5962	838.883	93.4232	838.883	87.7837
840.812	90.0378	839.847	94.5279	839.847	93.3173	839.847	87.3222
841.776	89.7909	840.812	94.4418	840.812	93.2161	840.812	86.8941
842.74	89.6026	841.776	94.3435	841.776	93.1305	841.776	86.5317
843.704	89.4874	842.74	94.2547	842.74	93.0681	842.74	86.2642
844.668	89.4553	843.704	94.2022	843.704	93.0326	843.704	86.1131
845.633	89.5105	844.668	94.1981	844.668	93.0256	844.668	86.0894
846.597	89.6512	845.633	94.2226	845.633	93.0488	845.633	86.1941
847.561	89.87	846.597	94.2234	846.597	93.1053	846.597	86.4193
848.525	90.156	847.561	94.1367	847.561	93.1981	847.561	86.7507
849.49	90.4965	848.525	93.9173	848.525	93.3267	848.525	87.1698
850.454	90.8789	849.49	93.5593	849.49	93.4854	849.49	87.6561
851.418	91.2899	850.454	93.0964	850.454	93.6632	850.454	88.1893
852.382	91.7155	851.418	92.5812	851.418	93.8476	851.418	88.7506
853.347	92.1401	852.382	92.0625	852.382	94.0283	852.382	89.3234
854.311	92.5482	853.347	91.571	853.347	94.1999	853.347	89.8938
855.275	92.9266	854.311	91.1203	854.311	94.3621	854.311	90.4502
856.239	93.2667	855.275	90.7144	855.275	94.5164	855.275	90.9826
857.204	93.565	856.239	90.3525	856.239	94.6635	856.239	91.4818
858.168	93.8225	857.204	90.0289	857.204	94.8012	857.204	91.939
859.132	94.0417	858.168	89.732	858.168	94.9248	858.168	92.3454
860.096	94.2254	859.132	89.4489	859.132	95.0296	859.132	92.6941
861.061	94.3763	860.096	89.1761	860.096	95.1135	860.096	92.9821
862.025	94.4979	861.061	88.9286	861.061	95.1781	861.061	93.2125
862.989	94.5959	862.025	88.7399	862.025	95.2279	862.025	93.3946
863.953	94.677	862.989	88.6499	862.989	95.2687	862.989	93.5412
864.917	94.747	863.953	88.6875	863.953	95.3046	863.953	93.6644
865.882	94.8078	864.917	88.8575	864.917	95.3371	864.917	93.771
866.846	94.8569	865.882	89.1401	865.882	95.3644	865.882	93.8607
867.81	94.8891	866.846	89.5005	866.846	95.3831	866.846	93.9284
868.774	94.9002	867.81	89.9034	867.81	95.3904	867.81	93.9686
869.739	94.8907	868.774	90.3221	868.774	95.3853	868.774	93.9802
870.703	94.8662	869.739	90.7396	869.739	95.3698	869.739	93.9683
871.667	94.8354	870.703	91.1436	870.703	95.3478	870.703	93.9428
872.631	94.806	871.667	91.5219	871.667	95.3238	871.667	93.9152
873.596	94.7828	872.631	91.8619	872.631	95.3015	872.631	93.8953
874.56	94.7677	873.596	92.1547	873.596	95.2829	873.596	93.8893
875.524	94.7619	874.56	92.3984	874.56	95.2687	874.56	93.9014
876.488	94.7675	875.524	92.5988	875.524	95.2583	875.524	93.9334
877.452	94.7868	876.488	92.765	876.488	95.251	876.488	93.9859
878.417	94.8206	877.452	92.9049	877.452	95.2458	877.452	94.056
879.381	94.8654	878.417	93.024	878.417	95.2411	878.417	94.1377
880.345	94.9134	879.381	93.1288	879.381	95.2345	879.381	94.2223
881.309	94.9548	880.345	93.2325	880.345	95.2234	880.345	94.3017
882.274	94.9812	881.309	93.3562	881.309	95.2059	881.309	94.3711
883.238	94.9886	882.274	93.5237	882.274	95.1823	882.274	94.43
884.202	94.9782	883.238	93.7504	883.238	95.155	883.238	94.4801
885.166	94.9552	884.202	94.0337	884.202	95.1274	884.202	94.5225
886.131	94.9263	885.166	94.3503	885.166	95.1019	885.166	94.5554
887.095	94.8976	886.131	94.6642	886.131	95.0782	886.131	94.5753
888.059	94.8721	887.095	94.9413	887.095	95.0534	887.095	94.5794
889.023	94.849	888.059	95.1645	888.059	95.0238	888.059	94.5677
889.987	94.8247	889.023	95.3391	889.023	94.987	889.023	94.5433
890.952	94.7942	889.987	95.4877	889.987	94.9438	889.987	94.5101
891.916	94.7539	890.952	95.6382	890.952	94.8968	890.952	94.4708
892.88	94.7038	891.916	95.8101	891.916	94.8496	891.916	94.4267
893.844	94.648	892.88	96.008	892.88	94.8042	892.88	94.3786
894.809	94.5928	893.844	96.2235	893.844	94.761	893.844	94.3285
895.773	94.5442	894.809	96.444	894.809	94.7187	894.809	94.2799
896.737	94.505	895.773	96.6606	895.773	94.6761	895.773	94.236
897.701	94.4734	896.737	96.8732	896.737	94.6327	896.737	94.1981
898.666	94.4447	897.701	97.0864	897.701	94.5887	897.701	94.165
899.63	94.4137	898.666	97.3027	898.666	94.5451	898.666	94.1339
900.594	94.3774	899.63	97.5168	899.63	94.5028	899.63	94.103
901.558	94.3367	900.594	97.717	900.594	94.4628	900.594	94.0716
902.523	94.2954	901.558	97.8913	901.558	94.4257	901.558	94.0404
903.487	94.2581	902.523	98.0363	902.523	94.3912	902.523	94.0098
904.451	94.2274	903.487	98.1604	903.487	94.3583	903.487	93.9789
905.415	94.202	904.451	98.279	904.451	94.325	904.451	93.9455
906.38	94.1776	905.415	98.4061	905.415	94.2895	905.415	93.9075
907.344	94.1487	906.38	98.5461	906.38	94.2509	906.38	93.8639
908.308	94.1112	907.344	98.6929	907.344	94.2093	907.344	93.8156
909.272	94.0644	908.308	98.8335	908.308	94.1654	908.308	93.7648
910.236	94.0099	909.272	98.9541	909.272	94.1194	909.272	93.7134
911.201	93.9497	910.236	99.0443	910.236	94.0704	910.236	93.6617
912.165	93.8844	911.201	99.0969	911.201	94.0163	911.201	93.6077
913.129	93.812	912.165	99.1071	912.165	93.9547	912.165	93.5471
914.093	93.7294	913.129	99.0737	913.129	93.8833	913.129	93.475
915.058	93.6331	914.093	99.0025	914.093	93.8003	914.093	93.3869
916.022	93.5214	915.058	98.9098	915.058	93.704	915.058	93.2812
916.986	93.3936	916.022	98.8214	916.022	93.5933	916.022	93.1591
917.95	93.2495	916.986	98.7639	916.986	93.4683	916.986	93.0242
918.914	93.0892	917.95	98.7533	917.95	93.33	917.95	92.8802
919.879	92.9122	918.914	98.7848	918.914	93.1804	918.914	92.729
920.843	92.719	919.879	98.8314	919.879	93.021	919.879	92.5698
921.807	92.5112	920.843	98.8537	920.843	92.852	920.843	92.3995
922.771	92.2919	921.807	98.8154	921.807	92.6721	921.807	92.2148
923.736	92.0651	922.771	98.6981	922.771	92.4799	922.771	92.0139
924.7	91.834	923.736	98.5058	923.736	92.2758	923.736	91.7973
925.664	91.6007	924.7	98.2584	924.7	92.063	924.7	91.5682
926.628	91.3662	925.664	97.978	925.664	91.8463	925.664	91.3316
927.593	91.1302	926.628	97.6782	926.628	91.6312	926.628	91.0929
928.557	90.8926	927.593	97.362	927.593	91.4213	927.593	90.8565
929.521	90.6534	928.557	97.0277	928.557	91.2181	928.557	90.6245
930.485	90.4126	929.521	96.6791	929.521	91.021	929.521	90.3956
931.449	90.1693	930.485	96.3309	930.485	90.8277	930.485	90.1652
932.414	89.9217	931.449	96.0065	931.449	90.6349	931.449	89.9268
933.378	89.6664	932.414	95.7313	932.414	90.4375	932.414	89.6743
934.342	89.4	933.378	95.5241	933.378	90.2291	933.378	89.404
935.307	89.1196	934.342	95.3925	934.342	90.0035	934.342	89.1164
936.271	88.8241	935.307	95.3324	935.307	89.7568	935.307	88.8154
937.235	88.5148	936.271	95.3297	936.271	89.4904	936.271	88.5071
938.199	88.1949	937.235	95.3636	937.235	89.211	937.235	88.1975
939.163	87.8683	938.199	95.4116	938.199	88.9283	938.199	87.8912
940.128	87.5383	939.163	95.4555	939.163	88.651	939.163	87.5901
941.092	87.206	940.128	95.4885	940.128	88.3826	940.128	87.293
942.056	86.8697	941.092	95.5173	941.092	88.1199	941.092	86.9958
943.02	86.5248	942.056	95.5589	942.056	87.8541	942.056	86.6922
943.985	86.1643	943.02	95.6303	943.02	87.5745	943.02	86.3746
944.949	85.7801	943.985	95.7371	943.985	87.2722	943.985	86.0351
945.913	85.3641	944.949	95.868	944.949	86.9417	944.949	85.6665
946.877	84.9104	945.913	95.9983	945.913	86.5813	945.913	85.2631
947.841	84.4165	946.877	96.1019	946.877	86.1907	946.877	84.8216
948.806	83.8846	947.841	96.1648	947.841	85.7705	947.841	84.3418
949.77	83.3221	948.806	96.192	948.806	85.3219	948.806	83.8272
950.734	82.7412	949.77	96.2033	949.77	84.8481	949.77	83.2856
951.698	82.157	950.734	96.2224	950.734	84.3562	950.734	82.7282
952.663	81.5862	951.698	96.2639	951.698	83.8579	951.698	82.1683
953.627	81.0455	952.663	96.3274	952.663	83.3683	952.663	81.6203
954.591	80.5498	953.627	96.4018	953.627	82.9044	953.627	81.0983
955.555	80.1115	954.591	96.4745	954.591	82.4815	954.591	80.6161
956.52	79.7398	955.555	96.5401	955.555	82.112	955.555	80.1869
957.484	79.44	956.52	96.6026	956.52	81.8033	956.52	79.822
958.448	79.2131	957.484	96.6694	957.484	81.558	957.484	79.5295
959.412	79.0571	958.448	96.7425	958.448	81.375	958.448	79.3124
960.376	78.9671	959.412	96.8135	959.412	81.2501	959.412	79.1679
961.341	78.9365	960.376	96.8681	960.376	81.1778	960.376	79.0884
962.305	78.9579	961.341	96.8955	961.341	81.1519	961.341	79.0637
963.269	79.0229	962.305	96.8983	962.305	81.1659	962.305	79.0828
964.234	79.122	963.269	96.8939	963.269	81.2132	963.269	79.1358
965.198	79.2445	964.234	96.906	964.234	81.2875	964.234	79.2136
966.162	79.3782	965.198	96.9515	965.198	81.3817	965.198	79.3075
967.126	79.5102	966.162	97.0308	966.162	81.4877	966.162	79.4081
968.09	79.6269	967.126	97.1283	967.126	81.5957	967.126	79.5055
969.055	79.7148	968.09	97.2222	968.09	81.6935	968.09	79.5888
970.019	79.7617	969.055	97.2974	969.055	81.768	969.055	79.647
970.983	79.7571	970.019	97.3534	970.019	81.8062	970.019	79.6696
971.947	79.6945	970.983	97.4024	970.983	81.798	970.983	79.6478
972.912	79.572	971.947	97.4617	971.947	81.738	971.947	79.5754
973.876	79.3931	972.912	97.5443	972.912	81.6258	972.912	79.4504
974.84	79.1657	973.876	97.6539	973.876	81.4654	973.876	79.2753
975.804	78.901	974.84	97.7851	974.84	81.2643	974.84	79.0567
976.769	78.6122	975.804	97.9273	975.804	81.0323	975.804	78.8048
977.733	78.3133	976.769	98.0677	976.769	80.7805	976.769	78.5322
978.697	78.0194	977.733	98.1954	977.733	80.5215	977.733	78.2527
979.661	77.7454	978.697	98.3025	978.697	80.2684	978.697	77.98
980.625	77.5059	979.661	98.3857	979.661	80.0339	979.661	77.7272
981.59	77.3131	980.625	98.446	980.625	79.8289	980.625	77.5057
982.554	77.1745	981.59	98.4865	981.59	79.6618	981.59	77.3248
983.518	77.0914	982.554	98.5096	982.554	79.5377	982.554	77.1911
984.482	77.0579	983.518	98.5159	983.518	79.4582	983.518	77.1074
985.447	77.0619	984.482	98.5067	984.482	79.4207	984.482	77.0715
986.411	77.0878	985.447	98.4871	985.447	79.4178	985.447	77.0754
987.375	77.1188	986.411	98.4677	986.411	79.4369	986.411	77.1049
988.339	77.1396	987.375	98.461	987.375	79.4621	987.375	77.142
989.303	77.1376	988.339	98.4739	988.339	79.4762	988.339	77.1677
990.268	77.1047	989.303	98.5012	989.303	79.4649	989.303	77.1661
991.232	77.0374	990.268	98.5265	990.268	79.4202	990.268	77.1278
992.196	76.9379	991.232	98.5298	991.232	79.3417	991.232	77.0512
993.16	76.8132	992.196	98.4982	992.196	79.2359	992.196	76.9419
994.125	76.6745	993.16	98.432	993.16	79.1143	993.16	76.8108
995.089	76.5345	994.125	98.3442	994.125	78.99	994.125	76.6705
996.053	76.4047	995.089	98.2527	995.089	78.876	995.089	76.5333
997.017	76.2936	996.053	98.173	996.053	78.7835	996.053	76.4091
997.982	76.2064	997.017	98.1141	997.017	78.7209	997.017	76.3053
998.946	76.1466	997.982	98.0781	997.982	78.6934	997.982	76.2265
999.91	76.1173	998.946	98.0614	998.946	78.702	998.946	76.1755
1000.87	76.1217	999.91	98.0543	999.91	78.7433	999.91	76.1535
1001.84	76.162	1000.87	98.0423	1000.87	78.8107	1000.87	76.1604
1002.8	76.2377	1001.84	98.009	1001.84	78.8958	1001.84	76.1945
1003.77	76.344	1002.8	97.9444	1002.8	78.9913	1002.8	76.2523
1004.73	76.4725	1003.77	97.8515	1003.77	79.0919	1003.77	76.3281
1005.7	76.6137	1004.73	97.7496	1004.73	79.1943	1004.73	76.4143
1006.66	76.7599	1005.7	97.6678	1005.7	79.296	1005.7	76.503
1007.62	76.9061	1006.66	97.6333	1006.66	79.3944	1006.66	76.5879
1008.59	77.0502	1007.62	97.6586	1007.62	79.4858	1007.62	76.6651
1009.55	77.1906	1008.59	97.7373	1008.59	79.5674	1008.59	76.7348
1010.52	77.3246	1009.55	97.8475	1009.55	79.6384	1009.55	76.8001
1011.48	77.4489	1010.52	97.9634	1010.52	79.7012	1010.52	76.8649
1012.45	77.5604	1011.48	98.0662	1011.48	79.7606	1011.48	76.9324
1013.41	77.658	1012.45	98.1491	1012.45	79.8216	1012.45	77.003
1014.37	77.7426	1013.41	98.2159	1013.41	79.8864	1013.41	77.0744
1015.34	77.8159	1014.37	98.274	1014.37	79.9534	1014.37	77.1428
1016.3	77.878	1015.34	98.3274	1015.34	80.0175	1015.34	77.2031
1017.27	77.9266	1016.3	98.3742	1016.3	80.0723	1016.3	77.2504
1018.23	77.9577	1017.27	98.409	1017.27	80.1123	1017.27	77.2803
1019.19	77.9669	1018.23	98.4284	1018.23	80.1343	1018.23	77.2891
1020.16	77.9517	1019.19	98.4349	1019.19	80.1379	1019.19	77.2747
1021.12	77.9114	1020.16	98.4375	1020.16	80.1242	1020.16	77.237
1022.09	77.8468	1021.12	98.4458	1021.12	80.0953	1021.12	77.1786
1023.05	77.7588	1022.09	98.4651	1022.09	80.0524	1022.09	77.1031
1024.02	77.6488	1023.05	98.4925	1023.05	79.9956	1023.05	77.0138
1024.98	77.5194	1024.02	98.5193	1024.02	79.9237	1024.02	76.9118
1025.94	77.3745	1024.98	98.5369	1024.98	79.8342	1024.98	76.7963
1026.91	77.2201	1025.94	98.5431	1025.94	79.7254	1025.94	76.6656
1027.87	77.062	1026.91	98.5442	1026.91	79.598	1026.91	76.5202
1028.84	76.905	1027.87	98.5524	1027.87	79.4566	1027.87	76.3636
1029.8	76.7518	1028.84	98.5782	1028.84	79.3093	1028.84	76.2029
1030.77	76.6027	1029.8	98.624	1029.8	79.1661	1029.8	76.0459
1031.73	76.4573	1030.77	98.6803	1030.77	79.0348	1030.77	75.899
1032.69	76.3146	1031.73	98.7283	1031.73	78.9184	1031.73	75.7649
1033.66	76.1729	1032.69	98.7472	1032.69	78.814	1032.69	75.6427
1034.62	76.0299	1033.66	98.7254	1033.66	78.7143	1033.66	75.528
1035.59	75.8813	1034.62	98.669	1034.62	78.6103	1034.62	75.4141
1036.55	75.7212	1035.59	98.6025	1035.59	78.4944	1035.59	75.2931
1037.52	75.5427	1036.55	98.5593	1036.55	78.3614	1036.55	75.1567
1038.48	75.3382	1037.52	98.566	1037.52	78.2081	1037.52	74.9974
1039.44	75.1004	1038.48	98.6281	1038.48	78.0318	1038.48	74.8095
1040.41	74.8238	1039.44	98.7254	1039.44	77.8292	1039.44	74.5906
1041.37	74.5049	1040.41	98.821	1040.41	77.5966	1040.41	74.3408
1042.34	74.1435	1041.37	98.8788	1041.37	77.3311	1041.37	74.0616
1043.3	73.7422	1042.34	98.8807	1042.34	77.0324	1042.34	73.7539
1044.26	73.306	1043.3	98.833	1043.3	76.703	1043.3	73.4171
1045.23	72.8402	1044.26	98.7601	1044.26	76.3477	1044.26	73.0496
1046.19	72.3493	1045.23	98.6905	1045.23	75.9725	1045.23	72.6511
1047.16	71.8365	1046.19	98.6453	1046.19	75.5822	1046.19	72.224
1048.12	71.3051	1047.16	98.6344	1047.16	75.1798	1047.16	71.7745
1049.09	70.7607	1048.12	98.6593	1048.12	74.7665	1048.12	71.3114
1050.05	70.2144	1049.09	98.7176	1049.09	74.3443	1049.09	70.8439
1051.01	69.684	1050.05	98.8036	1050.05	73.9184	1050.05	70.3815
1051.98	69.1925	1051.01	98.9066	1051.01	73.4996	1051.01	69.9347
1052.94	68.7636	1051.98	99.0092	1051.98	73.1046	1051.98	69.5165
1053.91	68.4153	1052.94	99.0899	1052.94	72.7528	1052.94	69.1421
1054.87	68.1528	1053.91	99.1294	1053.91	72.4606	1053.91	68.8257
1055.84	67.9651	1054.87	99.1171	1054.87	72.2348	1054.87	68.5738
1056.8	67.8259	1055.84	99.055	1055.84	72.0673	1055.84	68.3795
1057.76	67.7	1056.8	98.9574	1056.8	71.9358	1056.8	68.2209
1058.73	67.551	1057.76	98.8485	1057.76	71.8084	1057.76	68.0659
1059.69	67.3492	1058.73	98.7578	1058.73	71.6538	1058.73	67.8811
1060.66	67.0761	1059.69	98.7134	1059.69	71.45	1059.69	67.6426
1061.62	66.7251	1060.66	98.7336	1060.66	71.1896	1060.66	67.3404
1062.59	66.3008	1061.62	98.8194	1061.62	70.8782	1061.62	66.978
1063.55	65.8176	1062.59	98.9521	1062.59	70.5286	1062.59	66.5667
1064.51	65.2984	1063.55	99.1001	1063.55	70.1542	1063.55	66.1193
1065.48	64.7713	1064.51	99.2327	1064.51	69.7642	1064.51	65.6477
1066.44	64.2627	1065.48	99.3334	1065.48	69.3636	1065.48	65.1625
1067.41	63.7887	1066.44	99.4049	1066.44	68.9541	1066.44	64.6738
1068.37	63.3458	1067.41	99.4619	1067.41	68.5342	1067.41	64.1884
1069.34	62.9083	1068.37	99.5171	1068.37	68.0975	1068.37	63.7049
1070.3	62.4326	1069.34	99.5707	1069.34	67.6297	1069.34	63.2085
1071.26	61.8693	1070.3	99.6115	1070.3	67.1075	1070.3	62.6707
1072.23	61.1769	1071.26	99.6268	1071.26	66.503	1071.26	62.0554
1073.19	60.3332	1072.23	99.613	1072.23	65.7915	1072.23	61.3298
1074.16	59.3393	1073.19	99.5798	1073.19	64.9592	1073.19	60.475
1075.12	58.2176	1074.16	99.5435	1074.16	64.0085	1074.16	59.4925
1076.08	57.0041	1075.12	99.5176	1075.12	62.958	1075.12	58.4028
1077.05	55.7417	1076.08	99.5072	1076.08	61.8378	1076.08	57.2402
1078.01	54.4728	1077.05	99.5121	1077.05	60.6835	1077.05	56.0447
1078.98	53.2349	1078.01	99.5321	1078.01	59.5306	1078.01	54.855
1079.94	52.0567	1078.98	99.5693	1078.98	58.4108	1078.98	53.7044
1080.91	50.955	1079.94	99.6244	1079.94	57.3487	1079.94	52.6163
1081.87	49.934	1080.91	99.6894	1080.91	56.3587	1080.91	51.6028
1082.83	48.9862	1081.87	99.7452	1081.87	55.444	1081.87	50.6642
1083.8	48.0964	1082.83	99.7688	1082.83	54.597	1082.83	49.7905
1084.76	47.2465	1083.8	99.7449	1083.8	53.802	1083.8	48.9661
1085.73	46.42	1084.76	99.6742	1084.76	53.0405	1084.76	48.1742
1086.69	45.6055	1085.73	99.5727	1085.73	52.2958	1085.73	47.4009
1087.66	44.7982	1086.69	99.4619	1086.69	51.5572	1086.69	46.637
1088.62	43.9995	1087.66	99.3585	1087.66	50.8213	1087.66	45.8785
1089.58	43.2157	1088.62	99.269	1088.62	50.0914	1088.62	45.1262
1090.55	42.4559	1089.58	99.1926	1089.58	49.3755	1089.58	44.3849
1091.51	41.7299	1090.55	99.1265	1090.55	48.6841	1090.55	43.6634
1092.48	41.0471	1091.51	99.0695	1091.51	48.0272	1091.51	42.9729
1093.44	40.4156	1092.48	99.0208	1092.48	47.4126	1092.48	42.3254
1094.4	39.842	1093.44	98.9779	1093.44	46.8453	1093.44	41.7311
1095.37	39.3312	1094.4	98.9369	1094.4	46.3277	1094.4	41.1972
1096.33	38.8864	1095.37	98.8956	1095.37	45.8613	1095.37	40.7271
1097.3	38.5081	1096.33	98.8569	1096.33	45.4476	1096.33	40.3213
1098.26	38.195	1097.3	98.8292	1097.3	45.0888	1097.3	39.9781
1099.23	37.9442	1098.26	98.8232	1098.26	44.7873	1098.26	39.6948
1100.19	37.7533	1099.23	98.8471	1099.23	44.545	1099.23	39.4684
1101.15	37.622	1100.19	98.9041	1100.19	44.3626	1100.19	39.2967
1102.12	37.5531	1101.15	98.9918	1101.15	44.2407	1101.15	39.1796
1103.08	37.5526	1102.12	99.1026	1102.12	44.181	1102.12	39.1199
1104.05	37.6281	1103.08	99.2236	1103.08	44.1877	1103.08	39.1236
1105.01	37.7885	1104.05	99.3366	1104.05	44.2675	1104.05	39.199
1105.98	38.0423	1105.01	99.4208	1105.01	44.4287	1105.01	39.355
1106.94	38.3965	1105.98	99.4598	1105.98	44.6789	1105.98	39.5995
1107.9	38.8561	1106.94	99.4495	1106.94	45.0239	1106.94	39.9388
1108.87	39.4231	1107.9	99.4018	1107.9	45.4671	1107.9	40.378
1109.83	40.0971	1108.87	99.341	1108.87	46.0099	1108.87	40.9202
1110.8	40.8755	1109.83	99.2927	1109.83	46.6528	1109.83	41.5672
1111.76	41.7546	1110.8	99.2732	1110.8	47.3955	1110.8	42.3183
1112.73	42.73	1111.76	99.2839	1111.76	48.2362	1111.76	43.1698
1113.69	43.7957	1112.73	99.3142	1112.73	49.1703	1112.73	44.1152
1114.65	44.9443	1113.69	99.3493	1113.69	50.19	1113.69	45.1459
1115.62	46.1657	1114.65	99.3777	1114.65	51.2842	1114.65	46.2521
1116.58	47.4481	1115.62	99.3944	1115.62	52.4403	1115.62	47.4238
1117.55	48.7789	1116.58	99.4005	1116.58	53.6459	1116.58	48.6508
1118.51	50.1466	1117.55	99.4006	1117.55	54.8898	1117.55	49.9228
1119.48	51.5411	1118.51	99.4013	1118.51	56.1624	1118.51	51.2303
1120.44	52.9547	1119.48	99.4105	1119.48	57.455	1119.48	52.5644
1121.4	54.3809	1120.44	99.4362	1120.44	58.7593	1120.44	53.9174
1122.37	55.8138	1121.4	99.4825	1121.4	60.0672	1121.4	55.283
1123.33	57.2479	1122.37	99.5475	1122.37	61.3721	1122.37	56.6552
1124.3	58.6785	1123.33	99.6224	1123.33	62.6689	1123.33	58.0282
1125.26	60.1023	1124.3	99.6952	1124.3	63.9544	1124.3	59.3965
1126.22	61.5172	1125.26	99.7564	1125.26	65.2275	1125.26	60.755
1127.19	62.9209	1126.22	99.8037	1126.22	66.4876	1126.22	62.1001
1128.15	64.3094	1127.19	99.8408	1127.19	67.7334	1127.19	63.4294
1129.12	65.6754	1128.15	99.8723	1128.15	68.962	1128.15	64.7407
1130.08	67.009	1129.12	99.8992	1129.12	70.168	1129.12	66.0306
1131.05	68.2994	1130.08	99.9172	1130.08	71.3435	1130.08	67.2935
1132.01	69.5374	1131.05	99.9213	1131.05	72.4793	1131.05	68.5213
1132.97	70.7167	1132.01	99.9128	1132.01	73.5662	1132.01	69.7051
1133.94	71.8336	1132.97	99.9022	1132.97	74.5968	1132.97	70.8366
1134.9	72.8856	1133.94	99.9051	1133.94	75.5663	1133.94	71.9093
1135.87	73.8699	1134.9	99.9331	1134.9	76.4731	1134.9	72.9188
1136.83	74.7842	1135.87	99.9853	1135.87	77.3186	1135.87	73.8627
1137.8	75.6288	1136.83	100.046	1136.83	78.1063	1136.83	74.7407
1138.76	76.4084	1137.8	100.092	1137.8	78.8412	1137.8	75.5544
1139.72	77.1332	1138.76	100.103	1138.76	79.5297	1138.76	76.3083
1140.69	77.8176	1139.72	100.073	1139.72	80.1795	1139.72	77.0092
1141.65	78.476	1140.69	100.009	1140.69	80.7991	1140.69	77.6669
1142.62	79.1205	1141.65	99.9302	1141.65	81.397	1141.65	78.292
1143.58	79.7584	1142.62	99.8574	1142.62	81.98	1142.62	78.8949
1144.55	80.3934	1143.58	99.8072	1143.58	82.5527	1143.58	79.4838
1145.51	81.0272	1144.55	99.7884	1144.55	83.1167	1144.55	80.0642
1146.47	81.6618	1145.51	99.8003	1145.51	83.6722	1145.51	80.6398
1147.44	82.3008	1146.47	99.8328	1146.47	84.2197	1146.47	81.2135
1148.4	82.9478	1147.44	99.8681	1147.44	84.7613	1147.44	81.7899
1149.37	83.6059	1148.4	99.8854	1148.4	85.3016	1148.4	82.3753
1150.33	84.2759	1149.37	99.8687	1149.37	85.8459	1149.37	82.9768
1151.29	84.9553	1150.33	99.8141	1150.33	86.3983	1150.33	83.5994
1152.26	85.6385	1151.29	99.7326	1151.29	86.9594	1151.29	84.2433
1153.22	86.3181	1152.26	99.645	1152.26	87.5257	1152.26	84.9023
1154.19	86.9855	1153.22	99.5709	1153.22	88.0897	1153.22	85.5648
1155.15	87.633	1154.19	99.5176	1154.19	88.6423	1154.19	86.2165
1156.12	88.2538	1155.15	99.4762	1155.15	89.1747	1155.15	86.8447
1157.08	88.8429	1156.12	99.4261	1156.12	89.6804	1156.12	87.4405
1158.04	89.3963	1157.08	99.3474	1157.08	90.1559	1157.08	88.0002
1159.01	89.9103	1158.04	99.2314	1158.04	90.5998	1158.04	88.5236
1159.97	90.3816	1159.01	99.0857	1159.01	91.012	1159.01	89.0112
1160.94	90.8069	1159.97	98.9287	1159.97	91.392	1159.97	89.4626
1161.9	91.1841	1160.94	98.7794	1160.94	91.7383	1160.94	89.8752
1162.87	91.5125	1161.9	98.6477	1161.9	92.0487	1161.9	90.245
1163.83	91.7937	1162.87	98.5314	1162.87	92.3203	1162.87	90.5691
1164.79	92.0308	1163.83	98.421	1163.83	92.5521	1163.83	90.8466
1165.76	92.2273	1164.79	98.3084	1164.79	92.7448	1164.79	91.0793
1166.72	92.3863	1165.76	98.1932	1165.76	92.9014	1165.76	91.2701
1167.69	92.5098	1166.72	98.0835	1166.72	93.0255	1166.72	91.4214
1168.65	92.5988	1167.69	97.9909	1167.69	93.1206	1167.69	91.5335
1169.62	92.6537	1168.65	97.9233	1168.65	93.1887	1168.65	91.6051
1170.58	92.6761	1169.62	97.8821	1169.62	93.2312	1169.62	91.6353
1171.54	92.6686	1170.58	97.8637	1170.58	93.2502	1170.58	91.6255
1172.51	92.6353	1171.54	97.8647	1171.54	93.2488	1171.54	91.5814
1173.47	92.5817	1172.51	97.8872	1172.51	93.2313	1172.51	91.5115
1174.44	92.5132	1173.47	97.9396	1173.47	93.2023	1173.47	91.4257
1175.4	92.4352	1174.44	98.033	1174.44	93.1648	1174.44	91.3325
1176.36	92.3524	1175.4	98.1756	1175.4	93.12	1175.4	91.2381
1177.33	92.2686	1176.36	98.3662	1176.36	93.0682	1176.36	91.1467
1178.29	92.1871	1177.33	98.592	1177.33	93.0106	1177.33	91.0617
1179.26	92.1106	1178.29	98.8305	1178.29	92.9496	1178.29	90.9866
1180.22	92.0409	1179.26	99.0542	1179.26	92.8884	1179.26	90.9245
1181.19	91.9776	1180.22	99.2387	1180.22	92.8289	1180.22	90.8762
1182.15	91.9173	1181.19	99.3688	1181.19	92.7698	1181.19	90.8392
1183.11	91.8529	1182.15	99.4421	1182.15	92.7061	1182.15	90.8068
1184.08	91.7735	1183.11	99.468	1183.11	92.6305	1183.11	90.7696
1185.04	91.6655	1184.08	99.4618	1184.08	92.5352	1184.08	90.7174
1186.01	91.5153	1185.04	99.4393	1185.04	92.4137	1185.04	90.6403
1186.97	91.3117	1186.01	99.4121	1186.01	92.2608	1186.01	90.5293
1187.94	91.0485	1186.97	99.3857	1186.97	92.072	1186.97	90.3755
1188.9	90.7255	1187.94	99.3615	1187.94	91.8422	1187.94	90.1703
1189.86	90.3474	1188.9	99.3384	1188.9	91.5671	1188.9	89.9071
1190.83	89.923	1189.86	99.3161	1189.86	91.2448	1189.86	89.5833
1191.79	89.4634	1190.83	99.2958	1190.83	90.8782	1190.83	89.2032
1192.76	88.9811	1191.79	99.2807	1191.79	90.4761	1191.79	88.7776
1193.72	88.4885	1192.76	99.2744	1192.76	90.0512	1192.76	88.3223
1194.69	87.9965	1193.72	99.2782	1193.72	89.6178	1193.72	87.8539
1195.65	87.514	1194.69	99.2883	1194.69	89.1881	1194.69	87.3861
1196.61	87.0464	1195.65	99.2956	1195.65	88.7701	1195.65	86.928
1197.58	86.5963	1196.61	99.2889	1196.61	88.368	1196.61	86.4836
1198.54	86.1632	1197.58	99.2602	1197.58	87.9826	1197.58	86.0542
1199.51	85.7449	1198.54	99.2099	1198.54	87.6124	1198.54	85.6389
1200.47	85.3376	1199.51	99.147	1199.51	87.2547	1199.51	85.2357
1201.43	84.9365	1200.47	99.0839	1200.47	86.9054	1200.47	84.8414
1202.4	84.5368	1201.43	99.0291	1201.43	86.56	1201.43	84.4513
1203.36	84.1351	1202.4	98.9819	1202.4	86.2147	1202.4	84.0607
1204.33	83.7312	1203.36	98.9334	1203.36	85.8673	1203.36	83.6665
1205.29	83.33	1204.33	98.873	1204.33	85.519	1204.33	83.2685
1206.26	82.9422	1205.29	98.796	1205.29	85.1746	1205.29	82.871
1207.22	82.5825	1206.26	98.707	1206.26	84.8422	1206.26	82.4821
1208.18	82.2661	1207.22	98.6179	1207.22	84.5329	1207.22	82.1128
1209.15	82.004	1208.18	98.5423	1208.18	84.2589	1208.18	81.7758
1210.11	81.7992	1209.15	98.4893	1209.15	84.0319	1209.15	81.4827
1211.08	81.6461	1210.11	98.4615	1210.11	83.86	1210.11	81.2413
1212.04	81.5321	1211.08	98.4556	1211.08	83.745	1211.08	81.0535
1213.01	81.4405	1212.04	98.4649	1212.04	83.6807	1212.04	80.914
1213.97	81.3515	1213.01	98.4823	1213.01	83.6526	1213.01	80.8109
1214.93	81.2409	1213.97	98.5028	1213.97	83.6389	1213.97	80.7263
1215.9	81.0792	1214.93	98.5248	1214.93	83.612	1214.93	80.6367
1216.86	80.837	1215.9	98.5505	1215.9	83.5429	1215.9	80.5151
1217.83	80.499	1216.86	98.5846	1216.86	83.4067	1216.86	80.3349
1218.79	80.0825	1217.83	98.6321	1217.83	83.1928	1217.83	80.0806
1219.76	79.6467	1218.79	98.6956	1218.79	82.9154	1218.79	79.7602
1220.72	79.284	1219.76	98.7737	1219.76	82.617	1219.76	79.4132
1221.68	79.088	1220.72	98.861	1220.72	82.36	1220.72	79.105
1222.65	79.1135	1221.68	98.9501	1221.68	82.2058	1221.68	78.9053
1223.61	79.3458	1222.65	99.0336	1222.65	82.1881	1222.65	78.8587
1224.58	79.6979	1223.61	99.1057	1223.61	82.2948	1223.61	78.9595
1225.54	80.0386	1224.58	99.1637	1224.58	82.4671	1224.58	79.147
1226.51	80.2406	1225.54	99.2087	1225.54	82.6185	1225.54	79.3241
1227.47	80.2238	1226.51	99.2453	1226.51	82.6655	1226.51	79.392
1228.43	79.9729	1227.47	99.2789	1227.47	82.5551	1227.47	79.2843
1229.4	79.5254	1228.43	99.3124	1228.43	82.2769	1228.43	78.9837
1230.36	78.9443	1229.4	99.343	1229.4	81.8565	1229.4	78.5164
1231.33	78.2923	1230.36	99.3611	1230.36	81.3384	1230.36	77.933
1232.29	77.6178	1231.33	99.3541	1231.33	80.7686	1231.33	77.2875
1233.25	76.953	1232.29	99.3122	1232.29	80.1844	1232.29	76.6242
1234.22	76.3182	1233.25	99.2337	1233.25	79.6121	1233.25	75.9738
1235.18	75.727	1234.22	99.1269	1234.22	79.0694	1234.22	75.3565
1236.15	75.1888	1235.18	99.0071	1235.18	78.5689	1235.18	74.7858
1237.11	74.7092	1236.15	98.8907	1236.15	78.1199	1236.15	74.2706
1238.08	74.2896	1237.11	98.7898	1237.11	77.7282	1237.11	73.8157
1239.04	73.9287	1238.08	98.7085	1238.08	77.395	1238.08	73.4212
1240	73.6225	1239.04	98.6432	1239.04	77.1169	1239.04	73.0829
1240.97	73.3663	1240	98.5854	1240	76.8874	1240	72.7947
1241.93	73.1553	1240.97	98.5263	1240.97	76.6995	1240.97	72.5511
1242.9	72.9853	1241.93	98.4617	1241.93	76.5481	1241.93	72.3493
1243.86	72.8532	1242.9	98.3944	1242.9	76.4314	1242.9	72.1899
1244.83	72.7574	1243.86	98.3333	1243.86	76.3497	1243.86	72.0756
1245.79	72.6968	1244.83	98.288	1244.83	76.304	1244.83	72.0089
1246.75	72.6705	1245.79	98.2632	1245.79	76.2939	1245.79	71.9901
1247.72	72.6768	1246.75	98.2558	1246.75	76.3168	1246.75	72.0162
1248.68	72.7132	1247.72	98.2573	1247.72	76.3685	1247.72	72.0816
1249.65	72.7763	1248.68	98.2595	1248.68	76.4448	1248.68	72.1796
1250.61	72.862	1249.65	98.26	1249.65	76.5426	1249.65	72.3051
1251.58	72.9647	1250.61	98.2636	1250.61	76.6604	1250.61	72.4556
1252.54	73.0758	1251.58	98.2773	1251.58	76.7969	1251.58	72.6298
1253.5	73.1836	1252.54	98.3051	1252.54	76.948	1252.54	72.8247
1254.47	73.2756	1253.5	98.3437	1253.5	77.105	1253.5	73.0321
1255.43	73.3428	1254.47	98.3848	1254.47	77.2552	1254.47	73.2387
1256.4	73.3857	1255.43	98.4187	1255.43	77.3854	1255.43	73.4294
1257.36	73.4181	1256.4	98.4376	1256.4	77.4885	1256.4	73.5963
1258.32	73.4685	1257.36	98.436	1257.36	77.5695	1257.36	73.7456
1259.29	73.5764	1258.32	98.4098	1258.32	77.6478	1258.32	73.901
1260.25	73.784	1259.29	98.3569	1259.29	77.7541	1259.29	74.0993
1261.22	74.1259	1260.25	98.2811	1260.25	77.9216	1260.25	74.3799
1262.18	74.62	1261.22	98.1956	1261.22	78.1764	1261.22	74.7718
1263.15	75.2648	1262.18	98.122	1262.18	78.5302	1262.18	75.2855
1264.11	76.04	1263.15	98.0839	1263.15	78.9796	1263.15	75.9121
1265.07	76.9105	1264.11	98.0977	1264.11	79.5095	1264.11	76.6276
1266.04	77.8331	1265.07	98.1671	1265.07	80.0977	1265.07	77.3995
1267	78.7642	1266.04	98.2828	1266.04	80.7198	1266.04	78.1922
1267.97	79.6684	1267	98.4271	1267	81.3535	1267	78.9735
1268.93	80.5225	1267.97	98.5797	1267.97	81.9823	1267.97	79.72
1269.9	81.3127	1268.93	98.7219	1268.93	82.5962	1268.93	80.42
1270.86	82.0278	1269.9	98.8379	1269.9	83.1897	1269.9	81.0715
1271.82	82.6551	1270.86	98.9153	1270.86	83.7571	1270.86	81.6763
1272.79	83.1831	1271.82	98.9477	1271.82	84.2894	1271.82	82.2333
1273.75	83.6104	1272.79	98.9371	1272.79	84.7747	1272.79	82.7367
1274.72	83.9521	1273.75	98.8944	1273.75	85.2046	1273.75	83.1802
1275.68	84.2402	1274.72	98.8352	1274.72	85.5804	1274.72	83.5648
1276.65	84.5157	1275.68	98.7727	1275.68	85.916	1275.68	83.9041
1277.61	84.8169	1276.65	98.7119	1276.65	86.2344	1276.65	84.2236
1278.57	85.1668	1277.61	98.6495	1277.61	86.5601	1277.61	84.5527
1279.54	85.5669	1278.57	98.579	1278.57	86.909	1278.57	84.9138
1280.5	85.9991	1279.54	98.4974	1279.54	87.2831	1279.54	85.3126
1281.47	86.436	1280.5	98.4095	1280.5	87.6701	1280.5	85.7361
1282.43	86.8534	1281.47	98.3261	1281.47	88.0492	1281.47	86.158
1283.39	87.2376	1282.43	98.2565	1282.43	88.3991	1282.43	86.5494
1284.36	87.5853	1283.39	98.2031	1283.39	88.7052	1283.39	86.8892
1285.32	87.8977	1284.36	98.1604	1284.36	88.9618	1284.36	87.169
1286.29	88.1752	1285.32	98.1195	1285.32	89.172	1285.32	87.3933
1287.25	88.4154	1286.29	98.0747	1286.29	89.3448	1286.29	87.576
1288.22	88.6156	1287.25	98.028	1287.25	89.4919	1287.25	87.7345
1289.18	88.7778	1288.22	97.9866	1288.22	89.6242	1288.22	87.8841
1290.14	88.9102	1289.18	97.9575	1289.18	89.7489	1289.18	88.0332
1291.11	89.0248	1290.14	97.9413	1290.14	89.8684	1290.14	88.1816
1292.07	89.1329	1291.11	97.9322	1291.11	89.9805	1291.11	88.3227
1293.04	89.2417	1292.07	97.9207	1292.07	90.0826	1292.07	88.4485
1294	89.3533	1293.04	97.8994	1293.04	90.1739	1293.04	88.5555
1294.97	89.4661	1294	97.8643	1294	90.2573	1294	88.646
1295.93	89.5779	1294.97	97.8141	1294.97	90.3383	1294.97	88.7276
1296.89	89.6868	1295.93	97.748	1295.93	90.4219	1295.93	88.8081
1297.86	89.7923	1296.89	97.6656	1296.89	90.5107	1296.89	88.8928
1298.82	89.8955	1297.86	97.5686	1297.86	90.6049	1297.86	88.9831
1299.79	89.9975	1298.82	97.4641	1298.82	90.7033	1298.82	89.0784
1300.75	90.0993	1299.79	97.3647	1299.79	90.8046	1299.79	89.1767
1301.72	90.2007	1300.75	97.2843	1300.75	90.9068	1300.75	89.2754
1302.68	90.3001	1301.72	97.2321	1301.72	91.0065	1301.72	89.3698
1303.64	90.3952	1302.68	97.2085	1302.68	91.0988	1302.68	89.4539
1304.61	90.4834	1303.64	97.2067	1303.64	91.1793	1303.64	89.5233
1305.57	90.5628	1304.61	97.2177	1304.61	91.2463	1304.61	89.5787
1306.54	90.6333	1305.57	97.2363	1305.57	91.3011	1305.57	89.6253
1307.5	90.6976	1306.54	97.2622	1306.54	91.3455	1306.54	89.6687
1308.46	90.7617	1307.5	97.2969	1307.5	91.3793	1307.5	89.7096
1309.43	90.8347	1308.46	97.3382	1308.46	91.4005	1308.46	89.7437
1310.39	90.9276	1309.43	97.3786	1309.43	91.4094	1309.43	89.7672
1311.36	91.0495	1310.39	97.4087	1310.39	91.4135	1310.39	89.7854
1312.32	91.2037	1311.36	97.4232	1311.36	91.4279	1311.36	89.8146
1313.29	91.3849	1312.32	97.4249	1312.32	91.4693	1312.32	89.8742
1314.25	91.5813	1313.29	97.4236	1313.29	91.5449	1313.29	89.9734
1315.21	91.7807	1314.25	97.4289	1314.25	91.6471	1314.25	90.1027
1316.18	91.9751	1315.21	97.4439	1315.21	91.7589	1315.21	90.2401
1317.14	92.1617	1316.18	97.463	1316.18	91.8662	1316.18	90.3694
1318.11	92.3394	1317.14	97.476	1317.14	91.9701	1317.14	90.4946
1319.07	92.5046	1318.11	97.4748	1318.11	92.0868	1318.11	90.6406
1320.04	92.6516	1319.07	97.4581	1319.07	92.2356	1319.07	90.8356
1321	92.7753	1320.04	97.4312	1320.04	92.4222	1320.04	91.0875
1321.96	92.8741	1321	97.4015	1321	92.631	1321	91.3734
1322.93	92.95	1321.96	97.3731	1321.96	92.8327	1321.96	91.6509
1323.89	93.0053	1322.93	97.3448	1322.93	92.9989	1322.93	91.8803
1324.86	93.0402	1323.89	97.3114	1323.89	93.114	1323.89	92.0404
1325.82	93.0527	1324.86	97.2677	1324.86	93.1766	1324.86	92.1313
1326.79	93.0391	1325.82	97.2105	1325.82	93.1948	1325.82	92.1661
1327.75	92.9964	1326.79	97.1416	1326.79	93.1789	1326.79	92.16
1328.71	92.9214	1327.75	97.0663	1327.75	93.1359	1327.75	92.1229
1329.68	92.8102	1328.71	96.9902	1328.71	93.0682	1328.71	92.0583
1330.64	92.657	1329.68	96.9142	1329.68	92.9747	1329.68	91.9656
1331.61	92.4572	1330.64	96.8325	1330.64	92.8516	1330.64	91.841
1332.57	92.2101	1331.61	96.7346	1331.61	92.6898	1331.61	91.674
1333.53	91.9199	1332.57	96.6112	1332.57	92.4732	1332.57	91.4424
1334.5	91.5894	1333.53	96.4573	1333.53	92.1785	1333.53	91.1122
1335.46	91.211	1334.5	96.2709	1334.5	91.7794	1334.5	90.6449
1336.43	90.7612	1335.46	96.0452	1335.46	91.2558	1335.46	90.0118
1337.39	90.2089	1336.43	95.7612	1336.43	90.6113	1336.43	89.2172
1338.36	89.5507	1337.39	95.3892	1337.39	89.8963	1337.39	88.329
1339.32	88.8567	1338.36	94.9079	1338.36	89.2246	1338.36	87.4958
1340.28	88.2616	1339.32	94.3337	1339.32	88.7452	1339.32	86.9064
1341.25	87.881	1340.28	93.724	1340.28	88.5593	1340.28	86.6821
1342.21	87.748	1341.25	93.1348	1341.25	88.6565	1341.25	86.8003
1343.18	87.8303	1342.21	92.5818	1342.21	88.9401	1342.21	87.1334
1344.14	88.0684	1343.18	92.0392	1343.18	89.2982	1343.18	87.543
1345.11	88.3914	1344.14	91.4594	1344.14	89.6463	1344.14	87.9321
1346.07	88.7149	1345.11	90.7909	1345.11	89.9297	1345.11	88.2456
1347.03	88.9457	1346.07	89.9924	1346.07	90.1121	1346.07	88.4516
1348	89.0021	1347.03	89.0486	1347.03	90.1672	1347.03	88.5278
1348.96	88.8418	1348	87.9851	1348	90.0788	1348	88.4575
1349.93	88.4736	1348.96	86.8691	1348.96	89.8434	1348.96	88.2327
1350.89	87.9425	1349.93	85.7936	1349.93	89.4704	1349.93	87.8573
1351.86	87.3015	1350.89	84.8516	1350.89	88.9788	1350.89	87.3461
1352.82	86.593	1351.86	84.1183	1351.86	88.3931	1351.86	86.7234
1353.78	85.8496	1352.82	83.6468	1352.82	87.7434	1352.82	86.0228
1354.75	85.1059	1353.78	83.4674	1353.78	87.0674	1353.78	85.2898
1355.71	84.4046	1354.75	83.5798	1354.75	86.4084	1354.75	84.5757
1356.68	83.7841	1355.71	83.945	1355.71	85.802	1355.71	83.9199
1357.64	83.2583	1356.68	84.4937	1356.68	85.2574	1356.68	83.3272
1358.61	82.8078	1357.64	85.157	1357.64	84.75	1357.64	82.7613
1359.57	82.3866	1358.61	85.8945	1358.61	84.2338	1358.61	82.1639
1360.53	81.9428	1359.57	86.7	1359.57	83.6691	1359.57	81.4922
1361.5	81.4515	1360.53	87.5765	1360.53	83.0562	1360.53	80.7611
1362.46	80.9466	1361.5	88.4942	1361.5	82.4587	1361.5	80.0684
1363.43	80.5075	1362.46	89.3687	1362.46	81.9817	1362.46	79.5564
1364.39	80.194	1363.43	90.1069	1363.43	81.6959	1363.43	79.3063
1365.35	80.0133	1364.39	90.6764	1364.39	81.5813	1364.39	79.2727
1366.32	79.9451	1365.35	91.1088	1365.35	81.5606	1365.35	79.3409
1367.28	79.9718	1366.32	91.4519	1366.32	81.5684	1366.32	79.4214
1368.25	80.0843	1367.28	91.7354	1367.28	81.5835	1367.28	79.4872
1369.21	80.2757	1368.25	91.9666	1368.25	81.6174	1368.25	79.5529
1370.18	80.5387	1369.21	92.1448	1369.21	81.6885	1369.21	79.6385
1371.14	80.8746	1370.18	92.2767	1370.18	81.8051	1370.18	79.7478
1372.1	81.3026	1371.14	92.3819	1371.14	81.9718	1371.14	79.8788
1373.07	81.8529	1372.1	92.4889	1372.1	82.2109	1372.1	80.0557
1374.03	82.535	1373.07	92.6261	1373.07	82.573	1373.07	80.3482
1375	83.3064	1374.03	92.814	1374.03	83.1122	1374.03	80.8444
1375.96	84.0933	1375	93.0596	1375	83.8342	1375	81.5791
1376.93	84.8536	1375.96	93.3628	1375.96	84.6748	1375.96	82.4904
1377.89	85.603	1376.93	93.7272	1376.93	85.5469	1376.93	83.4675
1378.85	86.3816	1377.89	94.1619	1377.89	86.4018	1377.89	84.4347
1379.82	87.2076	1378.85	94.6702	1378.85	87.2389	1378.85	85.3771
1380.78	88.0538	1379.82	95.2331	1379.82	88.0699	1379.82	86.3046
1381.75	88.8633	1380.78	95.8067	1380.78	88.8808	1380.78	87.2035
1382.71	89.5919	1381.75	96.34	1381.75	89.6228	1381.75	88.0182
1383.67	90.2369	1382.71	96.8029	1382.71	90.2398	1382.71	88.6794
1384.64	90.8329	1383.67	97.197	1383.67	90.7055	1383.67	89.1484
1385.6	91.4206	1384.64	97.5438	1384.64	91.0426	1384.64	89.4488
1386.57	92.0063	1385.6	97.8618	1385.6	91.3217	1385.6	89.6718
1387.53	92.5413	1386.57	98.1475	1386.57	91.6331	1386.57	89.947
1388.5	92.9605	1387.53	98.3773	1387.53	92.0286	1387.53	90.3606
1389.46	93.245	1388.5	98.5358	1388.5	92.4729	1388.5	90.8752
1390.42	93.4247	1389.46	98.6348	1389.46	92.871	1389.46	91.3559
1391.39	93.5403	1390.42	98.7023	1390.42	93.138	1390.42	91.6713
1392.35	93.621	1391.39	98.7649	1391.39	93.2317	1391.39	91.7496
1393.32	93.6833	1392.35	98.8413	1392.35	93.1478	1392.35	91.5782
1394.28	93.7366	1393.32	98.9415	1393.32	92.9156	1393.32	91.1981
1395.25	93.7867	1394.28	99.0649	1394.28	92.6053	1394.28	90.7136
1396.21	93.8336	1395.25	99.1983	1395.25	92.3263	1395.25	90.2855
1397.17	93.8724	1396.21	99.3199	1396.21	92.1894	1396.21	90.0736
1398.14	93.8966	1397.17	99.4106	1397.17	92.2491	1397.17	90.1525
1399.1	93.9044	1398.14	99.463	1398.14	92.4779	1398.14	90.478
1400.07	93.8968	1399.1	99.4803	1399.1	92.7901	1399.1	90.9248
1401.03	93.8745	1400.07	99.4716	1400.07	93.0878	1400.07	91.3518
1402	93.8349	1401.03	99.447	1401.03	93.2969	1401.03	91.6537
1402.96	93.7732	1402	99.4156	1402	93.3845	1402	91.7842
1403.92	93.6862	1402.96	99.3848	1402.96	93.3606	1402.96	91.7592
1404.89	93.5781	1403.92	99.3589	1403.92	93.2714	1403.92	91.6465
1405.85	93.4614	1404.89	99.3389	1404.89	93.1791	1404.89	91.5365
1406.82	93.3506	1405.85	99.3221	1405.85	93.1281	1405.85	91.4927
1407.78	93.2538	1406.82	99.3068	1406.82	93.1181	1406.82	91.5129
1408.75	93.1735	1407.78	99.2935	1407.78	93.1154	1407.78	91.5448
1409.71	93.1123	1408.75	99.2844	1408.75	93.0889	1408.75	91.5409
1410.67	93.076	1409.71	99.2787	1409.71	93.0369	1409.71	91.4951
1411.64	93.0695	1410.67	99.2699	1410.67	92.9822	1410.67	91.4373
1412.6	93.0904	1411.64	99.2471	1411.64	92.9459	1411.64	91.3951
1413.57	93.1292	1412.6	99.203	1412.6	92.9193	1412.6	91.3556
1414.53	93.1773	1413.57	99.1381	1413.57	92.8613	1413.57	91.2616
1415.49	93.2339	1414.53	99.059	1414.53	92.7234	1414.53	91.0463
1416.46	93.3089	1415.49	98.9717	1415.49	92.4816	1415.49	90.6775
1417.42	93.4165	1416.46	98.8764	1416.46	92.1651	1416.46	90.1981
1418.39	93.5568	1417.42	98.765	1417.42	91.8769	1417.42	89.7568
1419.35	93.6978	1418.39	98.6271	1418.39	91.762	1418.39	89.5642
1420.32	93.7944	1419.35	98.4585	1419.35	91.8849	1419.35	89.7159
1421.28	93.8204	1420.32	98.2618	1420.32	92.151	1420.32	90.0798
1422.24	93.7682	1421.28	98.0358	1421.28	92.4095	1421.28	90.4427
1423.21	93.6385	1422.24	97.7758	1422.24	92.5759	1422.24	90.6874
1424.17	93.4403	1423.21	97.483	1423.21	92.6399	1423.21	90.8036
1425.14	93.1886	1424.17	97.1707	1424.17	92.6206	1424.17	90.8199
1426.1	92.8908	1425.14	96.8596	1425.14	92.5279	1425.14	90.7489
1427.07	92.5328	1426.1	96.5642	1426.1	92.3486	1426.1	90.5677
1428.03	92.0828	1427.07	96.2859	1427.07	92.0548	1427.07	90.2344
1428.99	91.5235	1428.03	96.0205	1428.03	91.6294	1428.03	89.7262
1429.96	90.8916	1428.99	95.7732	1428.99	91.0951	1428.99	89.0769
1430.92	90.2773	1429.96	95.5654	1429.96	90.5234	1429.96	88.3835
1431.89	89.7632	1430.92	95.4222	1430.92	89.9967	1430.92	87.7518
1432.85	89.3712	1431.89	95.3522	1431.89	89.5509	1431.89	87.2212
1433.82	89.0723	1432.85	95.3458	1432.85	89.1613	1432.85	86.7516
1434.78	88.8293	1433.82	95.3878	1433.82	88.7846	1433.82	86.2829
1435.74	88.6343	1434.78	95.467	1434.78	88.4193	1434.78	85.8151
1436.71	88.5128	1435.74	95.5721	1435.74	88.1464	1435.74	85.4617
1437.67	88.4737	1436.71	95.6822	1436.71	88.09	1436.71	85.3964
1438.64	88.4679	1437.67	95.7711	1437.67	88.2798	1437.67	85.6663
1439.6	88.4225	1438.64	95.8272	1438.64	88.5879	1438.64	86.1047
1440.56	88.2853	1439.6	95.8566	1439.6	88.8436	1439.6	86.4859
1441.53	88.0343	1440.56	95.8713	1440.56	88.9411	1440.56	86.6709
1442.49	87.6783	1441.53	95.881	1441.53	88.8441	1441.53	86.6132
1443.46	87.2576	1442.49	95.8914	1442.49	88.5618	1442.49	86.3223
1444.42	86.8416	1443.46	95.9035	1443.46	88.1375	1443.46	85.8472
1445.39	86.5159	1444.42	95.9116	1444.42	87.647	1444.42	85.2737
1446.35	86.3611	1445.39	95.9017	1445.39	87.1927	1445.39	84.7206
1447.31	86.4198	1446.35	95.8515	1446.35	86.8855	1446.35	84.3219
1448.28	86.6649	1447.31	95.7372	1447.31	86.8094	1447.31	84.1865
1449.24	87.0025	1448.28	95.5483	1448.28	86.9733	1448.28	84.3366
1450.21	87.3291	1449.24	95.3003	1449.24	87.2879	1449.24	84.6739
1451.17	87.5851	1450.21	95.0281	1450.21	87.61	1450.21	85.0264
1452.14	87.7603	1451.17	94.7673	1451.17	87.8167	1451.17	85.2391
1453.1	87.8682	1452.14	94.5416	1452.14	87.8384	1452.14	85.2172
1454.06	87.9266	1453.1	94.3589	1453.1	87.6392	1453.1	84.9055
1455.03	87.9524	1454.06	94.2025	1454.06	87.1918	1454.06	84.2593
1455.99	87.9701	1455.03	94.0053	1455.03	86.5005	1455.03	83.2793
1456.96	88.0154	1455.99	93.6253	1455.99	85.7335	1455.99	82.2003
1457.92	88.0872	1456.96	92.9761	1456.96	85.3603	1456.96	81.6862
1458.89	88.1312	1457.92	92.2841	1457.92	85.7378	1457.92	82.2438
1459.85	88.1134	1458.89	91.8291	1458.89	86.5287	1458.89	83.3969
1460.81	88.0203	1459.85	91.6141	1459.85	87.2141	1459.85	84.4116
1461.78	87.8309	1460.81	91.5394	1460.81	87.5902	1460.81	85.0015
1462.74	87.5187	1461.78	91.5429	1461.78	87.6509	1461.78	85.1608
1463.71	87.0872	1462.74	91.6074	1462.74	87.4503	1462.74	84.9671
1464.67	86.626	1463.71	91.7389	1463.71	87.0956	1463.71	84.5656
1465.63	86.2951	1464.67	91.9383	1464.67	86.7655	1464.67	84.1911
1466.6	86.188	1465.63	92.1791	1465.63	86.6296	1465.63	84.0617
1467.56	86.2644	1466.6	92.4226	1466.6	86.7057	1466.6	84.1968
1468.53	86.4311	1467.56	92.6514	1467.56	86.8634	1467.56	84.4232
1469.49	86.6161	1468.53	92.873	1468.53	86.9485	1468.53	84.5367
1470.46	86.7755	1469.49	93.1076	1469.49	86.8528	1469.49	84.3914
1471.42	86.8783	1470.46	93.3825	1470.46	86.5236	1470.46	83.9119
1472.38	86.9069	1471.42	93.7329	1471.42	85.9967	1471.42	83.1456
1473.35	86.8833	1472.38	94.1885	1472.38	85.4755	1472.38	82.3823
1474.31	86.8635	1473.35	94.7354	1473.35	85.2865	1473.35	82.0995
1475.28	86.8683	1474.31	95.312	1474.31	85.5622	1474.31	82.5026
1476.24	86.8742	1475.28	95.8721	1475.28	86.0938	1475.28	83.297
1477.21	86.8567	1476.24	96.406	1476.24	86.611	1476.24	84.0866
1478.17	86.8089	1477.21	96.9119	1477.21	86.9825	1477.21	84.6719
1479.13	86.7427	1478.17	97.3812	1478.17	87.1937	1478.17	85.024
1480.1	86.6885	1479.13	97.8012	1479.13	87.2869	1479.13	85.1982
1481.06	86.6883	1480.1	98.162	1480.1	87.3266	1480.1	85.2829
1482.03	86.7783	1481.06	98.4602	1481.06	87.3761	1481.06	85.3653
1482.99	86.9695	1482.03	98.6988	1482.03	87.4708	1482.03	85.4935
1483.96	87.2453	1482.99	98.8857	1482.99	87.5994	1482.99	85.6508
1484.92	87.581	1483.96	99.0325	1483.96	87.7098	1483.96	85.7643
1485.88	87.9709	1484.92	99.1553	1484.92	87.7377	1484.92	85.7436
1486.85	88.4549	1485.88	99.2769	1485.88	87.6452	1485.88	85.5322
1487.81	89.1228	1486.85	99.4256	1486.85	87.4709	1486.85	85.1753
1488.78	90.0227	1487.81	99.6198	1487.81	87.3876	1487.81	84.906
1489.74	90.9919	1488.78	99.8308	1488.78	87.6767	1488.78	85.1256
1490.7	91.7643	1489.74	99.9813	1489.74	88.4669	1489.74	86.0518
1491.67	92.2663	1490.7	100.029	1490.7	89.5122	1490.7	87.3802
1492.63	92.5807	1491.67	100.001	1491.67	90.4429	1491.67	88.5981
1493.6	92.7958	1492.63	99.9447	1492.63	91.0681	1492.63	89.4183
1494.56	92.9626	1493.6	99.891	1493.6	91.3639	1493.6	89.7862
1495.53	93.1014	1494.56	99.861	1494.56	91.3725	1494.56	89.7466
1496.49	93.2045	1495.53	99.8707	1495.53	91.1703	1495.53	89.4004
1497.45	93.2403	1496.49	99.9254	1496.49	90.8909	1496.49	88.9403
1498.42	93.1882	1497.45	100.003	1497.45	90.7152	1497.45	88.6392
1499.38	93.0727	1498.42	100.06	1498.42	90.7478	1498.42	88.6636
1500.35	92.9372	1499.38	100.068	1499.38	90.9167	1499.38	88.9138
1501.31	92.8067	1500.35	100.034	1500.35	91.0712	1500.35	89.1628
1502.28	92.6867	1501.31	99.9757	1501.31	91.1075	1501.31	89.2512
1503.24	92.5694	1502.28	99.9074	1502.28	90.9744	1502.28	89.1014
1504.2	92.4299	1503.24	99.8406	1503.24	90.6222	1503.24	88.6428
1505.17	92.1999	1504.2	99.791	1504.2	89.9556	1504.2	87.7421
1506.13	91.7189	1505.17	99.79	1505.17	88.828	1505.17	86.1878
1507.1	90.8433	1506.13	99.8815	1506.13	87.2167	1506.13	83.9273
1508.06	89.899	1507.1	100.043	1507.1	85.7081	1507.1	81.7552
1509.03	89.3002	1508.06	100.136	1508.06	85.2343	1508.06	80.9967
1509.99	88.9471	1509.03	100.116	1509.03	85.674	1509.03	81.5343
1510.95	88.6654	1509.99	100.053	1509.99	86.2874	1509.99	82.3462
1511.92	88.386	1510.95	99.997	1510.95	86.7006	1510.95	82.8974
1512.88	88.0899	1511.92	99.9667	1511.92	86.8401	1511.92	83.0785
1513.85	87.7706	1512.88	99.9684	1512.88	86.7164	1512.88	82.9097
1514.81	87.428	1513.85	100.003	1513.85	86.3574	1513.85	82.4456
1515.78	87.0764	1514.81	100.069	1514.81	85.8136	1514.81	81.7763
1516.74	86.7452	1515.78	100.153	1515.78	85.1712	1515.78	81.0326
1517.7	86.4551	1516.74	100.241	1516.74	84.5304	1516.74	80.345
1518.67	86.1813	1517.7	100.316	1517.7	83.9495	1517.7	79.771
1519.63	85.8472	1518.67	100.367	1518.67	83.4128	1518.67	79.2701
1520.6	85.3761	1519.63	100.387	1519.63	82.8654	1519.63	78.7629
1521.56	84.7753	1520.6	100.374	1520.6	82.2895	1520.6	78.2256
1522.52	84.1444	1521.56	100.335	1521.56	81.7492	1521.56	77.7325
1523.49	83.5571	1522.52	100.289	1522.52	81.3389	1522.52	77.389
1524.45	82.9781	1523.49	100.257	1523.49	81.0884	1523.49	77.2274
1525.42	82.3292	1524.45	100.251	1524.45	80.9469	1524.45	77.1973
1526.38	81.6002	1525.42	100.267	1525.42	80.8427	1525.42	77.2278
1527.35	80.8702	1526.38	100.297	1526.38	80.7303	1526.38	77.2679
1528.31	80.2311	1527.35	100.33	1527.35	80.5941	1527.35	77.2817
1529.27	79.7124	1528.31	100.363	1528.31	80.4244	1528.31	77.231
1530.24	79.2699	1529.27	100.4	1529.27	80.1974	1529.27	77.0665
1531.2	78.8155	1530.24	100.446	1530.24	79.8758	1530.24	76.736
1532.17	78.2711	1531.2	100.504	1531.2	79.4322	1531.2	76.2104
1533.13	77.6512	1532.17	100.558	1532.17	78.8942	1532.17	75.5353
1534.1	77.0953	1533.13	100.58	1533.13	78.3759	1533.13	74.8681
1535.06	76.7487	1534.1	100.548	1534.1	78.0174	1534.1	74.3958
1536.02	76.6379	1535.06	100.471	1535.06	77.8558	1535.06	74.1662
1536.99	76.7028	1536.02	100.374	1536.02	77.7969	1536.02	74.0524
1537.95	76.8791	1536.99	100.286	1536.99	77.6937	1536.99	73.8557
1538.92	77.1457	1537.95	100.239	1537.95	77.403	1537.95	73.3767
1539.88	77.5782	1538.92	100.283	1538.92	76.8282	1538.92	72.4722
1540.85	78.3893	1539.88	100.471	1539.88	76.1017	1539.88	71.3148
1541.81	79.6035	1540.85	100.742	1540.85	75.8571	1540.85	70.7959
1542.77	80.8665	1541.81	100.889	1541.81	76.6999	1541.81	71.799
1543.74	82.0081	1542.77	100.865	1542.77	78.298	1542.77	73.8818
1544.7	83.0449	1543.74	100.779	1543.74	80.0247	1543.74	76.1555
1545.67	83.9931	1544.7	100.702	1544.7	81.5947	1544.7	78.2092
1546.63	84.8587	1545.67	100.652	1545.67	82.9348	1545.67	79.9387
1547.59	85.6598	1546.63	100.625	1546.63	84.0313	1546.63	81.3282
1548.56	86.4266	1547.59	100.612	1547.59	84.8992	1547.59	82.4014
1549.52	87.1832	1548.56	100.601	1548.56	85.5813	1548.56	83.2184
1550.49	87.9266	1549.52	100.591	1549.52	86.1351	1549.52	83.8594
1551.45	88.6201	1550.49	100.582	1550.49	86.6066	1550.49	84.3912
1552.42	89.2158	1551.45	100.58	1551.45	87.0072	1551.45	84.8353
1553.38	89.6892	1552.42	100.586	1552.42	87.3099	1552.42	85.1602
1554.34	90.052	1553.38	100.6	1553.38	87.4712	1553.38	85.3071
1555.31	90.3414	1554.34	100.62	1554.34	87.4549	1554.34	85.2216
1556.27	90.6191	1555.31	100.648	1555.31	87.2435	1555.31	84.8711
1557.24	91.0015	1556.27	100.697	1556.27	86.865	1556.27	84.2829
1558.2	91.624	1557.24	100.786	1557.24	86.5072	1557.24	83.7039
1559.17	92.3476	1558.2	100.909	1558.2	86.6614	1558.2	83.8136
1560.13	92.8591	1559.17	100.989	1559.17	87.6636	1559.17	85.1101
1561.09	93.1551	1560.13	100.988	1560.13	88.9723	1560.13	86.8711
1562.06	93.3574	1561.09	100.948	1561.09	89.9997	1561.09	88.2678
1563.02	93.5335	1562.06	100.904	1562.06	90.6923	1562.06	89.2046
1563.99	93.7063	1563.02	100.867	1563.02	91.1694	1563.02	89.8381
1564.95	93.8795	1563.99	100.842	1563.99	91.5102	1563.99	90.2768
1565.92	94.0521	1564.95	100.829	1564.95	91.7387	1564.95	90.5547
1566.88	94.2274	1565.92	100.831	1565.92	91.855	1565.92	90.6723
1567.84	94.417	1566.88	100.845	1566.88	91.877	1566.88	90.6525
1568.81	94.6302	1567.84	100.871	1567.84	91.8771	1567.84	90.594
1569.77	94.8523	1568.81	100.897	1568.81	91.9709	1568.81	90.6601
1570.74	95.0482	1569.77	100.91	1569.77	92.2222	1569.77	90.9497
1571.7	95.195	1570.74	100.901	1570.74	92.5624	1570.74	91.3774
1572.66	95.2956	1571.7	100.87	1571.7	92.8503	1571.7	91.7477
1573.63	95.3708	1572.66	100.822	1572.66	92.9808	1572.66	91.9046
1574.59	95.4505	1573.63	100.761	1573.63	92.9251	1573.63	91.7935
1575.56	95.5639	1574.59	100.694	1574.59	92.7421	1574.59	91.4823
1576.52	95.7102	1575.56	100.643	1575.56	92.5998	1575.56	91.2023
1577.49	95.8463	1576.52	100.629	1576.52	92.7139	1576.52	91.2756
1578.45	95.9377	1577.49	100.652	1577.49	93.1362	1577.49	91.808
1579.41	95.9915	1578.45	100.688	1578.45	93.6897	1578.45	92.5626
1580.38	96.0299	1579.41	100.722	1579.41	94.1842	1579.41	93.2573
1581.34	96.0691	1580.38	100.75	1580.38	94.5468	1580.38	93.7703
1582.31	96.1164	1581.34	100.78	1581.34	94.7858	1581.34	94.102
1583.27	96.1727	1582.31	100.816	1582.31	94.9369	1582.31	94.2993
1584.24	96.2355	1583.27	100.858	1583.27	95.0364	1583.27	94.4172
1585.2	96.3023	1584.24	100.902	1584.24	95.1105	1584.24	94.499
1586.16	96.3722	1585.2	100.937	1585.2	95.1704	1585.2	94.5655
1587.13	96.4442	1586.16	100.959	1586.16	95.2155	1586.16	94.6175
1588.09	96.5155	1587.13	100.965	1587.13	95.2423	1587.13	94.6485
1589.06	96.582	1588.09	100.961	1588.09	95.2509	1588.09	94.6557
1590.02	96.6394	1589.06	100.951	1589.06	95.2446	1589.06	94.6413
1590.99	96.686	1590.02	100.942	1590.02	95.2268	1590.02	94.6078
1591.95	96.7222	1590.99	100.935	1590.99	95.1987	1590.99	94.5554
1592.91	96.7498	1591.95	100.929	1591.95	95.1623	1591.95	94.4876
1593.88	96.7709	1592.91	100.924	1592.91	95.1275	1592.91	94.4203
1594.84	96.7875	1593.88	100.919	1593.88	95.1134	1593.88	94.3839
1595.81	96.801	1594.84	100.912	1594.84	95.1393	1594.84	94.4088
1596.77	96.811	1595.81	100.904	1595.81	95.2084	1595.81	94.5006
1597.73	96.8161	1596.77	100.894	1596.77	95.2993	1596.77	94.6272
1598.7	96.8149	1597.73	100.881	1597.73	95.3748	1597.73	94.7326
1599.66	96.8073	1598.7	100.866	1598.7	95.4025	1598.7	94.7674
1600.63	96.7952	1599.66	100.851	1599.66	95.3724	1599.66	94.7148
1601.59	96.7811	1600.63	100.839	1600.63	95.3019	1600.63	94.5984
1602.56	96.7666	1601.59	100.834	1601.59	95.2249	1601.59	94.4662
1603.52	96.7505	1602.56	100.837	1602.56	95.1698	1602.56	94.3594
1604.48	96.7297	1603.52	100.846	1603.52	95.1387	1603.52	94.2828
1605.45	96.7012	1604.48	100.857	1604.48	95.1078	1604.48	94.2039
1606.41	96.6628	1605.45	100.87	1605.45	95.0478	1605.45	94.0813
1607.38	96.6142	1606.41	100.885	1606.41	94.95	1606.41	93.9028
1608.34	96.5581	1607.38	100.904	1607.38	94.8397	1607.38	93.7055
1609.31	96.5014	1608.34	100.927	1608.34	94.7652	1608.34	93.5619
1610.27	96.4512	1609.31	100.948	1609.31	94.7618	1609.31	93.5276
1611.23	96.4113	1610.27	100.961	1610.27	94.8144	1610.27	93.5851
1612.2	96.3808	1611.23	100.958	1611.23	94.8597	1611.23	93.6437
1613.16	96.3574	1612.2	100.938	1612.2	94.8224	1612.2	93.5932
1614.13	96.3417	1613.16	100.902	1613.16	94.65	1613.16	93.3558
1615.09	96.3405	1614.13	100.853	1614.13	94.334	1614.13	92.9201
1616.06	96.3634	1615.09	100.801	1615.09	93.9403	1615.09	92.3855
1617.02	96.4091	1616.06	100.765	1616.06	93.6276	1616.06	91.9837
1617.98	96.4584	1617.02	100.764	1617.02	93.5509	1617.02	91.9328
1618.95	96.4935	1617.98	100.797	1617.98	93.689	1617.98	92.1889
1619.91	96.5115	1618.95	100.851	1618.95	93.8712	1618.95	92.4972
1620.88	96.5169	1619.91	100.915	1619.91	93.9554	1619.91	92.6531
1621.84	96.5156	1620.88	100.982	1620.88	93.898	1620.88	92.5981
1622.8	96.5119	1621.84	101.038	1621.84	93.7346	1621.84	92.388
1623.77	96.5076	1622.8	101.065	1622.8	93.5533	1622.8	92.1527
1624.73	96.501	1623.77	101.051	1623.77	93.4524	1623.77	92.0345
1625.7	96.4884	1624.73	101.003	1624.73	93.4761	1624.73	92.0959
1626.66	96.467	1625.7	100.949	1625.7	93.5942	1625.7	92.2931
1627.63	96.4364	1626.66	100.911	1626.66	93.7511	1626.66	92.5464
1628.59	96.3996	1627.63	100.899	1627.63	93.911	1627.63	92.806
1629.55	96.3609	1628.59	100.908	1628.59	94.0561	1628.59	93.047
1630.52	96.3241	1629.55	100.928	1629.55	94.164	1629.55	93.2361
1631.48	96.2899	1630.52	100.955	1630.52	94.1967	1630.52	93.3171
1632.45	96.2561	1631.48	100.987	1631.48	94.105	1631.48	93.2174
1633.41	96.219	1632.45	101.03	1632.45	93.8332	1632.45	92.8562
1634.38	96.1767	1633.41	101.083	1633.41	93.3341	1633.41	92.1654
1635.34	96.1364	1634.38	101.129	1634.38	92.6341	1634.38	91.1817
1636.3	96.1127	1635.34	101.127	1635.34	91.9619	1635.34	90.2327
1637.27	96.1047	1636.3	101.05	1636.3	91.7029	1636.3	89.874
1638.23	96.0925	1637.27	100.933	1637.27	91.9677	1637.27	90.2704
1639.2	96.063	1638.23	100.832	1638.23	92.4742	1638.23	91.0209
1640.16	96.016	1639.2	100.765	1639.2	92.9367	1639.2	91.7149
1641.13	95.9568	1640.16	100.73	1640.16	93.2349	1640.16	92.1774
1642.09	95.8917	1641.13	100.722	1641.13	93.3432	1641.13	92.3685
1643.05	95.8227	1642.09	100.74	1642.09	93.2573	1642.09	92.2798
1644.02	95.7435	1643.05	100.784	1643.05	92.9622	1643.05	91.8892
1644.98	95.6376	1644.02	100.854	1644.02	92.4313	1644.02	91.1618
1645.95	95.4918	1644.98	100.944	1644.98	91.6765	1644.98	90.1212
1646.91	95.3313	1645.95	101.02	1645.95	90.8575	1645.95	89.0023
1647.88	95.214	1646.91	101.042	1646.91	90.2924	1646.91	88.256
1648.84	95.1596	1647.88	101.011	1647.88	90.1585	1647.88	88.1199
1649.8	95.1404	1648.84	100.96	1648.84	90.2965	1648.84	88.3558
1650.77	95.1207	1649.8	100.916	1649.8	90.4389	1649.8	88.5821
1651.73	95.064	1650.77	100.883	1650.77	90.4037	1650.77	88.5448
1652.7	94.9358	1651.73	100.853	1651.73	90.1308	1651.73	88.1663
1653.66	94.7573	1652.7	100.821	1652.7	89.7848	1652.7	87.6979
1654.62	94.6154	1653.66	100.8	1653.66	89.7995	1653.66	87.7772
1655.59	94.5319	1654.62	100.808	1654.62	90.3239	1654.62	88.6088
1656.55	94.4719	1655.59	100.838	1655.59	90.9868	1655.59	89.639
1657.52	94.4117	1656.55	100.879	1656.55	91.4961	1656.55	90.4424
1658.48	94.3405	1657.52	100.926	1657.52	91.786	1657.52	90.9278
1659.45	94.249	1658.48	100.977	1658.48	91.8657	1658.48	91.1123
1660.41	94.1257	1659.45	101.031	1659.45	91.7538	1659.45	91.0268
1661.37	93.9661	1660.41	101.083	1660.41	91.4912	1660.41	90.7327
1662.34	93.7913	1661.37	101.122	1661.37	91.1763	1661.37	90.3693
1663.3	93.644	1662.34	101.133	1662.34	90.9511	1662.34	90.1301
1664.27	93.5487	1663.3	101.115	1663.3	90.8945	1663.3	90.1133
1665.23	93.4922	1664.27	101.077	1664.27	90.9452	1664.27	90.2236
1666.2	93.4399	1665.23	101.034	1665.23	90.9666	1665.23	90.2674
1667.16	93.349	1666.2	100.998	1666.2	90.841	1666.2	90.0818
1668.12	93.1729	1667.16	100.977	1667.16	90.5063	1667.16	89.5825
1669.09	92.8777	1668.12	100.978	1668.12	89.9782	1668.12	88.7978
1670.05	92.4795	1669.09	100.999	1669.09	89.3837	1669.09	87.9217
1671.02	92.0311	1670.05	101.025	1670.05	88.9197	1670.05	87.2546
1671.98	91.5314	1671.02	101.039	1671.02	88.6795	1671.02	86.9449
1672.95	90.8877	1671.98	101.032	1671.98	88.5596	1671.98	86.8484
1673.91	89.9644	1672.95	101.013	1672.95	88.3746	1672.95	86.7012
1674.87	88.6645	1673.91	100.992	1673.91	87.9758	1673.91	86.2993
1675.84	87.0201	1674.87	100.975	1674.87	87.2829	1674.87	85.5401
1676.8	85.203	1675.84	100.964	1675.84	86.2962	1675.84	84.4242
1677.77	83.3935	1676.8	100.956	1676.8	85.0933	1676.8	83.0396
1678.73	81.66	1677.77	100.948	1677.77	83.7696	1677.77	81.4915
1679.69	79.971	1678.73	100.937	1678.73	82.3722	1678.73	79.8291
1680.66	78.2711	1679.69	100.922	1679.69	80.8913	1679.69	78.0406
1681.62	76.5682	1680.66	100.9	1680.66	79.2952	1680.66	76.0995
1682.59	75.0627	1681.62	100.868	1681.62	77.596	1681.62	74.0505
1683.55	74.212	1682.59	100.825	1682.59	75.9687	1682.59	72.1629
1684.52	74.2964	1683.55	100.781	1683.55	74.8434	1683.55	71.0095
1685.48	74.9424	1684.52	100.76	1684.52	74.5987	1684.52	71.0046
1686.44	75.701	1685.48	100.765	1685.48	75.0634	1685.48	71.8084
1687.41	76.4863	1686.44	100.779	1686.44	75.8045	1686.44	72.8221
1688.37	77.347	1687.41	100.782	1687.41	76.615	1687.41	73.81
1689.34	78.2683	1688.37	100.763	1688.37	77.4736	1688.37	74.7862
1690.3	79.1611	1689.34	100.718	1689.34	78.3658	1689.34	75.7667
1691.27	79.9322	1690.3	100.651	1690.3	79.2213	1690.3	76.6871
1692.23	80.543	1691.27	100.572	1691.27	79.9405	1691.27	77.4343
1693.19	81.0171	1692.23	100.49	1692.23	80.4434	1692.23	77.9065
1694.16	81.4129	1693.19	100.415	1693.19	80.6937	1693.19	78.0458
1695.12	81.7866	1694.16	100.356	1694.16	80.6964	1694.16	77.845
1696.09	82.1559	1695.12	100.32	1695.12	80.4948	1695.12	77.355
1697.05	82.4777	1696.09	100.311	1696.09	80.1824	1696.09	76.7145
1698.02	82.6827	1697.05	100.324	1697.05	79.9158	1697.05	76.1653
1698.98	82.7684	1698.02	100.348	1698.02	79.8724	1698.02	75.9751
1699.94	82.8117	1698.98	100.37	1698.98	80.1339	1698.98	76.2521
1700.91	82.8698	1699.94	100.391	1699.94	80.6033	1699.94	76.8362
1701.87	82.9412	1700.91	100.421	1700.91	81.0839	1700.91	77.4378
1702.84	83.0041	1701.87	100.466	1701.87	81.4374	1701.87	77.8662
1703.8	83.0487	1702.84	100.526	1702.84	81.6463	1702.84	78.1049
1704.76	83.082	1703.8	100.601	1703.8	81.7784	1703.8	78.2502
1705.73	83.119	1704.76	100.685	1704.76	81.9308	1704.76	78.4336
1706.69	83.17	1705.73	100.773	1705.73	82.181	1705.73	78.7567
1707.66	83.2327	1706.69	100.854	1706.69	82.5421	1706.69	79.2329
1708.62	83.2964	1707.66	100.923	1707.66	82.9512	1707.66	79.7729
1709.59	83.3504	1708.62	100.981	1708.62	83.3128	1708.62	80.2437
1710.55	83.3874	1709.59	101.031	1709.59	83.5525	1709.59	80.5422
1711.51	83.4009	1710.55	101.078	1710.55	83.6312	1710.55	80.615
1712.48	83.3814	1711.51	101.122	1711.51	83.5279	1711.51	80.4361
1713.44	83.3063	1712.48	101.165	1712.48	83.223	1712.48	79.9839
1714.41	83.1204	1713.44	101.209	1713.44	82.6941	1713.44	79.2394
1715.37	82.7197	1714.41	101.26	1714.41	81.9382	1714.41	78.219
1716.34	82.0276	1715.37	101.322	1715.37	81.0376	1715.37	77.0695
1717.3	81.2156	1716.34	101.385	1716.34	80.2523	1716.34	76.1732
1718.26	80.6205	1717.3	101.424	1717.3	79.9232	1717.3	75.9676
1719.23	80.3449	1718.26	101.427	1718.26	80.1067	1718.26	76.4426
1720.19	80.3009	1719.23	101.408	1719.23	80.5368	1719.23	77.1772
1721.16	80.4127	1720.19	101.383	1720.19	80.9831	1720.19	77.859
1722.12	80.655	1721.16	101.361	1721.16	81.3873	1721.16	78.4308
1723.09	81.0263	1722.12	101.345	1722.12	81.7862	1722.12	78.9582
1724.05	81.5262	1723.09	101.332	1723.09	82.2339	1723.09	79.5206
1725.01	82.1473	1724.05	101.321	1724.05	82.764	1724.05	80.1629
1725.98	82.8777	1725.01	101.31	1725.01	83.3756	1725.01	80.8809
1726.94	83.7022	1725.98	101.303	1725.98	84.038	1725.98	81.6313
1727.91	84.5961	1726.94	101.303	1726.94	84.7052	1726.94	82.3545
1728.87	85.523	1727.91	101.314	1727.91	85.3286	1727.91	82.9928
1729.83	86.4492	1728.87	101.336	1728.87	85.8654	1728.87	83.5004
1730.8	87.3786	1729.83	101.364	1729.83	86.2954	1729.83	83.8592
1731.76	88.3883	1730.8	101.385	1730.8	86.6535	1730.8	84.1172
1732.73	89.593	1731.76	101.379	1731.76	87.0712	1731.76	84.4425
1733.69	90.96	1732.73	101.331	1732.73	87.7623	1732.73	85.1163
1734.66	92.2167	1733.69	101.26	1733.69	88.8417	1733.69	86.3124
1735.62	93.1414	1734.66	101.209	1734.66	90.1134	1734.66	87.8109
1736.58	93.7589	1735.62	101.199	1735.62	91.2376	1735.62	89.1791
1737.55	94.2066	1736.58	101.224	1736.58	92.0551	1736.58	90.1888
1738.51	94.6023	1737.55	101.267	1737.55	92.6056	1737.55	90.8668
1739.48	95.0036	1738.51	101.311	1738.51	92.9923	1738.51	91.3319
1740.44	95.4051	1739.48	101.342	1739.48	93.3004	1739.48	91.692
1741.41	95.759	1740.44	101.351	1740.44	93.5734	1740.44	92.0087
1742.37	96.0247	1741.41	101.341	1741.41	93.8137	1741.41	92.2937
1743.33	96.2056	1742.37	101.32	1742.37	94.0016	1742.37	92.5247
1744.3	96.3359	1743.33	101.302	1743.33	94.1177	1743.33	92.672
1745.26	96.4483	1744.3	101.294	1744.3	94.1511	1744.3	92.7121
1746.23	96.5584	1745.26	101.295	1745.26	94.0955	1745.26	92.6296
1747.19	96.6721	1746.23	101.303	1746.23	93.9558	1746.23	92.4278
1748.16	96.7978	1747.19	101.311	1747.19	93.7735	1747.19	92.1642
1749.12	96.9476	1748.16	101.315	1748.16	93.6571	1748.16	91.9913
1750.08	97.1176	1749.12	101.311	1749.12	93.7635	1749.12	92.1307
1751.05	97.2794	1750.08	101.302	1750.08	94.1786	1750.08	92.7061
1752.01	97.4073	1751.05	101.289	1751.05	94.8048	1751.05	93.5837
1752.98	97.4976	1752.01	101.273	1752.01	95.4357	1752.01	94.4749
1753.94	97.5619	1752.98	101.252	1752.98	95.9202	1752.98	95.166
1754.9	97.6147	1753.94	101.224	1753.94	96.2156	1753.94	95.5941
1755.87	97.6649	1754.9	101.191	1754.9	96.3491	1754.9	95.7951
1756.83	97.7141	1755.87	101.156	1755.87	96.374	1755.87	95.8414
1757.8	97.7581	1756.83	101.126	1756.83	96.3428	1756.83	95.8057
1758.76	97.7935	1757.8	101.103	1757.8	96.2944	1757.8	95.742
1759.73	97.8232	1758.76	101.086	1758.76	96.253	1758.76	95.6843
1760.69	97.8549	1759.73	101.068	1759.73	96.2396	1759.73	95.6633
1761.65	97.8946	1760.69	101.042	1760.69	96.2809	1760.69	95.7188
1762.62	97.9401	1761.65	101.01	1761.65	96.3993	1761.65	95.8848
1763.58	97.984	1762.62	100.976	1762.62	96.5861	1762.62	96.1509
1764.55	98.0206	1763.58	100.949	1763.58	96.792	1763.58	96.447
1765.51	98.0492	1764.55	100.929	1764.55	96.9485	1764.55	96.675
1766.48	98.0727	1765.51	100.917	1765.51	96.9996	1765.51	96.7536
1767.44	98.0943	1766.48	100.912	1766.48	96.9146	1766.48	96.6374
1768.4	98.115	1767.44	100.916	1767.44	96.6857	1767.44	96.3137
1769.37	98.1338	1768.4	100.933	1768.4	96.3272	1768.4	95.801
1770.33	98.1491	1769.37	100.965	1769.37	95.8831	1769.37	95.1609
1771.3	98.161	1770.33	101.005	1770.33	95.445	1770.33	94.5246
1772.26	98.1719	1771.3	101.032	1771.3	95.1557	1771.3	94.101
1773.23	98.1832	1772.26	101.026	1772.26	95.1497	1772.26	94.0891
1774.19	98.1928	1773.23	100.991	1773.23	95.4383	1773.23	94.5083
1775.15	98.198	1774.19	100.951	1774.19	95.8849	1774.19	95.1594
1776.12	98.1982	1775.15	100.928	1775.15	96.3215	1775.15	95.7944
1777.08	98.1954	1776.12	100.935	1776.12	96.6462	1776.12	96.2628
1778.05	98.1937	1777.08	100.974	1777.08	96.8312	1777.08	96.5238
1779.01	98.1985	1778.05	101.042	1778.05	96.8959	1778.05	96.6071
1779.97	98.2146	1779.01	101.128	1779.01	96.887	1779.01	96.5844
1780.94	98.2425	1779.97	101.213	1779.97	96.8643	1779.97	96.5452
1781.9	98.2781	1780.94	101.277	1780.94	96.8782	1780.94	96.5634
1782.87	98.3144	1781.9	101.31	1781.9	96.9491	1781.9	96.6672
1783.83	98.345	1782.87	101.315	1782.87	97.0672	1782.87	96.8399
1784.8	98.3662	1783.83	101.307	1783.83	97.206	1783.83	97.0432
1785.76	98.3769	1784.8	101.301	1784.8	97.3345	1784.8	97.234
1786.72	98.3777	1785.76	101.307	1785.76	97.4202	1785.76	97.3665
1787.69	98.3701	1786.72	101.326	1786.72	97.4304	1786.72	97.3927
1788.65	98.3556	1787.69	101.356	1787.69	97.3359	1787.69	97.2673
1789.62	98.3354	1788.65	101.393	1788.65	97.1177	1788.65	96.9583
1790.58	98.3131	1789.62	101.434	1789.62	96.7795	1789.62	96.4678
1791.55	98.2965	1790.58	101.475	1790.58	96.3754	1790.58	95.8719
1792.51	98.2955	1791.55	101.512	1791.55	96.0316	1791.55	95.3555
1793.47	98.3123	1792.51	101.538	1792.51	95.8973	1792.51	95.1421
1794.44	98.339	1793.47	101.55	1793.47	96.0139	1793.47	95.3
1795.4	98.3661	1794.44	101.552	1794.44	96.2739	1794.44	95.6759
1796.37	98.389	1795.4	101.549	1795.4	96.5331	1795.4	96.0583
1797.33	98.4069	1796.37	101.548	1796.37	96.7058	1796.37	96.3187
1798.3	98.4209	1797.33	101.552	1797.33	96.771	1797.33	96.4233
1799.26	98.4333	1798.3	101.566	1798.3	96.7532	1798.3	96.4046
1800.22	98.447	1799.26	101.59	1799.26	96.709	1799.26	96.3429
1801.19	98.4639	1800.22	101.621	1800.22	96.7102	1800.22	96.3421
1802.15	98.4834	1801.19	101.655	1801.19	96.8082	1801.19	96.4788
1803.12	98.5026	1802.15	101.686	1802.15	97.0007	1802.15	96.7532
1804.08	98.5184	1803.12	101.712	1803.12	97.2365	1803.12	97.0938
1805.05	98.5291	1804.08	101.732	1804.08	97.4497	1804.08	97.4062
1806.01	98.5344	1805.05	101.745	1805.05	97.5894	1805.05	97.6155
1806.97	98.5357	1806.01	101.747	1806.01	97.6291	1806.01	97.6828
1807.94	98.5358	1806.97	101.738	1806.97	97.5683	1806.97	97.6061
1808.9	98.5389	1807.94	101.718	1807.94	97.4336	1807.94	97.4219
1809.87	98.549	1808.9	101.693	1808.9	97.279	1808.9	97.2056
1810.83	98.5682	1809.87	101.672	1809.87	97.1754	1809.87	97.0562
1811.79	98.5949	1810.83	101.666	1810.83	97.1804	1810.83	97.0548
1812.76	98.6245	1811.79	101.675	1811.79	97.3038	1811.79	97.2163
1813.72	98.6531	1812.76	101.697	1812.76	97.5027	1812.76	97.4824
1814.69	98.6787	1813.72	101.725	1813.72	97.7116	1813.72	97.7636
1815.65	98.7012	1814.69	101.755	1814.69	97.8788	1814.69	97.9889
1816.62	98.7211	1815.65	101.783	1815.65	97.9819	1815.65	98.1284
1817.58	98.7379	1816.62	101.806	1816.62	98.027	1816.62	98.1918
1818.54	98.7502	1817.58	101.822	1817.58	98.0347	1817.58	98.2089
1819.51	98.7556	1818.54	101.826	1818.54	98.0219	1818.54	98.2032
1820.47	98.7526	1819.51	101.82	1819.51	97.989	1819.51	98.1729
1821.44	98.7416	1820.47	101.807	1820.47	97.9224	1820.47	98.0948
1822.4	98.7256	1821.44	101.792	1821.44	97.8105	1821.44	97.9486
1823.37	98.7097	1822.4	101.784	1822.4	97.6587	1822.4	97.7373
1824.33	98.699	1823.37	101.788	1823.37	97.4908	1823.37	97.492
1825.29	98.6958	1824.33	101.808	1824.33	97.3343	1824.33	97.2518
1826.26	98.6983	1825.29	101.84	1825.29	97.1982	1825.29	97.034
1827.22	98.7028	1826.26	101.875	1826.26	97.0675	1826.26	96.8246
1828.19	98.708	1827.22	101.902	1827.22	96.9282	1827.22	96.6097
1829.15	98.716	1828.19	101.909	1828.19	96.8025	1828.19	96.4236
1830.12	98.7298	1829.15	101.888	1829.15	96.7571	1829.15	96.3602
1831.08	98.749	1830.12	101.846	1830.12	96.8597	1830.12	96.5123
1832.04	98.7686	1831.08	101.802	1831.08	97.1075	1831.08	96.8717
1833.01	98.7832	1832.04	101.772	1832.04	97.4131	1832.04	97.3132
1833.97	98.7901	1833.01	101.763	1833.01	97.6712	1833.01	97.6875
1834.94	98.7898	1833.97	101.769	1833.97	97.8222	1833.97	97.9118
1835.9	98.7852	1834.94	101.783	1834.94	97.867	1834.94	97.9878
1836.86	98.78	1835.9	101.796	1835.9	97.8498	1835.9	97.9766
1837.83	98.777	1836.86	101.803	1836.86	97.8275	1836.86	97.9553
1838.79	98.7762	1837.83	101.808	1837.83	97.8306	1837.83	97.9641
1839.76	98.7748	1838.79	101.815	1838.79	97.8414	1838.79	97.9763
1840.72	98.7701	1839.76	101.831	1839.76	97.8077	1839.76	97.9191
1841.69	98.7613	1840.72	101.853	1840.72	97.6785	1840.72	97.7223
1842.65	98.7514	1841.69	101.876	1841.69	97.4349	1841.69	97.3605
1843.61	98.7475	1842.65	101.89	1842.65	97.1142	1842.65	96.8877
1844.58	98.7565	1843.61	101.886	1843.61	96.8216	1843.61	96.455
1845.54	98.7769	1844.58	101.864	1844.58	96.6874	1844.58	96.2512
1846.51	98.7992	1845.54	101.834	1845.54	96.7696	1845.54	96.3628
1847.47	98.8138	1846.51	101.806	1846.51	97.0109	1846.51	96.7108
1848.44	98.8165	1847.47	101.783	1847.47	97.3084	1847.47	97.1469
1849.4	98.8074	1848.44	101.765	1848.44	97.5868	1848.44	97.5612
1850.36	98.7896	1849.4	101.752	1849.4	97.8136	1849.4	97.9035
1851.33	98.7684	1850.36	101.746	1850.36	97.982	1850.36	98.1613
1852.29	98.7498	1851.33	101.75	1851.33	98.0953	1851.33	98.3382
1853.26	98.7396	1852.29	101.764	1852.29	98.1604	1852.29	98.4438
1854.22	98.7408	1853.26	101.784	1853.26	98.186	1853.26	98.4909
1855.19	98.7531	1854.22	101.805	1854.22	98.1823	1854.22	98.4937
1856.15	98.7726	1855.19	101.825	1855.19	98.1594	1855.19	98.465
1857.11	98.7936	1856.15	101.841	1856.15	98.1256	1856.15	98.4162
1858.08	98.8112	1857.11	101.857	1857.11	98.0883	1857.11	98.3587
1859.04	98.823	1858.08	101.871	1858.08	98.0554	1858.08	98.3072
1860.01	98.8294	1859.04	101.884	1859.04	98.0359	1859.04	98.2783
1860.97	98.832	1860.01	101.892	1860.01	98.0359	1860.01	98.2828
1861.93	98.8316	1860.97	101.896	1860.97	98.0502	1860.97	98.3112
1862.9	98.8272	1861.93	101.896	1861.93	98.0556	1861.93	98.3259
1863.86	98.8169	1862.9	101.897	1862.9	98.0139	1862.9	98.2667
1864.83	98.7988	1863.86	101.9	1863.86	97.8835	1863.86	98.0714
1865.79	98.7738	1864.83	101.903	1864.83	97.6369	1864.83	97.6999
1866.76	98.747	1865.79	101.902	1865.79	97.2812	1865.79	97.1635
1867.72	98.7301	1866.76	101.891	1866.76	96.8827	1866.76	96.5604
1868.68	98.7357	1867.72	101.869	1867.72	96.5767	1867.72	96.0907
1869.65	98.7651	1868.68	101.845	1868.68	96.5119	1868.68	95.9756
1870.61	98.8056	1869.65	101.832	1869.65	96.7319	1869.65	96.2836
1871.58	98.8428	1870.61	101.833	1870.61	97.1319	1870.61	96.8635
1872.54	98.8688	1871.58	101.845	1871.58	97.5563	1871.58	97.4858
1873.51	98.8815	1872.54	101.857	1872.54	97.9008	1872.54	97.9933
1874.47	98.8819	1873.51	101.865	1873.51	98.1309	1873.51	98.3312
1875.43	98.8737	1874.47	101.864	1874.47	98.2573	1874.47	98.5126
1876.4	98.8622	1875.43	101.853	1875.43	98.3104	1875.43	98.5829
1877.36	98.8529	1876.4	101.836	1876.4	98.3225	1876.4	98.5944
1878.33	98.8491	1877.36	101.816	1877.36	98.3162	1877.36	98.5866
1879.29	98.8501	1878.33	101.798	1878.33	98.2995	1878.33	98.5758
1880.26	98.8528	1879.29	101.786	1879.29	98.2715	1879.29	98.5595
1881.22	98.8539	1880.26	101.782	1880.26	98.2327	1880.26	98.5313
1882.18	98.8521	1881.22	101.787	1881.22	98.1907	1881.22	98.4928
1883.15	98.8488	1882.18	101.797	1882.18	98.1569	1882.18	98.4523
1884.11	98.8465	1883.15	101.812	1883.15	98.1358	1883.15	98.4149
1885.08	98.8475	1884.11	101.829	1884.11	98.1172	1884.11	98.3711
1886.04	98.8527	1885.08	101.848	1885.08	98.08	1885.08	98.2996
1887	98.8619	1886.04	101.868	1886.04	98.0056	1886.04	98.1822
1887.97	98.8742	1887	101.887	1887	97.8952	1887	98.0241
1888.93	98.8876	1887.97	101.903	1887.97	97.7766	1887.97	97.8633
1889.9	98.8988	1888.93	101.913	1888.93	97.6947	1888.93	97.7575
1890.86	98.9036	1889.9	101.918	1889.9	97.6827	1889.9	97.7461
1891.83	98.9002	1890.86	101.919	1890.86	97.7358	1890.86	97.8174
1892.79	98.8896	1891.83	101.92	1891.83	97.8159	1891.83	97.9174
1893.75	98.8771	1892.79	101.92	1892.79	97.8822	1892.79	97.9913
1894.72	98.8697	1893.75	101.919	1893.75	97.9178	1893.75	98.0208
1895.68	98.8727	1894.72	101.915	1894.72	97.9354	1894.72	98.0302
1896.65	98.8854	1895.68	101.906	1895.68	97.9621	1895.68	98.0643
1897.61	98.9005	1896.65	101.896	1896.65	98.0154	1896.65	98.1518
1898.58	98.9078	1897.61	101.891	1897.61	98.0887	1897.61	98.2817
1899.54	98.9012	1898.58	101.895	1898.58	98.1574	1898.58	98.4125
1900.5	98.8817	1899.54	101.91	1899.54	98.199	1899.54	98.5033
1901.47	98.858	1900.5	101.934	1900.5	98.208	1900.5	98.5385
1902.43	98.8419	1901.47	101.958	1901.47	98.195	1901.47	98.53
1903.4	98.8423	1902.43	101.974	1902.43	98.174	1902.43	98.5
1904.36	98.86	1903.4	101.976	1903.4	98.148	1903.4	98.4595
1905.33	98.8879	1904.36	101.962	1904.36	98.1051	1904.36	98.3984
1906.29	98.9142	1905.33	101.934	1905.33	98.029	1905.33	98.2967
1907.25	98.9279	1906.29	101.898	1906.29	97.9152	1906.29	98.1468
1908.22	98.923	1907.25	101.862	1907.25	97.7834	1907.25	97.9722
1909.18	98.9015	1908.22	101.834	1908.22	97.6761	1908.22	97.8284
1910.15	98.8728	1909.18	101.823	1909.18	97.6398	1909.18	97.7786
1911.11	98.8474	1910.15	101.829	1910.15	97.6964	1910.15	97.8533
1912.08	98.831	1911.11	101.848	1911.11	97.824	1911.11	98.0228
1913.04	98.8222	1912.08	101.872	1912.08	97.9674	1912.08	98.2096
1914	98.8151	1913.04	101.894	1913.04	98.067	1913.04	98.3302
1914.97	98.8033	1914	101.91	1914	98.085	1914	98.3316
1915.93	98.7842	1914.97	101.921	1914.97	98.0159	1914.97	98.2077
1916.9	98.7615	1915.93	101.929	1915.93	97.8857	1915.93	97.9988
1917.86	98.745	1916.9	101.938	1916.9	97.7409	1916.9	97.7754
1918.82	98.745	1917.86	101.949	1917.86	97.6246	1917.86	97.6033
1919.79	98.7647	1918.82	101.961	1918.82	97.5517	1918.82	97.5059
1920.75	98.7981	1919.79	101.969	1919.79	97.5059	1919.79	97.4599
1921.72	98.8335	1920.75	101.969	1920.75	97.4649	1920.75	97.4305
1922.68	98.8592	1921.72	101.961	1921.72	97.4269	1921.72	97.4094
1923.65	98.8688	1922.68	101.948	1922.68	97.4174	1922.68	97.4241
1924.61	98.8638	1923.65	101.94	1923.65	97.471	1923.65	97.5131
1925.57	98.8518	1924.61	101.94	1924.61	97.6022	1924.61	97.6884
1926.54	98.8402	1925.57	101.948	1925.57	97.79	1925.57	97.918
1927.5	98.8331	1926.54	101.96	1926.54	97.989	1926.54	98.1443
1928.47	98.8316	1927.5	101.967	1927.5	98.1546	1927.5	98.3174
1929.43	98.8352	1928.47	101.964	1928.47	98.2607	1928.47	98.4145
1930.4	98.8442	1929.43	101.95	1929.43	98.3021	1929.43	98.4405
1931.36	98.8574	1930.4	101.928	1930.4	98.2898	1930.4	98.4159
1932.32	98.8708	1931.36	101.901	1931.36	98.243	1931.36	98.3643
1933.29	98.8767	1932.32	101.874	1932.32	98.1834	1932.32	98.306
1934.25	98.8674	1933.29	101.85	1933.29	98.1313	1933.29	98.2585
1935.22	98.8399	1934.25	101.834	1934.25	98.1022	1934.25	98.2366
1936.18	98.8001	1935.22	101.83	1935.22	98.1015	1935.22	98.2466
1937.14	98.7603	1936.18	101.842	1936.18	98.1183	1936.18	98.2754
1938.11	98.7329	1937.14	101.868	1937.14	98.1252	1937.14	98.2882
1939.07	98.7234	1938.11	101.899	1938.11	98.0883	1938.11	98.2404
1940.04	98.7294	1939.07	101.924	1939.07	97.9831	1939.07	98.1006
1941	98.7422	1940.04	101.934	1940.04	97.8095	1940.04	97.8727
1941.97	98.752	1941	101.925	1941	97.6003	1941	97.6058
1942.93	98.7529	1941.97	101.907	1941.97	97.4152	1941.97	97.3838
1943.89	98.7448	1942.93	101.894	1942.93	97.3152	1942.93	97.2844
1944.86	98.7307	1943.89	101.897	1943.89	97.3264	1943.89	97.3313
1945.82	98.712	1944.86	101.916	1944.86	97.4258	1944.86	97.4822
1946.79	98.6895	1945.82	101.937	1945.82	97.5623	1945.82	97.6655
1947.75	98.6657	1946.79	101.948	1946.79	97.6903	1946.79	97.8255
1948.72	98.6466	1947.75	101.942	1947.75	97.7879	1947.75	97.9421
1949.68	98.6397	1948.72	101.922	1948.72	97.8578	1948.72	98.0236
1950.64	98.6495	1949.68	101.896	1949.68	97.9164	1949.68	98.0886
1951.61	98.6743	1950.64	101.874	1950.64	97.9789	1950.64	98.1511
1952.57	98.707	1951.61	101.862	1951.61	98.0499	1951.61	98.2157
1953.54	98.7405	1952.57	101.857	1952.57	98.1203	1952.57	98.28
1954.5	98.7726	1953.54	101.854	1953.54	98.174	1953.54	98.3396
1955.47	98.8063	1954.5	101.847	1954.5	98.1972	1954.5	98.3878
1956.43	98.8452	1955.47	101.835	1955.47	98.1862	1955.47	98.4126
1957.39	98.8858	1956.43	101.82	1956.43	98.1487	1956.43	98.3968
1958.36	98.9145	1957.39	101.811	1957.39	98.0992	1957.39	98.3265
1959.32	98.9122	1958.36	101.811	1958.36	98.0519	1958.36	98.2021
1960.29	98.8664	1959.32	101.82	1959.32	98.0152	1959.32	98.0443
1961.25	98.7829	1960.29	101.833	1960.29	97.9904	1960.29	97.8855
1962.22	98.6862	1961.25	101.84	1961.25	97.9733	1961.25	97.7508
1963.18	98.6073	1962.22	101.834	1962.22	97.9563	1962.22	97.6411
1964.14	98.568	1963.18	101.814	1963.18	97.9305	1963.18	97.5353
1965.11	98.5723	1964.14	101.784	1964.14	97.8871	1964.14	97.4091
1966.07	98.6109	1965.11	101.755	1965.11	97.8216	1965.11	97.2592
1967.04	98.6738	1966.07	101.739	1966.07	97.7382	1966.07	97.1146
1968	98.7616	1967.04	101.741	1967.04	97.6535	1967.04	97.0269
1968.96	98.8834	1968	101.76	1968	97.5912	1968	97.0391
1969.93	99.0398	1968.96	101.786	1968.96	97.57	1968.96	97.1576
1970.89	99.2069	1969.93	101.809	1969.93	97.5923	1969.93	97.3476
1971.86	99.336	1970.89	101.823	1970.89	97.6444	1970.89	97.554
1972.82	99.3716	1971.86	101.825	1971.86	97.7065	1971.86	97.7253
1973.79	99.2809	1972.82	101.818	1972.82	97.7631	1972.82	97.8267
1974.75	99.0785	1973.79	101.803	1973.79	97.809	1973.79	97.8451
1975.71	98.8265	1974.75	101.784	1974.75	97.847	1974.75	97.7916
1976.68	98.6021	1975.71	101.762	1975.71	97.8807	1975.71	97.7003
1977.64	98.4522	1976.68	101.741	1976.68	97.9082	1976.68	97.6187
1978.61	98.3747	1977.64	101.722	1977.64	97.9228	1977.64	97.5888
1979.57	98.3367	1978.61	101.709	1978.61	97.9202	1978.61	97.6272
1980.54	98.3105	1979.57	101.7	1979.57	97.904	1979.57	97.7191
1981.5	98.2943	1980.54	101.696	1980.54	97.8848	1980.54	97.8292
1982.46	98.3073	1981.5	101.695	1981.5	97.8743	1981.5	97.922
1983.43	98.371	1982.46	101.696	1982.46	97.88	1982.46	97.9766
1984.39	98.4896	1983.43	101.698	1983.43	97.903	1983.43	97.9924
1985.36	98.6425	1984.39	101.699	1984.39	97.939	1984.39	97.9832
1986.32	98.7898	1985.36	101.695	1985.36	97.9794	1985.36	97.9657
1987.29	98.8893	1986.32	101.685	1986.32	98.0123	1986.32	97.9456
1988.25	98.9136	1987.29	101.668	1987.29	98.0244	1987.29	97.9122
1989.21	98.8596	1988.25	101.648	1988.25	98.0031	1988.25	97.8445
1990.18	98.7501	1989.21	101.63	1989.21	97.9406	1989.21	97.7268
1991.14	98.6253	1990.18	101.62	1990.18	97.8387	1990.18	97.5652
1992.11	98.5266	1991.14	101.618	1991.14	97.7124	1991.14	97.3959
1993.07	98.4767	1992.11	101.62	1992.11	97.5901	1992.11	97.2732
1994.03	98.4713	1993.07	101.62	1993.07	97.5053	1993.07	97.2414
1995	98.4885	1994.03	101.612	1994.03	97.4851	1994.03	97.3091
1995.96	98.5075	1995	101.595	1995	97.5415	1995	97.4481
1996.93	98.5211	1995.96	101.57	1995.96	97.668	1995.96	97.6119
1997.89	98.5375	1996.93	101.543	1996.93	97.84	1996.93	97.7585
1998.86	98.573	1997.89	101.516	1997.89	98.0173	1997.89	97.8631
1999.82	98.6387	1998.86	101.492	1998.86	98.1526	1998.86	97.92
2000.78	98.7301	1999.82	101.473	1999.82	98.207	1999.82	97.9373
2001.75	98.8258	2000.78	101.459	2000.78	98.1672	2000.78	97.9271
2002.71	98.8963	2001.75	101.451	2001.75	98.0522	2001.75	97.8988
2003.68	98.9169	2002.71	101.447	2002.71	97.904	2002.71	97.8568
2004.64	98.8763	2003.68	101.447	2003.68	97.7697	2003.68	97.802
2005.61	98.7816	2004.64	101.449	2004.64	97.6846	2004.64	97.7342
2006.57	98.6551	2005.61	101.449	2005.61	97.663	2005.61	97.6537
2007.53	98.5274	2006.57	101.445	2006.57	97.6982	2006.57	97.5654
2008.5	98.4269	2007.53	101.438	2007.53	97.77	2007.53	97.483
2009.46	98.3718	2008.5	101.426	2008.5	97.8544	2008.5	97.4294
2010.43	98.3671	2009.46	101.413	2009.46	97.9305	2009.46	97.4271
2011.39	98.4056	2010.43	101.401	2010.43	97.9826	2010.43	97.4827
2012.36	98.4737	2011.39	101.39	2011.39	98.0011	2011.39	97.5749
2013.32	98.5566	2012.36	101.382	2012.36	97.9824	2012.36	97.6583
2014.28	98.642	2013.32	101.374	2013.32	97.9296	2013.32	97.6831
2015.25	98.7198	2014.28	101.364	2014.28	97.8508	2014.28	97.6221
2016.21	98.7789	2015.25	101.349	2015.25	97.7567	2015.25	97.4878
2017.18	98.8045	2016.21	101.328	2016.21	97.6589	2016.21	97.3289
2018.14	98.7815	2017.18	101.303	2017.18	97.5686	2017.18	97.2027
2019.1	98.7035	2018.14	101.278	2018.14	97.4966	2018.14	97.1407
2020.07	98.5803	2019.1	101.255	2019.1	97.4517	2019.1	97.1343
2021.03	98.4385	2020.07	101.237	2020.07	97.4392	2020.07	97.1502
2022	98.313	2021.03	101.221	2021.03	97.4576	2021.03	97.1603
2022.96	98.2343	2022	101.203	2022	97.5004	2022	97.159
2023.93	98.2154	2022.96	101.178	2022.96	97.5587	2022.96	97.1594
2024.89	98.2469	2023.93	101.141	2023.93	97.6265	2023.93	97.177
2025.85	98.304	2024.89	101.093	2024.89	97.7019	2024.89	97.2158
2026.82	98.3618	2025.85	101.038	2025.85	97.7831	2025.85	97.2677
2027.78	98.4091	2026.82	100.981	2026.82	97.8603	2026.82	97.3229
2028.75	98.45	2027.78	100.929	2027.78	97.9113	2027.78	97.3788
2029.71	98.4943	2028.75	100.886	2028.75	97.9075	2028.75	97.4397
2030.68	98.5453	2029.71	100.854	2029.71	97.831	2029.71	97.5064
2031.64	98.5931	2030.68	100.831	2030.68	97.6926	2030.68	97.5678
2032.6	98.62	2031.64	100.817	2031.64	97.5374	2031.64	97.6025
2033.57	98.6128	2032.6	100.806	2032.6	97.4272	2032.6	97.592
2034.53	98.5728	2033.57	100.792	2033.57	97.4077	2033.57	97.5347
2035.5	98.5167	2034.53	100.768	2034.53	97.4792	2034.53	97.4499
2036.46	98.4661	2035.5	100.73	2035.5	97.5947	2035.5	97.3685
2037.43	98.4362	2036.46	100.677	2036.46	97.6872	2036.46	97.3167
2038.39	98.4303	2037.43	100.614	2037.43	97.7085	2037.43	97.3045
2039.35	98.4417	2038.39	100.549	2038.39	97.6522	2038.39	97.3245
2040.32	98.4591	2039.35	100.492	2039.35	97.5509	2039.35	97.3585
2041.28	98.4714	2040.32	100.447	2040.32	97.4539	2040.32	97.3878
2042.25	98.4706	2041.28	100.418	2041.28	97.3991	2041.28	97.4012
2043.21	98.4517	2042.25	100.4	2042.25	97.3962	2042.25	97.4005
2044.17	98.4133	2043.21	100.387	2043.21	97.4296	2043.21	97.399
2045.14	98.3588	2044.17	100.372	2044.17	97.4755	2044.17	97.4141
2046.1	98.298	2045.14	100.347	2045.14	97.5185	2045.14	97.4576
2047.07	98.2462	2046.1	100.311	2046.1	97.5562	2046.1	97.5278
2048.03	98.2181	2047.07	100.262	2047.07	97.5913	2047.07	97.6081
2049	98.22	2048.03	100.205	2048.03	97.6227	2048.03	97.6754
2049.96	98.2459	2049	100.146	2049	97.643	2049	97.7126
2050.92	98.2821	2049.96	100.088	2049.96	97.6461	2049.96	97.7183
2051.89	98.3144	2050.92	100.036	2050.92	97.6338	2050.92	97.7056
2052.85	98.3345	2051.89	99.9879	2051.89	97.6172	2051.89	97.6942
2053.82	98.3406	2052.85	99.9436	2052.85	97.6109	2052.85	97.7002
2054.78	98.3361	2053.82	99.9017	2053.82	97.6233	2053.82	97.7307
2055.75	98.3268	2054.78	99.8622	2054.78	97.6516	2054.78	97.7807
2056.71	98.3184	2055.75	99.825	2055.75	97.6817	2055.75	97.836
2057.67	98.3168	2056.71	99.7889	2056.71	97.6956	2056.71	97.8776
2058.64	98.3265	2057.67	99.7517	2057.67	97.6808	2057.67	97.889
2059.6	98.35	2058.64	99.7106	2058.64	97.6365	2058.64	97.8611
2060.57	98.3849	2059.6	99.665	2059.6	97.5729	2059.6	97.7957
2061.53	98.4232	2060.57	99.6165	2060.57	97.5062	2060.57	97.7055
2062.5	98.4539	2061.53	99.5691	2061.53	97.4513	2061.53	97.6111
2063.46	98.4671	2062.5	99.5268	2062.5	97.418	2062.5	97.5363
2064.42	98.4588	2063.46	99.4917	2063.46	97.4091	2063.46	97.5005
2065.39	98.4324	2064.42	99.4632	2064.42	97.4213	2064.42	97.512
2066.35	98.3957	2065.39	99.4383	2065.39	97.4465	2065.39	97.5647
2067.32	98.357	2066.35	99.4137	2066.35	97.4748	2066.35	97.64
2068.28	98.3224	2067.32	99.3873	2067.32	97.497	2067.32	97.7158
2069.25	98.2961	2068.28	99.3591	2068.28	97.5068	2068.28	97.7751
2070.21	98.2807	2069.25	99.3305	2069.25	97.5024	2069.25	97.8115
2071.17	98.2766	2070.21	99.3035	2070.21	97.4875	2070.21	97.8289
2072.14	98.2797	2071.17	99.2791	2071.17	97.4696	2071.17	97.8359
2073.1	98.2815	2072.14	99.2573	2072.14	97.4577	2072.14	97.8406
2074.07	98.273	2073.1	99.2378	2073.1	97.4575	2073.1	97.8467
2075.03	98.2503	2074.07	99.2204	2074.07	97.4685	2074.07	97.8533
2075.99	98.2187	2075.03	99.2053	2075.03	97.4831	2075.03	97.8576
2076.96	98.1912	2075.99	99.1928	2075.99	97.4912	2075.99	97.8582
2077.92	98.1813	2076.96	99.1824	2076.96	97.486	2076.96	97.8563
2078.89	98.1951	2077.92	99.1725	2077.92	97.4687	2077.92	97.8545
2079.85	98.2278	2078.89	99.1611	2078.89	97.4473	2078.89	97.8542
2080.82	98.2663	2079.85	99.1468	2079.85	97.4317	2079.85	97.8542
2081.78	98.2965	2080.82	99.1302	2080.82	97.4273	2080.82	97.8513
2082.74	98.3098	2081.78	99.1132	2081.78	97.4329	2081.78	97.8434
2083.71	98.3052	2082.74	99.098	2082.74	97.4434	2082.74	97.8315
2084.67	98.288	2083.71	99.086	2083.71	97.4548	2083.71	97.8201
2085.64	98.266	2084.67	99.0774	2084.67	97.4665	2084.67	97.8143
2086.6	98.2458	2085.64	99.0726	2085.64	97.4796	2085.64	97.8162
2087.57	98.2321	2086.6	99.0732	2086.6	97.4928	2086.6	97.823
2088.53	98.227	2087.57	99.081	2087.57	97.5007	2087.57	97.8287
2089.49	98.2306	2088.53	99.0956	2088.53	97.4979	2088.53	97.8284
2090.46	98.2409	2089.49	99.1127	2089.49	97.4846	2089.49	97.8225
2091.42	98.2548	2090.46	99.1234	2090.46	97.4705	2090.46	97.817
2092.39	98.2695	2091.42	99.1182	2091.42	97.4712	2091.42	97.8207
2093.35	98.284	2092.39	99.0923	2092.39	97.4994	2092.39	97.8394
2094.32	98.2995	2093.35	99.049	2093.35	97.5555	2093.35	97.8722
2095.28	98.3183	2094.32	98.9991	2094.32	97.6262	2094.32	97.9114
2096.24	98.3406	2095.28	98.9564	2095.28	97.6902	2095.28	97.9463
2097.21	98.3625	2096.24	98.9308	2096.24	97.7294	2096.24	97.9688
2098.17	98.3775	2097.21	98.9249	2097.21	97.737	2097.21	97.9767
2099.14	98.3802	2098.17	98.9337	2098.17	97.718	2098.17	97.9733
2100.1	98.3709	2099.14	98.9478	2099.14	97.6838	2099.14	97.9637
2101.06	98.3564	2100.1	98.9579	2100.1	97.6451	2100.1	97.9519
2102.03	98.3466	2101.06	98.9576	2101.06	97.6098	2101.06	97.9389
2102.99	98.3488	2102.03	98.9438	2102.03	97.5826	2102.03	97.9254
2103.96	98.3629	2102.99	98.9169	2102.99	97.5668	2102.99	97.9133
2104.92	98.3813	2103.96	98.88	2103.96	97.5635	2103.96	97.9076
2105.89	98.3941	2104.92	98.8398	2104.92	97.5712	2104.92	97.9147
2106.85	98.3963	2105.89	98.8045	2105.89	97.5855	2105.89	97.9386
2107.81	98.3913	2106.85	98.7808	2106.85	97.6015	2106.85	97.9775
2108.78	98.389	2107.81	98.7703	2107.81	97.6156	2107.81	98.0224
2109.74	98.3988	2108.78	98.7673	2108.78	97.6276	2108.78	98.0605
2110.71	98.4233	2109.74	98.7615	2109.74	97.6399	2109.74	98.0814
2111.67	98.4558	2110.71	98.7435	2110.71	97.6555	2110.71	98.0828
2112.64	98.4844	2111.67	98.7102	2111.67	97.6756	2111.67	98.0717
2113.6	98.499	2112.64	98.666	2112.64	97.6986	2112.64	98.0607
2114.56	98.4971	2113.6	98.6197	2113.6	97.7206	2113.6	98.0601
2115.53	98.4852	2114.56	98.5782	2114.56	97.7374	2114.56	98.0727
2116.49	98.4743	2115.53	98.5431	2115.53	97.7459	2115.53	98.0931
2117.46	98.4738	2116.49	98.5113	2116.49	97.7463	2116.49	98.1122
2118.42	98.4865	2117.46	98.4788	2117.46	97.7414	2117.46	98.1236
2119.39	98.5079	2118.42	98.4445	2118.42	97.7354	2118.42	98.1272
2120.35	98.5294	2119.39	98.4104	2119.39	97.7319	2119.39	98.1283
2121.31	98.5432	2120.35	98.3783	2120.35	97.7327	2120.35	98.1338
2122.28	98.5461	2121.31	98.3465	2121.31	97.7379	2121.31	98.1477
2123.24	98.5405	2122.28	98.3098	2122.28	97.7479	2122.28	98.1687
2124.21	98.533	2123.24	98.2623	2123.24	97.7636	2123.24	98.1915
2125.17	98.5302	2124.21	98.2013	2124.21	97.7852	2124.21	98.2077
2126.13	98.5352	2125.17	98.1286	2125.17	97.8102	2125.17	98.2096
2127.1	98.5454	2126.13	98.0482	2126.13	97.8321	2126.13	98.1919
2128.06	98.5529	2127.1	97.9634	2127.1	97.8423	2127.1	98.1551
2129.03	98.5475	2128.06	97.8749	2128.06	97.8346	2128.06	98.107
2129.99	98.5207	2129.03	97.782	2129.03	97.8095	2129.03	98.0616
2130.96	98.4714	2129.99	97.6858	2129.99	97.7744	2129.99	98.0336
2131.92	98.4078	2130.96	97.5905	2130.96	97.7392	2130.96	98.0306
2132.88	98.3477	2131.92	97.5013	2131.92	97.7101	2131.92	98.0463
2133.85	98.3128	2132.88	97.4206	2132.88	97.6852	2132.88	98.0614
2134.81	98.3193	2133.85	97.3451	2133.85	97.6559	2133.85	98.0505
2135.78	98.3687	2134.81	97.2658	2134.81	97.6124	2134.81	97.9965
2136.74	98.4441	2135.78	97.1721	2135.78	97.5508	2135.78	97.9013
2137.71	98.5147	2136.74	97.0568	2136.74	97.4778	2136.74	97.7868
2138.67	98.5486	2137.71	96.9197	2137.71	97.4087	2137.71	97.6858
2139.63	98.5257	2138.67	96.7677	2138.67	97.363	2138.67	97.6284
2140.6	98.446	2139.63	96.6121	2139.63	97.3568	2139.63	97.6302
2141.56	98.3302	2140.6	96.4632	2140.6	97.3964	2140.6	97.688
2142.53	98.2121	2141.56	96.3262	2141.56	97.4726	2141.56	97.7797
2143.49	98.1256	2142.53	96.1994	2142.53	97.5609	2142.53	97.871
2144.46	98.0925	2143.49	96.0757	2143.49	97.629	2143.49	97.9261
2145.42	98.1142	2144.46	95.9461	2144.46	97.6513	2144.46	97.9218
2146.38	98.1721	2145.42	95.8045	2145.42	97.6236	2145.42	97.859
2147.35	98.2358	2146.38	95.6495	2146.38	97.5679	2146.38	97.7647
2148.31	98.2765	2147.35	95.4838	2147.35	97.5214	2147.35	97.6795
2149.28	98.2774	2148.31	95.3111	2148.31	97.5158	2148.31	97.6376
2150.24	98.2384	2149.28	95.1331	2149.28	97.5585	2149.28	97.6487
2151.2	98.1717	2150.24	94.9493	2150.24	97.6278	2150.24	97.6943
2152.17	98.0931	2151.2	94.759	2151.2	97.684	2151.2	97.738
2153.13	98.0122	2152.17	94.5635	2152.17	97.6889	2152.17	97.7432
2154.1	97.9282	2153.13	94.3663	2153.13	97.6209	2153.13	97.6869
2155.06	97.832	2154.1	94.1715	2154.1	97.4794	2154.1	97.5633
2156.03	97.7142	2155.06	93.9804	2155.06	97.2806	2155.06	97.3804
2156.99	97.5766	2156.03	93.7907	2156.03	97.0535	2156.03	97.158
2157.95	97.4402	2156.99	93.598	2156.99	96.8391	2156.99	96.93
2158.92	97.341	2157.95	93.3981	2157.95	96.6881	2157.95	96.7445
2159.88	97.311	2158.92	93.1893	2158.92	96.6435	2158.92	96.6494
2160.85	97.3598	2159.88	92.9721	2159.88	96.7152	2159.88	96.6655
2161.81	97.4706	2160.85	92.7477	2160.85	96.869	2160.85	96.7721
2162.78	97.6112	2161.81	92.5163	2161.81	97.0431	2161.81	96.92
2163.74	97.7471	2162.78	92.2778	2162.78	97.1769	2162.78	97.0585
2164.7	97.852	2163.74	92.0316	2163.74	97.2345	2163.74	97.1561
2165.67	97.9141	2164.7	91.7774	2164.7	97.2141	2164.7	97.2058
2166.63	97.9391	2165.67	91.5147	2165.67	97.1439	2165.67	97.2199
2167.6	97.9444	2166.63	91.2429	2166.63	97.0664	2166.63	97.219
2168.56	97.9505	2167.6	90.9609	2167.6	97.0175	2167.6	97.2204
2169.53	97.9705	2168.56	90.6691	2168.56	97.0125	2168.56	97.2324
2170.49	98.0054	2169.53	90.3694	2169.53	97.0437	2169.53	97.2547
2171.45	98.0461	2170.49	90.0645	2170.49	97.0908	2170.49	97.2823
2172.42	98.0797	2171.45	89.756	2171.45	97.1356	2171.45	97.3114
2173.38	98.0971	2172.42	89.443	2172.42	97.1722	2172.42	97.3409
2174.35	98.0956	2173.38	89.1223	2173.38	97.2088	2173.38	97.3724
2175.31	98.077	2174.35	88.7908	2174.35	97.2584	2174.35	97.4065
2176.27	98.0429	2175.31	88.448	2175.31	97.3254	2175.31	97.4384
2177.24	97.9918	2176.27	88.097	2176.27	97.3973	2176.27	97.4571
2178.2	97.9235	2177.24	87.7428	2177.24	97.4476	2177.24	97.4498
2179.17	97.8451	2178.2	87.3897	2178.2	97.4502	2178.2	97.409
2180.13	97.7743	2179.17	87.0389	2179.17	97.3942	2179.17	97.3399
2181.1	97.7344	2180.13	86.688	2180.13	97.2931	2180.13	97.2602
2182.06	97.7417	2181.1	86.3327	2181.1	97.1799	2181.1	97.1944
2183.02	97.793	2182.06	85.9688	2182.06	97.0927	2182.06	97.1619
2183.99	97.865	2183.02	85.5945	2183.02	97.0562	2183.02	97.1694
2184.95	97.9255	2183.99	85.2112	2183.99	97.0715	2183.99	97.209
2185.92	97.9513	2184.95	84.8226	2184.95	97.1195	2184.95	97.2661
2186.88	97.9399	2185.92	84.4337	2185.92	97.1745	2185.92	97.3266
2187.85	97.9081	2186.88	84.0483	2186.88	97.2179	2186.88	97.3823
2188.81	97.8809	2187.85	83.6673	2187.85	97.2463	2187.85	97.4294
2189.77	97.8774	2188.81	83.2876	2188.81	97.2685	2188.81	97.4665
2190.74	97.9025	2189.77	82.9025	2189.77	97.2975	2189.77	97.4923
2191.7	97.9481	2190.74	82.5031	2190.74	97.341	2190.74	97.5067
2192.67	97.9999	2191.7	82.082	2191.7	97.3968	2191.7	97.5112
2193.63	98.0455	2192.67	81.6354	2192.67	97.4549	2192.67	97.5089
2194.6	98.079	2193.63	81.1648	2193.63	97.504	2193.63	97.5033
2195.56	98.1006	2194.6	80.6765	2194.6	97.5374	2194.6	97.4976
2196.52	98.1139	2195.56	80.1784	2195.56	97.5548	2195.56	97.4945
2197.49	98.1234	2196.52	79.6775	2196.52	97.5591	2196.52	97.497
2198.45	98.1324	2197.49	79.1773	2197.49	97.5521	2197.49	97.5082
2199.42	98.1431	2198.45	78.6781	2198.45	97.5336	2198.45	97.5303
2200.38	98.1571	2199.42	78.1782	2199.42	97.5038	2199.42	97.5628
2201.34	98.1754	2200.38	77.6759	2200.38	97.4671	2200.38	97.6029
2202.31	98.1978	2201.34	77.1707	2201.34	97.4323	2201.34	97.6461
2203.27	98.2215	2202.31	76.6623	2202.31	97.4088	2202.31	97.6874
2204.24	98.2408	2203.27	76.1496	2203.27	97.4006	2203.27	97.7219
2205.2	98.2475	2204.24	75.629	2204.24	97.4035	2204.24	97.7449
2206.17	98.2347	2205.2	75.0961	2205.2	97.409	2205.2	97.7523
2207.13	98.2004	2206.17	74.5473	2206.17	97.4101	2206.17	97.7424
2208.09	98.1508	2207.13	73.9828	2207.13	97.4057	2207.13	97.7178
2209.06	98.0988	2208.09	73.4073	2208.09	97.4001	2208.09	97.6859
2210.02	98.0593	2209.06	72.8288	2209.06	97.3977	2209.06	97.656
2210.99	98.044	2210.02	72.2553	2210.02	97.3994	2210.02	97.6356
2211.95	98.057	2210.99	71.6915	2210.99	97.4037	2210.99	97.6287
2212.92	98.0955	2211.95	71.138	2211.95	97.4103	2211.95	97.6352
2213.88	98.1514	2212.92	70.5921	2212.92	97.4231	2212.92	97.6528
2214.84	98.2144	2213.88	70.0508	2213.88	97.4465	2213.88	97.6789
2215.81	98.2733	2214.84	69.5128	2214.84	97.4802	2214.84	97.7097
2216.77	98.3175	2215.81	68.9792	2215.81	97.515	2215.81	97.7399
2217.74	98.3393	2216.77	68.452	2216.77	97.5363	2216.77	97.7632
2218.7	98.3371	2217.74	67.9329	2217.74	97.532	2217.74	97.7744
2219.67	98.3177	2218.7	67.4223	2218.7	97.5	2218.7	97.7733
2220.63	98.2942	2219.67	66.9202	2219.67	97.4488	2219.67	97.7656
2221.59	98.2803	2220.63	66.4273	2220.63	97.3915	2220.63	97.7611
2222.56	98.2833	2221.59	65.9451	2221.59	97.3388	2221.59	97.7687
2223.52	98.3008	2222.56	65.4746	2222.56	97.296	2222.56	97.793
2224.49	98.3232	2223.52	65.0143	2223.52	97.266	2223.52	97.8326
2225.45	98.3395	2224.49	64.559	2224.49	97.2525	2224.49	97.8812
2226.41	98.3442	2225.45	64.1019	2225.45	97.2609	2225.45	97.9294
2227.38	98.3398	2226.41	63.6371	2226.41	97.2943	2226.41	97.9677
2228.34	98.3337	2227.38	63.1627	2227.38	97.3492	2227.38	97.989
2229.31	98.333	2228.34	62.6807	2228.34	97.4152	2228.34	97.9908
2230.27	98.3403	2229.31	62.1953	2229.31	97.4791	2229.31	97.9769
2231.24	98.3532	2230.27	61.7105	2230.27	97.5306	2230.27	97.9562
2232.2	98.3668	2231.24	61.2285	2231.24	97.5649	2231.24	97.9389
2233.16	98.3774	2232.2	60.7507	2232.2	97.5814	2232.2	97.9306
2234.13	98.3844	2233.16	60.2786	2233.16	97.5818	2233.16	97.9298
2235.09	98.3897	2234.13	59.8141	2234.13	97.569	2234.13	97.9301
2236.06	98.3964	2235.09	59.3592	2235.09	97.5489	2235.09	97.9258
2237.02	98.4067	2236.06	58.9141	2236.06	97.5305	2236.06	97.9179
2237.99	98.4216	2237.02	58.4778	2237.02	97.5238	2237.02	97.915
2238.95	98.4404	2237.99	58.0493	2237.99	97.5349	2237.99	97.9279
2239.91	98.4616	2238.95	57.6304	2238.95	97.5619	2238.95	97.9612
2240.88	98.483	2239.91	57.2265	2239.91	97.5961	2239.91	98.0085
2241.84	98.5016	2240.88	56.845	2240.88	97.627	2240.88	98.0535
2242.81	98.5148	2241.84	56.4924	2241.84	97.6479	2241.84	98.0782
2243.77	98.5213	2242.81	56.1716	2242.81	97.6587	2242.81	98.0724
2244.74	98.5219	2243.77	55.8816	2243.77	97.6639	2243.77	98.0403
2245.7	98.5195	2244.74	55.6192	2244.74	97.668	2244.74	97.9983
2246.66	98.5173	2245.7	55.383	2245.7	97.6737	2245.7	97.968
2247.63	98.5172	2246.66	55.1745	2246.66	97.6819	2246.66	97.9664
2248.59	98.5197	2247.63	54.9983	2247.63	97.6938	2247.63	97.9986
2249.56	98.5244	2248.59	54.8604	2248.59	97.7112	2248.59	98.0558
2250.52	98.5312	2249.56	54.7654	2249.56	97.7337	2249.56	98.1188
2251.49	98.5406	2250.52	54.7167	2250.52	97.7558	2250.52	98.1654
2252.45	98.5529	2251.49	54.7161	2251.49	97.7676	2251.49	98.1793
2253.41	98.5667	2252.45	54.7641	2252.45	97.7592	2252.45	98.1565
2254.38	98.5787	2253.41	54.8591	2253.41	97.7286	2253.41	98.1086
2255.34	98.586	2254.38	54.995	2254.38	97.6856	2254.38	98.0579
2256.31	98.5884	2255.34	55.1615	2255.34	97.6487	2255.34	98.028
2257.27	98.5898	2256.31	55.346	2256.31	97.6358	2256.31	98.0327
2258.23	98.5959	2257.27	55.5393	2257.27	97.6543	2257.27	98.0689
2259.2	98.6109	2258.23	55.7392	2258.23	97.6969	2258.23	98.1191
2260.16	98.6343	2259.2	55.952	2259.2	97.7463	2259.2	98.1602
2261.13	98.6615	2260.16	56.1875	2260.16	97.785	2260.16	98.1759
2262.09	98.6867	2261.13	56.4519	2261.13	97.8039	2261.13	98.1642
2263.06	98.7069	2262.09	56.7427	2262.09	97.805	2262.09	98.136
2264.02	98.7228	2263.06	57.0486	2263.06	97.7974	2263.06	98.1082
2264.98	98.7368	2264.02	57.355	2264.02	97.7901	2264.02	98.0937
2265.95	98.7494	2264.98	57.6515	2264.98	97.7864	2264.98	98.0963
2266.91	98.7583	2265.95	57.9359	2265.95	97.7835	2265.95	98.1117
2267.88	98.7596	2266.91	58.2143	2266.91	97.7758	2266.91	98.133
2268.84	98.7525	2267.88	58.4963	2267.88	97.76	2267.88	98.1553
2269.81	98.7415	2268.84	58.7901	2268.84	97.7376	2268.84	98.1757
2270.77	98.7344	2269.81	59.1003	2269.81	97.7143	2269.81	98.1916
2271.73	98.7382	2270.77	59.4283	2270.77	97.6982	2270.77	98.1988
2272.7	98.7542	2271.73	59.7736	2271.73	97.6962	2271.73	98.1926
2273.66	98.7775	2272.7	60.1348	2272.7	97.7115	2272.7	98.1719
2274.63	98.8005	2273.66	60.5098	2273.66	97.7411	2273.66	98.1422
2275.59	98.8172	2274.63	60.8957	2274.63	97.7762	2274.63	98.1143
2276.56	98.8265	2275.59	61.2907	2275.59	97.8045	2275.59	98.0998
2277.52	98.8307	2276.56	61.6957	2276.56	97.8158	2276.56	98.1057
2278.48	98.8322	2277.52	62.116	2277.52	97.8064	2277.52	98.1308
2279.45	98.8318	2278.48	62.5594	2278.48	97.7817	2278.48	98.1671
2280.41	98.8282	2279.45	63.0325	2279.45	97.753	2279.45	98.2036
2281.38	98.8207	2280.41	63.5367	2280.41	97.7313	2280.41	98.2308
2282.34	98.8108	2281.38	64.0662	2281.38	97.7213	2281.38	98.2427
2283.3	98.8015	2282.34	64.6098	2282.34	97.7198	2282.34	98.2373
2284.27	98.7945	2283.3	65.1553	2283.3	97.7185	2283.3	98.2153
2285.23	98.7888	2284.27	65.6936	2284.27	97.7098	2284.27	98.1793
2286.2	98.7805	2285.23	66.2216	2285.23	97.6913	2285.23	98.1336
2287.16	98.7664	2286.2	66.7422	2286.2	97.666	2286.2	98.0835
2288.13	98.7469	2287.16	67.2619	2287.16	97.6397	2287.16	98.0342
2289.09	98.7272	2288.13	67.7874	2288.13	97.6166	2288.13	97.9889
2290.05	98.7152	2289.09	68.324	2289.09	97.5961	2289.09	97.9469
2291.02	98.7172	2290.05	68.8753	2290.05	97.5734	2290.05	97.904
2291.98	98.7343	2291.02	69.4436	2291.02	97.5416	2291.02	97.8549
2292.95	98.7616	2291.98	70.0295	2291.98	97.4964	2291.98	97.7957
2293.91	98.7911	2292.95	70.6293	2292.95	97.4385	2292.95	97.727
2294.88	98.8145	2293.91	71.2338	2293.91	97.374	2293.91	97.6531
2295.84	98.8268	2294.88	71.8302	2294.88	97.3123	2294.88	97.5798
2296.8	98.8268	2295.84	72.4082	2295.84	97.2611	2295.84	97.5107
2297.77	98.8162	2296.8	72.9667	2296.8	97.2235	2296.8	97.4457
2298.73	98.7981	2297.77	73.5159	2297.77	97.1962	2297.77	97.3822
2299.7	98.7763	2298.73	74.0705	2298.73	97.1724	2298.73	97.3172
2300.66	98.7547	2299.7	74.6396	2299.7	97.1448	2299.7	97.2497
2301.63	98.7369	2300.66	75.2198	2300.66	97.1091	2300.66	97.1799
2302.59	98.7252	2301.63	75.7961	2301.63	97.0646	2301.63	97.1066
2303.55	98.72	2302.59	76.3534	2302.59	97.0119	2302.59	97.0249
2304.52	98.7195	2303.55	76.8867	2303.55	96.951	2303.55	96.9272
2305.48	98.7207	2304.52	77.405	2304.52	96.8807	2304.52	96.8071
2306.45	98.7206	2305.48	77.9263	2305.48	96.8	2305.48	96.665
2307.41	98.7175	2306.45	78.4666	2306.45	96.7105	2306.45	96.5096
2308.38	98.7118	2307.41	79.032	2307.41	96.6172	2307.41	96.3553
2309.34	98.7042	2308.38	79.6143	2308.38	96.5269	2308.38	96.2164
2310.3	98.6953	2309.34	80.1969	2309.34	96.4456	2309.34	96.0999
2311.27	98.6848	2310.3	80.764	2310.3	96.3757	2310.3	96.0039
2312.23	98.6721	2311.27	81.3083	2311.27	96.3158	2311.27	95.9201
2313.2	98.6576	2312.23	81.832	2312.23	96.2619	2312.23	95.84
2314.16	98.6441	2313.2	82.3412	2313.2	96.2096	2313.2	95.7579
2315.12	98.6352	2314.16	82.8408	2314.16	96.1555	2314.16	95.6713
2316.09	98.6335	2315.12	83.3309	2315.12	96.0966	2315.12	95.578
2317.05	98.6388	2316.09	83.8056	2316.09	96.03	2316.09	95.4741
2318.02	98.6468	2317.05	84.2535	2317.05	95.9522	2317.05	95.3533
2318.98	98.6504	2318.02	84.662	2318.02	95.859	2318.02	95.2094
2319.95	98.6432	2318.98	85.0266	2318.98	95.7465	2318.98	95.0385
2320.91	98.6236	2319.95	85.3595	2319.95	95.6134	2319.95	94.8422
2321.87	98.5975	2320.91	85.6903	2320.91	95.4637	2320.91	94.6291
2322.84	98.5751	2321.87	86.053	2321.87	95.3093	2321.87	94.415
2323.8	98.5651	2322.84	86.4691	2322.84	95.1671	2322.84	94.2177
2324.77	98.5692	2323.8	86.9388	2323.8	95.0523	2323.8	94.0507
2325.73	98.582	2324.77	87.4456	2324.77	94.9717	2324.77	93.9184
2326.7	98.5946	2325.73	87.9659	2325.73	94.9214	2325.73	93.8152
2327.66	98.5993	2326.7	88.4736	2326.7	94.8894	2326.7	93.7287
2328.62	98.5942	2327.66	88.9374	2327.66	94.8603	2327.66	93.6447
2329.59	98.5843	2328.62	89.326	2328.62	94.8223	2328.62	93.5528
2330.55	98.5788	2329.59	89.6298	2329.59	94.7721	2329.59	93.4515
2331.52	98.5847	2330.55	89.8842	2330.55	94.7164	2330.55	93.3504
2332.48	98.6016	2331.52	90.1654	2331.52	94.6672	2331.52	93.2658
2333.45	98.6218	2332.48	90.546	2332.48	94.6329	2332.48	93.2111
2334.41	98.6353	2333.45	91.0366	2333.45	94.6131	2333.45	93.1885
2335.37	98.6349	2334.41	91.5527	2334.41	94.6008	2334.41	93.1881
2336.34	98.6198	2335.37	91.9371	2335.37	94.5879	2335.37	93.1926
2337.3	98.5946	2336.34	92.0322	2336.34	94.5705	2336.34	93.1841
2338.27	98.5663	2337.3	91.7664	2337.3	94.5497	2337.3	93.1502
2339.23	98.5399	2338.27	91.2088	2338.27	94.5271	2338.27	93.086
2340.19	98.5173	2339.23	90.5657	2339.23	94.5004	2339.23	92.994
2341.16	98.4986	2340.19	90.1427	2340.19	94.4648	2340.19	92.8859
2342.12	98.4862	2341.16	90.2925	2341.16	94.4227	2341.16	92.7892
2343.09	98.4869	2342.12	91.244	2342.12	94.397	2342.12	92.7553
2344.05	98.5062	2343.09	92.7289	2343.09	94.4309	2343.09	92.8495
2345.02	98.5407	2344.05	93.9829	2344.05	94.558	2344.05	93.1024
2345.98	98.5795	2345.02	94.5115	2345.02	94.763	2345.02	93.464
2346.94	98.6129	2345.98	94.4132	2345.98	94.9876	2345.98	93.831
2347.91	98.6355	2346.94	93.9866	2346.94	95.1736	2346.94	94.1178
2348.87	98.646	2347.91	93.4581	2347.91	95.2888	2347.91	94.2843
2349.84	98.644	2348.87	92.9659	2348.87	95.3225	2348.87	94.3217
2350.8	98.6297	2349.84	92.6133	2349.84	95.2734	2349.84	94.2312
2351.77	98.6045	2350.8	92.5171	2350.8	95.1441	2350.8	94.0159
2352.73	98.5716	2351.77	92.8339	2351.77	94.9423	2351.77	93.6853
2353.69	98.5368	2352.73	93.726	2352.73	94.6871	2352.73	93.2661
2354.66	98.5041	2353.69	95.1817	2353.69	94.4108	2353.69	92.8099
2355.62	98.4725	2354.66	96.7597	2354.66	94.1472	2354.66	92.3756
2356.59	98.4378	2355.62	97.7731	2355.62	93.9127	2355.62	91.9938
2357.55	98.402	2356.59	97.9598	2356.59	93.7045	2356.59	91.6549
2358.52	98.3773	2357.55	97.59	2357.55	93.5211	2357.55	91.3424
2359.48	98.3788	2358.52	96.9877	2358.52	93.3759	2358.52	91.0669
2360.44	98.4088	2359.48	96.2763	2359.48	93.283	2359.48	90.8622
2361.41	98.4516	2360.44	95.4756	2360.44	93.2353	2360.44	90.7538
2362.37	98.4856	2361.41	94.6749	2361.41	93.2069	2361.41	90.7414
2363.34	98.5001	2362.37	94.0457	2362.37	93.1818	2362.37	90.8113
2364.3	98.5004	2363.34	93.7306	2363.34	93.175	2363.34	90.9562
2365.26	98.4998	2364.3	93.7562	2364.3	93.2223	2364.3	91.1749
2366.23	98.5072	2365.26	94.0374	2365.26	93.3505	2365.26	91.4586
2367.19	98.5218	2366.23	94.4579	2366.23	93.555	2366.23	91.7846
2368.16	98.5375	2367.19	94.936	2367.19	93.8062	2367.19	92.1284
2369.12	98.5504	2368.16	95.4263	2368.16	94.0717	2368.16	92.4778
2370.09	98.5616	2369.12	95.8941	2369.12	94.3352	2369.12	92.8363
2371.05	98.5748	2370.09	96.3036	2370.09	94.5967	2370.09	93.2131
2372.01	98.592	2371.05	96.6224	2371.05	94.8613	2371.05	93.6107
2372.98	98.612	2372.01	96.8295	2372.01	95.1285	2372.01	94.0204
2373.94	98.6315	2372.98	96.9212	2372.98	95.3895	2372.98	94.4266
2374.91	98.6479	2373.94	96.9144	2373.94	95.6323	2373.94	94.8144
2375.87	98.6602	2374.91	96.8464	2374.91	95.8496	2374.91	95.1752
2376.84	98.6695	2375.87	96.7657	2375.87	96.0417	2375.87	95.5082
2377.8	98.6771	2376.84	96.7155	2376.84	96.216	2376.84	95.8177
2378.76	98.6844	2377.8	96.7195	2377.8	96.3819	2377.8	96.1098
2379.73	98.6923	2378.76	96.7751	2378.76	96.547	2378.76	96.3895
2380.69	98.7013	2379.73	96.8585	2379.73	96.7144	2379.73	96.66
2381.66	98.712	2380.69	96.9389	2380.69	96.8829	2380.69	96.9221
2382.62	98.7243	2381.66	96.9938	2381.66	97.0484	2381.66	97.1746
2383.59	98.7376	2382.62	97.018	2382.62	97.2061	2382.62	97.4141
2384.55	98.7507	2383.59	97.0232	2383.59	97.3506	2383.59	97.6354
2385.51	98.7618	2384.55	97.0289	2384.55	97.4773	2384.55	97.8319
2386.48	98.7703	2385.51	97.0518	2385.51	97.5824	2385.51	97.9972
2387.44	98.7764	2386.48	97.0979	2386.48	97.664	2386.48	98.1271
2388.41	98.7814	2387.44	97.1618	2387.44	97.7222	2387.44	98.2212
2389.37	98.7869	2388.41	97.2312	2388.41	97.7594	2388.41	98.2835
2390.33	98.7933	2389.37	97.2947	2389.37	97.7803	2389.37	98.3219
2391.3	98.7994	2390.33	97.3473	2390.33	97.7905	2390.33	98.3454
2392.26	98.8031	2391.3	97.3924	2391.3	97.7957	2391.3	98.3617
2393.23	98.8025	2392.26	97.438	2392.26	97.8	2392.26	98.3753
2394.19	98.797	2393.23	97.491	2393.23	97.8059	2393.23	98.3874
2395.16	98.7877	2394.19	97.5525	2394.19	97.8139	2394.19	98.3971
2396.12	98.777	2395.16	97.6171	2395.16	97.823	2395.16	98.404
2397.08	98.7673	2396.12	97.6762	2396.12	97.8315	2396.12	98.4084
2398.05	98.7607	2397.08	97.7224	2397.08	97.8374	2397.08	98.4116
2399.01	98.7586	2398.05	97.7529	2398.05	97.8392	2398.05	98.4143
2399.98	98.7617	2399.01	97.7714	2399.01	97.836	2399.01	98.4159
2400.94	98.7697	2399.98	97.7852	2399.98	97.828	2399.98	98.4143
2401.91	98.7809	2400.94	97.8019	2400.94	97.8168	2400.94	98.4084
2402.87	98.792	2401.91	97.8259	2401.91	97.805	2401.91	98.3983
2403.83	98.7993	2402.87	97.8566	2402.87	97.7957	2402.87	98.3864
2404.8	98.8001	2403.83	97.8902	2403.83	97.7915	2403.83	98.3755
2405.76	98.7948	2404.8	97.9234	2404.8	97.7931	2404.8	98.3677
2406.73	98.7863	2405.76	97.9565	2405.76	97.7995	2405.76	98.3639
2407.69	98.7792	2406.73	97.9941	2406.73	97.8081	2406.73	98.3637
2408.66	98.7766	2407.69	98.0417	2407.69	97.8168	2407.69	98.3672
2409.62	98.7785	2408.66	98.1019	2408.66	97.8246	2408.66	98.3745
2410.58	98.7822	2409.62	98.1709	2409.62	97.8315	2409.62	98.3851
2411.55	98.7838	2410.58	98.2404	2410.58	97.8377	2410.58	98.3964
2412.51	98.7811	2411.55	98.3015	2411.55	97.8419	2411.55	98.4041
2413.48	98.7742	2412.51	98.3485	2412.51	97.8416	2412.51	98.4033
2414.44	98.7653	2413.48	98.3811	2413.48	97.8342	2413.48	98.3924
2415.4	98.7574	2414.44	98.4017	2414.44	97.8195	2414.44	98.3741
2416.37	98.7532	2415.4	98.4136	2415.4	97.801	2415.4	98.3556
2417.33	98.754	2416.37	98.4195	2416.37	97.7846	2416.37	98.3449
2418.3	98.7597	2417.33	98.4228	2417.33	97.776	2417.33	98.3466
2419.26	98.7691	2418.3	98.4291	2418.3	97.7777	2418.3	98.3594
2420.23	98.7797	2419.26	98.4456	2419.26	97.7875	2419.26	98.3765
2421.19	98.7882	2420.23	98.4786	2420.23	97.8008	2420.23	98.3898
2422.15	98.792	2421.19	98.529	2421.19	97.8128	2421.19	98.3942
2423.12	98.7896	2422.15	98.591	2422.15	97.8209	2422.15	98.3903
2424.08	98.7824	2423.12	98.6542	2423.12	97.8251	2423.12	98.3834
2425.05	98.7736	2424.08	98.7087	2424.08	97.8266	2424.08	98.3797
2426.01	98.7672	2425.05	98.7488	2425.05	97.8259	2425.05	98.382
[truncated: 1,633 more rows]
